# Supplementary material for: Crucial Parameters for Immunopeptidome Characterization: A Systematic Evaluation
Source: Int J Mol Sci. 2024 Sep 3;25(17):9564. doi: 10.3390/ijms25179564 (PMC11395153; doi:10.3390/ijms25179564)
Supplement: Supplementary file 1 [file ijms-25-09564-s001.zip › Supplementary Table S1.xlsx]

## Sheet: QC_Protein
Sample	Protein Group	Protein ID	Accession	Uniprot	Description Name	-10lgP	Coverage (%)	Coverage (%) 0520_1_2	Area	#Peptides	#Unique	#Spec	PTM	Avg. Mass	Description
H460_1A	1	1	P04406|G3P_HUMAN	P04406	G3P_HUMAN	334.76	77	77	607280	94	94	228	Oxidation (M)	36053	Glyceraldehyde-3-phosphate dehydrogenase OS=Homo sapiens OX=9606 GN=GAPDH PE=1 SV=3
H460_1A	7	39	P39019|RS19_HUMAN	P39019	RS19_HUMAN	302.43	83	83	580860	61	61	147	Oxidation (M); Mutation	16060	40S ribosomal protein S19 OS=Homo sapiens OX=9606 GN=RPS19 PE=1 SV=2
H460_1A	6	135	P62888|RL30_HUMAN	P62888	RL30_HUMAN	294.85	82	82	1348700	43	43	157	Oxidation (M); Mutation	12784	60S ribosomal protein L30 OS=Homo sapiens OX=9606 GN=RPL30 PE=1 SV=2
H460_1A	8	61	P67809|YBOX1_HUMAN	P67809	YBOX1_HUMAN	293.95	66	66	598020	65	56	144	Mutation	35924	Y-box-binding protein 1 OS=Homo sapiens OX=9606 GN=YBX1 PE=1 SV=3
H460_1A	10	20	Q5VTE0|EF1A3_HUMAN	Q5VTE0	EF1A3_HUMAN	292.9	38	38	277360	49	49	122	Mutation	50185	Putative elongation factor 1-alpha-like 3 OS=Homo sapiens OX=9606 GN=EEF1A1P5 PE=5 SV=1
H460_1A	5	60	P46783|RS10_HUMAN	P46783	RS10_HUMAN	286.26	74	74	1026000	57	39	149	Oxidation (M); Mutation	18898	40S ribosomal protein S10 OS=Homo sapiens OX=9606 GN=RPS10 PE=1 SV=1
H460_1A	12	10	P35637|FUS_HUMAN	P35637	FUS_HUMAN	284.83	54	54	6796.5	61	8	107	Mutation	53426	RNA-binding protein FUS OS=Homo sapiens OX=9606 GN=FUS PE=1 SV=1
H460_1A	3	50	P62906|RL10A_HUMAN	P62906	RL10A_HUMAN	282.73	62	62	962410	61	61	161	Oxidation (M); Mutation	24831	60S ribosomal protein L10a OS=Homo sapiens OX=9606 GN=RPL10A PE=1 SV=2
H460_1A	19	11	P35637-2|FUS_HUMAN	P35637-2	FUS_HUMAN	282.31	54	54	1199.1	57	4	98	Mutation	53355	Isoform Short of RNA-binding protein FUS OS=Homo sapiens OX=9606 GN=FUS
H460_1A	21	279	P49207|RL34_HUMAN	P49207	RL34_HUMAN	277.36	58	58	549680	29	29	96	Mutation	13293	60S ribosomal protein L34 OS=Homo sapiens OX=9606 GN=RPL34 PE=1 SV=3
H460_1A	13	116	P40429|RL13A_HUMAN	P40429	RL13A_HUMAN	274.12	65	65	226130	52	52	110	Mutation	23577	60S ribosomal protein L13a OS=Homo sapiens OX=9606 GN=RPL13A PE=1 SV=2
H460_1A	11	77	P35268|RL22_HUMAN	P35268	RL22_HUMAN	271.88	66	66	1413400	41	38	119		14787	60S ribosomal protein L22 OS=Homo sapiens OX=9606 GN=RPL22 PE=1 SV=2
H460_1A	14	68	P61353|RL27_HUMAN	P61353	RL27_HUMAN	271.51	81	81	439420	53	53	116	Oxidation (M); Mutation	15798	60S ribosomal protein L27 OS=Homo sapiens OX=9606 GN=RPL27 PE=1 SV=2
H460_1A	17	14	P61247|RS3A_HUMAN	P61247	RS3A_HUMAN	269.38	67	67	347550	41	41	109	Oxidation (M)	29945	40S ribosomal protein S3a OS=Homo sapiens OX=9606 GN=RPS3A PE=1 SV=2
H460_1A	9	40	P62081|RS7_HUMAN	P62081	RS7_HUMAN	268.94	64	64	381750	52	52	128	Oxidation (M); Mutation	22127	40S ribosomal protein S7 OS=Homo sapiens OX=9606 GN=RPS7 PE=1 SV=1
H460_1A	45	147	P41227|NAA10_HUMAN	P41227	NAA10_HUMAN	267.71	63	63	116920	29	29	54	Mutation	26458	N-alpha-acetyltransferase 10 OS=Homo sapiens OX=9606 GN=NAA10 PE=1 SV=1
H460_1A	2	169	P63173|RL38_HUMAN	P63173	RL38_HUMAN	265.86	99	99	615090	48	48	167		8218	60S ribosomal protein L38 OS=Homo sapiens OX=9606 GN=RPL38 PE=1 SV=2
H460_1A	18	21	P04792|HSPB1_HUMAN	P04792	HSPB1_HUMAN	264.54	63	63	372020	46	46	108		22783	Heat shock protein beta-1 OS=Homo sapiens OX=9606 GN=HSPB1 PE=1 SV=2
H460_1A	23	84	P62277|RS13_HUMAN	P62277	RS13_HUMAN	259.17	93	93	560580	36	36	93	Oxidation (M)	17222	40S ribosomal protein S13 OS=Homo sapiens OX=9606 GN=RPS13 PE=1 SV=2
H460_1A	22	47	P62841|RS15_HUMAN	P62841	RS15_HUMAN	257.28	83	83	469520	48	48	106	Mutation	17040	40S ribosomal protein S15 OS=Homo sapiens OX=9606 GN=RPS15 PE=1 SV=2
H460_1A	16	224	P62273|RS29_HUMAN	P62273	RS29_HUMAN	256.96	100	100	287070	49	49	105	Oxidation (M); Mutation	6677	40S ribosomal protein S29 OS=Homo sapiens OX=9606 GN=RPS29 PE=1 SV=2
H460_1A	33	4	P21333|FLNA_HUMAN	P21333	FLNA_HUMAN	255.39	17	17	180620	47	45	72	Mutation	280737	Filamin-A OS=Homo sapiens OX=9606 GN=FLNA PE=1 SV=4
H460_1A	24	218	P62280|RS11_HUMAN	P62280	RS11_HUMAN	251.76	59	59	286160	49	49	93	Mutation	18431	40S ribosomal protein S11 OS=Homo sapiens OX=9606 GN=RPS11 PE=1 SV=3
H460_1A	28	16	P46782|RS5_HUMAN	P46782	RS5_HUMAN	249.59	55	55	113290	34	34	81	Mutation	22876	40S ribosomal protein S5 OS=Homo sapiens OX=9606 GN=RPS5 PE=1 SV=4
H460_1A	26	155	P84098|RL19_HUMAN	P84098	RL19_HUMAN	247.51	51	51	384360	44	44	87	Mutation	23466	60S ribosomal protein L19 OS=Homo sapiens OX=9606 GN=RPL19 PE=1 SV=1
H460_1A	4	118	P08708|RS17_HUMAN	P08708	RS17_HUMAN	243.28	66	66	731980	54	54	160	Oxidation (M); Mutation	15550	40S ribosomal protein S17 OS=Homo sapiens OX=9606 GN=RPS17 PE=1 SV=2
H460_1A	15	6	P09496-2|CLCA_HUMAN	P09496-2	CLCA_HUMAN	243.08	63	63	420800	44	42	108	Oxidation (M); Mutation	23662	Isoform Non-brain of Clathrin light chain A OS=Homo sapiens OX=9606 GN=CLTA
H460_1A	41	101	P39023|RL3_HUMAN	P39023	RL3_HUMAN	240.91	35	35	153180	29	29	65	Oxidation (M)	46109	60S ribosomal protein L3 OS=Homo sapiens OX=9606 GN=RPL3 PE=1 SV=2
H460_1A	65	656	Q16778|H2B2E_HUMAN	Q16778	H2B2E_HUMAN	239.2	53	53		19	0	42		13920	Histone H2B type 2-E OS=Homo sapiens OX=9606 GN=H2BC21 PE=1 SV=3
H460_1A	61	591	Q5QNW6-2|H2B2F_HUMAN	Q5QNW6-2	H2B2F_HUMAN	238.38	50	50	0	19	1	43		14841	Isoform 2 of Histone H2B type 2-F OS=Homo sapiens OX=9606 GN=H2BC18
H460_1A	34	88	P09651-3|ROA1_HUMAN	P09651-3	ROA1_HUMAN	233.79	57	57	193790	42	37	77	Mutation	29386	Isoform 2 of Heterogeneous nuclear ribonucleoprotein A1 OS=Homo sapiens OX=9606 GN=HNRNPA1
H460_1A	59	83	P22626|ROA2_HUMAN	P22626	ROA2_HUMAN	232.21	68	68	56225	40	36	53	Oxidation (M)	37430	Heterogeneous nuclear ribonucleoproteins A2/B1 OS=Homo sapiens OX=9606 GN=HNRNPA2B1 PE=1 SV=2
H460_1A	60	323	P32969|RL9_HUMAN	P32969	RL9_HUMAN	232.19	53	53	208270	23	23	44	Mutation	21863	60S ribosomal protein L9 OS=Homo sapiens OX=9606 GN=RPL9 PE=1 SV=1
H460_1A	25	17	P23396|RS3_HUMAN	P23396	RS3_HUMAN	229.75	65	65	242000	36	36	93	Mutation	26688	40S ribosomal protein S3 OS=Homo sapiens OX=9606 GN=RPS3 PE=1 SV=2
H460_1A	30	80	P62847|RS24_HUMAN	P62847	RS24_HUMAN	226.47	84	84	304250	36	36	76		15423	40S ribosomal protein S24 OS=Homo sapiens OX=9606 GN=RPS24 PE=1 SV=1
H460_1A	35	364	P62266|RS23_HUMAN	P62266	RS23_HUMAN	222.79	36	36	355540	22	22	70	Mutation	15808	40S ribosomal protein S23 OS=Homo sapiens OX=9606 GN=RPS23 PE=1 SV=3
H460_1A	27	192	P26373|RL13_HUMAN	P26373	RL13_HUMAN	221.85	73	73	445350	39	39	85	Oxidation (M)	24261	60S ribosomal protein L13 OS=Homo sapiens OX=9606 GN=RPL13 PE=1 SV=4
H460_1A	58	117	P18621|RL17_HUMAN	P18621	RL17_HUMAN	220.77	53	53	284320	23	23	49	Oxidation (M); Mutation	21397	60S ribosomal protein L17 OS=Homo sapiens OX=9606 GN=RPL17 PE=1 SV=3
H460_1A	36	79	Q02543|RL18A_HUMAN	Q02543	RL18A_HUMAN	219.02	80	80	391190	33	33	73	Oxidation (M); Mutation	20762	60S ribosomal protein L18a OS=Homo sapiens OX=9606 GN=RPL18A PE=1 SV=2
H460_1A	20	32	P62249|RS16_HUMAN	P62249	RS16_HUMAN	217.58	99	99	1209500	38	38	115		16445	40S ribosomal protein S16 OS=Homo sapiens OX=9606 GN=RPS16 PE=1 SV=2
H460_1A	47	37	P07900|HS90A_HUMAN	P07900	HS90A_HUMAN	215.34	17	17	98945	35	26	61	Oxidation (M)	84660	Heat shock protein HSP 90-alpha OS=Homo sapiens OX=9606 GN=HSP90AA1 PE=1 SV=5
H460_1A	29	41	P62701|RS4X_HUMAN	P62701	RS4X_HUMAN	214.68	78	78	142310	37	20	79		29598	40S ribosomal protein S4 X isoform OS=Homo sapiens OX=9606 GN=RPS4X PE=1 SV=2
H460_1A	55	129	P62424|RL7A_HUMAN	P62424	RL7A_HUMAN	212.84	64	64	95788	22	22	50		29996	60S ribosomal protein L7a OS=Homo sapiens OX=9606 GN=RPL7A PE=1 SV=2
H460_1A	51	361	P63313|TYB10_HUMAN	P63313	TYB10_HUMAN	212.78	98	98	248110	27	27	52	Mutation	5026	Thymosin beta-10 OS=Homo sapiens OX=9606 GN=TMSB10 PE=1 SV=2
H460_1A	50	371	P83731|RL24_HUMAN	P83731	RL24_HUMAN	211.99	39	39	124920	26	26	52	Oxidation (M); Mutation	17779	60S ribosomal protein L24 OS=Homo sapiens OX=9606 GN=RPL24 PE=1 SV=1
H460_1A	46	245	P62851|RS25_HUMAN	P62851	RS25_HUMAN	211.93	92	92	343020	29	29	51	Mutation	13742	40S ribosomal protein S25 OS=Homo sapiens OX=9606 GN=RPS25 PE=1 SV=1
H460_1A	43	5	P15880|RS2_HUMAN	P15880	RS2_HUMAN	211.58	47	47	146530	38	38	66	Oxidation (M)	31324	40S ribosomal protein S2 OS=Homo sapiens OX=9606 GN=RPS2 PE=1 SV=2
H460_1A	54	26	P0DMV9|HS71B_HUMAN	P0DMV9	HS71B_HUMAN	210.09	17	17	135880	30	20	50		70052	Heat shock 70 kDa protein 1B OS=Homo sapiens OX=9606 GN=HSPA1B PE=1 SV=1
H460_1A	68	127	Q8NC51-2|PAIRB_HUMAN	Q8NC51-2	PAIRB_HUMAN	209.19	47	47	98311	25	25	41	Mutation	44257	Isoform 2 of Plasminogen activator inhibitor 1 RNA-binding protein OS=Homo sapiens OX=9606 GN=SERBP1
H460_1A	38	78	P62917|RL8_HUMAN	P62917	RL8_HUMAN	208.12	37	37	457280	32	32	70		28025	60S ribosomal protein L8 OS=Homo sapiens OX=9606 GN=RPL8 PE=1 SV=2
H460_1A	40	170	P42677|RS27_HUMAN	P42677	RS27_HUMAN	206.41	75	75	648500	25	11	74	Oxidation (M); Mutation	9461	40S ribosomal protein S27 OS=Homo sapiens OX=9606 GN=RPS27 PE=1 SV=3
H460_1A	53	158	P50238|CRIP1_HUMAN	P50238	CRIP1_HUMAN	205.32	83	83	219950	35	29	56	Oxidation (M); Mutation	8533	Cysteine-rich protein 1 OS=Homo sapiens OX=9606 GN=CRIP1 PE=1 SV=3
H460_1A	74	103	P16989-2|YBOX3_HUMAN	P16989-2	YBOX3_HUMAN	204.99	46	46	32038	19	10	39	Mutation	31947	Isoform 2 of Y-box-binding protein 3 OS=Homo sapiens OX=9606 GN=YBX3
H460_1A	72	13	P11940|PABP1_HUMAN	P11940	PABP1_HUMAN	204.82	33	33	47235	29	19	40		70671	Polyadenylate-binding protein 1 OS=Homo sapiens OX=9606 GN=PABPC1 PE=1 SV=2
H460_1A	49	333	P62979|RS27A_HUMAN	P62979	RS27A_HUMAN	204.14	48	48	229300	23	9	55	Mutation	17965	Ubiquitin-40S ribosomal protein S27a OS=Homo sapiens OX=9606 GN=RPS27A PE=1 SV=2
H460_1A	121	541	P63220|RS21_HUMAN	P63220	RS21_HUMAN	202.34	45	45	59869	12	12	22	Mutation	9111	40S ribosomal protein S21 OS=Homo sapiens OX=9606 GN=RPS21 PE=1 SV=1
H460_1A	31	182	P62899|RL31_HUMAN	P62899	RL31_HUMAN	201.25	72	72	41889	32	32	71	Mutation	14463	60S ribosomal protein L31 OS=Homo sapiens OX=9606 GN=RPL31 PE=1 SV=1
H460_1A	44	71	P09497|CLCB_HUMAN	P09497	CLCB_HUMAN	200.87	40	40	188540	28	26	65	Oxidation (M)	25190	Clathrin light chain B OS=Homo sapiens OX=9606 GN=CLTB PE=1 SV=1
H460_1A	79	107	P08238|HS90B_HUMAN	P08238	HS90B_HUMAN	198.82	17	17	90527	25	16	32	Oxidation (M)	83264	Heat shock protein HSP 90-beta OS=Homo sapiens OX=9606 GN=HSP90AB1 PE=1 SV=4
H460_1A	42	89	P62263|RS14_HUMAN	P62263	RS14_HUMAN	197.87	85	85	389610	28	28	68		16273	40S ribosomal protein S14 OS=Homo sapiens OX=9606 GN=RPS14 PE=1 SV=3
H460_1A	89	66	Q16626|MEA1_HUMAN	Q16626	MEA1_HUMAN	197.85	64	64	24503	17	17	29		19905	Male-enhanced antigen 1 OS=Homo sapiens OX=9606 GN=MEA1 PE=1 SV=2
H460_1A	67	11316	Q9UQ80|PA2G4_HUMAN	Q9UQ80	PA2G4_HUMAN	197.09	33	33	91753	21	21	44		43787	Proliferation-associated protein 2G4 OS=Homo sapiens OX=9606 GN=PA2G4 PE=1 SV=3
H460_1A	32	15	O75821|EIF3G_HUMAN	O75821	EIF3G_HUMAN	196.77	29	29	111500	30	30	73		35611	Eukaryotic translation initiation factor 3 subunit G OS=Homo sapiens OX=9606 GN=EIF3G PE=1 SV=2
H460_1A	56	663	P06493-2|CDK1_HUMAN	P06493-2	CDK1_HUMAN	196.61	18	18	133740	16	15	49	Oxidation (M)	27503	Isoform 2 of Cyclin-dependent kinase 1 OS=Homo sapiens OX=9606 GN=CDK1
H460_1A	76	186	P05783|K1C18_HUMAN	P05783	K1C18_HUMAN	196.24	12	12	136120	14	14	35		48058	Keratin type I cytoskeletal 18 OS=Homo sapiens OX=9606 GN=KRT18 PE=1 SV=2
H460_1A	91	291	P49458|SRP09_HUMAN	P49458	SRP09_HUMAN	195.62	84	84	70788	12	12	31	Oxidation (M)	10112	Signal recognition particle 9 kDa protein OS=Homo sapiens OX=9606 GN=SRP9 PE=1 SV=2
H460_1A	105	98	Q99729-2|ROAA_HUMAN	Q99729-2	ROAA_HUMAN	193.31	28	28	27251	20	19	30		35968	Isoform 2 of Heterogeneous nuclear ribonucleoprotein A/B OS=Homo sapiens OX=9606 GN=HNRNPAB
H460_1A	114	884	P06454-2|PTMA_HUMAN	P06454-2	PTMA_HUMAN	192.75	85	85	31136	18	18	24	Mutation	12074	Isoform 2 of Prothymosin alpha OS=Homo sapiens OX=9606 GN=PTMA
H460_1A	57	94	P31948-2|STIP1_HUMAN	P31948-2	STIP1_HUMAN	192.56	24	24	48147	25	25	50	Oxidation (M)	68080	Isoform 2 of Stress-induced-phosphoprotein 1 OS=Homo sapiens OX=9606 GN=STIP1
H460_1A	52	187	P62241|RS8_HUMAN	P62241	RS8_HUMAN	191.91	37	37	230410	18	18	48		24205	40S ribosomal protein S8 OS=Homo sapiens OX=9606 GN=RPS8 PE=1 SV=2
H460_1A	70	199	Q71UM5|RS27L_HUMAN	Q71UM5	RS27L_HUMAN	190.77	75	75	92568	20	6	46	Oxidation (M); Mutation	9477	40S ribosomal protein S27-like OS=Homo sapiens OX=9606 GN=RPS27L PE=1 SV=3
H460_1A	66	222	P30050|RL12_HUMAN	P30050	RL12_HUMAN	189.84	55	55	104550	23	23	47	Mutation	17819	60S ribosomal protein L12 OS=Homo sapiens OX=9606 GN=RPL12 PE=1 SV=1
H460_1A	85	115	P62829|RL23_HUMAN	P62829	RL23_HUMAN	188.47	50	50	45750	25	25	34	Mutation	14865	60S ribosomal protein L23 OS=Homo sapiens OX=9606 GN=RPL23 PE=1 SV=1
H460_1A	87	171	P14868|SYDC_HUMAN	P14868	SYDC_HUMAN	188.22	17	17	86543	15	15	32		57136	Aspartate--tRNA ligase cytoplasmic OS=Homo sapiens OX=9606 GN=DARS1 PE=1 SV=2
H460_1A	39	336	P60866|RS20_HUMAN	P60866	RS20_HUMAN	186.46	55	55	68596	27	27	64	Mutation	13373	40S ribosomal protein S20 OS=Homo sapiens OX=9606 GN=RPS20 PE=1 SV=1
H460_1A	48	193	P62269|RS18_HUMAN	P62269	RS18_HUMAN	186.33	70	70	218120	35	35	58	Mutation	17719	40S ribosomal protein S18 OS=Homo sapiens OX=9606 GN=RPS18 PE=1 SV=3
H460_1A	62	144	Q07020|RL18_HUMAN	Q07020	RL18_HUMAN	186.26	37	37	173120	28	28	46		21634	60S ribosomal protein L18 OS=Homo sapiens OX=9606 GN=RPL18 PE=1 SV=2
H460_1A	106	194	P60709|ACTB_HUMAN	P60709	ACTB_HUMAN	184.8	31	31	11823	20	20	26	Mutation	41737	Actin cytoplasmic 1 OS=Homo sapiens OX=9606 GN=ACTB PE=1 SV=1
H460_1A	88	139	P50914|RL14_HUMAN	P50914	RL14_HUMAN	183.32	45	45	169520	20	20	33		23432	60S ribosomal protein L14 OS=Homo sapiens OX=9606 GN=RPL14 PE=1 SV=4
H460_1A	69	237	P22090|RS4Y1_HUMAN	P22090	RS4Y1_HUMAN	182.46	40	40	713.45	19	2	42		29456	40S ribosomal protein S4 Y isoform 1 OS=Homo sapiens OX=9606 GN=RPS4Y1 PE=1 SV=2
H460_1A	130	33371	Q14103-4|HNRPD_HUMAN	Q14103-4	HNRPD_HUMAN	182.04	32	32	38028	17	16	24	Mutation	30672	Isoform 4 of Heterogeneous nuclear ribonucleoprotein D0 OS=Homo sapiens OX=9606 GN=HNRNPD
H460_1A	116	81	Q15785|TOM34_HUMAN	Q15785	TOM34_HUMAN	181.95	33	33	81133	16	16	24		34559	Mitochondrial import receptor subunit TOM34 OS=Homo sapiens OX=9606 GN=TOMM34 PE=1 SV=2
H460_1A	92	334	P62987|RL40_HUMAN	P62987	RL40_HUMAN	180.34	42	42	3050.8	17	3	31	Mutation	14728	Ubiquitin-60S ribosomal protein L40 OS=Homo sapiens OX=9606 GN=UBA52 PE=1 SV=2
H460_1A	63	23319	P61513|RL37A_HUMAN	P61513	RL37A_HUMAN	180.15	64	64	266020	16	16	42		10275	60S ribosomal protein L37a OS=Homo sapiens OX=9606 GN=RPL37A PE=1 SV=2
H460_1A	71	48	P46781|RS9_HUMAN	P46781	RS9_HUMAN	179.7	73	73	265150	28	28	48		22591	40S ribosomal protein S9 OS=Homo sapiens OX=9606 GN=RPS9 PE=1 SV=3
H460_1A	95	369	Q9NQ39|RS10L_HUMAN	Q9NQ39	RS10L_HUMAN	177.84	35	35	400.79	19	1	27		20120	Putative 40S ribosomal protein S10-like OS=Homo sapiens OX=9606 GN=RPS10P5 PE=5 SV=1
H460_1A	112	329	Q06830|PRDX1_HUMAN	Q06830	PRDX1_HUMAN	177.13	31	31	57433	11	11	23	Mutation	22110	Peroxiredoxin-1 OS=Homo sapiens OX=9606 GN=PRDX1 PE=1 SV=1
H460_1A	131	319	Q9H6T3|RPAP3_HUMAN	Q9H6T3	RPAP3_HUMAN	176.73	16	16	73201	11	11	20		75719	RNA polymerase II-associated protein 3 OS=Homo sapiens OX=9606 GN=RPAP3 PE=1 SV=2
H460_1A	81	124	Q13347|EIF3I_HUMAN	Q13347	EIF3I_HUMAN	176.7	25	25	50459	21	21	39		36502	Eukaryotic translation initiation factor 3 subunit I OS=Homo sapiens OX=9606 GN=EIF3I PE=1 SV=1
H460_1A	126	156	Q96FJ2|DYL2_HUMAN	Q96FJ2	DYL2_HUMAN	175.31	48	48	37984	14	14	22	Mutation	10350	Dynein light chain 2 cytoplasmic OS=Homo sapiens OX=9606 GN=DYNLL2 PE=1 SV=1
H460_1A	86	35	O75822|EIF3J_HUMAN	O75822	EIF3J_HUMAN	175.31	28	28	10645	21	21	30	Oxidation (M)	29062	Eukaryotic translation initiation factor 3 subunit J OS=Homo sapiens OX=9606 GN=EIF3J PE=1 SV=2
H460_1A	100	326	P62328|TYB4_HUMAN	P62328	TYB4_HUMAN	175.09	98	98	29643	16	16	27	Mutation	5053	Thymosin beta-4 OS=Homo sapiens OX=9606 GN=TMSB4X PE=1 SV=2
H460_1A	118	202	P08670|VIME_HUMAN	P08670	VIME_HUMAN	175.07	16	16	68842	16	16	25	Mutation	53652	Vimentin OS=Homo sapiens OX=9606 GN=VIM PE=1 SV=4
H460_1A	80	322	P62750|RL23A_HUMAN	P62750	RL23A_HUMAN	175.02	37	37	12515	13	13	33		17695	60S ribosomal protein L23a OS=Homo sapiens OX=9606 GN=RPL23A PE=1 SV=1
H460_1A	141	362	P43487-2|RANG_HUMAN	P43487-2	RANG_HUMAN	174.62	33	33	262990	11	11	20	Mutation	23239	Isoform 2 of Ran-specific GTPase-activating protein OS=Homo sapiens OX=9606 GN=RANBP1
H460_1A	107	153	Q01844-5|EWS_HUMAN	Q01844-5	EWS_HUMAN	172.81	26	26	27115	18	18	24		68966	Isoform 5 of RNA-binding protein EWS OS=Homo sapiens OX=9606 GN=EWSR1
H460_1A	73	239	Q6FI13|H2A2A_HUMAN	Q6FI13	H2A2A_HUMAN	172.69	61	61		17	0	39		14095	Histone H2A type 2-A OS=Homo sapiens OX=9606 GN=H2AC18 PE=1 SV=3
H460_1A	134	90	P51665|PSMD7_HUMAN	P51665	PSMD7_HUMAN	172.25	22	22	57577	15	15	20		37025	26S proteasome non-ATPase regulatory subunit 7 OS=Homo sapiens OX=9606 GN=PSMD7 PE=1 SV=2
H460_1A	110	145	P35998|PRS7_HUMAN	P35998	PRS7_HUMAN	171.74	19	19	41789	14	14	27		48634	26S proteasome regulatory subunit 7 OS=Homo sapiens OX=9606 GN=PSMC2 PE=1 SV=3
H460_1A	90	185	P60896|SEM1_HUMAN	P60896	SEM1_HUMAN	171.15	79	79	17033	20	20	30		8278	26S proteasome complex subunit SEM1 OS=Homo sapiens OX=9606 GN=SEM1 PE=1 SV=1
H460_1A	77	241	Q93077|H2A1C_HUMAN	Q93077	H2A1C_HUMAN	170.06	61	61		17	0	40		14105	Histone H2A type 1-C OS=Homo sapiens OX=9606 GN=H2AC6 PE=1 SV=3
H460_1A	123	325	Q99614|TTC1_HUMAN	Q99614	TTC1_HUMAN	169.94	22	22	13902	13	13	25		33526	Tetratricopeptide repeat protein 1 OS=Homo sapiens OX=9606 GN=TTC1 PE=1 SV=1
H460_1A	104	96	Q9UN86-2|G3BP2_HUMAN	Q9UN86-2	G3BP2_HUMAN	169.02	13	13	7345.4	20	10	29		50817	Isoform B of Ras GTPase-activating protein-binding protein 2 OS=Homo sapiens OX=9606 GN=G3BP2
H460_1A	84	246	P04908|H2A1B_HUMAN	P04908	H2A1B_HUMAN	168.87	61	61		16	0	38		14135	Histone H2A type 1-B/E OS=Homo sapiens OX=9606 GN=H2AC4 PE=1 SV=2
H460_1A	64	75	Q02878|RL6_HUMAN	Q02878	RL6_HUMAN	168.68	34	34	92987	16	16	47		32728	60S ribosomal protein L6 OS=Homo sapiens OX=9606 GN=RPL6 PE=1 SV=3
H460_1A	75	243	P0C0S8|H2A1_HUMAN	P0C0S8	H2A1_HUMAN	168.1	61	61		17	0	39		14091	Histone H2A type 1 OS=Homo sapiens OX=9606 GN=H2AC11 PE=1 SV=2
H460_1A	82	244	P20671|H2A1D_HUMAN	P20671	H2A1D_HUMAN	166.91	61	61		16	0	37		14107	Histone H2A type 1-D OS=Homo sapiens OX=9606 GN=H2AC7 PE=1 SV=2
H460_1A	179	280	P05198|IF2A_HUMAN	P05198	IF2A_HUMAN	166.82	13	13	21903	7	7	12		36112	Eukaryotic translation initiation factor 2 subunit 1 OS=Homo sapiens OX=9606 GN=EIF2S1 PE=1 SV=3
H460_1A	111	121	P62753|RS6_HUMAN	P62753	RS6_HUMAN	166.19	31	31	15364	16	16	23	Mutation	28681	40S ribosomal protein S6 OS=Homo sapiens OX=9606 GN=RPS6 PE=1 SV=1
H460_1A	98	417	P61313|RL15_HUMAN	P61313	RL15_HUMAN	166.11	16	16	97308	13	13	31	Oxidation (M)	24146	60S ribosomal protein L15 OS=Homo sapiens OX=9606 GN=RPL15 PE=1 SV=2
H460_1A	97	105	P07437|TBB5_HUMAN	P07437	TBB5_HUMAN	166.04	22	22	0	16	3	29		49671	Tubulin beta chain OS=Homo sapiens OX=9606 GN=TUBB PE=1 SV=2
H460_1A	185	522	P62258|1433E_HUMAN	P62258	1433E_HUMAN	165.96	10	10	33852	9	9	13	Mutation	29174	14-3-3 protein epsilon OS=Homo sapiens OX=9606 GN=YWHAE PE=1 SV=1
H460_1A	94	30	Q13283|G3BP1_HUMAN	Q13283	G3BP1_HUMAN	165.94	28	28	1583.2	22	12	31		52164	Ras GTPase-activating protein-binding protein 1 OS=Homo sapiens OX=9606 GN=G3BP1 PE=1 SV=1
H460_1A	78	965	P62857|RS28_HUMAN	P62857	RS28_HUMAN	165.21	80	80	221520	16	16	34		7841	40S ribosomal protein S28 OS=Homo sapiens OX=9606 GN=RPS28 PE=1 SV=1
H460_1A	83	22	P11142|HSP7C_HUMAN	P11142	HSP7C_HUMAN	164.81	20	20	4028	23	14	35	Mutation	70898	Heat shock cognate 71 kDa protein OS=Homo sapiens OX=9606 GN=HSPA8 PE=1 SV=1
H460_1A	117	337	P26447|S10A4_HUMAN	P26447	S10A4_HUMAN	164.77	35	35	70403	12	12	21		11729	Protein S100-A4 OS=Homo sapiens OX=9606 GN=S100A4 PE=1 SV=1
H460_1A	101	287	P62244|RS15A_HUMAN	P62244	RS15A_HUMAN	164.76	50	50	114340	20	20	33		14840	40S ribosomal protein S15a OS=Homo sapiens OX=9606 GN=RPS15A PE=1 SV=2
H460_1A	161	227	P18124|RL7_HUMAN	P18124	RL7_HUMAN	163.56	36	36	34406	13	13	19		29226	60S ribosomal protein L7 OS=Homo sapiens OX=9606 GN=RPL7 PE=1 SV=1
H460_1A	124	520	P07737|PROF1_HUMAN	P07737	PROF1_HUMAN	162.8	34	34	47540	10	10	21		15054	Profilin-1 OS=Homo sapiens OX=9606 GN=PFN1 PE=1 SV=2
H460_1A	129	99	P41091|IF2G_HUMAN	P41091	IF2G_HUMAN	161.57	14	14	109530	12	12	20	Mutation	51110	Eukaryotic translation initiation factor 2 subunit 3 OS=Homo sapiens OX=9606 GN=EIF2S3 PE=1 SV=3
H460_1A	127	383	P14678-2|RSMB_HUMAN	P14678-2	RSMB_HUMAN	159.82	28	28	52386	12	12	26		23656	Isoform SM-B of Small nuclear ribonucleoprotein-associated proteins B and B' OS=Homo sapiens OX=9606 GN=SNRPB
H460_1A	140	59	Q9Y3D0|CIA2B_HUMAN	Q9Y3D0	CIA2B_HUMAN	159.58	45	45	53450	13	13	21	Oxidation (M)	17663	Cytosolic iron-sulfur assembly component 2B OS=Homo sapiens OX=9606 GN=CIAO2B PE=1 SV=1
H460_1A	177	405	Q96I24|FUBP3_HUMAN	Q96I24	FUBP3_HUMAN	159.52	3	3	24294	7	7	12	Mutation	61640	Far upstream element-binding protein 3 OS=Homo sapiens OX=9606 GN=FUBP3 PE=1 SV=2
H460_1A	108	85	P68371|TBB4B_HUMAN	P68371	TBB4B_HUMAN	159.42	20	20	0	14	1	26		49831	Tubulin beta-4B chain OS=Homo sapiens OX=9606 GN=TUBB4B PE=1 SV=1
H460_1A	187	570	P06730-2|IF4E_HUMAN	P06730-2	IF4E_HUMAN	157.68	17	17	13371	6	6	11		28778	Isoform 2 of Eukaryotic translation initiation factor 4E OS=Homo sapiens OX=9606 GN=EIF4E
H460_1A	136	669	Q13155-2|AIMP2_HUMAN	Q13155-2	AIMP2_HUMAN	157.66	24	24	36706	9	9	18		27809	Isoform 2 of Aminoacyl tRNA synthase complex-interacting multifunctional protein 2 OS=Homo sapiens OX=9606 GN=AIMP2
H460_1A	102	143	P18077|RL35A_HUMAN	P18077	RL35A_HUMAN	156.94	69	69	177370	24	24	31	Oxidation (M); Mutation	12538	60S ribosomal protein L35a OS=Homo sapiens OX=9606 GN=RPL35A PE=1 SV=2
H460_1A	138	216	Q92804-2|RBP56_HUMAN	Q92804-2	RBP56_HUMAN	156.05	22	22	23995	13	11	18	Mutation	61558	Isoform Short of TATA-binding protein-associated factor 2N OS=Homo sapiens OX=9606 GN=TAF15
H460_1A	93	58	P19338|NUCL_HUMAN	P19338	NUCL_HUMAN	155.78	13	13	36358	14	14	28	Mutation	76615	Nucleolin OS=Homo sapiens OX=9606 GN=NCL PE=1 SV=3
H460_1A	119	253	Q13509|TBB3_HUMAN	Q13509	TBB3_HUMAN	155.62	18	18	0	12	2	24	Mutation	50433	Tubulin beta-3 chain OS=Homo sapiens OX=9606 GN=TUBB3 PE=1 SV=2
H460_1A	163	188	Q14157-4|UBP2L_HUMAN	Q14157-4	UBP2L_HUMAN	153.64	9	9	10637	9	9	16	Oxidation (M)	103168	Isoform 4 of Ubiquitin-associated protein 2-like OS=Homo sapiens OX=9606 GN=UBAP2L
H460_1A	132	36	O75369-8|FLNB_HUMAN	O75369-8	FLNB_HUMAN	153.59	6	6	30120	18	16	21		281633	Isoform 8 of Filamin-B OS=Homo sapiens OX=9606 GN=FLNB
H460_1A	180	368	P60903|S10AA_HUMAN	P60903	S10AA_HUMAN	153.4	52	52	6498.8	10	10	13	Mutation	11203	Protein S100-A10 OS=Homo sapiens OX=9606 GN=S100A10 PE=1 SV=2
H460_1A	133	72	Q13310-2|PABP4_HUMAN	Q13310-2	PABP4_HUMAN	152.99	20	20	7992.7	19	8	22		69579	Isoform 2 of Polyadenylate-binding protein 4 OS=Homo sapiens OX=9606 GN=PABPC4
H460_1A	144	31	P06748-3|NPM_HUMAN	P06748-3	NPM_HUMAN	152.89	55	55	9328.5	17	17	28		28400	Isoform 3 of Nucleophosmin OS=Homo sapiens OX=9606 GN=NPM1
H460_1A	139	328	Q6P5R6|RL22L_HUMAN	Q6P5R6	RL22L_HUMAN	152.73	46	46	80253	12	11	19		14607	60S ribosomal protein L22-like 1 OS=Homo sapiens OX=9606 GN=RPL22L1 PE=1 SV=2
H460_1A	99	62	P62937|PPIA_HUMAN	P62937	PPIA_HUMAN	152.65	62	62	21210	20	19	31		18012	Peptidyl-prolyl cis-trans isomerase A OS=Homo sapiens OX=9606 GN=PPIA PE=1 SV=2
H460_1A	122	49	P68363-2|TBA1B_HUMAN	P68363-2	TBA1B_HUMAN	151.77	29	29	762.71	16	7	25		37218	Isoform 2 of Tubulin alpha-1B chain OS=Homo sapiens OX=9606 GN=TUBA1B
H460_1A	135	671	P25398|RS12_HUMAN	P25398	RS12_HUMAN	150.35	26	26	49883	6	6	21		14515	40S ribosomal protein S12 OS=Homo sapiens OX=9606 GN=RPS12 PE=1 SV=3
H460_1A	113	250	P02511|CRYAB_HUMAN	P02511	CRYAB_HUMAN	149.98	49	49	36537	16	16	31		20159	Alpha-crystallin B chain OS=Homo sapiens OX=9606 GN=CRYAB PE=1 SV=2
H460_1A	125	749	P47914|RL29_HUMAN	P47914	RL29_HUMAN	149.59	23	23	92173	11	11	20		17752	60S ribosomal protein L29 OS=Homo sapiens OX=9606 GN=RPL29 PE=1 SV=2
H460_1A	109	112	P0DP25|CALM3_HUMAN	P0DP25	CALM3_HUMAN	149.31	46	46	5669.8	15	15	27	Oxidation (M)	16838	Calmodulin-3 OS=Homo sapiens OX=9606 GN=CALM3 PE=1 SV=1
H460_1A	115	953	P62861|RS30_HUMAN	P62861	RS30_HUMAN	149.31	63	63	119430	10	10	25		6648	40S ribosomal protein S30 OS=Homo sapiens OX=9606 GN=FAU PE=1 SV=1
H460_1A	147	708	Q27J81-2|INF2_HUMAN	Q27J81-2	INF2_HUMAN	148.92	8	8	54964	8	8	15	Mutation	134617	Isoform 2 of Inverted formin-2 OS=Homo sapiens OX=9606 GN=INF2
H460_1A	120	134	O00487|PSDE_HUMAN	O00487	PSDE_HUMAN	147.56	17	17	26479	13	13	22		34577	26S proteasome non-ATPase regulatory subunit 14 OS=Homo sapiens OX=9606 GN=PSMD14 PE=1 SV=1
H460_1A	151	335	P61254|RL26_HUMAN	P61254	RL26_HUMAN	146.91	35	35	17157	12	12	17		17258	60S ribosomal protein L26 OS=Homo sapiens OX=9606 GN=RPL26 PE=1 SV=1
H460_1A	96	159	O95817|BAG3_HUMAN	O95817	BAG3_HUMAN	146.54	14	14	228800	11	11	32	Oxidation (M); Mutation	61595	BAG family molecular chaperone regulator 3 OS=Homo sapiens OX=9606 GN=BAG3 PE=1 SV=3
H460_1A	154	106	P36578|RL4_HUMAN	P36578	RL4_HUMAN	145.28	29	29	7078.4	16	16	21	Oxidation (M)	47697	60S ribosomal protein L4 OS=Homo sapiens OX=9606 GN=RPL4 PE=1 SV=5
H460_1A	166	483	O75348|VATG1_HUMAN	O75348	VATG1_HUMAN	145.15	14	14	37952	6	6	14		13758	V-type proton ATPase subunit G 1 OS=Homo sapiens OX=9606 GN=ATP6V1G1 PE=1 SV=3
H460_1A	142	33383	Q9Y3U8|RL36_HUMAN	Q9Y3U8	RL36_HUMAN	144.83	55	55	57314	12	12	19		12254	60S ribosomal protein L36 OS=Homo sapiens OX=9606 GN=RPL36 PE=1 SV=3
H460_1A	217	606	Q9Y265|RUVB1_HUMAN	Q9Y265	RUVB1_HUMAN	143.12	9	9	17453	3	3	8		50228	RuvB-like 1 OS=Homo sapiens OX=9606 GN=RUVBL1 PE=1 SV=1
H460_1A	160	161	P62333|PRS10_HUMAN	P62333	PRS10_HUMAN	142.85	11	11	25889	8	8	16		44173	26S proteasome regulatory subunit 10B OS=Homo sapiens OX=9606 GN=PSMC6 PE=1 SV=1
H460_1A	148	167	P62195-2|PRS8_HUMAN	P62195-2	PRS8_HUMAN	142.19	19	19	26052	9	9	19		44784	Isoform 2 of 26S proteasome regulatory subunit 8 OS=Homo sapiens OX=9606 GN=PSMC5
H460_1A	128	27	P62913-2|RL11_HUMAN	P62913-2	RL11_HUMAN	141.72	37	37	12446	14	14	27		20124	Isoform 2 of 60S ribosomal protein L11 OS=Homo sapiens OX=9606 GN=RPL11
H460_1A	150	846	Q99417|MYCBP_HUMAN	Q99417	MYCBP_HUMAN	141.28	31	31	26674	8	8	16		11967	c-Myc-binding protein OS=Homo sapiens OX=9606 GN=MYCBP PE=1 SV=3
H460_1A	149	300	Q15046|SYK_HUMAN	Q15046	SYK_HUMAN	140.82	16	16	20173	12	12	18	Mutation	68048	Lysine--tRNA ligase OS=Homo sapiens OX=9606 GN=KARS1 PE=1 SV=3
H460_1A	215	761	P06899|H2B1J_HUMAN	P06899	H2B1J_HUMAN	140.5	53	53	2775.2	8	6	11		13904	Histone H2B type 1-J OS=Homo sapiens OX=9606 GN=H2BC11 PE=1 SV=3
H460_1A	182	903	P26599|PTBP1_HUMAN	P26599	PTBP1_HUMAN	138.71	16	16	25884	11	11	15	Mutation	57221	Polypyrimidine tract-binding protein 1 OS=Homo sapiens OX=9606 GN=PTBP1 PE=1 SV=1
H460_1A	205	1033	P12956|XRCC6_HUMAN	P12956	XRCC6_HUMAN	138.28	9	9	15440	8	8	10		69843	X-ray repair cross-complementing protein 6 OS=Homo sapiens OX=9606 GN=XRCC6 PE=1 SV=2
H460_1A	159	69	Q8WXC6|CSN9_HUMAN	Q8WXC6	CSN9_HUMAN	138.21	82	82	725.44	11	11	16		6211	COP9 signalosome complex subunit 9 OS=Homo sapiens OX=9606 GN=COPS9 PE=1 SV=3
H460_1A	175	11177	P23284|PPIB_HUMAN	P23284	PPIB_HUMAN	137.79	29	29	13583	7	7	13	Cysteinylation	23743	Peptidyl-prolyl cis-trans isomerase B OS=Homo sapiens OX=9606 GN=PPIB PE=1 SV=2
H460_1A	176	469	O95810|CAVN2_HUMAN	O95810	CAVN2_HUMAN	137.05	9	9	4891.1	8	8	13	Mutation	47173	Caveolae-associated protein 2 OS=Homo sapiens OX=9606 GN=CAVIN2 PE=1 SV=3
H460_1A	190	100	Q9UJY1|HSPB8_HUMAN	Q9UJY1	HSPB8_HUMAN	135.37	36	36	13864	10	10	12		21604	Heat shock protein beta-8 OS=Homo sapiens OX=9606 GN=HSPB8 PE=1 SV=1
H460_1A	238	686	P53999|TCP4_HUMAN	P53999	TCP4_HUMAN	133.86	28	28	5092	6	5	8		14395	Activated RNA polymerase II transcriptional coactivator p15 OS=Homo sapiens OX=9606 GN=SUB1 PE=1 SV=3
H460_1A	143	11128	P05109|S10A8_HUMAN	P05109	S10A8_HUMAN	133.78	43	43	2653.4	10	10	18		10835	Protein S100-A8 OS=Homo sapiens OX=9606 GN=S100A8 PE=1 SV=1
H460_1A	183	736	P25786|PSA1_HUMAN	P25786	PSA1_HUMAN	133.61	17	17	9617.8	7	7	14		29556	Proteasome subunit alpha type-1 OS=Homo sapiens OX=9606 GN=PSMA1 PE=1 SV=1
H460_1A	230	769	O00571|DDX3X_HUMAN	O00571	DDX3X_HUMAN	132.45	9	9	99.328	7	7	10	Mutation	73244	ATP-dependent RNA helicase DDX3X OS=Homo sapiens OX=9606 GN=DDX3X PE=1 SV=3
H460_1A	216	700	P55327-3|TPD52_HUMAN	P55327-3	TPD52_HUMAN	132.45	14	14	16115	5	5	9		26382	Isoform 3 of Tumor protein D52 OS=Homo sapiens OX=9606 GN=TPD52
H460_1A	103	11790	P42766|RL35_HUMAN	P42766	RL35_HUMAN	132.28	33	33	388540	9	9	33		14551	60S ribosomal protein L35 OS=Homo sapiens OX=9606 GN=RPL35 PE=1 SV=2
H460_1A	155	517	P17980|PRS6A_HUMAN	P17980	PRS6A_HUMAN	132.12	7	7	24625	8	8	19		49204	26S proteasome regulatory subunit 6A OS=Homo sapiens OX=9606 GN=PSMC3 PE=1 SV=3
H460_1A	165	11651	Q14244-3|MAP7_HUMAN	Q14244-3	MAP7_HUMAN	131.96	17	17	6465.4	10	1	16	Mutation	72414	Isoform 3 of Ensconsin OS=Homo sapiens OX=9606 GN=MAP7
H460_1A	162	33370	Q14244-7|MAP7_HUMAN	Q14244-7	MAP7_HUMAN	131.93	15	15	884.34	11	2	17		86952	Isoform 7 of Ensconsin OS=Homo sapiens OX=9606 GN=MAP7
H460_1A	193	33422	Q9BXV9|GON7_HUMAN	Q9BXV9	GON7_HUMAN	131.44	54	54	15056	6	6	10		10859	EKC/KEOPS complex subunit GON7 OS=Homo sapiens OX=9606 GN=GON7 PE=1 SV=2
H460_1A	207	542	O14558|HSPB6_HUMAN	O14558	HSPB6_HUMAN	131.27	13	13	34514	5	5	10		17136	Heat shock protein beta-6 OS=Homo sapiens OX=9606 GN=HSPB6 PE=1 SV=2
H460_1A	168	275	Q53LP3|SWAHC_HUMAN	Q53LP3	SWAHC_HUMAN	131.06	17	17	66144	11	11	15		55672	Ankyrin repeat domain-containing protein SOWAHC OS=Homo sapiens OX=9606 GN=SOWAHC PE=1 SV=1
H460_1A	145	119	P46821|MAP1B_HUMAN	P46821	MAP1B_HUMAN	130.1	4	4	73949	8	7	16	Mutation	270632	Microtubule-associated protein 1B OS=Homo sapiens OX=9606 GN=MAP1B PE=1 SV=2
H460_1A	184	595	Q16543|CDC37_HUMAN	Q16543	CDC37_HUMAN	129.23	14	14	31271	10	10	15		44468	Hsp90 co-chaperone Cdc37 OS=Homo sapiens OX=9606 GN=CDC37 PE=1 SV=1
H460_1A	156	1685	P46779|RL28_HUMAN	P46779	RL28_HUMAN	128.99	47	47	17020	11	11	16	Mutation	15747	60S ribosomal protein L28 OS=Homo sapiens OX=9606 GN=RPL28 PE=1 SV=3
H460_1A	186	788	O43324|MCA3_HUMAN	O43324	MCA3_HUMAN	128.58	28	28	6990.1	7	7	11		19811	Eukaryotic translation elongation factor 1 epsilon-1 OS=Homo sapiens OX=9606 GN=EEF1E1 PE=1 SV=1
H460_1A	181	212	Q99536|VAT1_HUMAN	Q99536	VAT1_HUMAN	127.94	18	18	3631.9	11	11	15	Mutation	41920	Synaptic vesicle membrane protein VAT-1 homolog OS=Homo sapiens OX=9606 GN=VAT1 PE=1 SV=2
H460_1A	169	44	Q9BQE3|TBA1C_HUMAN	Q9BQE3	TBA1C_HUMAN	127.09	20	20	187.6	12	3	17		49895	Tubulin alpha-1C chain OS=Homo sapiens OX=9606 GN=TUBA1C PE=1 SV=1
H460_1A	153	272	Q15008|PSMD6_HUMAN	Q15008	PSMD6_HUMAN	127.06	10	10	138210	7	7	22	Oxidation (M)	45531	26S proteasome non-ATPase regulatory subunit 6 OS=Homo sapiens OX=9606 GN=PSMD6 PE=1 SV=1
H460_1A	196	406	Q9Y295|DRG1_HUMAN	Q9Y295	DRG1_HUMAN	126.86	8	8	10088	7	5	11		40542	Developmentally-regulated GTP-binding protein 1 OS=Homo sapiens OX=9606 GN=DRG1 PE=1 SV=1
H460_1A	221	633	P43686-2|PRS6B_HUMAN	P43686-2	PRS6B_HUMAN	126.71	10	10	6306.1	7	7	11		43508	Isoform 2 of 26S proteasome regulatory subunit 6B OS=Homo sapiens OX=9606 GN=PSMC4
H460_1A	224	354	P63208|SKP1_HUMAN	P63208	SKP1_HUMAN	126.69	39	39	11113	6	6	8		18658	S-phase kinase-associated protein 1 OS=Homo sapiens OX=9606 GN=SKP1 PE=1 SV=2
H460_1A	170	342	Q15370|ELOB_HUMAN	Q15370	ELOB_HUMAN	126.68	69	69	20583	7	7	15	Oxidation (M)	13133	Elongin-B OS=Homo sapiens OX=9606 GN=ELOB PE=1 SV=1
H460_1A	194	714	Q14011|CIRBP_HUMAN	Q14011	CIRBP_HUMAN	126.58	21	21	12478	8	8	11		18648	Cold-inducible RNA-binding protein OS=Homo sapiens OX=9606 GN=CIRBP PE=1 SV=1
H460_1A	164	418	Q12904|AIMP1_HUMAN	Q12904	AIMP1_HUMAN	126.57	27	27	17533	11	11	15		34353	Aminoacyl tRNA synthase complex-interacting multifunctional protein 1 OS=Homo sapiens OX=9606 GN=AIMP1 PE=1 SV=2
H460_1A	258	11638	Q13151|ROA0_HUMAN	Q13151	ROA0_HUMAN	125.16	16	16	460.77	7	7	9	Mutation	30841	Heterogeneous nuclear ribonucleoprotein A0 OS=Homo sapiens OX=9606 GN=HNRNPA0 PE=1 SV=1
H460_1A	199	219	P98179|RBM3_HUMAN	P98179	RBM3_HUMAN	124.77	38	38	25683	9	9	13	Mutation	17170	RNA-binding protein 3 OS=Homo sapiens OX=9606 GN=RBM3 PE=1 SV=1
H460_1A	209	238	P11021|BIP_HUMAN	P11021	BIP_HUMAN	124.47	7	7	77437	6	3	9		72333	Endoplasmic reticulum chaperone BiP OS=Homo sapiens OX=9606 GN=HSPA5 PE=1 SV=2
H460_1A	191	340	Q13561|DCTN2_HUMAN	Q13561	DCTN2_HUMAN	123.98	14	14	17257	11	11	15		44231	Dynactin subunit 2 OS=Homo sapiens OX=9606 GN=DCTN2 PE=1 SV=4
H460_1A	222	697	Q9C005|DPY30_HUMAN	Q9C005	DPY30_HUMAN	123.87	29	29	13533	5	5	10		11250	Protein dpy-30 homolog OS=Homo sapiens OX=9606 GN=DPY30 PE=1 SV=1
H460_1A	137	166	P46776|RL27A_HUMAN	P46776	RL27A_HUMAN	123.53	58	58	59235	12	12	22		16561	60S ribosomal protein L27a OS=Homo sapiens OX=9606 GN=RPL27A PE=1 SV=2
H460_1A	197	376	P05388-2|RLA0_HUMAN	P05388-2	RLA0_HUMAN	123.45	23	23	14071	9	8	12	Oxidation (M)	27436	Isoform 2 of 60S acidic ribosomal protein P0 OS=Homo sapiens OX=9606 GN=RPLP0
H460_1A	227	518	P41567|EIF1_HUMAN	P41567	EIF1_HUMAN	123.29	20	20	12960	7	7	8		12732	Eukaryotic translation initiation factor 1 OS=Homo sapiens OX=9606 GN=EIF1 PE=1 SV=1
H460_1A	174	157	P07910|HNRPC_HUMAN	P07910	HNRPC_HUMAN	122.62	18	18	8594.6	10	10	15	Mutation	33670	Heterogeneous nuclear ribonucleoproteins C1/C2 OS=Homo sapiens OX=9606 GN=HNRNPC PE=1 SV=4
H460_1A	167	130	P06702|S10A9_HUMAN	P06702	S10A9_HUMAN	122.32	37	37	18638	7	7	14	Oxidation (M)	13242	Protein S100-A9 OS=Homo sapiens OX=9606 GN=S100A9 PE=1 SV=1
H460_1A	203	586	P51668|UB2D1_HUMAN	P51668	UB2D1_HUMAN	120.97	36	36	17346	8	7	10		16602	Ubiquitin-conjugating enzyme E2 D1 OS=Homo sapiens OX=9606 GN=UBE2D1 PE=1 SV=1
H460_1A	269	257	P35527|K1C9_HUMAN	P35527	K1C9_HUMAN	120.22	8	8	7392.7	7	7	7		62064	Keratin type I cytoskeletal 9 OS=Homo sapiens OX=9606 GN=KRT9 PE=1 SV=3
H460_1A	293	452	P67870|CSK2B_HUMAN	P67870	CSK2B_HUMAN	120.06	12	12	6798.7	4	4	5		24942	Casein kinase II subunit beta OS=Homo sapiens OX=9606 GN=CSNK2B PE=1 SV=1
H460_1A	201	1089	P53618|COPB_HUMAN	P53618	COPB_HUMAN	120.03	6	6	3526.7	5	5	12		107142	Coatomer subunit beta OS=Homo sapiens OX=9606 GN=COPB1 PE=1 SV=3
H460_1A	157	191	P06733|ENOA_HUMAN	P06733	ENOA_HUMAN	119.94	15	15	72511	8	8	16	Mutation	47169	Alpha-enolase OS=Homo sapiens OX=9606 GN=ENO1 PE=1 SV=2
H460_1A	172	356	O75436|VP26A_HUMAN	O75436	VP26A_HUMAN	119.81	20	20	28483	8	8	15	Oxidation (M); Mutation	38170	Vacuolar protein sorting-associated protein 26A OS=Homo sapiens OX=9606 GN=VPS26A PE=1 SV=2
H460_1A	189	482	P14866|HNRPL_HUMAN	P14866	HNRPL_HUMAN	119.55	15	15	5112.9	7	7	12		64133	Heterogeneous nuclear ribonucleoprotein L OS=Homo sapiens OX=9606 GN=HNRNPL PE=1 SV=2
H460_1A	171	464	P48643|TCPE_HUMAN	P48643	TCPE_HUMAN	119.45	9	9	43436	7	7	12		59671	T-complex protein 1 subunit epsilon OS=Homo sapiens OX=9606 GN=CCT5 PE=1 SV=1
H460_1A	158	247	Q8IUE6|H2A2B_HUMAN	Q8IUE6	H2A2B_HUMAN	118.62	54	54	2004.3	11	4	17		13995	Histone H2A type 2-B OS=Homo sapiens OX=9606 GN=H2AC21 PE=1 SV=3
H460_1A	235	33398	P15559-3|NQO1_HUMAN	P15559-3	NQO1_HUMAN	118.46	17	17	7070.6	5	5	8		26365	Isoform 3 of NAD(P)H dehydrogenase [quinone] 1 OS=Homo sapiens OX=9606 GN=NQO1
H460_1A	208	33463	P26196|DDX6_HUMAN	P26196	DDX6_HUMAN	118.45	4	4	17078	5	5	10		54417	Probable ATP-dependent RNA helicase DDX6 OS=Homo sapiens OX=9606 GN=DDX6 PE=1 SV=2
H460_1A	211	33413	P46777|RL5_HUMAN	P46777	RL5_HUMAN	118.09	13	13	19018	5	5	10		34363	60S ribosomal protein L5 OS=Homo sapiens OX=9606 GN=RPL5 PE=1 SV=3
H460_1A	206	672	P18669|PGAM1_HUMAN	P18669	PGAM1_HUMAN	118.07	13	13	24121	4	4	10		28804	Phosphoglycerate mutase 1 OS=Homo sapiens OX=9606 GN=PGAM1 PE=1 SV=2
H460_1A	220	524	Q9Y285-2|SYFA_HUMAN	Q9Y285-2	SYFA_HUMAN	116.98	3	3	25401	5	5	9		54158	Isoform 2 of Phenylalanine--tRNA ligase alpha subunit OS=Homo sapiens OX=9606 GN=FARSA
H460_1A	192	203	O75832|PSD10_HUMAN	O75832	PSD10_HUMAN	116.89	28	28	19362	9	9	14		24428	26S proteasome non-ATPase regulatory subunit 10 OS=Homo sapiens OX=9606 GN=PSMD10 PE=1 SV=1
H460_1A	146	109	P54652|HSP72_HUMAN	P54652	HSP72_HUMAN	116.11	10	10	0	10	1	16		70021	Heat shock-related 70 kDa protein 2 OS=Homo sapiens OX=9606 GN=HSPA2 PE=1 SV=1
H460_1A	210	271	Q96MX6|WDR92_HUMAN	Q96MX6	WDR92_HUMAN	115.72	11	11	14069	3	3	9	Oxidation (M)	39740	WD repeat-containing protein 92 OS=Homo sapiens OX=9606 GN=WDR92 PE=1 SV=1
H460_1A	254	268	P63241|IF5A1_HUMAN	P63241	IF5A1_HUMAN	115.08	26	26	3060.3	8	8	9		16832	Eukaryotic translation initiation factor 5A-1 OS=Homo sapiens OX=9606 GN=EIF5A PE=1 SV=2
H460_1A	234	543	Q92974-3|ARHG2_HUMAN	Q92974-3	ARHG2_HUMAN	114.93	2	2	11293	4	4	7		108242	Isoform 3 of Rho guanine nucleotide exchange factor 2 OS=Homo sapiens OX=9606 GN=ARHGEF2
H460_1A	198	528	P50991-2|TCPD_HUMAN	P50991-2	TCPD_HUMAN	114.82	5	5	18616	4	4	14		54720	Isoform 2 of T-complex protein 1 subunit delta OS=Homo sapiens OX=9606 GN=CCT4
H460_1A	291	792	P55735|SEC13_HUMAN	P55735	SEC13_HUMAN	114.74	9	9	3976.9	3	3	5		35541	Protein SEC13 homolog OS=Homo sapiens OX=9606 GN=SEC13 PE=1 SV=3
H460_1A	314	571	Q96NC0|ZMAT2_HUMAN	Q96NC0	ZMAT2_HUMAN	114.62	11	11	1564.2	5	5	6		23612	Zinc finger matrin-type protein 2 OS=Homo sapiens OX=9606 GN=ZMAT2 PE=1 SV=1
H460_1A	263	11738	P61981|1433G_HUMAN	P61981	1433G_HUMAN	114.21	18	18	4664	5	4	6		28303	14-3-3 protein gamma OS=Homo sapiens OX=9606 GN=YWHAG PE=1 SV=2
H460_1A	285	295	P29401-2|TKT_HUMAN	P29401-2	TKT_HUMAN	113.99	12	12	10634	5	5	5	Mutation	68814	Isoform 2 of Transketolase OS=Homo sapiens OX=9606 GN=TKT
H460_1A	223	33580	Q3MHD2-2|LSM12_HUMAN	Q3MHD2-2	LSM12_HUMAN	111.93	12	12	17572	5	5	12		21999	Isoform 2 of Protein LSM12 homolog OS=Homo sapiens OX=9606 GN=LSM12
H460_1A	218	429	O60664-4|PLIN3_HUMAN	O60664-4	PLIN3_HUMAN	111.88	8	8	1271.2	5	5	8		45804	Isoform 4 of Perilipin-3 OS=Homo sapiens OX=9606 GN=PLIN3
H460_1A	202	33374	Q07866-7|KLC1_HUMAN	Q07866-7	KLC1_HUMAN	110.97	16	16	8594.4	7	7	11		66292	Isoform P of Kinesin light chain 1 OS=Homo sapiens OX=9606 GN=KLC1
H460_1A	228	251	L0R819|ASURF_HUMAN	L0R819	ASURF_HUMAN	110.56	62	62	5044.8	6	6	8		11250	ASNSD1 upstream open reading frame protein OS=Homo sapiens OX=9606 GN=ASDURF PE=1 SV=1
H460_1A	219	357	P30043|BLVRB_HUMAN	P30043	BLVRB_HUMAN	109.98	13	13	8312	3	3	8		22119	Flavin reductase (NADPH) OS=Homo sapiens OX=9606 GN=BLVRB PE=1 SV=3
H460_1A	214	33387	O00231-2|PSD11_HUMAN	O00231-2	PSD11_HUMAN	109.19	14	14	18076	5	5	8		47535	Isoform 2 of 26S proteasome non-ATPase regulatory subunit 11 OS=Homo sapiens OX=9606 GN=PSMD11
H460_1A	256	2952	Q96DH6|MSI2H_HUMAN	Q96DH6	MSI2H_HUMAN	108.44	20	20	9284.7	5	5	8	Mutation	35197	RNA-binding protein Musashi homolog 2 OS=Homo sapiens OX=9606 GN=MSI2 PE=1 SV=1
H460_1A	250	493	O94979-8|SC31A_HUMAN	O94979-8	SC31A_HUMAN	107.73	3	3	1502	4	4	7		134499	Isoform 8 of Protein transport protein Sec31A OS=Homo sapiens OX=9606 GN=SEC31A
H460_1A	240	207	Q9NSI2|F207A_HUMAN	Q9NSI2	F207A_HUMAN	106.87	36	36	16235	9	9	11	Oxidation (M)	25456	Protein FAM207A OS=Homo sapiens OX=9606 GN=FAM207A PE=1 SV=2
H460_1A	243	24573	Q96AE4|FUBP1_HUMAN	Q96AE4	FUBP1_HUMAN	106.49	6	6	206.96	5	5	7		67560	Far upstream element-binding protein 1 OS=Homo sapiens OX=9606 GN=FUBP1 PE=1 SV=3
H460_1A	317	1151	O95816|BAG2_HUMAN	O95816	BAG2_HUMAN	106.14	20	20	6290.9	6	6	7	Mutation	23772	BAG family molecular chaperone regulator 2 OS=Homo sapiens OX=9606 GN=BAG2 PE=1 SV=1
H460_1A	204	1168	P47897-2|SYQ_HUMAN	P47897-2	SYQ_HUMAN	106.11	3	3	9714.7	3	3	10		86579	Isoform 2 of Glutamine--tRNA ligase OS=Homo sapiens OX=9606 GN=QARS1
H460_1A	281	311	Q86W92-4|LIPB1_HUMAN	Q86W92-4	LIPB1_HUMAN	105.72	3	3	3075.3	5	5	6	Oxidation (M)	110297	Isoform 4 of Liprin-beta-1 OS=Homo sapiens OX=9606 GN=PPFIBP1
H460_1A	246	858	Q15014|MO4L2_HUMAN	Q15014	MO4L2_HUMAN	105.32	6	6	5075.9	4	4	8		32308	Mortality factor 4-like protein 2 OS=Homo sapiens OX=9606 GN=MORF4L2 PE=1 SV=1
H460_1A	200	390	Q16777|H2A2C_HUMAN	Q16777	H2A2C_HUMAN	105.16	49	49	0	8	1	9		13988	Histone H2A type 2-C OS=Homo sapiens OX=9606 GN=H2AC20 PE=1 SV=4
H460_1A	248	11116	O00193|SMAP_HUMAN	O00193	SMAP_HUMAN	104.79	17	17	7819.5	4	4	7		20333	Small acidic protein OS=Homo sapiens OX=9606 GN=SMAP PE=1 SV=1
H460_1A	383	548	P62316|SMD2_HUMAN	P62316	SMD2_HUMAN	104.68	21	21	4100.7	3	3	3		13527	Small nuclear ribonucleoprotein Sm D2 OS=Homo sapiens OX=9606 GN=SNRPD2 PE=1 SV=1
H460_1A	247	565	Q9GZS3|WDR61_HUMAN	Q9GZS3	WDR61_HUMAN	104.37	8	8	2164.9	5	5	7		33581	WD repeat-containing protein 61 OS=Homo sapiens OX=9606 GN=WDR61 PE=1 SV=1
H460_1A	195	33411	Q16186|ADRM1_HUMAN	Q16186	ADRM1_HUMAN	104.27	11	11	37560	4	4	10		42153	Proteasomal ubiquitin receptor ADRM1 OS=Homo sapiens OX=9606 GN=ADRM1 PE=1 SV=2
H460_1A	299	679	P21291|CSRP1_HUMAN	P21291	CSRP1_HUMAN	102.08	11	11	6440.7	4	4	5		20567	Cysteine and glycine-rich protein 1 OS=Homo sapiens OX=9606 GN=CSRP1 PE=1 SV=3
H460_1A	311	624	Q93008-3|USP9X_HUMAN	Q93008-3	USP9X_HUMAN	101.41	1	1	3508.5	4	4	5	Mutation	292278	Isoform 2 of Probable ubiquitin carboxyl-terminal hydrolase FAF-X OS=Homo sapiens OX=9606 GN=USP9X
H460_1A	274	15666	P07814|SYEP_HUMAN	P07814	SYEP_HUMAN	101.27	6	6	2634.5	6	6	7		170590	Bifunctional glutamate/proline--tRNA ligase OS=Homo sapiens OX=9606 GN=EPRS1 PE=1 SV=5
H460_1A	294	712	P61289-2|PSME3_HUMAN	P61289-2	PSME3_HUMAN	100.56	14	14	0	5	5	5	Mutation	30887	Isoform 2 of Proteasome activator complex subunit 3 OS=Homo sapiens OX=9606 GN=PSME3
H460_1A	346	33578	O15144|ARPC2_HUMAN	O15144	ARPC2_HUMAN	100.56	8	8	2590.4	3	3	4		34333	Actin-related protein 2/3 complex subunit 2 OS=Homo sapiens OX=9606 GN=ARPC2 PE=1 SV=1
H460_1A	236	678	P38117-2|ETFB_HUMAN	P38117-2	ETFB_HUMAN	100.23	11	11	33239	3	3	8	Mutation	37435	Isoform 2 of Electron transfer flavoprotein subunit beta OS=Homo sapiens OX=9606 GN=ETFB
H460_1A	251	25427	P20042|IF2B_HUMAN	P20042	IF2B_HUMAN	100.2	26	26	1339.7	7	7	8		38388	Eukaryotic translation initiation factor 2 subunit 2 OS=Homo sapiens OX=9606 GN=EIF2S2 PE=1 SV=2
H460_1A	178	759	Q13418|ILK_HUMAN	Q13418	ILK_HUMAN	100.16	4	4	44830	3	3	14		51419	Integrin-linked protein kinase OS=Homo sapiens OX=9606 GN=ILK PE=1 SV=2
H460_1A	322	2456	P50579-2|MAP2_HUMAN	P50579-2	MAP2_HUMAN	99.9	6	6	154.01	4	4	4		50510	Isoform 2 of Methionine aminopeptidase 2 OS=Homo sapiens OX=9606 GN=METAP2
H460_1A	343	684	Q9UIL1-4|SCOC_HUMAN	Q9UIL1-4	SCOC_HUMAN	99.6	13	13	9736.1	3	3	4		14801	Isoform 4 of Short coiled-coil protein OS=Homo sapiens OX=9606 GN=SCOC
H460_1A	241	425	P43490|NAMPT_HUMAN	P43490	NAMPT_HUMAN	99.37	10	10	15917	6	6	8		55521	Nicotinamide phosphoribosyltransferase OS=Homo sapiens OX=9606 GN=NAMPT PE=1 SV=1
H460_1A	152	288	P46778|RL21_HUMAN	P46778	RL21_HUMAN	98.92	37	37	161660	11	10	22	Oxidation (M)	18565	60S ribosomal protein L21 OS=Homo sapiens OX=9606 GN=RPL21 PE=1 SV=2
H460_1A	401	33519	Q96AT9-5|RPE_HUMAN	Q96AT9-5	RPE_HUMAN	98.82	14	14	12594	2	2	3		17570	Isoform 5 of Ribulose-phosphate 3-epimerase OS=Homo sapiens OX=9606 GN=RPE
H460_1A	260	625	P55039|DRG2_HUMAN	P55039	DRG2_HUMAN	98.8	8	8	1325.6	6	4	7		40746	Developmentally-regulated GTP-binding protein 2 OS=Homo sapiens OX=9606 GN=DRG2 PE=1 SV=1
H460_1A	226	729	P17844-2|DDX5_HUMAN	P17844-2	DDX5_HUMAN	98.53	6	6	0	4	4	8	Oxidation (M)	60563	Isoform 2 of Probable ATP-dependent RNA helicase DDX5 OS=Homo sapiens OX=9606 GN=DDX5
H460_1A	244	680	P05204|HMGN2_HUMAN	P05204	HMGN2_HUMAN	98.49	32	32	2830.9	4	4	8		9393	Non-histone chromosomal protein HMG-17 OS=Homo sapiens OX=9606 GN=HMGN2 PE=1 SV=3
H460_1A	300	289	Q9UI30-2|TR112_HUMAN	Q9UI30-2	TR112_HUMAN	98.46	22	22	6888.7	3	3	7		13576	Isoform 2 of Multifunctional methyltransferase subunit TRM112-like protein OS=Homo sapiens OX=9606 GN=TRMT112
H460_1A	225	11677	P52907|CAZA1_HUMAN	P52907	CAZA1_HUMAN	98.23	11	11	23504	3	3	8		32923	F-actin-capping protein subunit alpha-1 OS=Homo sapiens OX=9606 GN=CAPZA1 PE=1 SV=3
H460_1A	233	366	P52943-2|CRIP2_HUMAN	P52943-2	CRIP2_HUMAN	98.16	10	10	2755.3	7	1	11		30221	Isoform 2 of Cysteine-rich protein 2 OS=Homo sapiens OX=9606 GN=CRIP2
H460_1A	409	33554	O95232|LC7L3_HUMAN	O95232	LC7L3_HUMAN	97.92	7	7	1522.4	3	3	3		51466	Luc7-like protein 3 OS=Homo sapiens OX=9606 GN=LUC7L3 PE=1 SV=2
H460_1A	261	33406	Q9BYJ9|YTHD1_HUMAN	Q9BYJ9	YTHD1_HUMAN	97.34	6	6	3147.4	4	4	6	Mutation	60874	YTH domain-containing family protein 1 OS=Homo sapiens OX=9606 GN=YTHDF1 PE=1 SV=1
H460_1A	229	163	P05387|RLA2_HUMAN	P05387	RLA2_HUMAN	97.3	57	57	1501.3	10	9	13	Oxidation (M)	11665	60S acidic ribosomal protein P2 OS=Homo sapiens OX=9606 GN=RPLP2 PE=1 SV=1
H460_1A	253	248	Q6NZ67|MZT2B_HUMAN	Q6NZ67	MZT2B_HUMAN	97.2	43	43	4472	6	6	7		16226	Mitotic-spindle organizing protein 2B OS=Homo sapiens OX=9606 GN=MZT2B PE=1 SV=1
H460_1A	237	803	Q9Y3B4|SF3B6_HUMAN	Q9Y3B4	SF3B6_HUMAN	96.45	18	18	16968	4	4	8		14585	Splicing factor 3B subunit 6 OS=Homo sapiens OX=9606 GN=SF3B6 PE=1 SV=1
H460_1A	232	355	P63279|UBC9_HUMAN	P63279	UBC9_HUMAN	96.24	55	55	22500	9	9	12		18007	SUMO-conjugating enzyme UBC9 OS=Homo sapiens OX=9606 GN=UBE2I PE=1 SV=1
H460_1A	231	232	P04075|ALDOA_HUMAN	P04075	ALDOA_HUMAN	95.48	27	27	4810.7	6	6	10		39420	Fructose-bisphosphate aldolase A OS=Homo sapiens OX=9606 GN=ALDOA PE=1 SV=2
H460_1A	301	550	P37235|HPCL1_HUMAN	P37235	HPCL1_HUMAN	94.92	9	9	2036.5	4	4	5		22313	Hippocalcin-like protein 1 OS=Homo sapiens OX=9606 GN=HPCAL1 PE=1 SV=3
H460_1A	319	11303	P31943|HNRH1_HUMAN	P31943	HNRH1_HUMAN	94.16	5	5	0	4	4	5		49229	Heterogeneous nuclear ribonucleoprotein H OS=Homo sapiens OX=9606 GN=HNRNPH1 PE=1 SV=4
H460_1A	380	259	P20290-2|BTF3_HUMAN	P20290-2	BTF3_HUMAN	94.07	18	18	1831	3	3	3		17699	Isoform 2 of Transcription factor BTF3 OS=Homo sapiens OX=9606 GN=BTF3
H460_1A	266	33444	O14602|IF1AY_HUMAN	O14602	IF1AY_HUMAN	93.72	24	24	0	5	5	7		16442	Eukaryotic translation initiation factor 1A Y-chromosomal OS=Homo sapiens OX=9606 GN=EIF1AY PE=1 SV=4
H460_1A	276	932	P55884|EIF3B_HUMAN	P55884	EIF3B_HUMAN	93.7	7	7	1615.7	4	4	6		92482	Eukaryotic translation initiation factor 3 subunit B OS=Homo sapiens OX=9606 GN=EIF3B PE=1 SV=3
H460_1A	278	413	Q9BRQ8-2|FSP1_HUMAN	Q9BRQ8-2	FSP1_HUMAN	93.67	8	8	11836	6	6	7		36520	Isoform 2 of Ferroptosis suppressor protein 1 OS=Homo sapiens OX=9606 GN=AIFM2
H460_1A	249	474	P46379-3|BAG6_HUMAN	P46379-3	BAG6_HUMAN	93.5	2	2	25301	2	2	6		122342	Isoform 3 of Large proline-rich protein BAG6 OS=Homo sapiens OX=9606 GN=BAG6
H460_1A	188	33536	Q9UHV9|PFD2_HUMAN	Q9UHV9	PFD2_HUMAN	92.96	18	18	43980	4	4	11		16648	Prefoldin subunit 2 OS=Homo sapiens OX=9606 GN=PFDN2 PE=1 SV=1
H460_1A	295	33439	Q9UIV1|CNOT7_HUMAN	Q9UIV1	CNOT7_HUMAN	91.61	13	13	11690	3	3	5		32745	CCR4-NOT transcription complex subunit 7 OS=Homo sapiens OX=9606 GN=CNOT7 PE=1 SV=3
H460_1A	332	33418	P24941-2|CDK2_HUMAN	P24941-2	CDK2_HUMAN	91.44	14	14	665.9	4	3	5		30035	Isoform 2 of Cyclin-dependent kinase 2 OS=Homo sapiens OX=9606 GN=CDK2
H460_1A	404	828	Q15293|RCN1_HUMAN	Q15293	RCN1_HUMAN	90.78	5	5	1443.8	3	3	3		38890	Reticulocalbin-1 OS=Homo sapiens OX=9606 GN=RCN1 PE=1 SV=1
H460_1A	255	386	Q9UNE7|CHIP_HUMAN	Q9UNE7	CHIP_HUMAN	90.65	20	20	657.31	7	7	11		34856	E3 ubiquitin-protein ligase CHIP OS=Homo sapiens OX=9606 GN=STUB1 PE=1 SV=2
H460_1A	303	33603	P62877|RBX1_HUMAN	P62877	RBX1_HUMAN	90.54	38	38	6921.3	4	4	5	Mutation	12274	E3 ubiquitin-protein ligase RBX1 OS=Homo sapiens OX=9606 GN=RBX1 PE=1 SV=1
H460_1A	498	411	Q9UNN8|EPCR_HUMAN	Q9UNN8	EPCR_HUMAN	90.05	6	6	2813.8	2	2	2		26671	Endothelial protein C receptor OS=Homo sapiens OX=9606 GN=PROCR PE=1 SV=1
H460_1A	284	214	P04264|K2C1_HUMAN	P04264	K2C1_HUMAN	89.78	13	13	1231.1	6	6	7		66039	Keratin type II cytoskeletal 1 OS=Homo sapiens OX=9606 GN=KRT1 PE=1 SV=6
H460_1A	290	277	Q9NW64|RBM22_HUMAN	Q9NW64	RBM22_HUMAN	89.42	8	8	6449.2	3	3	5		46896	Pre-mRNA-splicing factor RBM22 OS=Homo sapiens OX=9606 GN=RBM22 PE=1 SV=1
H460_1A	352	33582	Q9NQE9|HINT3_HUMAN	Q9NQE9	HINT3_HUMAN	89.02	10	10	1182.6	3	3	4		20361	Histidine triad nucleotide-binding protein 3 OS=Homo sapiens OX=9606 GN=HINT3 PE=1 SV=1
H460_1A	213	286	Q99878|H2A1J_HUMAN	Q99878	H2A1J_HUMAN	88.98	48	48	0	8	1	9		13936	Histone H2A type 1-J OS=Homo sapiens OX=9606 GN=H2AC14 PE=1 SV=3
H460_1A	313	120	P23528|COF1_HUMAN	P23528	COF1_HUMAN	88.93	19	19	6647.9	3	3	5		18502	Cofilin-1 OS=Homo sapiens OX=9606 GN=CFL1 PE=1 SV=3
H460_1A	470	332	P62699|YPEL5_HUMAN	P62699	YPEL5_HUMAN	87.99	23	23	1941.9	2	2	2		13842	Protein yippee-like 5 OS=Homo sapiens OX=9606 GN=YPEL5 PE=1 SV=1
H460_1A	257	817	P52292|IMA1_HUMAN	P52292	IMA1_HUMAN	87.85	6	6	11103	4	4	6	Mutation	57862	Importin subunit alpha-1 OS=Homo sapiens OX=9606 GN=KPNA2 PE=1 SV=1
H460_1A	331	370	Q9UFG5|CS025_HUMAN	Q9UFG5	CS025_HUMAN	87.63	38	38	5339.8	5	5	6		12878	UPF0449 protein C19orf25 OS=Homo sapiens OX=9606 GN=C19orf25 PE=1 SV=2
H460_1A	320	220	P25685|DNJB1_HUMAN	P25685	DNJB1_HUMAN	87.38	13	13	1372.7	5	5	5		38044	DnaJ homolog subfamily B member 1 OS=Homo sapiens OX=9606 GN=DNAJB1 PE=1 SV=4
H460_1A	515	33581	Q9NRF9|DPOE3_HUMAN	Q9NRF9	DPOE3_HUMAN	87.19	13	13	189.19	2	2	2		16860	DNA polymerase epsilon subunit 3 OS=Homo sapiens OX=9606 GN=POLE3 PE=1 SV=1
H460_1A	264	848	P08727|K1C19_HUMAN	P08727	K1C19_HUMAN	86.08	8	8	2758.2	5	5	7		44106	Keratin type I cytoskeletal 19 OS=Homo sapiens OX=9606 GN=KRT19 PE=1 SV=4
H460_1A	259	11521	P63104|1433Z_HUMAN	P63104	1433Z_HUMAN	85.84	19	19	5412.6	3	2	7	Mutation	27745	14-3-3 protein zeta/delta OS=Homo sapiens OX=9606 GN=YWHAZ PE=1 SV=1
H460_1A	370	602	Q9Y696|CLIC4_HUMAN	Q9Y696	CLIC4_HUMAN	85.73	9	9	4069.9	4	4	5		28772	Chloride intracellular channel protein 4 OS=Homo sapiens OX=9606 GN=CLIC4 PE=1 SV=4
H460_1A	342	201	Q86V81|THOC4_HUMAN	Q86V81	THOC4_HUMAN	85.46	11	11	3688.5	4	4	5	Oxidation (M)	26888	THO complex subunit 4 OS=Homo sapiens OX=9606 GN=ALYREF PE=1 SV=3
H460_1A	292	11098	P81605|DCD_HUMAN	P81605	DCD_HUMAN	85.05	31	31	1381.5	3	3	6		11284	Dermcidin OS=Homo sapiens OX=9606 GN=DCD PE=1 SV=2
H460_1A	173	360	P06703|S10A6_HUMAN	P06703	S10A6_HUMAN	84.85	42	42	24014	6	6	14		10180	Protein S100-A6 OS=Homo sapiens OX=9606 GN=S100A6 PE=1 SV=1
H460_1A	412	11304	P11413|G6PD_HUMAN	P11413	G6PD_HUMAN	84.71	3	3	1659.4	3	3	3		59257	Glucose-6-phosphate 1-dehydrogenase OS=Homo sapiens OX=9606 GN=G6PD PE=1 SV=4
H460_1A	287	609	Q12906-6|ILF3_HUMAN	Q12906-6	ILF3_HUMAN	84.65	1	1	2138.7	3	3	5		76502	Isoform 6 of Interleukin enhancer-binding factor 3 OS=Homo sapiens OX=9606 GN=ILF3
H460_1A	341	33447	P50454|SERPH_HUMAN	P50454	SERPH_HUMAN	84.53	9	9	6905.3	4	4	4		46441	Serpin H1 OS=Homo sapiens OX=9606 GN=SERPINH1 PE=1 SV=2
H460_1A	388	816	O60506|HNRPQ_HUMAN	O60506	HNRPQ_HUMAN	84.33	5	5	0	3	2	3		69603	Heterogeneous nuclear ribonucleoprotein Q OS=Homo sapiens OX=9606 GN=SYNCRIP PE=1 SV=2
H460_1A	347	4179	Q8IUR0|TPPC5_HUMAN	Q8IUR0	TPPC5_HUMAN	84.32	9	9	8320.8	3	3	5		20783	Trafficking protein particle complex subunit 5 OS=Homo sapiens OX=9606 GN=TRAPPC5 PE=1 SV=1
H460_1A	289	33561	P0C0S5|H2AZ_HUMAN	P0C0S5	H2AZ_HUMAN	84.31	23	23	3230.7	4	4	7		13553	Histone H2A.Z OS=Homo sapiens OX=9606 GN=H2AZ1 PE=1 SV=2
H460_1A	335	33507	O15143|ARC1B_HUMAN	O15143	ARC1B_HUMAN	84.29	6	6	579.9	4	4	4		40950	Actin-related protein 2/3 complex subunit 1B OS=Homo sapiens OX=9606 GN=ARPC1B PE=1 SV=3
H460_1A	447	33448	P05114|HMGN1_HUMAN	P05114	HMGN1_HUMAN	84.03	51	51	3941.2	2	2	2		10659	Non-histone chromosomal protein HMG-14 OS=Homo sapiens OX=9606 GN=HMGN1 PE=1 SV=3
H460_1A	555	985	Q86XN8|MEX3D_HUMAN	Q86XN8	MEX3D_HUMAN	83.15	4	4	1610.2	1	1	1		64883	RNA-binding protein MEX3D OS=Homo sapiens OX=9606 GN=MEX3D PE=1 SV=3
H460_1A	395	8596	Q5SYE7-2|NHSL1_HUMAN	Q5SYE7-2	NHSL1_HUMAN	82.82	3	3	545.36	3	3	3		170476	Isoform 2 of NHS-like protein 1 OS=Homo sapiens OX=9606 GN=NHSL1
H460_1A	430	33404	Q92572|AP3S1_HUMAN	Q92572	AP3S1_HUMAN	82.59	15	15	4287.3	2	2	2		21732	AP-3 complex subunit sigma-1 OS=Homo sapiens OX=9606 GN=AP3S1 PE=1 SV=1
H460_1A	310	33412	O14933|UB2L6_HUMAN	O14933	UB2L6_HUMAN	82.41	20	20	8128.3	4	4	8		17769	Ubiquitin/ISG15-conjugating enzyme E2 L6 OS=Homo sapiens OX=9606 GN=UBE2L6 PE=1 SV=4
H460_1A	280	209	P60174|TPIS_HUMAN	P60174	TPIS_HUMAN	82.07	17	17	3309.3	5	5	7		26669	Triosephosphate isomerase OS=Homo sapiens OX=9606 GN=TPI1 PE=1 SV=4
H460_1A	298	747	O15372|EIF3H_HUMAN	O15372	EIF3H_HUMAN	81.78	12	12	24392	2	2	6	Mutation	39930	Eukaryotic translation initiation factor 3 subunit H OS=Homo sapiens OX=9606 GN=EIF3H PE=1 SV=1
H460_1A	277	330	P49368|TCPG_HUMAN	P49368	TCPG_HUMAN	81.48	7	7	17604	3	3	6		60534	T-complex protein 1 subunit gamma OS=Homo sapiens OX=9606 GN=CCT3 PE=1 SV=4
H460_1A	340	33437	Q9BWE0|REPI1_HUMAN	Q9BWE0	REPI1_HUMAN	81.4	5	5	409.55	3	3	4		63575	Replication initiator 1 OS=Homo sapiens OX=9606 GN=REPIN1 PE=1 SV=1
H460_1A	328	33381	Q9NZN8|CNOT2_HUMAN	Q9NZN8	CNOT2_HUMAN	81.22	15	15	2628.5	4	4	5		59738	CCR4-NOT transcription complex subunit 2 OS=Homo sapiens OX=9606 GN=CNOT2 PE=1 SV=1
H460_1A	306	270	Q8WWM7|ATX2L_HUMAN	Q8WWM7	ATX2L_HUMAN	81.21	6	6	1854.2	5	5	7		113374	Ataxin-2-like protein OS=Homo sapiens OX=9606 GN=ATXN2L PE=1 SV=2
H460_1A	442	11496	Q9BWJ5|SF3B5_HUMAN	Q9BWJ5	SF3B5_HUMAN	81.08	20	20	2737.5	2	2	2		10135	Splicing factor 3B subunit 5 OS=Homo sapiens OX=9606 GN=SF3B5 PE=1 SV=1
H460_1A	330	236	O14979-2|HNRDL_HUMAN	O14979-2	HNRDL_HUMAN	80.45	8	8	0	3	3	4		33589	Isoform 2 of Heterogeneous nuclear ribonucleoprotein D-like OS=Homo sapiens OX=9606 GN=HNRNPDL
H460_1A	242	421	Q9NP97|DLRB1_HUMAN	Q9NP97	DLRB1_HUMAN	80.29	28	28	1331.1	5	5	10		10922	Dynein light chain roadblock-type 1 OS=Homo sapiens OX=9606 GN=DYNLRB1 PE=1 SV=3
H460_1A	308	33388	P31689|DNJA1_HUMAN	P31689	DNJA1_HUMAN	79.72	8	8	1767	4	4	6		44868	DnaJ homolog subfamily A member 1 OS=Homo sapiens OX=9606 GN=DNAJA1 PE=1 SV=2
H460_1A	252	367	P37108|SRP14_HUMAN	P37108	SRP14_HUMAN	79.71	18	18	0	6	6	9		14570	Signal recognition particle 14 kDa protein OS=Homo sapiens OX=9606 GN=SRP14 PE=1 SV=2
H460_1A	262	603	Q99615-2|DNJC7_HUMAN	Q99615-2	DNJC7_HUMAN	79.44	8	8	0	5	5	6		50097	Isoform 2 of DnaJ homolog subfamily C member 7 OS=Homo sapiens OX=9606 GN=DNAJC7
H460_1A	282	1175	P16104|H2AX_HUMAN	P16104	H2AX_HUMAN	79.28	48	48	636.72	6	1	6		15145	Histone H2AX OS=Homo sapiens OX=9606 GN=H2AX PE=1 SV=2
H460_1A	359	18190	O95793-2|STAU1_HUMAN	O95793-2	STAU1_HUMAN	78.5	4	4	6109.9	3	3	3	Cysteinylation; Mutation	54934	Isoform Short of Double-stranded RNA-binding protein Staufen homolog 1 OS=Homo sapiens OX=9606 GN=STAU1
H460_1A	454	33414	Q49AM3|TTC31_HUMAN	Q49AM3	TTC31_HUMAN	78.5	6	6	992.66	2	2	2		57105	Tetratricopeptide repeat protein 31 OS=Homo sapiens OX=9606 GN=TTC31 PE=1 SV=3
H460_1A	267	765	Q9NZL4|HPBP1_HUMAN	Q9NZL4	HPBP1_HUMAN	78.39	3	3	0	3	3	6		39303	Hsp70-binding protein 1 OS=Homo sapiens OX=9606 GN=HSPBP1 PE=1 SV=2
H460_1A	345	607	O75153|CLU_HUMAN	O75153	CLU_HUMAN	78.27	1	1	1627.6	2	2	4		146669	Clustered mitochondria protein homolog OS=Homo sapiens OX=9606 GN=CLUH PE=1 SV=2
H460_1A	504	824	Q96PK6|RBM14_HUMAN	Q96PK6	RBM14_HUMAN	78.23	3	3	4681.1	2	2	2		69492	RNA-binding protein 14 OS=Homo sapiens OX=9606 GN=RBM14 PE=1 SV=2
H460_1A	406	33532	Q13362-5|2A5G_HUMAN	Q13362-5	2A5G_HUMAN	78.1	4	4	5809.8	1	1	3		64292	Isoform 5 of Serine/threonine-protein phosphatase 2A 56 kDa regulatory subunit gamma isoform OS=Homo sapiens OX=9606 GN=PPP2R5C
H460_1A	393	847	P31949|S10AB_HUMAN	P31949	S10AB_HUMAN	78.07	20	20	4847.3	2	2	3		11740	Protein S100-A11 OS=Homo sapiens OX=9606 GN=S100A11 PE=1 SV=2
H460_1A	338	781	P36543-2|VATE1_HUMAN	P36543-2	VATE1_HUMAN	77.61	11	11	2366.2	3	3	4		23587	Isoform 2 of V-type proton ATPase subunit E 1 OS=Homo sapiens OX=9606 GN=ATP6V1E1
H460_1A	379	4483	Q9UID3|VPS51_HUMAN	Q9UID3	VPS51_HUMAN	77.58	3	3	742.3	2	2	3		86042	Vacuolar protein sorting-associated protein 51 homolog OS=Homo sapiens OX=9606 GN=VPS51 PE=1 SV=2
H460_1A	385	1173	Q16864-2|VATF_HUMAN	Q16864-2	VATF_HUMAN	77.2	14	14	12541	3	3	5		16402	Isoform 2 of V-type proton ATPase subunit F OS=Homo sapiens OX=9606 GN=ATP6V1F
H460_1A	351	33384	P60002|ELOF1_HUMAN	P60002	ELOF1_HUMAN	77.12	24	24	0	3	3	4		9462	Transcription elongation factor 1 homolog OS=Homo sapiens OX=9606 GN=ELOF1 PE=1 SV=1
H460_1A	273	24564	Q8ND56-2|LS14A_HUMAN	Q8ND56-2	LS14A_HUMAN	77.09	9	9	526.71	4	4	7		50554	Isoform 2 of Protein LSM14 homolog A OS=Homo sapiens OX=9606 GN=LSM14A
H460_1A	372	484	Q00341-2|VIGLN_HUMAN	Q00341-2	VIGLN_HUMAN	77.04	3	3	1813.5	3	3	3		137986	Isoform 2 of Vigilin OS=Homo sapiens OX=9606 GN=HDLBP
H460_1A	436	33423	P51114-2|FXR1_HUMAN	P51114-2	FXR1_HUMAN	77.01	4	4	439.3	2	2	2		60792	Isoform 2 of Fragile X mental retardation syndrome-related protein 1 OS=Homo sapiens OX=9606 GN=FXR1
H460_1A	336	33385	Q9H1Z4|WDR13_HUMAN	Q9H1Z4	WDR13_HUMAN	76.88	7	7	5460.1	4	4	4		53696	WD repeat-containing protein 13 OS=Homo sapiens OX=9606 GN=WDR13 PE=1 SV=2
H460_1A	398	33441	Q9HB71|CYBP_HUMAN	Q9HB71	CYBP_HUMAN	76.71	18	18	2119.2	3	3	3		26210	Calcyclin-binding protein OS=Homo sapiens OX=9606 GN=CACYBP PE=1 SV=2
H460_1A	464	33489	Q9UN37|VPS4A_HUMAN	Q9UN37	VPS4A_HUMAN	76.1	3	3	2893	2	2	2		48898	Vacuolar protein sorting-associated protein 4A OS=Homo sapiens OX=9606 GN=VPS4A PE=1 SV=1
H460_1A	326	666	P09211|GSTP1_HUMAN	P09211	GSTP1_HUMAN	75.9	5	5	0	3	3	5		23356	Glutathione S-transferase P OS=Homo sapiens OX=9606 GN=GSTP1 PE=1 SV=2
H460_1A	265	1371	P61088|UBE2N_HUMAN	P61088	UBE2N_HUMAN	75.41	18	18	322.55	3	3	6		17138	Ubiquitin-conjugating enzyme E2 N OS=Homo sapiens OX=9606 GN=UBE2N PE=1 SV=1
H460_1A	452	9824	P08237-2|PFKAM_HUMAN	P08237-2	PFKAM_HUMAN	75.24	3	3	707.29	2	2	2		81776	Isoform 2 of ATP-dependent 6-phosphofructokinase muscle type OS=Homo sapiens OX=9606 GN=PFKM
H460_1A	411	11675	P27144|KAD4_HUMAN	P27144	KAD4_HUMAN	75.16	7	7	1578	3	3	4		25268	Adenylate kinase 4 mitochondrial OS=Homo sapiens OX=9606 GN=AK4 PE=1 SV=1
H460_1A	321	17530	P23588-2|IF4B_HUMAN	P23588-2	IF4B_HUMAN	75.13	9	9	345.72	3	3	5		64805	Isoform 2 of Eukaryotic translation initiation factor 4B OS=Homo sapiens OX=9606 GN=EIF4B
H460_1A	279	33391	Q15018|ABRX2_HUMAN	Q15018	ABRX2_HUMAN	75.09	14	14	2353.6	3	3	5		46901	BRISC complex subunit Abraxas 2 OS=Homo sapiens OX=9606 GN=ABRAXAS2 PE=1 SV=2
H460_1A	449	33462	P22736|NR4A1_HUMAN	P22736	NR4A1_HUMAN	75.02	4	4	1847	2	2	2	Mutation	64463	Nuclear receptor subfamily 4 group A member 1 OS=Homo sapiens OX=9606 GN=NR4A1 PE=1 SV=1
H460_1A	245	707	P05423|RPC4_HUMAN	P05423	RPC4_HUMAN	74.9	3	3	14457	2	2	7		44396	DNA-directed RNA polymerase III subunit RPC4 OS=Homo sapiens OX=9606 GN=POLR3D PE=1 SV=2
H460_1A	325	11737	P17987|TCPA_HUMAN	P17987	TCPA_HUMAN	74.84	3	3	6168.3	2	2	4		60344	T-complex protein 1 subunit alpha OS=Homo sapiens OX=9606 GN=TCP1 PE=1 SV=1
H460_1A	368	18261	Q8TEW0-9|PARD3_HUMAN	Q8TEW0-9	PARD3_HUMAN	74.74	2	2	1037.4	2	2	4		108545	Isoform 9 of Partitioning defective 3 homolog OS=Homo sapiens OX=9606 GN=PARD3
H460_1A	420	1010	P78406|RAE1L_HUMAN	P78406	RAE1L_HUMAN	74.58	4	4	382.6	3	3	3		40968	mRNA export factor OS=Homo sapiens OX=9606 GN=RAE1 PE=1 SV=1
H460_1A	375	33457	Q15398-3|DLGP5_HUMAN	Q15398-3	DLGP5_HUMAN	74.19	2	2	7169.3	2	2	3		94178	Isoform 3 of Disks large-associated protein 5 OS=Homo sapiens OX=9606 GN=DLGAP5
H460_1A	394	387	P11441|UBL4A_HUMAN	P11441	UBL4A_HUMAN	73.71	15	15	1218.3	3	3	3		17776	Ubiquitin-like protein 4A OS=Homo sapiens OX=9606 GN=UBL4A PE=1 SV=1
H460_1A	316	786	Q9H9T3|ELP3_HUMAN	Q9H9T3	ELP3_HUMAN	73.4	5	5	7314.8	3	3	4		62259	Elongator complex protein 3 OS=Homo sapiens OX=9606 GN=ELP3 PE=1 SV=2
H460_1A	318	787	Q9Y3C6|PPIL1_HUMAN	Q9Y3C6	PPIL1_HUMAN	73.37	14	14	5350	3	3	4		18237	Peptidyl-prolyl cis-trans isomerase-like 1 OS=Homo sapiens OX=9606 GN=PPIL1 PE=1 SV=1
H460_1A	239	1061	P62891|RL39_HUMAN	P62891	RL39_HUMAN	73.05	25	25	80650	4	4	8		6407	60S ribosomal protein L39 OS=Homo sapiens OX=9606 GN=RPL39 PE=1 SV=2
H460_1A	397	33392	Q9BUL8|PDC10_HUMAN	Q9BUL8	PDC10_HUMAN	72.97	12	12	0	3	3	4		24702	Programmed cell death protein 10 OS=Homo sapiens OX=9606 GN=PDCD10 PE=1 SV=1
H460_1A	337	33409	Q9NY27-3|PP4R2_HUMAN	Q9NY27-3	PP4R2_HUMAN	72.94	10	10	945.63	2	2	4		40249	Isoform 3 of Serine/threonine-protein phosphatase 4 regulatory subunit 2 OS=Homo sapiens OX=9606 GN=PPP4R2
H460_1A	362	12248	P61077|UB2D3_HUMAN	P61077	UB2D3_HUMAN	72.67	23	23	546.46	5	3	6		16687	Ubiquitin-conjugating enzyme E2 D3 OS=Homo sapiens OX=9606 GN=UBE2D3 PE=1 SV=1
H460_1A	483	11552	P51858-3|HDGF_HUMAN	P51858-3	HDGF_HUMAN	72.39	8	8	2258.5	2	2	2		28264	Isoform 3 of Hepatoma-derived growth factor OS=Homo sapiens OX=9606 GN=HDGF
H460_1A	323	347	Q15434|RBMS2_HUMAN	Q15434	RBMS2_HUMAN	72.37	4	4	11435	2	2	4		43959	RNA-binding motif single-stranded-interacting protein 2 OS=Homo sapiens OX=9606 GN=RBMS2 PE=1 SV=1
H460_1A	456	12864	P31946-2|1433B_HUMAN	P31946-2	1433B_HUMAN	72.02	10	10	264.4	2	1	2		27850	Isoform Short of 14-3-3 protein beta/alpha OS=Homo sapiens OX=9606 GN=YWHAB
H460_1A	467	33506	Q96FW1|OTUB1_HUMAN	Q96FW1	OTUB1_HUMAN	72.01	10	10	4755.5	2	2	2	Mutation	31284	Ubiquitin thioesterase OTUB1 OS=Homo sapiens OX=9606 GN=OTUB1 PE=1 SV=2
H460_1A	408	33542	P48960-2|AGRE5_HUMAN	P48960-2	AGRE5_HUMAN	71.62	2	2	345.4	2	2	3		81743	Isoform 2 of Adhesion G protein-coupled receptor E5 OS=Homo sapiens OX=9606 GN=ADGRE5
H460_1A	350	33640	Q9P000|COMD9_HUMAN	Q9P000	COMD9_HUMAN	71.38	9	9	1931.8	3	3	4		21819	COMM domain-containing protein 9 OS=Homo sapiens OX=9606 GN=COMMD9 PE=1 SV=2
H460_1A	413	704	O00479|HMGN4_HUMAN	O00479	HMGN4_HUMAN	71.3	28	28	3693.3	2	2	3		9539	High mobility group nucleosome-binding domain-containing protein 4 OS=Homo sapiens OX=9606 GN=HMGN4 PE=1 SV=3
H460_1A	373	1532	P09960|LKHA4_HUMAN	P09960	LKHA4_HUMAN	70.93	6	6	633.19	3	3	4		69285	Leukotriene A-4 hydrolase OS=Homo sapiens OX=9606 GN=LTA4H PE=1 SV=2
H460_1A	297	825	O15145|ARPC3_HUMAN	O15145	ARPC3_HUMAN	70.58	9	9	14634	4	4	7		20547	Actin-related protein 2/3 complex subunit 3 OS=Homo sapiens OX=9606 GN=ARPC3 PE=1 SV=3
H460_1A	417	1309	Q9Y4Z0|LSM4_HUMAN	Q9Y4Z0	LSM4_HUMAN	70.38	22	22	2312.3	2	2	3		15350	U6 snRNA-associated Sm-like protein LSm4 OS=Homo sapiens OX=9606 GN=LSM4 PE=1 SV=1
H460_1A	367	33491	Q9GZQ8|MLP3B_HUMAN	Q9GZQ8	MLP3B_HUMAN	70.26	22	22	0	3	3	5		14688	Microtubule-associated proteins 1A/1B light chain 3B OS=Homo sapiens OX=9606 GN=MAP1LC3B PE=1 SV=3
H460_1A	296	638	O95340|PAPS2_HUMAN	O95340	PAPS2_HUMAN	70.02	3	3	5248.7	3	3	5		69501	Bifunctional 3'-phosphoadenosine 5'-phosphosulfate synthase 2 OS=Homo sapiens OX=9606 GN=PAPSS2 PE=1 SV=2
H460_1A	424	6171	P53396|ACLY_HUMAN	P53396	ACLY_HUMAN	69.88	3	3	1473.4	2	2	2	Mutation	120839	ATP-citrate synthase OS=Homo sapiens OX=9606 GN=ACLY PE=1 SV=3
H460_1A	396	516	O60884|DNJA2_HUMAN	O60884	DNJA2_HUMAN	69.77	9	9	830.54	3	3	4		45746	DnaJ homolog subfamily A member 2 OS=Homo sapiens OX=9606 GN=DNAJA2 PE=1 SV=1
H460_1A	414	33596	Q9NRX1|PNO1_HUMAN	Q9NRX1	PNO1_HUMAN	69.67	8	8	21927	2	2	3		27924	RNA-binding protein PNO1 OS=Homo sapiens OX=9606 GN=PNO1 PE=1 SV=1
H460_1A	472	721	P55060-4|XPO2_HUMAN	P55060-4	XPO2_HUMAN	69.5	3	3	1819.4	3	3	3		103879	Isoform 4 of Exportin-2 OS=Homo sapiens OX=9606 GN=CSE1L
H460_1A	387	1360	P55010|IF5_HUMAN	P55010	IF5_HUMAN	69.43	5	5	2920.4	2	2	3	Mutation	49223	Eukaryotic translation initiation factor 5 OS=Homo sapiens OX=9606 GN=EIF5 PE=1 SV=2
H460_1A	329	967	Q9Y2J2-2|E41L3_HUMAN	Q9Y2J2-2	E41L3_HUMAN	69.17	6	6	1621.5	3	3	4		96514	Isoform 2 of Band 4.1-like protein 3 OS=Homo sapiens OX=9606 GN=EPB41L3
H460_1A	304	261	P51991-2|ROA3_HUMAN	P51991-2	ROA3_HUMAN	68.74	28	28	5762.9	8	4	12		37029	Isoform 2 of Heterogeneous nuclear ribonucleoprotein A3 OS=Homo sapiens OX=9606 GN=HNRNPA3
H460_1A	399	33484	Q9NUG6|PDRG1_HUMAN	Q9NUG6	PDRG1_HUMAN	68.45	26	26	2083.7	3	3	4		15511	p53 and DNA damage-regulated protein 1 OS=Homo sapiens OX=9606 GN=PDRG1 PE=1 SV=2
H460_1A	457	23826	Q1ED39|KNOP1_HUMAN	Q1ED39	KNOP1_HUMAN	68.11	5	5	351.93	2	2	2		51589	Lysine-rich nucleolar protein 1 OS=Homo sapiens OX=9606 GN=KNOP1 PE=1 SV=1
H460_1A	405	691	Q9BUJ2|HNRL1_HUMAN	Q9BUJ2	HNRL1_HUMAN	67.97	2	2	1253.5	2	2	3		95739	Heterogeneous nuclear ribonucleoprotein U-like protein 1 OS=Homo sapiens OX=9606 GN=HNRNPUL1 PE=1 SV=2
H460_1A	390	33393	P29558-2|RBMS1_HUMAN	P29558-2	RBMS1_HUMAN	67.92	13	13	2989.2	3	3	4		44137	Isoform 2 of RNA-binding motif single-stranded-interacting protein 1 OS=Homo sapiens OX=9606 GN=RBMS1
H460_1A	275	33421	O00303|EIF3F_HUMAN	O00303	EIF3F_HUMAN	67.39	4	4	0	3	3	6		37564	Eukaryotic translation initiation factor 3 subunit F OS=Homo sapiens OX=9606 GN=EIF3F PE=1 SV=1
H460_1A	455	5793	Q6PKG0|LARP1_HUMAN	Q6PKG0	LARP1_HUMAN	67.16	3	3	2736.3	3	3	3		123510	La-related protein 1 OS=Homo sapiens OX=9606 GN=LARP1 PE=1 SV=2
H460_1A	365	4195	P35580|MYH10_HUMAN	P35580	MYH10_HUMAN	67.12	1	1	0	3	3	4		228997	Myosin-10 OS=Homo sapiens OX=9606 GN=MYH10 PE=1 SV=3
H460_1A	410	1718	Q9UKM9|RALY_HUMAN	Q9UKM9	RALY_HUMAN	67.1	11	11	28657	2	2	3	Mutation	32463	RNA-binding protein Raly OS=Homo sapiens OX=9606 GN=RALY PE=1 SV=1
H460_1A	416	497	P62942|FKB1A_HUMAN	P62942	FKB1A_HUMAN	66.8	18	18	0	3	3	3		11951	Peptidyl-prolyl cis-trans isomerase FKBP1A OS=Homo sapiens OX=9606 GN=FKBP1A PE=1 SV=2
H460_1A	270	197	P78559|MAP1A_HUMAN	P78559	MAP1A_HUMAN	66.7	1	1	3042.7	3	2	6		305484	Microtubule-associated protein 1A OS=Homo sapiens OX=9606 GN=MAP1A PE=1 SV=6
H460_1A	448	597	P43243|MATR3_HUMAN	P43243	MATR3_HUMAN	66.61	4	4	745.98	2	2	2	Mutation	94623	Matrin-3 OS=Homo sapiens OX=9606 GN=MATR3 PE=1 SV=2
H460_1A	495	33523	Q8NFH4|NUP37_HUMAN	Q8NFH4	NUP37_HUMAN	66.53	4	4	3178.6	1	1	2		36708	Nucleoporin Nup37 OS=Homo sapiens OX=9606 GN=NUP37 PE=1 SV=1
H460_1A	514	665	O75663|TIPRL_HUMAN	O75663	TIPRL_HUMAN	66.43	5	5	13511	1	1	2		31444	TIP41-like protein OS=Homo sapiens OX=9606 GN=TIPRL PE=1 SV=2
H460_1A	356	11403	Q00839-2|HNRPU_HUMAN	Q00839-2	HNRPU_HUMAN	66.18	4	4	10418	3	3	4	Mutation	88980	Isoform 2 of Heterogeneous nuclear ribonucleoprotein U OS=Homo sapiens OX=9606 GN=HNRNPU
H460_1A	288	772	Q13200-2|PSMD2_HUMAN	Q13200-2	PSMD2_HUMAN	66.13	3	3	3066.1	3	3	5		82194	Isoform 2 of 26S proteasome non-ATPase regulatory subunit 2 OS=Homo sapiens OX=9606 GN=PSMD2
H460_1A	444	33403	Q99567|NUP88_HUMAN	Q99567	NUP88_HUMAN	66.12	5	5	1902.4	2	2	2		83542	Nuclear pore complex protein Nup88 OS=Homo sapiens OX=9606 GN=NUP88 PE=1 SV=2
H460_1A	402	605	Q13123|RED_HUMAN	Q13123	RED_HUMAN	66.05	4	4	4739.4	2	2	3		65602	Protein Red OS=Homo sapiens OX=9606 GN=IK PE=1 SV=3
H460_1A	389	730	Q8N5W9|RFLB_HUMAN	Q8N5W9	RFLB_HUMAN	66.02	18	18	924.16	4	4	4		22882	Refilin-B OS=Homo sapiens OX=9606 GN=RFLNB PE=1 SV=1
H460_1A	438	527	Q9H1I8|ASCC2_HUMAN	Q9H1I8	ASCC2_HUMAN	65.8	2	2	21054	1	1	2		86360	Activating signal cointegrator 1 complex subunit 2 OS=Homo sapiens OX=9606 GN=ASCC2 PE=1 SV=3
H460_1A	600	11464	P16152|CBR1_HUMAN	P16152	CBR1_HUMAN	65.58	7	7	3015.5	1	1	1		30375	Carbonyl reductase [NADPH] 1 OS=Homo sapiens OX=9606 GN=CBR1 PE=1 SV=3
H460_1A	453	299	P27348|1433T_HUMAN	P27348	1433T_HUMAN	64.8	17	17	944.04	3	2	3		27764	14-3-3 protein theta OS=Homo sapiens OX=9606 GN=YWHAQ PE=1 SV=1
H460_1A	486	359	Q9UNM6|PSD13_HUMAN	Q9UNM6	PSD13_HUMAN	64.77	5	5	2530.8	3	3	3		42946	26S proteasome non-ATPase regulatory subunit 13 OS=Homo sapiens OX=9606 GN=PSMD13 PE=1 SV=2
H460_1A	520	33617	Q9HCN4-3|GPN1_HUMAN	Q9HCN4-3	GPN1_HUMAN	64.45	5	5	2247.3	2	2	2		31832	Isoform 3 of GPN-loop GTPase 1 OS=Homo sapiens OX=9606 GN=GPN1
H460_1A	679	33559	Q9H7T9|AUNIP_HUMAN	Q9H7T9	AUNIP_HUMAN	64.07	4	4	701.45	1	1	1		40253	Aurora kinase A and ninein-interacting protein OS=Homo sapiens OX=9606 GN=AUNIP PE=1 SV=1
H460_1A	492	534	Q15417-2|CNN3_HUMAN	Q15417-2	CNN3_HUMAN	63.88	9	9	111.46	3	3	3		31738	Isoform 2 of Calponin-3 OS=Homo sapiens OX=9606 GN=CNN3
H460_1A	302	33577	Q9BV68|RN126_HUMAN	Q9BV68	RN126_HUMAN	63.78	8	8	0	1	1	5		33862	E3 ubiquitin-protein ligase RNF126 OS=Homo sapiens OX=9606 GN=RNF126 PE=1 SV=2
H460_1A	305	181	P30041|PRDX6_HUMAN	P30041	PRDX6_HUMAN	63.75	20	20	11337	7	7	8		25035	Peroxiredoxin-6 OS=Homo sapiens OX=9606 GN=PRDX6 PE=1 SV=3
H460_1A	477	33449	Q15233-2|NONO_HUMAN	Q15233-2	NONO_HUMAN	63.71	6	6	2591	2	2	2		43866	Isoform 2 of Non-POU domain-containing octamer-binding protein OS=Homo sapiens OX=9606 GN=NONO
H460_1A	392	9742	Q7Z460-4|CLAP1_HUMAN	Q7Z460-4	CLAP1_HUMAN	63.67	2	2	1198.5	2	2	3		163061	Isoform 4 of CLIP-associating protein 1 OS=Homo sapiens OX=9606 GN=CLASP1
H460_1A	518	33601	Q9GZQ3|COMD5_HUMAN	Q9GZQ3	COMD5_HUMAN	63.49	11	11	3463.4	2	2	2	Mutation	24670	COMM domain-containing protein 5 OS=Homo sapiens OX=9606 GN=COMMD5 PE=1 SV=1
H460_1A	485	11544	P08243-2|ASNS_HUMAN	P08243-2	ASNS_HUMAN	63.1	3	3	8070.7	1	1	4		62168	Isoform 2 of Asparagine synthetase [glutamine-hydrolyzing] OS=Homo sapiens OX=9606 GN=ASNS
H460_1A	354	621	Q9UNP9|PPIE_HUMAN	Q9UNP9	PPIE_HUMAN	62.98	15	15	1403.9	3	2	5	Mutation	33431	Peptidyl-prolyl cis-trans isomerase E OS=Homo sapiens OX=9606 GN=PPIE PE=1 SV=1
H460_1A	358	33625	Q8NEY8|PPHLN_HUMAN	Q8NEY8	PPHLN_HUMAN	62.97	5	5	4925.6	3	3	5		52737	Periphilin-1 OS=Homo sapiens OX=9606 GN=PPHLN1 PE=1 SV=2
H460_1A	487	1126	Q13442|HAP28_HUMAN	Q13442	HAP28_HUMAN	62.94	9	9	6498.5	3	3	3		20630	28 kDa heat- and acid-stable phosphoprotein OS=Homo sapiens OX=9606 GN=PDAP1 PE=1 SV=1
H460_1A	324	33458	Q9NP79|VTA1_HUMAN	Q9NP79	VTA1_HUMAN	62.63	8	8	7709.9	1	1	4		33879	Vacuolar protein sorting-associated protein VTA1 homolog OS=Homo sapiens OX=9606 GN=VTA1 PE=1 SV=1
H460_1A	528	1131	P48634|PRC2A_HUMAN	P48634	PRC2A_HUMAN	62.43	1	1	2976.6	1	1	2		228861	Protein PRRC2A OS=Homo sapiens OX=9606 GN=PRRC2A PE=1 SV=3
H460_1A	532	5524	Q9Y4H2|IRS2_HUMAN	Q9Y4H2	IRS2_HUMAN	62.35	1	1	944.46	1	1	1		137334	Insulin receptor substrate 2 OS=Homo sapiens OX=9606 GN=IRS2 PE=1 SV=2
H460_1A	479	33471	Q9BV36-5|MELPH_HUMAN	Q9BV36-5	MELPH_HUMAN	62.31	7	7	0	3	3	4		50735	Isoform 5 of Melanophilin OS=Homo sapiens OX=9606 GN=MLPH
H460_1A	374	738	P61923-2|COPZ1_HUMAN	P61923-2	COPZ1_HUMAN	62.12	21	21	0	3	3	4		14253	Isoform 2 of Coatomer subunit zeta-1 OS=Homo sapiens OX=9606 GN=COPZ1
H460_1A	418	33452	Q16763|UBE2S_HUMAN	Q16763	UBE2S_HUMAN	62.05	23	23	955.3	2	2	3		23845	Ubiquitin-conjugating enzyme E2 S OS=Homo sapiens OX=9606 GN=UBE2S PE=1 SV=2
H460_1A	440	33480	P15927|RFA2_HUMAN	P15927	RFA2_HUMAN	61.88	7	7	2476.7	2	2	4		29247	Replication protein A 32 kDa subunit OS=Homo sapiens OX=9606 GN=RPA2 PE=1 SV=1
H460_1A	494	11300	P48730-2|KC1D_HUMAN	P48730-2	KC1D_HUMAN	61.71	9	9	0	2	2	2		46832	Isoform 2 of Casein kinase I isoform delta OS=Homo sapiens OX=9606 GN=CSNK1D
H460_1A	581	428	Q8WVT3|TPC12_HUMAN	Q8WVT3	TPC12_HUMAN	61.69	2	2	0	1	1	1		79375	Trafficking protein particle complex subunit 12 OS=Homo sapiens OX=9606 GN=TRAPPC12 PE=1 SV=3
H460_1A	533	2384	P51610-4|HCFC1_HUMAN	P51610-4	HCFC1_HUMAN	61.56	1	1	421.36	1	1	1		213403	Isoform 4 of Host cell factor 1 OS=Homo sapiens OX=9606 GN=HCFC1
H460_1A	315	811	Q9Y224|RTRAF_HUMAN	Q9Y224	RTRAF_HUMAN	61.29	5	5	29542	3	3	6		28068	RNA transcription translation and transport factor protein OS=Homo sapiens OX=9606 GN=RTRAF PE=1 SV=1
H460_1A	461	33477	P06737-2|PYGL_HUMAN	P06737-2	PYGL_HUMAN	61.04	2	2	790.75	2	2	3		93134	Isoform 2 of Glycogen phosphorylase liver form OS=Homo sapiens OX=9606 GN=PYGL
H460_1A	489	1557	O43390-4|HNRPR_HUMAN	O43390-4	HNRPR_HUMAN	60.89	4	4	0	2	1	2		59953	Isoform 4 of Heterogeneous nuclear ribonucleoprotein R OS=Homo sapiens OX=9606 GN=HNRNPR
H460_1A	312	2889	P13645|K1C10_HUMAN	P13645	K1C10_HUMAN	60.85	12	12	2827.7	4	4	6		58827	Keratin type I cytoskeletal 10 OS=Homo sapiens OX=9606 GN=KRT10 PE=1 SV=6
H460_1A	327	11586	Q9Y237-2|PIN4_HUMAN	Q9Y237-2	PIN4_HUMAN	60.68	12	12	27598	1	1	6		16608	Isoform 2 of Peptidyl-prolyl cis-trans isomerase NIMA-interacting 4 OS=Homo sapiens OX=9606 GN=PIN4
H460_1A	501	16347	Q6P996-3|PDXD1_HUMAN	Q6P996-3	PDXD1_HUMAN	60.54	2	2	474.11	2	2	2		76547	Isoform 3 of Pyridoxal-dependent decarboxylase domain-containing protein 1 OS=Homo sapiens OX=9606 GN=PDXDC1
H460_1A	599	706	P80723|BASP1_HUMAN	P80723	BASP1_HUMAN	59.78	25	25	1284.8	2	2	2		22693	Brain acid soluble protein 1 OS=Homo sapiens OX=9606 GN=BASP1 PE=1 SV=2
H460_1A	500	33550	P11216|PYGB_HUMAN	P11216	PYGB_HUMAN	59.67	4	4	5474.5	2	2	2	Mutation	96696	Glycogen phosphorylase brain form OS=Homo sapiens OX=9606 GN=PYGB PE=1 SV=5
H460_1A	544	454	P11388-3|TOP2A_HUMAN	P11388-3	TOP2A_HUMAN	59.6	1	1	1502.8	2	2	2		178711	Isoform 3 of DNA topoisomerase 2-alpha OS=Homo sapiens OX=9606 GN=TOP2A
H460_1A	419	11643	O95983-2|MBD3_HUMAN	O95983-2	MBD3_HUMAN	59.13	3	3	2492.6	2	2	3		29014	Isoform 2 of Methyl-CpG-binding domain protein 3 OS=Homo sapiens OX=9606 GN=MBD3
H460_1A	212	263	Q7Z417|NUFP2_HUMAN	Q7Z417	NUFP2_HUMAN	58.76	2	2	42696	1	1	9	Oxidation (M)	76121	Nuclear fragile X mental retardation-interacting protein 2 OS=Homo sapiens OX=9606 GN=NUFIP2 PE=1 SV=1
H460_1A	569	2012	Q9H7P9-3|PKHG2_HUMAN	Q9H7P9-3	PKHG2_HUMAN	58.46	2	2	0	1	1	1		144720	Isoform 3 of Pleckstrin homology domain-containing family G member 2 OS=Homo sapiens OX=9606 GN=PLEKHG2
H460_1A	460	33476	Q15025-4|TNIP1_HUMAN	Q15025-4	TNIP1_HUMAN	58.21	3	3	3888.6	1	1	2		64500	Isoform 4 of TNFAIP3-interacting protein 1 OS=Homo sapiens OX=9606 GN=TNIP1
H460_1A	482	564	Q8ND04-2|SMG8_HUMAN	Q8ND04-2	SMG8_HUMAN	58.1	2	2	2989.7	2	2	2		113340	Isoform 2 of Protein SMG8 OS=Homo sapiens OX=9606 GN=SMG8
H460_1A	473	851	P07355|ANXA2_HUMAN	P07355	ANXA2_HUMAN	58.08	7	7	0	2	2	2		38604	Annexin A2 OS=Homo sapiens OX=9606 GN=ANXA2 PE=1 SV=2
H460_1A	391	8812	Q6NXR4|TTI2_HUMAN	Q6NXR4	TTI2_HUMAN	58.02	4	4	113.61	2	2	3		56915	TELO2-interacting protein 2 OS=Homo sapiens OX=9606 GN=TTI2 PE=1 SV=1
H460_1A	450	577	Q9UNF1|MAGD2_HUMAN	Q9UNF1	MAGD2_HUMAN	57.7	4	4	314.73	3	3	3		64954	Melanoma-associated antigen D2 OS=Homo sapiens OX=9606 GN=MAGED2 PE=1 SV=2
H460_1A	434	358	P62191-2|PRS4_HUMAN	P62191-2	PRS4_HUMAN	57.15	6	6	1119.1	2	2	2		41167	Isoform 2 of 26S proteasome regulatory subunit 4 OS=Homo sapiens OX=9606 GN=PSMC1
H460_1A	407	320	P37840-3|SYUA_HUMAN	P37840-3	SYUA_HUMAN	56.94	6	6	0	2	2	3		13109	Isoform 2-5 of Alpha-synuclein OS=Homo sapiens OX=9606 GN=SNCA
H460_1A	625	26602	P51617-4|IRAK1_HUMAN	P51617-4	IRAK1_HUMAN	56.81	3	3	1668.2	1	1	1		68022	Isoform 4 of Interleukin-1 receptor-associated kinase 1 OS=Homo sapiens OX=9606 GN=IRAK1
H460_1A	491	11486	Q9UK76|JUPI1_HUMAN	Q9UK76	JUPI1_HUMAN	56.75	22	22	1033.9	2	2	2		16015	Jupiter microtubule associated homolog 1 OS=Homo sapiens OX=9606 GN=JPT1 PE=1 SV=3
H460_1A	378	449	Q9BZZ5-5|API5_HUMAN	Q9BZZ5-5	API5_HUMAN	56.58	8	8	7834.3	3	3	5		50740	Isoform 5 of Apoptosis inhibitor 5 OS=Homo sapiens OX=9606 GN=API5
H460_1A	570	33460	A0MZ66-5|SHOT1_HUMAN	A0MZ66-5	SHOT1_HUMAN	56.47	3	3	0	1	1	1		64520	Isoform 5 of Shootin-1 OS=Homo sapiens OX=9606 GN=SHTN1
H460_1A	678	16966	O43150-2|ASAP2_HUMAN	O43150-2	ASAP2_HUMAN	56.44	2	2	394.19	1	1	1		106982	Isoform 2 of Arf-GAP with SH3 domain ANK repeat and PH domain-containing protein 2 OS=Homo sapiens OX=9606 GN=ASAP2
H460_1A	422	174	Q9H4M9|EHD1_HUMAN	Q9H4M9	EHD1_HUMAN	56.43	7	7	13412	4	4	8		60627	EH domain-containing protein 1 OS=Homo sapiens OX=9606 GN=EHD1 PE=1 SV=2
H460_1A	577	434	P29353-2|SHC1_HUMAN	P29353-2	SHC1_HUMAN	56.36	6	6	849.8	2	2	2		51611	Isoform p52Shc of SHC-transforming protein 1 OS=Homo sapiens OX=9606 GN=SHC1
H460_1A	478	33455	Q13451|FKBP5_HUMAN	Q13451	FKBP5_HUMAN	56	3	3	602.14	1	1	2		51212	Peptidyl-prolyl cis-trans isomerase FKBP5 OS=Homo sapiens OX=9606 GN=FKBP5 PE=1 SV=2
H460_1A	415	11562	P23526|SAHH_HUMAN	P23526	SAHH_HUMAN	55.99	3	3	1724.9	2	2	3		47716	Adenosylhomocysteinase OS=Homo sapiens OX=9606 GN=AHCY PE=1 SV=4
H460_1A	469	33395	Q92734|TFG_HUMAN	Q92734	TFG_HUMAN	55.98	11	11	1711	3	3	3		43448	Protein TFG OS=Homo sapiens OX=9606 GN=TFG PE=1 SV=2
H460_1A	687	6784	P78344-2|IF4G2_HUMAN	P78344-2	IF4G2_HUMAN	55.89	1	1	0	1	1	1		98150	Isoform 2 of Eukaryotic translation initiation factor 4 gamma 2 OS=Homo sapiens OX=9606 GN=EIF4G2
H460_1A	723	789	P22466|GALA_HUMAN	P22466	GALA_HUMAN	55.69	11	11	549.79	1	1	1		13302	Galanin peptides OS=Homo sapiens OX=9606 GN=GAL PE=1 SV=3
H460_1A	505	11824	P60484-2|PTEN_HUMAN	P60484-2	PTEN_HUMAN	55.55	3	3	0	1	1	2		64882	Isoform alpha of Phosphatidylinositol 3 4 5-trisphosphate 3-phosphatase and dual-specificity protein phosphatase PTEN OS=Homo sapiens OX=9606 GN=PTEN
H460_1A	465	1067	Q14203-6|DCTN1_HUMAN	Q14203-6	DCTN1_HUMAN	55.24	1	1	1465.9	2	2	2		140886	Isoform 6 of Dynactin subunit 1 OS=Homo sapiens OX=9606 GN=DCTN1
H460_1A	334	2935	Q4LE39-4|ARI4B_HUMAN	Q4LE39-4	ARI4B_HUMAN	55.1	3	3	355.25	3	1	6		91140	Isoform 4 of AT-rich interactive domain-containing protein 4B OS=Homo sapiens OX=9606 GN=ARID4B
H460_1A	462	33482	Q9NR56-7|MBNL1_HUMAN	Q9NR56-7	MBNL1_HUMAN	54.99	4	4	1744.1	1	1	2		36992	Isoform 7 of Muscleblind-like protein 1 OS=Homo sapiens OX=9606 GN=MBNL1
H460_1A	382	23287	Q9UHB9-4|SRP68_HUMAN	Q9UHB9-4	SRP68_HUMAN	54.94	9	9	3519.2	1	1	3		66108	Isoform 4 of Signal recognition particle subunit SRP68 OS=Homo sapiens OX=9606 GN=SRP68
H460_1A	724	802	P62306|RUXF_HUMAN	P62306	RUXF_HUMAN	54.91	15	15	1037.9	1	1	1		9725	Small nuclear ribonucleoprotein F OS=Homo sapiens OX=9606 GN=SNRPF PE=1 SV=1
H460_1A	286	466	P00338|LDHA_HUMAN	P00338	LDHA_HUMAN	54.76	12	12	2255.3	5	5	8		36689	L-lactate dehydrogenase A chain OS=Homo sapiens OX=9606 GN=LDHA PE=1 SV=2
H460_1A	268	36042	P17096-3|HMGA1_HUMAN	P17096-3	HMGA1_HUMAN	54.73	10	10	25318	2	2	6	Mutation	19694	Isoform HMG-R of High mobility group protein HMG-I/HMG-Y OS=Homo sapiens OX=9606 GN=HMGA1
H460_1A	512	274	Q9BYN0|SRXN1_HUMAN	Q9BYN0	SRXN1_HUMAN	54.65	17	17	351.62	2	2	2		14259	Sulfiredoxin-1 OS=Homo sapiens OX=9606 GN=SRXN1 PE=1 SV=2
H460_1A	361	1237	P52594-2|AGFG1_HUMAN	P52594-2	AGFG1_HUMAN	54.55	10	10	702.58	4	4	5		54182	Isoform 2 of Arf-GAP domain and FG repeat-containing protein 1 OS=Homo sapiens OX=9606 GN=AGFG1
H460_1A	471	33420	O60869|EDF1_HUMAN	O60869	EDF1_HUMAN	54.25	18	18	0	2	2	2		16369	Endothelial differentiation-related factor 1 OS=Homo sapiens OX=9606 GN=EDF1 PE=1 SV=1
H460_1A	451	900	O95163|ELP1_HUMAN	O95163	ELP1_HUMAN	54.07	1	1	427.72	2	2	2		150254	Elongator complex protein 1 OS=Homo sapiens OX=9606 GN=ELP1 PE=1 SV=3
H460_1A	355	17154	Q14657|LAGE3_HUMAN	Q14657	LAGE3_HUMAN	54.06	31	31	10190	5	5	6		14804	EKC/KEOPS complex subunit LAGE3 OS=Homo sapiens OX=9606 GN=LAGE3 PE=1 SV=2
H460_1A	554	26206	Q68CZ2-2|TENS3_HUMAN	Q68CZ2-2	TENS3_HUMAN	53.94	2	2	0	1	1	1		129066	Isoform 2 of Tensin-3 OS=Homo sapiens OX=9606 GN=TNS3
H460_1A	511	9896	Q9Y508-2|RN114_HUMAN	Q9Y508-2	RN114_HUMAN	53.77	11	11	14899	2	2	2	Mutation	21004	Isoform 2 of E3 ubiquitin-protein ligase RNF114 OS=Homo sapiens OX=9606 GN=RNF114
H460_1A	369	351	P00558|PGK1_HUMAN	P00558	PGK1_HUMAN	53.72	4	4	4092.3	3	3	4		44615	Phosphoglycerate kinase 1 OS=Homo sapiens OX=9606 GN=PGK1 PE=1 SV=3
H460_1A	506	744	Q8N0Z6|TTC5_HUMAN	Q8N0Z6	TTC5_HUMAN	53.68	5	5	1720.6	1	1	2		48928	Tetratricopeptide repeat protein 5 OS=Homo sapiens OX=9606 GN=TTC5 PE=1 SV=2
H460_1A	627	33503	P49841-2|GSK3B_HUMAN	P49841-2	GSK3B_HUMAN	53.65	5	5	153.27	1	1	1		48034	Isoform 2 of Glycogen synthase kinase-3 beta OS=Homo sapiens OX=9606 GN=GSK3B
H460_1A	640	33555	Q9Y3E1|HDGR3_HUMAN	Q9Y3E1	HDGR3_HUMAN	53.44	9	9	367.53	1	1	1		22620	Hepatoma-derived growth factor-related protein 3 OS=Homo sapiens OX=9606 GN=HDGFL3 PE=1 SV=1
H460_1A	364	871	P27816-2|MAP4_HUMAN	P27816-2	MAP4_HUMAN	53.21	2	2	0	3	2	4		102906	Isoform 2 of Microtubule-associated protein 4 OS=Homo sapiens OX=9606 GN=MAP4
H460_1A	686	11386	Q9Y266|NUDC_HUMAN	Q9Y266	NUDC_HUMAN	52.99	4	4	1071.2	1	1	1		38243	Nuclear migration protein nudC OS=Homo sapiens OX=9606 GN=NUDC PE=1 SV=1
H460_1A	564	7711	Q03468|ERCC6_HUMAN	Q03468	ERCC6_HUMAN	52.99	2	2	267.14	2	2	2		168415	DNA excision repair protein ERCC-6 OS=Homo sapiens OX=9606 GN=ERCC6 PE=1 SV=1
H460_1A	725	33585	Q9BZD4|NUF2_HUMAN	Q9BZD4	NUF2_HUMAN	52.98	5	5	358.36	1	1	1		54304	Kinetochore protein Nuf2 OS=Homo sapiens OX=9606 GN=NUF2 PE=1 SV=2
H460_1A	309	14928	Q15413|RYR3_HUMAN	Q15413	RYR3_HUMAN	52.96	0	0	0	3	1	6	Oxidation (M)	552049	Ryanodine receptor 3 OS=Homo sapiens OX=9606 GN=RYR3 PE=1 SV=3
H460_1A	476	11288	Q15181|IPYR_HUMAN	Q15181	IPYR_HUMAN	52.87	11	11	684.95	2	2	2		32660	Inorganic pyrophosphatase OS=Homo sapiens OX=9606 GN=PPA1 PE=1 SV=2
H460_1A	426	1962	P46940|IQGA1_HUMAN	P46940	IQGA1_HUMAN	52.54	2	2	2353.9	2	2	2	Mutation	189251	Ras GTPase-activating-like protein IQGAP1 OS=Homo sapiens OX=9606 GN=IQGAP1 PE=1 SV=1
H460_1A	565	11241	P20810-3|ICAL_HUMAN	P20810-3	ICAL_HUMAN	52.52	2	2	0	1	1	1		63666	Isoform 3 of Calpastatin OS=Homo sapiens OX=9606 GN=CAST
H460_1A	441	26200	O43237-2|DC1L2_HUMAN	O43237-2	DC1L2_HUMAN	52.49	4	4	1571.7	2	2	3		45005	Isoform 2 of Cytoplasmic dynein 1 light intermediate chain 2 OS=Homo sapiens OX=9606 GN=DYNC1LI2
H460_1A	427	33469	Q8NCA5|FA98A_HUMAN	Q8NCA5	FA98A_HUMAN	52.3	4	4	0	2	2	3		55272	Protein FAM98A OS=Homo sapiens OX=9606 GN=FAM98A PE=1 SV=2
H460_1A	339	178	Q6Y7W6-5|GGYF2_HUMAN	Q6Y7W6-5	GGYF2_HUMAN	52.01	2	2	277.1	2	2	4		149486	Isoform 4 of GRB10-interacting GYF protein 2 OS=Homo sapiens OX=9606 GN=GIGYF2
H460_1A	524	448	Q00688|FKBP3_HUMAN	Q00688	FKBP3_HUMAN	51.87	4	4	0	2	2	2		25177	Peptidyl-prolyl cis-trans isomerase FKBP3 OS=Homo sapiens OX=9606 GN=FKBP3 PE=1 SV=1
H460_1A	728	33592	O43852-9|CALU_HUMAN	O43852-9	CALU_HUMAN	51.86	6	6	1874.7	1	1	1		17639	Isoform 9 of Calumenin OS=Homo sapiens OX=9606 GN=CALU
H460_1A	643	14148	O75368|SH3L1_HUMAN	O75368	SH3L1_HUMAN	51.56	16	16	1590.2	1	1	2		12774	SH3 domain-binding glutamic acid-rich-like protein OS=Homo sapiens OX=9606 GN=SH3BGRL PE=1 SV=1
H460_1A	507	33587	O60493|SNX3_HUMAN	O60493	SNX3_HUMAN	51.55	10	10	1914.8	1	1	2		18762	Sorting nexin-3 OS=Homo sapiens OX=9606 GN=SNX3 PE=1 SV=3
H460_1A	609	33556	Q16831|UPP1_HUMAN	Q16831	UPP1_HUMAN	51.46	3	3	0	1	1	1		33934	Uridine phosphorylase 1 OS=Homo sapiens OX=9606 GN=UPP1 PE=1 SV=1
H460_1A	513	908	Q9UBI1|COMD3_HUMAN	Q9UBI1	COMD3_HUMAN	51.43	14	14	1718.5	2	2	2		22151	COMM domain-containing protein 3 OS=Homo sapiens OX=9606 GN=COMMD3 PE=1 SV=1
H460_1A	508	1838	Q13162|PRDX4_HUMAN	Q13162	PRDX4_HUMAN	51.23	4	4	4833.9	1	1	3		30540	Peroxiredoxin-4 OS=Homo sapiens OX=9606 GN=PRDX4 PE=1 SV=1
H460_1A	516	947	Q9NPA3|M1IP1_HUMAN	Q9NPA3	M1IP1_HUMAN	51.04	8	8	3650.7	1	1	2		20202	Mid1-interacting protein 1 OS=Homo sapiens OX=9606 GN=MID1IP1 PE=1 SV=1
H460_1A	726	33590	P02545-2|LMNA_HUMAN	P02545-2	LMNA_HUMAN	50.78	3	3	0	1	1	1		65135	Isoform C of Prelamin-A/C OS=Homo sapiens OX=9606 GN=LMNA
H460_1A	348	810	Q7Z7A3|CTU1_HUMAN	Q7Z7A3	CTU1_HUMAN	50.71	4	4	13616	1	1	5		36450	Cytoplasmic tRNA 2-thiolation protein 1 OS=Homo sapiens OX=9606 GN=CTU1 PE=1 SV=1
H460_1A	366	10012	P35579|MYH9_HUMAN	P35579	MYH9_HUMAN	50.48	1	1	319.95	2	2	3		226530	Myosin-9 OS=Homo sapiens OX=9606 GN=MYH9 PE=1 SV=4
H460_1A	474	1001	Q96AG4|LRC59_HUMAN	Q96AG4	LRC59_HUMAN	50.48	8	8	226.38	2	2	2		34930	Leucine-rich repeat-containing protein 59 OS=Homo sapiens OX=9606 GN=LRRC59 PE=1 SV=1
H460_1A	727	575	Q92905|CSN5_HUMAN	Q92905	CSN5_HUMAN	50.43	6	6	114.39	1	1	1		37579	COP9 signalosome complex subunit 5 OS=Homo sapiens OX=9606 GN=COPS5 PE=1 SV=4
H460_1A	509	33591	Q15650|TRIP4_HUMAN	Q15650	TRIP4_HUMAN	50.35	3	3	0	2	2	3		66146	Activating signal cointegrator 1 OS=Homo sapiens OX=9606 GN=TRIP4 PE=1 SV=4
H460_1A	517	11344	P32119|PRDX2_HUMAN	P32119	PRDX2_HUMAN	50.27	9	9	2178.1	1	1	2		21892	Peroxiredoxin-2 OS=Homo sapiens OX=9606 GN=PRDX2 PE=1 SV=5
H460_1A	593	33446	P52789|HXK2_HUMAN	P52789	HXK2_HUMAN	50.19	3	3	0	1	1	1		102380	Hexokinase-2 OS=Homo sapiens OX=9606 GN=HK2 PE=1 SV=2
H460_1A	435	11456	P27816-5|MAP4_HUMAN	P27816-5	MAP4_HUMAN	50.14	3	3	270.09	2	1	2		85252	Isoform 5 of Microtubule-associated protein 4 OS=Homo sapiens OX=9606 GN=MAP4
H460_1A	729	11214	P10809-2|CH60_HUMAN	P10809-2	CH60_HUMAN	50.05	10	10	1330.6	1	1	1		17100	Isoform 2 of 60 kDa heat shock protein mitochondrial OS=Homo sapiens OX=9606 GN=HSPD1
H460_1A	529	1933	Q9UPN3|MACF1_HUMAN	Q9UPN3	MACF1_HUMAN	50.02	0	0	0	1	1	1		838323	Microtubule-actin cross-linking factor 1 isoforms 1/2/3/5 OS=Homo sapiens OX=9606 GN=MACF1 PE=1 SV=4
H460_1A	595	12455	O43432|IF4G3_HUMAN	O43432	IF4G3_HUMAN	49.8	2	2	0	1	1	1		176651	Eukaryotic translation initiation factor 4 gamma 3 OS=Homo sapiens OX=9606 GN=EIF4G3 PE=1 SV=2
H460_1A	423	1263	Q9Y520-6|PRC2C_HUMAN	Q9Y520-6	PRC2C_HUMAN	49.16	3	3	755.19	3	3	4		301570	Isoform 6 of Protein PRRC2C OS=Homo sapiens OX=9606 GN=PRRC2C
H460_1A	463	3093	Q9H0B6-2|KLC2_HUMAN	Q9H0B6-2	KLC2_HUMAN	48.95	4	4	1546.3	3	3	3		60047	Isoform 2 of Kinesin light chain 2 OS=Homo sapiens OX=9606 GN=KLC2
H460_1A	620	1301	Q9BQ52|RNZ2_HUMAN	Q9BQ52	RNZ2_HUMAN	48.94	4	4	0	1	1	1		92219	Zinc phosphodiesterase ELAC protein 2 OS=Homo sapiens OX=9606 GN=ELAC2 PE=1 SV=2
H460_1A	623	33485	Q96EY1-3|DNJA3_HUMAN	Q96EY1-3	DNJA3_HUMAN	48.9	9	9	349.07	1	1	1		33082	Isoform 3 of DnaJ homolog subfamily A member 3 mitochondrial OS=Homo sapiens OX=9606 GN=DNAJA3
H460_1A	688	629	Q96R06|SPAG5_HUMAN	Q96R06	SPAG5_HUMAN	48.73	1	1	1076.5	1	1	2		134422	Sperm-associated antigen 5 OS=Homo sapiens OX=9606 GN=SPAG5 PE=1 SV=2
H460_1A	490	33432	O14777|NDC80_HUMAN	O14777	NDC80_HUMAN	48.34	6	6	1378.5	2	2	2		73913	Kinetochore protein NDC80 homolog OS=Homo sapiens OX=9606 GN=NDC80 PE=1 SV=1
H460_1A	480	33475	O75534-2|CSDE1_HUMAN	O75534-2	CSDE1_HUMAN	48.21	6	6	3195.8	4	4	4		85747	Isoform 2 of Cold shock domain-containing protein E1 OS=Homo sapiens OX=9606 GN=CSDE1
H460_1A	538	33442	Q96II8-4|LRCH3_HUMAN	Q96II8-4	LRCH3_HUMAN	48.06	2	2	975.75	2	2	3		80447	Isoform 4 of DISP complex protein LRCH3 OS=Homo sapiens OX=9606 GN=LRCH3
H460_1A	644	33598	Q9Y5V0|ZN706_HUMAN	Q9Y5V0	ZN706_HUMAN	48.02	34	34	21902	1	1	1		8498	Zinc finger protein 706 OS=Homo sapiens OX=9606 GN=ZNF706 PE=1 SV=1
H460_1A	689	24054	Q9H0I2|ENKD1_HUMAN	Q9H0I2	ENKD1_HUMAN	48.01	4	4	602.43	1	1	1		38759	Enkurin domain-containing protein 1 OS=Homo sapiens OX=9606 GN=ENKD1 PE=1 SV=1
H460_1A	349	33599	P35606|COPB2_HUMAN	P35606	COPB2_HUMAN	47.73	2	2	2374.7	1	1	5		102487	Coatomer subunit beta' OS=Homo sapiens OX=9606 GN=COPB2 PE=1 SV=2
H460_1A	612	33600	P55209-3|NP1L1_HUMAN	P55209-3	NP1L1_HUMAN	47.72	5	5	2479.6	2	2	2		37345	Isoform 3 of Nucleosome assembly protein 1-like 1 OS=Homo sapiens OX=9606 GN=NAP1L1
H460_1A	645	1040	P52435|RPB11_HUMAN	P52435	RPB11_HUMAN	47.66	10	10	3186.4	1	1	1		13293	DNA-directed RNA polymerase II subunit RPB11-a OS=Homo sapiens OX=9606 GN=POLR2J PE=1 SV=1
H460_1A	488	11725	Q15185-2|TEBP_HUMAN	Q15185-2	TEBP_HUMAN	47.64	6	6	0	2	2	3		14844	Isoform 2 of Prostaglandin E synthase 3 OS=Homo sapiens OX=9606 GN=PTGES3
H460_1A	499	33541	Q5PRF9|SMAG2_HUMAN	Q5PRF9	SMAG2_HUMAN	47.56	2	2	679.08	1	1	2		75484	Protein Smaug homolog 2 OS=Homo sapiens OX=9606 GN=SAMD4B PE=1 SV=1
H460_1A	503	33571	Q9UK39|NOCT_HUMAN	Q9UK39	NOCT_HUMAN	47.15	4	4	944.08	2	2	2		48196	Nocturnin OS=Homo sapiens OX=9606 GN=NOCT PE=1 SV=2
H460_1A	676	1830	Q86VP6|CAND1_HUMAN	Q86VP6	CAND1_HUMAN	47.12	1	1	428.16	1	1	1		136375	Cullin-associated NEDD8-dissociated protein 1 OS=Homo sapiens OX=9606 GN=CAND1 PE=1 SV=2
H460_1A	730	33602	Q15649|ZNHI3_HUMAN	Q15649	ZNHI3_HUMAN	46.99	6	6	0	1	1	1		17607	Zinc finger HIT domain-containing protein 3 OS=Homo sapiens OX=9606 GN=ZNHIT3 PE=1 SV=2
H460_1A	626	33497	Q15628-2|TRADD_HUMAN	Q15628-2	TRADD_HUMAN	46.9	4	4	0	1	1	1		27904	Isoform 2 of Tumor necrosis factor receptor type 1-associated DEATH domain protein OS=Homo sapiens OX=9606 GN=TRADD
H460_1A	690	33606	P54803-3|GALC_HUMAN	P54803-3	GALC_HUMAN	46.87	2	2	0	1	1	1		74294	Isoform 3 of Galactocerebrosidase OS=Homo sapiens OX=9606 GN=GALC
H460_1A	592	15337	Q86X55|CARM1_HUMAN	Q86X55	CARM1_HUMAN	46.85	4	4	0	2	2	2		65854	Histone-arginine methyltransferase CARM1 OS=Homo sapiens OX=9606 GN=CARM1 PE=1 SV=3
H460_1A	493	9462	P14625|ENPL_HUMAN	P14625	ENPL_HUMAN	46.72	3	3	1020.2	3	2	3		92469	Endoplasmin OS=Homo sapiens OX=9606 GN=HSP90B1 PE=1 SV=1
H460_1A	484	1102	Q92598-4|HS105_HUMAN	Q92598-4	HS105_HUMAN	46.71	3	3	5273.4	1	1	2		97460	Isoform 4 of Heat shock protein 105 kDa OS=Homo sapiens OX=9606 GN=HSPH1
H460_1A	497	23342	Q9Y5A9-2|YTHD2_HUMAN	Q9Y5A9-2	YTHD2_HUMAN	46.67	5	5	462.26	1	1	2		56877	Isoform 2 of YTH domain-containing family protein 2 OS=Homo sapiens OX=9606 GN=YTHDF2
H460_1A	641	33557	Q9BXS5|AP1M1_HUMAN	Q9BXS5	AP1M1_HUMAN	46.48	3	3	206.14	1	1	1		48587	AP-1 complex subunit mu-1 OS=Homo sapiens OX=9606 GN=AP1M1 PE=1 SV=3
H460_1A	637	506	O60341-2|KDM1A_HUMAN	O60341-2	KDM1A_HUMAN	46.33	2	2	0	1	1	1		95155	Isoform 2 of Lysine-specific histone demethylase 1A OS=Homo sapiens OX=9606 GN=KDM1A
H460_1A	731	33605	Q8NB16|MLKL_HUMAN	Q8NB16	MLKL_HUMAN	46.03	4	4	1221.5	1	1	1		54479	Mixed lineage kinase domain-like protein OS=Homo sapiens OX=9606 GN=MLKL PE=1 SV=1
H460_1A	432	1019	Q14669-4|TRIPC_HUMAN	Q14669-4	TRIPC_HUMAN	46	1	1	0	2	2	3	Mutation	192074	Isoform 4 of E3 ubiquitin-protein ligase TRIP12 OS=Homo sapiens OX=9606 GN=TRIP12
H460_1A	519	33608	Q7RTV5|PXL2C_HUMAN	Q7RTV5	PXL2C_HUMAN	45.83	7	7	958.57	1	1	2		24857	Peroxiredoxin-like 2C OS=Homo sapiens OX=9606 GN=PRXL2C PE=2 SV=1
H460_1A	428	579	Q9H0F6|SHRPN_HUMAN	Q9H0F6	SHRPN_HUMAN	45.73	6	6	2295.9	2	2	3		39949	Sharpin OS=Homo sapiens OX=9606 GN=SHARPIN PE=1 SV=1
H460_1A	622	854	P35611|ADDA_HUMAN	P35611	ADDA_HUMAN	45.68	1	1	0	1	1	1		80955	Alpha-adducin OS=Homo sapiens OX=9606 GN=ADD1 PE=1 SV=2
H460_1A	371	33465	P68036|UB2L3_HUMAN	P68036	UB2L3_HUMAN	45.68	26	26	3911.8	3	3	5		17862	Ubiquitin-conjugating enzyme E2 L3 OS=Homo sapiens OX=9606 GN=UBE2L3 PE=1 SV=1
H460_1A	732	11475	Q9BRJ2|RM45_HUMAN	Q9BRJ2	RM45_HUMAN	45.66	5	5	0	1	1	1		35351	39S ribosomal protein L45 mitochondrial OS=Homo sapiens OX=9606 GN=MRPL45 PE=1 SV=2
H460_1A	445	894	Q13813-3|SPTN1_HUMAN	Q13813-3	SPTN1_HUMAN	45.63	1	1	0	2	2	3		282280	Isoform 3 of Spectrin alpha chain non-erythrocytic 1 OS=Homo sapiens OX=9606 GN=SPTAN1
H460_1A	691	33611	Q9UBU8|MO4L1_HUMAN	Q9UBU8	MO4L1_HUMAN	45.57	4	4	495.05	2	2	2		41474	Mortality factor 4-like protein 1 OS=Homo sapiens OX=9606 GN=MORF4L1 PE=1 SV=2
H460_1A	459	949	Q6ZS17|RIPR1_HUMAN	Q6ZS17	RIPR1_HUMAN	45.48	2	2	2149.6	1	1	2		132307	Rho family-interacting cell polarization regulator 1 OS=Homo sapiens OX=9606 GN=RIPOR1 PE=1 SV=1
H460_1A	510	33612	Q9UI12|VATH_HUMAN	Q9UI12	VATH_HUMAN	45.37	3	3	0	1	1	3		55883	V-type proton ATPase subunit H OS=Homo sapiens OX=9606 GN=ATP6V1H PE=1 SV=1
H460_1A	733	16303	Q86V87|F16B2_HUMAN	Q86V87	F16B2_HUMAN	45.37	2	2	888.9	1	1	1		82340	Protein FAM160B2 OS=Homo sapiens OX=9606 GN=FAM160B2 PE=2 SV=2
H460_1A	619	33468	Q13573|SNW1_HUMAN	Q13573	SNW1_HUMAN	45.19	5	5	388.42	2	2	2		61495	SNW domain-containing protein 1 OS=Homo sapiens OX=9606 GN=SNW1 PE=1 SV=1
H460_1A	344	476	Q14155-1|ARHG7_HUMAN	Q14155-1	ARHG7_HUMAN	45.16	1	1	0	1	1	4		73140	Isoform 1 of Rho guanine nucleotide exchange factor 7 OS=Homo sapiens OX=9606 GN=ARHGEF7
H460_1A	628	1003	P11586|C1TC_HUMAN	P11586	C1TC_HUMAN	44.97	1	1	0	1	1	1		101559	C-1-tetrahydrofolate synthase cytoplasmic OS=Homo sapiens OX=9606 GN=MTHFD1 PE=1 SV=3
H460_1A	739	33628	Q9NRX4|PHP14_HUMAN	Q9NRX4	PHP14_HUMAN	44.97	6	6	0	1	1	1		13833	14 kDa phosphohistidine phosphatase OS=Homo sapiens OX=9606 GN=PHPT1 PE=1 SV=1
H460_1A	596	11287	Q9UPT8|ZC3H4_HUMAN	Q9UPT8	ZC3H4_HUMAN	44.76	1	1	0	1	1	1		140256	Zinc finger CCCH domain-containing protein 4 OS=Homo sapiens OX=9606 GN=ZC3H4 PE=1 SV=3
H460_1A	734	33613	Q16666-3|IF16_HUMAN	Q16666-3	IF16_HUMAN	44.75	2	2	0	1	1	1		75936	Isoform 3 of Gamma-interferon-inducible protein 16 OS=Homo sapiens OX=9606 GN=IFI16
H460_1A	737	33626	P29084|T2EB_HUMAN	P29084	T2EB_HUMAN	44.71	3	3	0	1	1	1		33044	Transcription initiation factor IIE subunit beta OS=Homo sapiens OX=9606 GN=GTF2E2 PE=1 SV=1
H460_1A	381	3942	O95785|WIZ_HUMAN	O95785	WIZ_HUMAN	44.56	1	1	1293.8	1	1	3		178673	Protein Wiz OS=Homo sapiens OX=9606 GN=WIZ PE=1 SV=2
H460_1A	481	33479	Q4G0F5|VP26B_HUMAN	Q4G0F5	VP26B_HUMAN	44.49	4	4	5483.6	1	1	2		39155	Vacuolar protein sorting-associated protein 26B OS=Homo sapiens OX=9606 GN=VPS26B PE=1 SV=2
H460_1A	446	1080	Q02952|AKA12_HUMAN	Q02952	AKA12_HUMAN	44.22	1	1	0	2	2	2		191480	A-kinase anchor protein 12 OS=Homo sapiens OX=9606 GN=AKAP12 PE=1 SV=4
H460_1A	584	33493	Q9NVH2-4|INT7_HUMAN	Q9NVH2-4	INT7_HUMAN	44.02	3	3	0	1	1	1		101118	Isoform 4 of Integrator complex subunit 7 OS=Homo sapiens OX=9606 GN=INTS7
H460_1A	610	1084	Q9NPI6-2|DCP1A_HUMAN	Q9NPI6-2	DCP1A_HUMAN	44.01	2	2	2343.1	1	1	1		59330	Isoform 2 of mRNA-decapping enzyme 1A OS=Homo sapiens OX=9606 GN=DCP1A
H460_1A	567	33433	P61978-3|HNRPK_HUMAN	P61978-3	HNRPK_HUMAN	43.93	4	4	0	2	1	2		48562	Isoform 3 of Heterogeneous nuclear ribonucleoprotein K OS=Homo sapiens OX=9606 GN=HNRNPK
H460_1A	602	1921	O15078|CE290_HUMAN	O15078	CE290_HUMAN	43.84	1	1	401.88	1	1	1		290384	Centrosomal protein of 290 kDa OS=Homo sapiens OX=9606 GN=CEP290 PE=1 SV=2
H460_1A	735	33622	P30793|GCH1_HUMAN	P30793	GCH1_HUMAN	43.82	5	5	801.81	1	1	1		27903	GTP cyclohydrolase 1 OS=Homo sapiens OX=9606 GN=GCH1 PE=1 SV=1
H460_1A	736	33623	Q9HC38-2|GLOD4_HUMAN	Q9HC38-2	GLOD4_HUMAN	43.77	7	7	0	1	1	1		33233	Isoform 2 of Glyoxalase domain-containing protein 4 OS=Homo sapiens OX=9606 GN=GLOD4
H460_1A	357	33417	Q9NWS0|PIHD1_HUMAN	Q9NWS0	PIHD1_HUMAN	43.46	7	7	0	5	5	7		32363	PIH1 domain-containing protein 1 OS=Homo sapiens OX=9606 GN=PIH1D1 PE=1 SV=1
H460_1A	738	33627	Q9GZN8|CT027_HUMAN	Q9GZN8	CT027_HUMAN	43.44	9	9	405.32	1	1	1		19291	UPF0687 protein C20orf27 OS=Homo sapiens OX=9606 GN=C20orf27 PE=1 SV=3
H460_1A	675	11357	P04439|HLAA_HUMAN	P04439	HLAA_HUMAN	43.4	4	4	214.51	1	1	1		40841	HLA class I histocompatibility antigen A alpha chain OS=Homo sapiens OX=9606 GN=HLA-A PE=1 SV=2
H460_1A	681	265	Q5SW79-2|CE170_HUMAN	Q5SW79-2	CE170_HUMAN	43.34	1	1	0	1	1	1		161407	Isoform 2 of Centrosomal protein of 170 kDa OS=Homo sapiens OX=9606 GN=CEP170
H460_1A	661	33821	O95295|SNAPN_HUMAN	O95295	SNAPN_HUMAN	43.04	22	22	513.8	2	2	2	Mutation	14874	SNARE-associated protein Snapin OS=Homo sapiens OX=9606 GN=SNAPIN PE=1 SV=1
H460_1A	425	11252	Q9UHD8-7|SEPT9_HUMAN	Q9UHD8-7	SEPT9_HUMAN	42.99	8	8	728.41	5	5	5		63503	Isoform 7 of Septin-9 OS=Homo sapiens OX=9606 GN=SEPTIN9
H460_1A	576	5483	Q8WUM4|PDC6I_HUMAN	Q8WUM4	PDC6I_HUMAN	42.77	3	3	724.03	1	1	1	Mutation	96023	Programmed cell death 6-interacting protein OS=Homo sapiens OX=9606 GN=PDCD6IP PE=1 SV=1
H460_1A	692	33630	Q9H8S9|MOB1A_HUMAN	Q9H8S9	MOB1A_HUMAN	42.68	9	9	0	2	2	2		25080	MOB kinase activator 1A OS=Homo sapiens OX=9606 GN=MOB1A PE=1 SV=4
H460_1A	502	33563	Q16531-2|DDB1_HUMAN	Q16531-2	DDB1_HUMAN	42.6	3	3	0	1	1	2		50611	Isoform 2 of DNA damage-binding protein 1 OS=Homo sapiens OX=9606 GN=DDB1
H460_1A	421	412	O76071|CIAO1_HUMAN	O76071	CIAO1_HUMAN	42.59	5	5	988.58	1	1	3		37840	Probable cytosolic iron-sulfur protein assembly protein CIAO1 OS=Homo sapiens OX=9606 GN=CIAO1 PE=1 SV=1
H460_1A	433	11716	Q96G74-3|OTUD5_HUMAN	Q96G74-3	OTUD5_HUMAN	42.58	4	4	1103.6	2	2	3		59640	Isoform 3 of OTU domain-containing protein 5 OS=Homo sapiens OX=9606 GN=OTUD5
H460_1A	672	11210	P53634|CATC_HUMAN	P53634	CATC_HUMAN	42.48	2	2	0	1	1	1		51854	Dipeptidyl peptidase 1 OS=Homo sapiens OX=9606 GN=CTSC PE=1 SV=2
H460_1A	579	11308	Q14697|GANAB_HUMAN	Q14697	GANAB_HUMAN	42.45	3	3	0	1	1	1		106874	Neutral alpha-glucosidase AB OS=Homo sapiens OX=9606 GN=GANAB PE=1 SV=3
H460_1A	521	33631	Q9UHA2|S18L2_HUMAN	Q9UHA2	S18L2_HUMAN	42.28	22	22	223.44	1	1	2		8835	SS18-like protein 2 OS=Homo sapiens OX=9606 GN=SS18L2 PE=1 SV=1
H460_1A	384	580	Q92538-3|GBF1_HUMAN	Q92538-3	GBF1_HUMAN	42.25	0	0	0	1	1	4		206015	Isoform 3 of Golgi-specific brefeldin A-resistance guanine nucleotide exchange factor 1 OS=Homo sapiens OX=9606 GN=GBF1
H460_1A	522	11299	O60936-3|NOL3_HUMAN	O60936-3	NOL3_HUMAN	42.21	6	6	6472.8	1	1	2		29355	Isoform 3 of Nucleolar protein 3 OS=Homo sapiens OX=9606 GN=NOL3
H460_1A	741	33634	Q8IV38|ANKY2_HUMAN	Q8IV38	ANKY2_HUMAN	42.04	2	2	0	1	1	1		49299	Ankyrin repeat and MYND domain-containing protein 2 OS=Homo sapiens OX=9606 GN=ANKMY2 PE=1 SV=1
H460_1A	740	11376	Q9NWT8|AKIP_HUMAN	Q9NWT8	AKIP_HUMAN	42	10	10	251.65	1	1	1		22354	Aurora kinase A-interacting protein OS=Homo sapiens OX=9606 GN=AURKAIP1 PE=1 SV=1
H460_1A	742	555	O60488-2|ACSL4_HUMAN	O60488-2	ACSL4_HUMAN	41.97	1	1	1332.6	1	1	1		74436	Isoform Short of Long-chain-fatty-acid--CoA ligase 4 OS=Homo sapiens OX=9606 GN=ACSL4
H460_1A	283	11526	Q9Y618-5|NCOR2_HUMAN	Q9Y618-5	NCOR2_HUMAN	41.75	0	0	0	1	1	5		267211	Isoform 4 of Nuclear receptor corepressor 2 OS=Homo sapiens OX=9606 GN=NCOR2
H460_1A	386	523	P62314|SMD1_HUMAN	P62314	SMD1_HUMAN	41.71	13	13	19546	3	3	5		13282	Small nuclear ribonucleoprotein Sm D1 OS=Homo sapiens OX=9606 GN=SNRPD1 PE=1 SV=1
H460_1A	333	33453	Q9BPX5|ARP5L_HUMAN	Q9BPX5	ARP5L_HUMAN	41.44	22	22	1346.2	2	2	5		16941	Actin-related protein 2/3 complex subunit 5-like protein OS=Homo sapiens OX=9606 GN=ARPC5L PE=1 SV=1
H460_1A	744	7070	Q8TEQ6|GEMI5_HUMAN	Q8TEQ6	GEMI5_HUMAN	41.31	1	1	0	1	1	1		168589	Gem-associated protein 5 OS=Homo sapiens OX=9606 GN=GEMIN5 PE=1 SV=3
H460_1A	693	33635	P02792|FRIL_HUMAN	P02792	FRIL_HUMAN	41.3	7	7	465.22	1	1	1		20020	Ferritin light chain OS=Homo sapiens OX=9606 GN=FTL PE=1 SV=2
H460_1A	638	33534	Q96P11-2|NSUN5_HUMAN	Q96P11-2	NSUN5_HUMAN	41.26	5	5	0	1	1	1		50411	Isoform 2 of 28S rRNA (cytosine-C(5))-methyltransferase OS=Homo sapiens OX=9606 GN=NSUN5
H460_1A	743	13908	O75122|CLAP2_HUMAN	O75122	CLAP2_HUMAN	41.19	2	2	564.79	1	1	1		141063	CLIP-associating protein 2 OS=Homo sapiens OX=9606 GN=CLASP2 PE=1 SV=3
H460_1A	694	33638	Q9NRZ9-7|HELLS_HUMAN	Q9NRZ9-7	HELLS_HUMAN	41.03	5	5	302.95	1	1	1		39881	Isoform 7 of Lymphoid-specific helicase OS=Homo sapiens OX=9606 GN=HELLS
H460_1A	403	804	P15923-2|TFE2_HUMAN	P15923-2	TFE2_HUMAN	40.78	3	3	925.96	1	1	3		67265	Isoform E47 of Transcription factor E2-alpha OS=Homo sapiens OX=9606 GN=TCF3
H460_1A	594	33464	Q49MG5|MAP9_HUMAN	Q49MG5	MAP9_HUMAN	40.69	2	2	239.92	1	1	1		74234	Microtubule-associated protein 9 OS=Homo sapiens OX=9606 GN=MAP9 PE=1 SV=3
H460_1A	636	11605	P23229-9|ITA6_HUMAN	P23229-9	ITA6_HUMAN	40.66	1	1	3221.8	2	2	2		122357	Isoform 9 of Integrin alpha-6 OS=Homo sapiens OX=9606 GN=ITGA6
H460_1A	561	2948	Q14978-3|NOLC1_HUMAN	Q14978-3	NOLC1_HUMAN	40.45	2	2	1087.2	1	1	2		73745	Isoform 3 of Nucleolar and coiled-body phosphoprotein 1 OS=Homo sapiens OX=9606 GN=NOLC1
H460_1A	667	33525	Q15366-7|PCBP2_HUMAN	Q15366-7	PCBP2_HUMAN	40.28	4	4	1777.5	1	1	1		33497	Isoform 7 of Poly(rC)-binding protein 2 OS=Homo sapiens OX=9606 GN=PCBP2
H460_1A	496	16985	Q8NCA9|ZN784_HUMAN	Q8NCA9	ZN784_HUMAN	40.26	6	6	479.27	1	1	2		34237	Zinc finger protein 784 OS=Homo sapiens OX=9606 GN=ZNF784 PE=1 SV=1
H460_1A	621	23718	Q9Y2X7-3|GIT1_HUMAN	Q9Y2X7-3	GIT1_HUMAN	39.97	2	2	0	1	1	1		85446	Isoform 3 of ARF GTPase-activating protein GIT1 OS=Homo sapiens OX=9606 GN=GIT1
H460_1A	642	23671	Q9Y6G9|DC1L1_HUMAN	Q9Y6G9	DC1L1_HUMAN	39.96	2	2	0	1	1	1		56579	Cytoplasmic dynein 1 light intermediate chain 1 OS=Homo sapiens OX=9606 GN=DYNC1LI1 PE=1 SV=3
H460_1A	545	7516	Q14008-2|CKAP5_HUMAN	Q14008-2	CKAP5_HUMAN	39.89	1	1	307.82	1	1	1		218524	Isoform 2 of Cytoskeleton-associated protein 5 OS=Homo sapiens OX=9606 GN=CKAP5
H460_1A	575	11611	Q9BXP5|SRRT_HUMAN	Q9BXP5	SRRT_HUMAN	39.77	2	2	1051.8	3	3	4		100667	Serrate RNA effector molecule homolog OS=Homo sapiens OX=9606 GN=SRRT PE=1 SV=1
H460_1A	745	3958	P82914|RT15_HUMAN	P82914	RT15_HUMAN	39.48	5	5	449.2	1	1	1		29842	28S ribosomal protein S15 mitochondrial OS=Homo sapiens OX=9606 GN=MRPS15 PE=1 SV=1
H460_1A	746	11618	Q16719|KYNU_HUMAN	Q16719	KYNU_HUMAN	39.26	2	2	0	1	1	1		52352	Kynureninase OS=Homo sapiens OX=9606 GN=KYNU PE=1 SV=1
H460_1A	721	39245	Q9BT25|HAUS8_HUMAN	Q9BT25	HAUS8_HUMAN	39.16	6	6	1143.2	1	1	1	Mutation	44857	HAUS augmin-like complex subunit 8 OS=Homo sapiens OX=9606 GN=HAUS8 PE=1 SV=3
H460_1A	523	835	Q6RW13|ATRAP_HUMAN	Q6RW13	ATRAP_HUMAN	39.02	9	9	5838.7	1	1	2		17419	Type-1 angiotensin II receptor-associated protein OS=Homo sapiens OX=9606 GN=AGTRAP PE=1 SV=1
H460_1A	597	33483	O60942-2|MCE1_HUMAN	O60942-2	MCE1_HUMAN	39	3	3	709.5	1	1	1		66042	Isoform 2 of mRNA-capping enzyme OS=Homo sapiens OX=9606 GN=RNGTT
H460_1A	668	33530	P09661|RU2A_HUMAN	P09661	RU2A_HUMAN	38.9	12	12	2658.8	1	1	1		28416	U2 small nuclear ribonucleoprotein A' OS=Homo sapiens OX=9606 GN=SNRPA1 PE=1 SV=2
H460_1A	353	796	O15541|R113A_HUMAN	O15541	R113A_HUMAN	38.78	3	3	0	1	1	4		38787	E3 ubiquitin-protein ligase RNF113A OS=Homo sapiens OX=9606 GN=RNF113A PE=1 SV=1
H460_1A	400	642	Q9Y4E1-5|WAC2C_HUMAN	Q9Y4E1-5	WAC2C_HUMAN	38.64	1	1	0	1	1	3		136540	Isoform 5 of WASH complex subunit 2C OS=Homo sapiens OX=9606 GN=WASHC2C
H460_1A	475	970	P17931|LEG3_HUMAN	P17931	LEG3_HUMAN	38.49	4	4	0	1	1	2		26152	Galectin-3 OS=Homo sapiens OX=9606 GN=LGALS3 PE=1 SV=5
H460_1A	363	33407	Q71DI3|H32_HUMAN	Q71DI3	H32_HUMAN	38.27	29	29	6158.6	2	2	4		15388	Histone H3.2 OS=Homo sapiens OX=9606 GN=H3C15 PE=1 SV=3
H460_1A	568	7369	Q96JH7|VCIP1_HUMAN	Q96JH7	VCIP1_HUMAN	38.25	2	2	0	2	1	2		134320	Deubiquitinating protein VCPIP1 OS=Homo sapiens OX=9606 GN=VCPIP1 PE=1 SV=2
H460_1A	548	6022	P49773|HINT1_HUMAN	P49773	HINT1_HUMAN	38.23	25	25	854.55	2	2	3	Mutation	13802	Histidine triad nucleotide-binding protein 1 OS=Homo sapiens OX=9606 GN=HINT1 PE=1 SV=2
H460_1A	664	401	Q9BY44-4|EIF2A_HUMAN	Q9BY44-4	EIF2A_HUMAN	38.11	2	2	0	1	1	1		57994	Isoform 4 of Eukaryotic translation initiation factor 2A OS=Homo sapiens OX=9606 GN=EIF2A
H460_1A	613	3044	O60739|EIF1B_HUMAN	O60739	EIF1B_HUMAN	37.66	12	12	240.61	2	2	2		12824	Eukaryotic translation initiation factor 1b OS=Homo sapiens OX=9606 GN=EIF1B PE=1 SV=2
H460_1A	680	14000	O15357-2|SHIP2_HUMAN	O15357-2	SHIP2_HUMAN	37.66	1	1	0	1	1	1		113177	Isoform 2 of Phosphatidylinositol 3 4 5-trisphosphate 5-phosphatase 2 OS=Homo sapiens OX=9606 GN=INPPL1
H460_1A	695	208	P30086|PEBP1_HUMAN	P30086	PEBP1_HUMAN	37.59	7	7	414.46	1	1	1		21057	Phosphatidylethanolamine-binding protein 1 OS=Homo sapiens OX=9606 GN=PEBP1 PE=1 SV=3
H460_1A	747	33642	Q9H488|OFUT1_HUMAN	Q9H488	OFUT1_HUMAN	37.54	3	3	2323.9	1	1	1		43956	GDP-fucose protein O-fucosyltransferase 1 OS=Homo sapiens OX=9606 GN=POFUT1 PE=1 SV=1
H460_1A	639	18446	Q674X7-2|KAZRN_HUMAN	Q674X7-2	KAZRN_HUMAN	37.47	2	2	0	1	1	2		46766	Isoform 2 of Kazrin OS=Homo sapiens OX=9606 GN=KAZN
H460_1A	748	33643	Q9UPQ9-2|TNR6B_HUMAN	Q9UPQ9-2	TNR6B_HUMAN	37.32	2	2	0	1	1	1		109345	Isoform 3 of Trinucleotide repeat-containing gene 6B protein OS=Homo sapiens OX=9606 GN=TNRC6B
H460_1A	696	33644	P27986-5|P85A_HUMAN	P27986-5	P85A_HUMAN	37.3	3	3	654.34	1	1	2		42838	Isoform 5 of Phosphatidylinositol 3-kinase regulatory subunit alpha OS=Homo sapiens OX=9606 GN=PIK3R1
H460_1A	669	33531	P61764|STXB1_HUMAN	P61764	STXB1_HUMAN	37.25	3	3	155.06	1	1	1		67569	Syntaxin-binding protein 1 OS=Homo sapiens OX=9606 GN=STXBP1 PE=1 SV=1
H460_1A	589	400	P62875|RPAB5_HUMAN	P62875	RPAB5_HUMAN	37.22	12	12	0	2	2	5		7645	DNA-directed RNA polymerases I II and III subunit RPABC5 OS=Homo sapiens OX=9606 GN=POLR2L PE=1 SV=1
H460_1A	697	891	Q9NWU2|GID8_HUMAN	Q9NWU2	GID8_HUMAN	37.2	4	4	1428.3	1	1	2		26749	Glucose-induced degradation protein 8 homolog OS=Homo sapiens OX=9606 GN=GID8 PE=1 SV=1
H460_1A	580	6705	P35658-2|NU214_HUMAN	P35658-2	NU214_HUMAN	37.19	1	1	0	1	1	1		212569	Isoform 2 of Nuclear pore complex protein Nup214 OS=Homo sapiens OX=9606 GN=NUP214
H460_1A	574	16536	Q9NP87-3|DPOLM_HUMAN	Q9NP87-3	DPOLM_HUMAN	37.18	2	2	0	1	1	2		55070	Isoform 3 of DNA-directed DNA/RNA polymerase mu OS=Homo sapiens OX=9606 GN=POLM
H460_1A	698	33650	O75190|DNJB6_HUMAN	O75190	DNJB6_HUMAN	37.06	5	5	1614.7	1	1	1		36087	DnaJ homolog subfamily B member 6 OS=Homo sapiens OX=9606 GN=DNAJB6 PE=1 SV=2
H460_1A	557	16115	P22059|OSBP1_HUMAN	P22059	OSBP1_HUMAN	36.8	1	1	325.12	1	1	1		89421	Oxysterol-binding protein 1 OS=Homo sapiens OX=9606 GN=OSBP PE=1 SV=1
H460_1A	749	33651	P98171-2|RHG04_HUMAN	P98171-2	RHG04_HUMAN	36.78	2	2	0	1	1	1		109393	Isoform 2 of Rho GTPase-activating protein 4 OS=Homo sapiens OX=9606 GN=ARHGAP4
H460_1A	682	33566	Q9BUL5-3|PHF23_HUMAN	Q9BUL5-3	PHF23_HUMAN	36.72	3	3	0	1	1	1		36734	Isoform 3 of PHD finger protein 23 OS=Homo sapiens OX=9606 GN=PHF23
H460_1A	537	1852	Q7Z6Z7-2|HUWE1_HUMAN	Q7Z6Z7-2	HUWE1_HUMAN	36.52	0	0	2540.3	1	1	2		480203	Isoform 2 of E3 ubiquitin-protein ligase HUWE1 OS=Homo sapiens OX=9606 GN=HUWE1
H460_1A	663	1011	Q53ET0|CRTC2_HUMAN	Q53ET0	CRTC2_HUMAN	36.5	3	3	3813.4	2	2	2		73302	CREB-regulated transcription coactivator 2 OS=Homo sapiens OX=9606 GN=CRTC2 PE=1 SV=2
H460_1A	750	33653	Q8N9V3|WSDU1_HUMAN	Q8N9V3	WSDU1_HUMAN	36.49	3	3	0	1	1	1		52817	WD repeat SAM and U-box domain-containing protein 1 OS=Homo sapiens OX=9606 GN=WDSUB1 PE=1 SV=3
H460_1A	699	885	Q86VX2-2|COMD7_HUMAN	Q86VX2-2	COMD7_HUMAN	36.45	5	5	0	1	1	2		22412	Isoform 2 of COMM domain-containing protein 7 OS=Homo sapiens OX=9606 GN=COMMD7
H460_1A	647	33655	Q16775|GLO2_HUMAN	Q16775	GLO2_HUMAN	36.42	6	6	257.7	1	1	3		33806	Hydroxyacylglutathione hydrolase mitochondrial OS=Homo sapiens OX=9606 GN=HAGH PE=1 SV=2
H460_1A	598	4754	Q71RC2-5|LARP4_HUMAN	Q71RC2-5	LARP4_HUMAN	36.38	3	3	462.11	2	2	2		72400	Isoform 5 of La-related protein 4 OS=Homo sapiens OX=9606 GN=LARP4
H460_1A	670	33535	Q6ZV73|FGD6_HUMAN	Q6ZV73	FGD6_HUMAN	36.28	1	1	9945.1	1	1	1		160816	FYVE RhoGEF and PH domain-containing protein 6 OS=Homo sapiens OX=9606 GN=FGD6 PE=1 SV=2
H460_1A	307	33657	Q9NRY2|SOSSC_HUMAN	Q9NRY2	SOSSC_HUMAN	36.17	9	9	12260	2	2	7		11425	SOSS complex subunit C OS=Homo sapiens OX=9606 GN=INIP PE=1 SV=1
H460_1A	671	860	Q12948|FOXC1_HUMAN	Q12948	FOXC1_HUMAN	36.09	1	1	0	1	1	1		56789	Forkhead box protein C1 OS=Homo sapiens OX=9606 GN=FOXC1 PE=1 SV=3
H460_1A	722	39820	Q9BYX2-3|TBD2A_HUMAN	Q9BYX2-3	TBD2A_HUMAN	36.02	3	3	0	1	1	1	Mutation	97297	Isoform 3 of TBC1 domain family member 2A OS=Homo sapiens OX=9606 GN=TBC1D2
H460_1A	751	33658	Q6NTE8-3|MRNIP_HUMAN	Q6NTE8-3	MRNIP_HUMAN	35.82	3	3	0	1	1	1		31785	Isoform 3 of MRN complex-interacting protein OS=Homo sapiens OX=9606 GN=MRNIP
H460_1A	752	13055	Q9HAU5|RENT2_HUMAN	Q9HAU5	RENT2_HUMAN	35.76	2	2	0	1	1	1		147810	Regulator of nonsense transcripts 2 OS=Homo sapiens OX=9606 GN=UPF2 PE=1 SV=1
H460_1A	549	343	P33240-2|CSTF2_HUMAN	P33240-2	CSTF2_HUMAN	35.71	8	8	703	3	3	3		59251	Isoform 2 of Cleavage stimulation factor subunit 2 OS=Homo sapiens OX=9606 GN=CSTF2
H460_1A	753	33660	O15479|MAGB2_HUMAN	O15479	MAGB2_HUMAN	35.57	3	3	711.77	1	1	1		35277	Melanoma-associated antigen B2 OS=Homo sapiens OX=9606 GN=MAGEB2 PE=1 SV=3
H460_1A	701	33661	Q9UBW8|CSN7A_HUMAN	Q9UBW8	CSN7A_HUMAN	35.51	3	3	0	1	1	1		30277	COP9 signalosome complex subunit 7a OS=Homo sapiens OX=9606 GN=COPS7A PE=1 SV=1
H460_1A	443	538	P54727|RD23B_HUMAN	P54727	RD23B_HUMAN	35.48	7	7	0	3	3	4		43171	UV excision repair protein RAD23 homolog B OS=Homo sapiens OX=9606 GN=RAD23B PE=1 SV=1
H460_1A	754	15415	Q92574|TSC1_HUMAN	Q92574	TSC1_HUMAN	35.29	2	2	306.68	1	1	1		129766	Hamartin OS=Homo sapiens OX=9606 GN=TSC1 PE=1 SV=2
H460_1A	563	3061	P09874|PARP1_HUMAN	P09874	PARP1_HUMAN	35.15	4	4	0	3	3	3		113084	Poly [ADP-ribose] polymerase 1 OS=Homo sapiens OX=9606 GN=PARP1 PE=1 SV=4
H460_1A	468	11235	Q13428-5|TCOF_HUMAN	Q13428-5	TCOF_HUMAN	34.9	2	2	1364.2	1	1	2	Mutation	96757	Isoform 5 of Treacle protein OS=Homo sapiens OX=9606 GN=TCOF1
H460_1A	755	33664	P43121|MUC18_HUMAN	P43121	MUC18_HUMAN	34.89	2	2	192.63	1	1	1		71608	Cell surface glycoprotein MUC18 OS=Homo sapiens OX=9606 GN=MCAM PE=1 SV=2
H460_1A	756	33666	Q9NRG4|SMYD2_HUMAN	Q9NRG4	SMYD2_HUMAN	34.84	3	3	515.22	1	1	1		49688	N-lysine methyltransferase SMYD2 OS=Homo sapiens OX=9606 GN=SMYD2 PE=1 SV=2
H460_1A	702	33667	Q9P289-3|STK26_HUMAN	Q9P289-3	STK26_HUMAN	34.74	3	3	0	1	1	2		39658	Isoform 3 of Serine/threonine-protein kinase 26 OS=Homo sapiens OX=9606 GN=STK26
H460_1A	666	14824	Q8IU60|DCP2_HUMAN	Q8IU60	DCP2_HUMAN	34.74	3	3	311.87	1	1	1		48423	m7GpppN-mRNA hydrolase OS=Homo sapiens OX=9606 GN=DCP2 PE=1 SV=3
H460_1A	684	11273	Q15517|CDSN_HUMAN	Q15517	CDSN_HUMAN	34.47	2	2	0	1	1	1		51522	Corneodesmosin OS=Homo sapiens OX=9606 GN=CDSN PE=1 SV=3
H460_1A	566	999	Q9BY77-2|PDIP3_HUMAN	Q9BY77-2	PDIP3_HUMAN	34.35	5	5	0	2	2	2		42895	Isoform 2 of Polymerase delta-interacting protein 3 OS=Homo sapiens OX=9606 GN=POLDIP3
H460_1A	757	8994	O43395|PRPF3_HUMAN	O43395	PRPF3_HUMAN	34.35	1	1	0	1	1	1		77529	U4/U6 small nuclear ribonucleoprotein Prp3 OS=Homo sapiens OX=9606 GN=PRPF3 PE=1 SV=2
H460_1A	591	24371	P53350|PLK1_HUMAN	P53350	PLK1_HUMAN	34.3	2	2	12418	1	1	1	Mutation	68255	Serine/threonine-protein kinase PLK1 OS=Homo sapiens OX=9606 GN=PLK1 PE=1 SV=1
H460_1A	677	33548	Q9UNH7-2|SNX6_HUMAN	Q9UNH7-2	SNX6_HUMAN	34.22	3	3	0	1	1	1		33570	Isoform 2 of Sorting nexin-6 OS=Homo sapiens OX=9606 GN=SNX6
H460_1A	525	27201	Q96EP0-3|RNF31_HUMAN	Q96EP0-3	RNF31_HUMAN	34.14	3	3	918.06	1	1	2		102496	Isoform 3 of E3 ubiquitin-protein ligase RNF31 OS=Homo sapiens OX=9606 GN=RNF31
H460_1A	556	1039	Q5TCY1|TTBK1_HUMAN	Q5TCY1	TTBK1_HUMAN	34.05	1	1	0	1	1	1		142737	Tau-tubulin kinase 1 OS=Homo sapiens OX=9606 GN=TTBK1 PE=1 SV=2
H460_1A	624	2330	Q9P206-2|K1522_HUMAN	Q9P206-2	K1522_HUMAN	33.78	2	2	0	1	1	1		113062	Isoform 2 of Uncharacterized protein KIAA1522 OS=Homo sapiens OX=9606 GN=KIAA1522
H460_1A	650	33668	Q9Y6A4|CFA20_HUMAN	Q9Y6A4	CFA20_HUMAN	33.7	8	8	862.82	2	2	3		22774	Cilia- and flagella-associated protein 20 OS=Homo sapiens OX=9606 GN=CFAP20 PE=1 SV=1
H460_1A	437	11255	Q14204|DYHC1_HUMAN	Q14204	DYHC1_HUMAN	33.7	0	0	17813	1	1	2		532412	Cytoplasmic dynein 1 heavy chain 1 OS=Homo sapiens OX=9606 GN=DYNC1H1 PE=1 SV=5
H460_1A	758	33670	Q9NR33|DPOE4_HUMAN	Q9NR33	DPOE4_HUMAN	33.5	7	7	0	1	1	1		12209	DNA polymerase epsilon subunit 4 OS=Homo sapiens OX=9606 GN=POLE4 PE=1 SV=2
H460_1A	759	11483	Q8NDC0|MISSL_HUMAN	Q8NDC0	MISSL_HUMAN	33.37	4	4	0	1	1	1		24269	MAPK-interacting and spindle-stabilizing protein-like OS=Homo sapiens OX=9606 GN=MAPK1IP1L PE=1 SV=4
H460_1A	360	33671	Q9BRJ6|CG050_HUMAN	Q9BRJ6	CG050_HUMAN	33.16	9	9	50435	1	1	7		22083	Uncharacterized protein C7orf50 OS=Homo sapiens OX=9606 GN=C7orf50 PE=1 SV=1
H460_1A	674	1676	Q5T8P6-5|RBM26_HUMAN	Q5T8P6-5	RBM26_HUMAN	33.14	3	3	304.43	1	1	1		60007	Isoform 5 of RNA-binding protein 26 OS=Homo sapiens OX=9606 GN=RBM26
H460_1A	683	11711	Q8WWK9-6|CKAP2_HUMAN	Q8WWK9-6	CKAP2_HUMAN	33.07	1	1	0	1	1	1		71195	Isoform 4 of Cytoskeleton-associated protein 2 OS=Homo sapiens OX=9606 GN=CKAP2
H460_1A	685	33572	O43592|XPOT_HUMAN	O43592	XPOT_HUMAN	33.02	2	2	365.07	1	1	1		109964	Exportin-T OS=Homo sapiens OX=9606 GN=XPOT PE=1 SV=2
H460_1A	760	33674	Q8NI22-2|MCFD2_HUMAN	Q8NI22-2	MCFD2_HUMAN	33	9	9	0	1	1	1		10718	Isoform 2 of Multiple coagulation factor deficiency protein 2 OS=Homo sapiens OX=9606 GN=MCFD2
H460_1A	703	33679	Q6XE24|RBMS3_HUMAN	Q6XE24	RBMS3_HUMAN	32.89	6	6	497.23	2	2	2		47840	RNA-binding motif single-stranded-interacting protein 3 OS=Homo sapiens OX=9606 GN=RBMS3 PE=1 SV=1
H460_1A	608	870	Q9H4H8|FA83D_HUMAN	Q9H4H8	FA83D_HUMAN	32.69	3	3	0	1	1	2		64425	Protein FAM83D OS=Homo sapiens OX=9606 GN=FAM83D PE=1 SV=3
H460_1A	629	33508	Q15418|KS6A1_HUMAN	Q15418	KS6A1_HUMAN	32.53	5	5	0	1	1	1		82723	Ribosomal protein S6 kinase alpha-1 OS=Homo sapiens OX=9606 GN=RPS6KA1 PE=1 SV=2
H460_1A	761	33681	O14907|TX1B3_HUMAN	O14907	TX1B3_HUMAN	32.41	8	8	0	1	1	1		13735	Tax1-binding protein 3 OS=Homo sapiens OX=9606 GN=TAX1BP3 PE=1 SV=2
H460_1A	582	5638	Q8IY33|MILK2_HUMAN	Q8IY33	MILK2_HUMAN	32.27	4	4	1810.2	1	1	2		97502	MICAL-like protein 2 OS=Homo sapiens OX=9606 GN=MICALL2 PE=1 SV=1
H460_1A	665	33516	Q96C19|EFHD2_HUMAN	Q96C19	EFHD2_HUMAN	32.22	4	4	0	1	1	1		26697	EF-hand domain-containing protein D2 OS=Homo sapiens OX=9606 GN=EFHD2 PE=1 SV=1
H460_1A	630	5810	P33176|KINH_HUMAN	P33176	KINH_HUMAN	32.19	2	2	0	1	1	1		109685	Kinesin-1 heavy chain OS=Homo sapiens OX=9606 GN=KIF5B PE=1 SV=1
H460_1A	705	33682	O43822-4|CF410_HUMAN	O43822-4	CF410_HUMAN	32.19	3	3	0	1	1	1		40422	Isoform 4 of Cilia- and flagella-associated protein 410 OS=Homo sapiens OX=9606 GN=CFAP410
H460_1A	706	33683	Q9Y2A7|NCKP1_HUMAN	Q9Y2A7	NCKP1_HUMAN	32.19	1	1	293.56	1	1	2		128790	Nck-associated protein 1 OS=Homo sapiens OX=9606 GN=NCKAP1 PE=1 SV=1
H460_1A	578	33424	Q14444-2|CAPR1_HUMAN	Q14444-2	CAPR1_HUMAN	32.11	2	2	0	2	2	2		76862	Isoform 2 of Caprin-1 OS=Homo sapiens OX=9606 GN=CAPRIN1
H460_1A	709	33684	O95433-2|AHSA1_HUMAN	O95433-2	AHSA1_HUMAN	32.07	8	8	275.13	2	2	2		32340	Isoform 2 of Activator of 90 kDa heat shock protein ATPase homolog 1 OS=Homo sapiens OX=9606 GN=AHSA1
H460_1A	720	38549	Q7Z4H3-2|HDDC2_HUMAN	Q7Z4H3-2	HDDC2_HUMAN	32	11	11	2023.2	1	1	1	Mutation	19550	Isoform 2 of 5'-deoxynucleotidase HDDC2 OS=Homo sapiens OX=9606 GN=HDDC2
H460_1A	605	7916	Q8TE82|S3TC1_HUMAN	Q8TE82	S3TC1_HUMAN	31.89	1	1	0	1	1	1		146961	SH3 domain and tetratricopeptide repeat-containing protein 1 OS=Homo sapiens OX=9606 GN=SH3TC1 PE=1 SV=3
H460_1A	762	500	P53367-3|ARFP1_HUMAN	P53367-3	ARFP1_HUMAN	31.57	4	4	0	1	1	1		22055	Isoform 3 of Arfaptin-1 OS=Homo sapiens OX=9606 GN=ARFIP1
H460_1A	601	26143	Q9P2E3|ZNFX1_HUMAN	Q9P2E3	ZNFX1_HUMAN	31.46	0	0	0	1	1	1		220225	NFX1-type zinc finger-containing protein 1 OS=Homo sapiens OX=9606 GN=ZNFX1 PE=2 SV=2
H460_1A	466	3166	Q9Y5S2|MRCKB_HUMAN	Q9Y5S2	MRCKB_HUMAN	31.42	0	0	0	1	1	2		194314	Serine/threonine-protein kinase MRCK beta OS=Homo sapiens OX=9606 GN=CDC42BPB PE=1 SV=2
H460_1A	559	13098	Q96TA1-2|NIBA2_HUMAN	Q96TA1-2	NIBA2_HUMAN	31.38	5	5	0	2	2	2		82683	Isoform 2 of Protein Niban 2 OS=Homo sapiens OX=9606 GN=NIBAN2
H460_1A	763	33686	Q16637-4|SMN_HUMAN	Q16637-4	SMN_HUMAN	31.33	4	4	0	1	1	1		27135	Isoform SMN-delta57 of Survival motor neuron protein OS=Homo sapiens OX=9606 GN=SMN1
H460_1A	648	842	O14730-2|RIOK3_HUMAN	O14730-2	RIOK3_HUMAN	31.23	1	1	0	1	1	2		58671	Isoform 2 of Serine/threonine-protein kinase RIO3 OS=Homo sapiens OX=9606 GN=RIOK3
H460_1A	631	33512	O75061-2|AUXI_HUMAN	O75061-2	AUXI_HUMAN	31.04	1	1	0	1	1	1		105675	Isoform 2 of Putative tyrosine-protein phosphatase auxilin OS=Homo sapiens OX=9606 GN=DNAJC6
H460_1A	646	7866	Q14028-2|CNGB1_HUMAN	Q14028-2	CNGB1_HUMAN	30.98	1	1	0	1	1	2		70902	Isoform RCNC2A of Cyclic nucleotide-gated cation channel beta-1 OS=Homo sapiens OX=9606 GN=CNGB1
H460_1A	765	4736	Q9P2B7-2|CFA97_HUMAN	Q9P2B7-2	CFA97_HUMAN	30.95	5	5	202.27	1	1	1		50567	Isoform 2 of Cilia- and flagella-associated protein 97 OS=Homo sapiens OX=9606 GN=CFAP97
H460_1A	766	11971	P00441|SODC_HUMAN	P00441	SODC_HUMAN	30.89	5	5	0	1	1	1		15936	Superoxide dismutase [Cu-Zn] OS=Homo sapiens OX=9606 GN=SOD1 PE=1 SV=2
H460_1A	551	1074	P62826|RAN_HUMAN	P62826	RAN_HUMAN	30.86	7	7	0	2	2	3		24423	GTP-binding nuclear protein Ran OS=Homo sapiens OX=9606 GN=RAN PE=1 SV=3
H460_1A	526	33693	Q00013-3|EM55_HUMAN	Q00013-3	EM55_HUMAN	30.77	2	2	0	1	1	2		49854	Isoform 3 of 55 kDa erythrocyte membrane protein OS=Homo sapiens OX=9606 GN=MPP1
H460_1A	543	338	O60232|ZNRD2_HUMAN	O60232	ZNRD2_HUMAN	30.46	13	13	892.95	2	2	4		21474	Protein ZNRD2 OS=Homo sapiens OX=9606 GN=ZNRD2 PE=1 SV=1
H460_1A	767	33696	Q9ULX6|AKP8L_HUMAN	Q9ULX6	AKP8L_HUMAN	30.46	4	4	1520	1	1	1		71640	A-kinase anchor protein 8-like OS=Homo sapiens OX=9606 GN=AKAP8L PE=1 SV=4
H460_1A	768	33697	Q9NQU5-2|PAK6_HUMAN	Q9NQU5-2	PAK6_HUMAN	30.44	1	1	0	1	1	1		69777	Isoform 2 of Serine/threonine-protein kinase PAK 6 OS=Homo sapiens OX=9606 GN=PAK6
H460_1A	572	2284	Q685J3-2|MUC17_HUMAN	Q685J3-2	MUC17_HUMAN	30.44	0	0	0	1	1	1		436779	Isoform 2 of Mucin-17 OS=Homo sapiens OX=9606 GN=MUC17
H460_1A	712	742	Q15843|NEDD8_HUMAN	Q15843	NEDD8_HUMAN	30.35	11	11	0	1	1	1		9072	NEDD8 OS=Homo sapiens OX=9606 GN=NEDD8 PE=1 SV=1
H460_1A	546	2258	Q12802-4|AKP13_HUMAN	Q12802-4	AKP13_HUMAN	30.27	1	1	407.97	1	1	1		305280	Isoform 3 of A-kinase anchor protein 13 OS=Homo sapiens OX=9606 GN=AKAP13
H460_1A	431	33492	Q6UXG2-4|ELAP1_HUMAN	Q6UXG2-4	ELAP1_HUMAN	30.13	1	1	0	1	1	2		110416	Isoform 4 of Endosome/lysosome-associated apoptosis and autophagy regulator 1 OS=Homo sapiens OX=9606 GN=ELAPOR1
H460_1A	653	33672	P47756-2|CAPZB_HUMAN	P47756-2	CAPZB_HUMAN	29.97	5	5	666.91	1	1	1		30629	Isoform 2 of F-actin-capping protein subunit beta OS=Homo sapiens OX=9606 GN=CAPZB
H460_1A	604	2286	Q9HAP2|MLXIP_HUMAN	Q9HAP2	MLXIP_HUMAN	29.94	2	2	0	1	1	1		101185	MLX-interacting protein OS=Homo sapiens OX=9606 GN=MLXIP PE=1 SV=2
H460_1A	654	15851	Q15042|RB3GP_HUMAN	Q15042	RB3GP_HUMAN	29.86	1	1	0	1	1	1		110524	Rab3 GTPase-activating protein catalytic subunit OS=Homo sapiens OX=9606 GN=RAB3GAP1 PE=1 SV=3
H460_1A	527	33700	Q9Y421-3|FA32A_HUMAN	Q9Y421-3	FA32A_HUMAN	29.81	15	15	363.3	1	1	2		11032	Isoform 3 of Protein FAM32A OS=Homo sapiens OX=9606 GN=FAM32A
H460_1A	769	10392	P28702-3|RXRB_HUMAN	P28702-3	RXRB_HUMAN	29.78	2	2	0	1	1	1		57365	Isoform 2 of Retinoic acid receptor RXR-beta OS=Homo sapiens OX=9606 GN=RXRB
H460_1A	707	8946	Q14974-2|IMB1_HUMAN	Q14974-2	IMB1_HUMAN	29.61	4	4	242.16	1	1	1		81179	Isoform 2 of Importin subunit beta-1 OS=Homo sapiens OX=9606 GN=KPNB1
H460_1A	571	11513	P10275-3|ANDR_HUMAN	P10275-3	ANDR_HUMAN	29.55	2	2	0	1	1	1		67376	Isoform 3 of Androgen receptor OS=Homo sapiens OX=9606 GN=AR
H460_1A	536	594	Q92736-2|RYR2_HUMAN	Q92736-2	RYR2_HUMAN	29.46	0	0	62174	1	1	6		565420	Isoform 2 of Ryanodine receptor 2 OS=Homo sapiens OX=9606 GN=RYR2
H460_1A	717	33703	O95721|SNP29_HUMAN	O95721	SNP29_HUMAN	29.35	6	6	594.34	1	1	1		28970	Synaptosomal-associated protein 29 OS=Homo sapiens OX=9606 GN=SNAP29 PE=1 SV=1
H460_1A	710	11499	Q4V328-4|GRAP1_HUMAN	Q4V328-4	GRAP1_HUMAN	29.25	1	1	0	1	1	1		92754	Isoform 4 of GRIP1-associated protein 1 OS=Homo sapiens OX=9606 GN=GRIPAP1
H460_1A	770	14505	Q8IWC1-2|MA7D3_HUMAN	Q8IWC1-2	MA7D3_HUMAN	29.08	1	1	313.96	1	1	1		93785	Isoform 2 of MAP7 domain-containing protein 3 OS=Homo sapiens OX=9606 GN=MAP7D3
H460_1A	603	9532	Q07666|KHDR1_HUMAN	Q07666	KHDR1_HUMAN	29.06	2	2	0	1	1	1		48227	KH domain-containing RNA-binding signal transduction-associated protein 1 OS=Homo sapiens OX=9606 GN=KHDRBS1 PE=1 SV=1
H460_1A	658	11202	P11387|TOP1_HUMAN	P11387	TOP1_HUMAN	28.98	1	1	0	1	1	1		90726	DNA topoisomerase 1 OS=Homo sapiens OX=9606 GN=TOP1 PE=1 SV=2
H460_1A	771	632	Q14247-2|SRC8_HUMAN	Q14247-2	SRC8_HUMAN	28.77	3	3	0	1	1	1		70959	Isoform 2 of Src substrate cortactin OS=Homo sapiens OX=9606 GN=CTTN
H460_1A	590	14923	O60828-4|PQBP1_HUMAN	O60828-4	PQBP1_HUMAN	28.77	10	10	0	1	1	2		18827	Isoform 4 of Polyglutamine-binding protein 1 OS=Homo sapiens OX=9606 GN=PQBP1
H460_1A	772	807	Q9UKZ1|CNO11_HUMAN	Q9UKZ1	CNO11_HUMAN	28.77	3	3	366.94	1	1	1		55215	CCR4-NOT transcription complex subunit 11 OS=Homo sapiens OX=9606 GN=CNOT11 PE=1 SV=1
H460_1A	633	4689	Q96PE2|ARHGH_HUMAN	Q96PE2	ARHGH_HUMAN	28.73	0	0	0	1	1	1		221671	Rho guanine nucleotide exchange factor 17 OS=Homo sapiens OX=9606 GN=ARHGEF17 PE=1 SV=1
H460_1A	429	395	Q3L8U1-2|CHD9_HUMAN	Q3L8U1-2	CHD9_HUMAN	28.42	0	0	73588	1	1	3		324056	Isoform 2 of Chromodomain-helicase-DNA-binding protein 9 OS=Homo sapiens OX=9606 GN=CHD9
H460_1A	635	12346	Q9NRP7-2|STK36_HUMAN	Q9NRP7-2	STK36_HUMAN	28.41	1	1	0	1	1	1		141737	Isoform 2 of Serine/threonine-protein kinase 36 OS=Homo sapiens OX=9606 GN=STK36
H460_1A	617	16242	Q3LXA3|TKFC_HUMAN	Q3LXA3	TKFC_HUMAN	28.39	3	3	315.76	1	1	1	Mutation	58947	Triokinase/FMN cyclase OS=Homo sapiens OX=9606 GN=TKFC PE=1 SV=2
H460_1A	657	17259	Q4KMP7|TB10B_HUMAN	Q4KMP7	TB10B_HUMAN	28.35	3	3	1045.2	1	1	1		87199	TBC1 domain family member 10B OS=Homo sapiens OX=9606 GN=TBC1D10B PE=1 SV=3
H460_1A	585	4190	Q9UQL6-2|HDAC5_HUMAN	Q9UQL6-2	HDAC5_HUMAN	28.1	1	1	0	1	1	1		112191	Isoform 2 of Histone deacetylase 5 OS=Homo sapiens OX=9606 GN=HDAC5
H460_1A	655	11400	Q86YP4-2|P66A_HUMAN	Q86YP4-2	P66A_HUMAN	27.85	2	2	0	1	1	2		65226	Isoform 2 of Transcriptional repressor p66-alpha OS=Homo sapiens OX=9606 GN=GATAD2A
H460_1A	550	16140	P23246|SFPQ_HUMAN	P23246	SFPQ_HUMAN	27.73	6	6	1332.5	3	3	4		76150	Splicing factor proline- and glutamine-rich OS=Homo sapiens OX=9606 GN=SFPQ PE=1 SV=2
H460_1A	542	540	Q5JSZ5|PRC2B_HUMAN	Q5JSZ5	PRC2B_HUMAN	27.69	1	1	2654	1	1	1	Mutation	242964	Protein PRRC2B OS=Homo sapiens OX=9606 GN=PRRC2B PE=1 SV=2
H460_1A	776	33712	P54725-2|RD23A_HUMAN	P54725-2	RD23A_HUMAN	27.46	3	3	0	1	1	1		33433	Isoform 2 of UV excision repair protein RAD23 homolog A OS=Homo sapiens OX=9606 GN=RAD23A
H460_1A	775	11714	O75533|SF3B1_HUMAN	O75533	SF3B1_HUMAN	27.42	1	1	579.49	1	1	1		145830	Splicing factor 3B subunit 1 OS=Homo sapiens OX=9606 GN=SF3B1 PE=1 SV=3
H460_1A	614	926	P82933|RT09_HUMAN	P82933	RT09_HUMAN	27.37	2	2	0	1	1	2		45835	28S ribosomal protein S9 mitochondrial OS=Homo sapiens OX=9606 GN=MRPS9 PE=1 SV=2
H460_1A	777	33713	A1A4S6|RHG10_HUMAN	A1A4S6	RHG10_HUMAN	27.27	1	1	0	1	1	1		89375	Rho GTPase-activating protein 10 OS=Homo sapiens OX=9606 GN=ARHGAP10 PE=1 SV=1
H460_1A	583	6867	Q86XP1-2|DGKH_HUMAN	Q86XP1-2	DGKH_HUMAN	27.14	1	1	0	1	1	1		128035	Isoform 2 of Diacylglycerol kinase eta OS=Homo sapiens OX=9606 GN=DGKH
H460_1A	562	33517	P56211|ARP19_HUMAN	P56211	ARP19_HUMAN	27.08	21	21	219.94	2	2	2		12323	cAMP-regulated phosphoprotein 19 OS=Homo sapiens OX=9606 GN=ARPP19 PE=1 SV=2
H460_1A	719	11118	P48668|K2C6C_HUMAN	P48668	K2C6C_HUMAN	26.84	2	2	0	1	1	1	Mutation	60025	Keratin type II cytoskeletal 6C OS=Homo sapiens OX=9606 GN=KRT6C PE=1 SV=3
H460_1A	552	745	O60573|IF4E2_HUMAN	O60573	IF4E2_HUMAN	26.83	4	4	0	2	2	2		28362	Eukaryotic translation initiation factor 4E type 2 OS=Homo sapiens OX=9606 GN=EIF4E2 PE=1 SV=1
H460_1A	540	33456	Q92600|CNOT9_HUMAN	Q92600	CNOT9_HUMAN	26.8	6	6	71660	2	2	4		33631	CCR4-NOT transcription complex subunit 9 OS=Homo sapiens OX=9606 GN=CNOT9 PE=1 SV=1
H460_1A	673	33540	Q96L21|RL10L_HUMAN	Q96L21	RL10L_HUMAN	26.79	7	7	0	2	2	2		24519	60S ribosomal protein L10-like OS=Homo sapiens OX=9606 GN=RPL10L PE=1 SV=3
H460_1A	780	831	O14964|HGS_HUMAN	O14964	HGS_HUMAN	26.7	1	1	0	1	1	1		86192	Hepatocyte growth factor-regulated tyrosine kinase substrate OS=Homo sapiens OX=9606 GN=HGS PE=1 SV=1
H460_1A	616	18892	Q9NRI5|DISC1_HUMAN	Q9NRI5	DISC1_HUMAN	26.68	1	1	0	1	1	1		93611	Disrupted in schizophrenia 1 protein OS=Homo sapiens OX=9606 GN=DISC1 PE=1 SV=3
H460_1A	779	33727	P51965|UB2E1_HUMAN	P51965	UB2E1_HUMAN	26.65	16	16	1364.3	1	1	1		21404	Ubiquitin-conjugating enzyme E2 E1 OS=Homo sapiens OX=9606 GN=UBE2E1 PE=1 SV=1
H460_1A	553	6351	Q96PN7|TREF1_HUMAN	Q96PN7	TREF1_HUMAN	26.57	1	1	0	2	1	2		132256	Transcriptional-regulating factor 1 OS=Homo sapiens OX=9606 GN=TRERF1 PE=1 SV=1
H460_1A	781	25603	P00747|PLMN_HUMAN	P00747	PLMN_HUMAN	26.54	1	1	0	1	1	1		90569	Plasminogen OS=Homo sapiens OX=9606 GN=PLG PE=1 SV=2
H460_1B	2	1	P04406|G3P_HUMAN	P04406	G3P_HUMAN	312	70	70	288910	102	102	205	Oxidation (M); Mutation	36053	Glyceraldehyde-3-phosphate dehydrogenase OS=Homo sapiens OX=9606 GN=GAPDH PE=1 SV=3
H460_1B	3	214	P04264|K2C1_HUMAN	P04264	K2C1_HUMAN	281.44	53	53	107890	129	87	189	Oxidation (M); Mutation	66039	Keratin type II cytoskeletal 1 OS=Homo sapiens OX=9606 GN=KRT1 PE=1 SV=6
H460_1B	4	848	P08727|K1C19_HUMAN	P08727	K1C19_HUMAN	274.46	29	29	79943	75	57	110	Mutation	44106	Keratin type I cytoskeletal 19 OS=Homo sapiens OX=9606 GN=KRT19 PE=1 SV=4
H460_1B	8	20	Q5VTE0|EF1A3_HUMAN	Q5VTE0	EF1A3_HUMAN	272.51	34	34	21884	55	47	95	Oxidation (M); Mutation	50185	Putative elongation factor 1-alpha-like 3 OS=Homo sapiens OX=9606 GN=EEF1A1P5 PE=5 SV=1
H460_1B	9	4027	P10809|CH60_HUMAN	P10809	CH60_HUMAN	251.73	20	20	165020	33	33	88	Oxidation (M); Mutation	61055	60 kDa heat shock protein mitochondrial OS=Homo sapiens OX=9606 GN=HSPD1 PE=1 SV=2
H460_1B	7	169	P63173|RL38_HUMAN	P63173	RL38_HUMAN	249.36	70	70	102530	44	44	90	Mutation	8218	60S ribosomal protein L38 OS=Homo sapiens OX=9606 GN=RPL38 PE=1 SV=2
H460_1B	13	3631	P15924-2|DESP_HUMAN	P15924-2	DESP_HUMAN	235.98	5	5	8524.2	49	41	68		260116	Isoform DPII of Desmoplakin OS=Homo sapiens OX=9606 GN=DSP
H460_1B	10	202	P08670|VIME_HUMAN	P08670	VIME_HUMAN	229.89	26	26	83111	43	38	70	Oxidation (M)	53652	Vimentin OS=Homo sapiens OX=9606 GN=VIM PE=1 SV=4
H460_1B	16	11329	P61604|CH10_HUMAN	P61604	CH10_HUMAN	225.06	49	49	73540	21	21	62		10932	10 kDa heat shock protein mitochondrial OS=Homo sapiens OX=9606 GN=HSPE1 PE=1 SV=2
H460_1B	15	11098	P81605|DCD_HUMAN	P81605	DCD_HUMAN	223.86	82	82	36316	34	34	63	Cysteinylation	11284	Dermcidin OS=Homo sapiens OX=9606 GN=DCD PE=1 SV=2
H460_1B	26	232	P04075|ALDOA_HUMAN	P04075	ALDOA_HUMAN	216.7	23	23	15026	24	24	42	Mutation	39420	Fructose-bisphosphate aldolase A OS=Homo sapiens OX=9606 GN=ALDOA PE=1 SV=2
H460_1B	25	322	P62750|RL23A_HUMAN	P62750	RL23A_HUMAN	215.8	24	24	135670	18	18	41		17695	60S ribosomal protein L23a OS=Homo sapiens OX=9606 GN=RPL23A PE=1 SV=1
H460_1B	17	333	P62979|RS27A_HUMAN	P62979	RS27A_HUMAN	213.25	56	56	56601	31	7	61	Oxidation (M); Cysteinylation; Mutation	17965	Ubiquitin-40S ribosomal protein S27a OS=Homo sapiens OX=9606 GN=RPS27A PE=1 SV=2
H460_1B	38	11133	P02545-5|LMNA_HUMAN	P02545-5	LMNA_HUMAN	212.67	11	11	20763	24	23	33		62853	Isoform 5 of Prelamin-A/C OS=Homo sapiens OX=9606 GN=LMNA
H460_1B	18	334	P62987|RL40_HUMAN	P62987	RL40_HUMAN	211.32	66	66	19660	34	10	61	Oxidation (M)	14728	Ubiquitin-60S ribosomal protein L40 OS=Homo sapiens OX=9606 GN=UBA52 PE=1 SV=2
H460_1B	24	11093	Q9NZT1|CALL5_HUMAN	Q9NZT1	CALL5_HUMAN	209.77	60	60	32448	34	34	51	Oxidation (M); Mutation	15893	Calmodulin-like protein 5 OS=Homo sapiens OX=9606 GN=CALML5 PE=1 SV=2
H460_1B	11	118	P08708|RS17_HUMAN	P08708	RS17_HUMAN	208.19	37	37	57244	21	21	65	Oxidation (M)	15550	40S ribosomal protein S17 OS=Homo sapiens OX=9606 GN=RPS17 PE=1 SV=2
H460_1B	12	11108	P31151|S10A7_HUMAN	P31151	S10A7_HUMAN	205.43	62	62	1556.9	25	12	68	Oxidation (M); Mutation	11471	Protein S100-A7 OS=Homo sapiens OX=9606 GN=S100A7 PE=1 SV=4
H460_1B	22	11096	P27797|CALR_HUMAN	P27797	CALR_HUMAN	202.84	27	27	37452	24	24	51	Mutation	48142	Calreticulin OS=Homo sapiens OX=9606 GN=CALR PE=1 SV=1
H460_1B	28	182	P62899|RL31_HUMAN	P62899	RL31_HUMAN	201.46	24	24	53718	15	15	40	Mutation	14463	60S ribosomal protein L31 OS=Homo sapiens OX=9606 GN=RPL31 PE=1 SV=1
H460_1B	30	224	P62273|RS29_HUMAN	P62273	RS29_HUMAN	198.71	62	62	53494	19	19	43	Mutation	6677	40S ribosomal protein S29 OS=Homo sapiens OX=9606 GN=RPS29 PE=1 SV=2
H460_1B	29	11109	P01040|CYTA_HUMAN	P01040	CYTA_HUMAN	197.43	94	94	49299	25	25	40	Mutation	11006	Cystatin-A OS=Homo sapiens OX=9606 GN=CSTA PE=1 SV=1
H460_1B	56	186	P05783|K1C18_HUMAN	P05783	K1C18_HUMAN	196.73	19	19	2830.5	21	11	29	Mutation	48058	Keratin type I cytoskeletal 18 OS=Homo sapiens OX=9606 GN=KRT18 PE=1 SV=2
H460_1B	36	130	P06702|S10A9_HUMAN	P06702	S10A9_HUMAN	195.81	45	45	45822	19	19	34		13242	Protein S100-A9 OS=Homo sapiens OX=9606 GN=S100A9 PE=1 SV=1
H460_1B	34	884	P06454-2|PTMA_HUMAN	P06454-2	PTMA_HUMAN	188.61	66	66	49723	21	21	32	Mutation	12074	Isoform 2 of Prothymosin alpha OS=Homo sapiens OX=9606 GN=PTMA
H460_1B	37	639	P07711|CATL1_HUMAN	P07711	CATL1_HUMAN	187.39	29	29	16696	18	18	36	Oxidation (M)	37564	Procathepsin L OS=Homo sapiens OX=9606 GN=CTSL PE=1 SV=2
H460_1B	50	329	Q06830|PRDX1_HUMAN	Q06830	PRDX1_HUMAN	185.14	38	38	59098	13	12	26	Mutation	22110	Peroxiredoxin-1 OS=Homo sapiens OX=9606 GN=PRDX1 PE=1 SV=1
H460_1B	43	7742	P46013|KI67_HUMAN	P46013	KI67_HUMAN	184	7	7	415.88	21	21	30		358695	Proliferation marker protein Ki-67 OS=Homo sapiens OX=9606 GN=MKI67 PE=1 SV=2
H460_1B	64	361	P63313|TYB10_HUMAN	P63313	TYB10_HUMAN	181.89	98	98	157780	16	16	24	Mutation	5026	Thymosin beta-10 OS=Homo sapiens OX=9606 GN=TMSB10 PE=1 SV=2
H460_1B	55	238	P11021|BIP_HUMAN	P11021	BIP_HUMAN	180.17	12	12	55708	15	15	28		72333	Endoplasmic reticulum chaperone BiP OS=Homo sapiens OX=9606 GN=HSPA5 PE=1 SV=2
H460_1B	20	11132	Q86SG5|S1A7A_HUMAN	Q86SG5	S1A7A_HUMAN	180	52	52	0	14	1	50	Oxidation (M); Mutation	11305	Protein S100-A7A OS=Homo sapiens OX=9606 GN=S100A7A PE=1 SV=3
H460_1B	35	68	P61353|RL27_HUMAN	P61353	RL27_HUMAN	179.42	54	54	24924	17	17	35	Oxidation (M)	15798	60S ribosomal protein L27 OS=Homo sapiens OX=9606 GN=RPL27 PE=1 SV=2
H460_1B	19	37	P07900|HS90A_HUMAN	P07900	HS90A_HUMAN	179.31	12	12	42651	19	17	50	Oxidation (M); Mutation	84660	Heat shock protein HSP 90-alpha OS=Homo sapiens OX=9606 GN=HSP90AA1 PE=1 SV=5
H460_1B	89	541	P63220|RS21_HUMAN	P63220	RS21_HUMAN	178.77	43	43	6455.9	10	10	14		9111	40S ribosomal protein S21 OS=Homo sapiens OX=9606 GN=RPS21 PE=1 SV=1
H460_1B	66	259	P20290-2|BTF3_HUMAN	P20290-2	BTF3_HUMAN	178.5	46	46	5444.4	11	7	21		17699	Isoform 2 of Transcription factor BTF3 OS=Homo sapiens OX=9606 GN=BTF3
H460_1B	60	11095	P14618|KPYM_HUMAN	P14618	KPYM_HUMAN	177.77	28	28	17974	23	23	29	Oxidation (M); Mutation	57937	Pyruvate kinase PKM OS=Homo sapiens OX=9606 GN=PKM PE=1 SV=4
H460_1B	23	112	P0DP25|CALM3_HUMAN	P0DP25	CALM3_HUMAN	177.61	27	27	33469	15	15	46	Oxidation (M); Mutation	16838	Calmodulin-3 OS=Homo sapiens OX=9606 GN=CALM3 PE=1 SV=1
H460_1B	53	128	Q8NC51|PAIRB_HUMAN	Q8NC51	PAIRB_HUMAN	176.93	19	19	12740	14	14	28		44965	Plasminogen activator inhibitor 1 RNA-binding protein OS=Homo sapiens OX=9606 GN=SERBP1 PE=1 SV=2
H460_1B	57	82	P22626-2|ROA2_HUMAN	P22626-2	ROA2_HUMAN	176.22	41	41	1956.6	22	22	26		36006	Isoform A2 of Heterogeneous nuclear ribonucleoproteins A2/B1 OS=Homo sapiens OX=9606 GN=HNRNPA2B1
H460_1B	59	39	P39019|RS19_HUMAN	P39019	RS19_HUMAN	176.13	43	43	9212.8	12	12	23		16060	40S ribosomal protein S19 OS=Homo sapiens OX=9606 GN=RPS19 PE=1 SV=2
H460_1B	27	953	P62861|RS30_HUMAN	P62861	RS30_HUMAN	175.02	36	36	25203	18	18	43		6648	40S ribosomal protein S30 OS=Homo sapiens OX=9606 GN=FAU PE=1 SV=1
H460_1B	78	11167	Q9H1E3|NUCKS_HUMAN	Q9H1E3	NUCKS_HUMAN	172.51	12	12	1765.1	13	13	18		27296	Nuclear ubiquitous casein and cyclin-dependent kinase substrate 1 OS=Homo sapiens OX=9606 GN=NUCKS1 PE=1 SV=1
H460_1B	32	2948	Q14978-3|NOLC1_HUMAN	Q14978-3	NOLC1_HUMAN	172.06	11	11	28430	18	18	34		73745	Isoform 3 of Nucleolar and coiled-body phosphoprotein 1 OS=Homo sapiens OX=9606 GN=NOLC1
H460_1B	69	11104	P27824|CALX_HUMAN	P27824	CALX_HUMAN	171.93	18	18	7507.5	14	14	22		67568	Calnexin OS=Homo sapiens OX=9606 GN=CANX PE=1 SV=2
H460_1B	54	11184	P30101|PDIA3_HUMAN	P30101	PDIA3_HUMAN	171.88	10	10	1261.5	12	12	23	Oxidation (M); Mutation	56782	Protein disulfide-isomerase A3 OS=Homo sapiens OX=9606 GN=PDIA3 PE=1 SV=4
H460_1B	33	22	P11142|HSP7C_HUMAN	P11142	HSP7C_HUMAN	171.77	21	21	2966.7	21	16	37	Oxidation (M); Mutation	70898	Heat shock cognate 71 kDa protein OS=Homo sapiens OX=9606 GN=HSPA8 PE=1 SV=1
H460_1B	79	208	P30086|PEBP1_HUMAN	P30086	PEBP1_HUMAN	169.1	37	37	4154.5	13	13	17		21057	Phosphatidylethanolamine-binding protein 1 OS=Homo sapiens OX=9606 GN=PEBP1 PE=1 SV=3
H460_1B	49	194	P60709|ACTB_HUMAN	P60709	ACTB_HUMAN	168.16	32	32	0	19	2	27		41737	Actin cytoplasmic 1 OS=Homo sapiens OX=9606 GN=ACTB PE=1 SV=1
H460_1B	14	321	P37840|SYUA_HUMAN	P37840	SYUA_HUMAN	166.78	28	28	30709	12	12	64	Oxidation (M); Mutation	14460	Alpha-synuclein OS=Homo sapiens OX=9606 GN=SNCA PE=1 SV=1
H460_1B	45	838	Q7Z794|K2C1B_HUMAN	Q7Z794	K2C1B_HUMAN	165.38	15	15	2129.3	26	9	35	Oxidation (M)	61901	Keratin type II cytoskeletal 1b OS=Homo sapiens OX=9606 GN=KRT77 PE=1 SV=3
H460_1B	31	210	P60174-3|TPIS_HUMAN	P60174-3	TPIS_HUMAN	165.14	31	31	32122	12	12	33	Oxidation (M)	30791	Isoform 2 of Triosephosphate isomerase OS=Homo sapiens OX=9606 GN=TPI1
H460_1B	51	135	P62888|RL30_HUMAN	P62888	RL30_HUMAN	164.68	36	36	55166	8	8	24	Oxidation (M)	12784	60S ribosomal protein L30 OS=Homo sapiens OX=9606 GN=RPL30 PE=1 SV=2
H460_1B	47	11176	P14174|MIF_HUMAN	P14174	MIF_HUMAN	164.03	63	63	16904	13	13	28	Oxidation (M)	12476	Macrophage migration inhibitory factor OS=Homo sapiens OX=9606 GN=MIF PE=1 SV=4
H460_1B	61	11107	P05089-2|ARGI1_HUMAN	P05089-2	ARGI1_HUMAN	162.6	39	39	1246.4	17	17	25		35664	Isoform 2 of Arginase-1 OS=Homo sapiens OX=9606 GN=ARG1
H460_1B	82	77	P35268|RL22_HUMAN	P35268	RL22_HUMAN	160.67	42	42	30761	9	9	16		14787	60S ribosomal protein L22 OS=Homo sapiens OX=9606 GN=RPL22 PE=1 SV=2
H460_1B	77	295	P29401-2|TKT_HUMAN	P29401-2	TKT_HUMAN	159.72	12	12	25352	11	11	18	Oxidation (M); Mutation	68814	Isoform 2 of Transketolase OS=Homo sapiens OX=9606 GN=TKT
H460_1B	42	225	P63261|ACTG_HUMAN	P63261	ACTG_HUMAN	158.25	33	33	13448	18	2	30	Mutation	41793	Actin cytoplasmic 2 OS=Homo sapiens OX=9606 GN=ACTG1 PE=1 SV=1
H460_1B	46	120	P23528|COF1_HUMAN	P23528	COF1_HUMAN	158.2	54	54	20153	16	16	31	Oxidation (M); Mutation	18502	Cofilin-1 OS=Homo sapiens OX=9606 GN=CFL1 PE=1 SV=3
H460_1B	65	26	P0DMV9|HS71B_HUMAN	P0DMV9	HS71B_HUMAN	156.66	11	11	4859.4	14	10	22		70052	Heat shock 70 kDa protein 1B OS=Homo sapiens OX=9606 GN=HSPA1B PE=1 SV=1
H460_1B	48	364	P62266|RS23_HUMAN	P62266	RS23_HUMAN	156.24	35	35	37118	12	12	29		15808	40S ribosomal protein S23 OS=Homo sapiens OX=9606 GN=RPS23 PE=1 SV=3
H460_1B	88	323	P32969|RL9_HUMAN	P32969	RL9_HUMAN	155.9	22	22	13814	7	7	16	Oxidation (M)	21863	60S ribosomal protein L9 OS=Homo sapiens OX=9606 GN=RPL9 PE=1 SV=1
H460_1B	71	282	P42330-2|AK1C3_HUMAN	P42330-2	AK1C3_HUMAN	154.21	17	17	4263.7	8	6	19		23364	Isoform 2 of Aldo-keto reductase family 1 member C3 OS=Homo sapiens OX=9606 GN=AKR1C3
H460_1B	112	11276	P82979|SARNP_HUMAN	P82979	SARNP_HUMAN	151.18	19	19	1317.4	6	6	11		23671	SAP domain-containing ribonucleoprotein OS=Homo sapiens OX=9606 GN=SARNP PE=1 SV=3
H460_1B	90	11165	Q8TCT9-5|HM13_HUMAN	Q8TCT9-5	HM13_HUMAN	149.14	13	13	12648	7	7	15		36814	Isoform 5 of Minor histocompatibility antigen H13 OS=Homo sapiens OX=9606 GN=HM13
H460_1B	68	11164	Q9UHD8|SEPT9_HUMAN	Q9UHD8	SEPT9_HUMAN	148.52	7	7	30184	12	12	23		65402	Septin-9 OS=Homo sapiens OX=9606 GN=SEPTIN9 PE=1 SV=2
H460_1B	95	11097	Q08188|TGM3_HUMAN	Q08188	TGM3_HUMAN	146.34	15	15	2558	10	10	15	Oxidation (M)	76632	Protein-glutamine gamma-glutamyltransferase E OS=Homo sapiens OX=9606 GN=TGM3 PE=1 SV=4
H460_1B	72	11284	P07237|PDIA1_HUMAN	P07237	PDIA1_HUMAN	146.33	12	12	2977.3	15	15	19	Oxidation (M)	57116	Protein disulfide-isomerase OS=Homo sapiens OX=9606 GN=P4HB PE=1 SV=3
H460_1B	92	11177	P23284|PPIB_HUMAN	P23284	PPIB_HUMAN	145.44	21	21	1521.7	11	11	16	Cysteinylation	23743	Peptidyl-prolyl cis-trans isomerase B OS=Homo sapiens OX=9606 GN=PPIB PE=1 SV=2
H460_1B	86	75	Q02878|RL6_HUMAN	Q02878	RL6_HUMAN	144.59	14	14	7579.5	7	7	16		32728	60S ribosomal protein L6 OS=Homo sapiens OX=9606 GN=RPL6 PE=1 SV=3
H460_1B	114	469	O95810|CAVN2_HUMAN	O95810	CAVN2_HUMAN	144.46	4	4	24135	6	6	11	Mutation	47173	Caveolae-associated protein 2 OS=Homo sapiens OX=9606 GN=CAVIN2 PE=1 SV=3
H460_1B	67	326	P62328|TYB4_HUMAN	P62328	TYB4_HUMAN	144.34	98	98	13473	11	11	23	Oxidation (M); Mutation	5053	Thymosin beta-4 OS=Homo sapiens OX=9606 GN=TMSB4X PE=1 SV=2
H460_1B	73	351	P00558|PGK1_HUMAN	P00558	PGK1_HUMAN	144.22	21	21	18886	12	12	20	Mutation	44615	Phosphoglycerate kinase 1 OS=Homo sapiens OX=9606 GN=PGK1 PE=1 SV=3
H460_1B	98	11274	P24534|EF1B_HUMAN	P24534	EF1B_HUMAN	143.92	16	16	2846.7	10	10	14	Oxidation (M)	24764	Elongation factor 1-beta OS=Homo sapiens OX=9606 GN=EEF1B2 PE=1 SV=3
H460_1B	81	121	P62753|RS6_HUMAN	P62753	RS6_HUMAN	143.03	18	18	3741.7	12	12	17		28681	40S ribosomal protein S6 OS=Homo sapiens OX=9606 GN=RPS6 PE=1 SV=1
H460_1B	74	29	P06748|NPM_HUMAN	P06748	NPM_HUMAN	142.66	47	47	20727	16	16	23	Oxidation (M); Mutation	32575	Nucleophosmin OS=Homo sapiens OX=9606 GN=NPM1 PE=1 SV=2
H460_1B	116	8957	P38646|GRP75_HUMAN	P38646	GRP75_HUMAN	142.24	12	12	5484.6	10	9	11		73681	Stress-70 protein mitochondrial OS=Homo sapiens OX=9606 GN=HSPA9 PE=1 SV=2
H460_1B	83	11116	O00193|SMAP_HUMAN	O00193	SMAP_HUMAN	141.79	37	37	13879	11	11	17		20333	Small acidic protein OS=Homo sapiens OX=9606 GN=SMAP PE=1 SV=1
H460_1B	52	60	P46783|RS10_HUMAN	P46783	RS10_HUMAN	139.8	41	41	17624	15	15	32	Oxidation (M)	18898	40S ribosomal protein S10 OS=Homo sapiens OX=9606 GN=RPS10 PE=1 SV=1
H460_1B	39	191	P06733|ENOA_HUMAN	P06733	ENOA_HUMAN	139.69	27	27	102370	19	19	34	Mutation	47169	Alpha-enolase OS=Homo sapiens OX=9606 GN=ENO1 PE=1 SV=2
H460_1B	132	11353	Q15084-2|PDIA6_HUMAN	Q15084-2	PDIA6_HUMAN	138.79	14	14	970.66	7	7	11	Cysteinylation	53901	Isoform 2 of Protein disulfide-isomerase A6 OS=Homo sapiens OX=9606 GN=PDIA6
H460_1B	129	666	P09211|GSTP1_HUMAN	P09211	GSTP1_HUMAN	138.78	15	15	9561.2	7	7	10		23356	Glutathione S-transferase P OS=Homo sapiens OX=9606 GN=GSTP1 PE=1 SV=2
H460_1B	76	415	P12035|K2C3_HUMAN	P12035	K2C3_HUMAN	138.76	9	9		19	0	24	Oxidation (M)	64417	Keratin type II cytoskeletal 3 OS=Homo sapiens OX=9606 GN=KRT3 PE=1 SV=3
H460_1B	108	269	P63241-2|IF5A1_HUMAN	P63241-2	IF5A1_HUMAN	137.25	28	28	2105	8	8	14	Oxidation (M)	20170	Isoform 2 of Eukaryotic translation initiation factor 5A-1 OS=Homo sapiens OX=9606 GN=EIF5A
H460_1B	120	11185	Q99497|PARK7_HUMAN	Q99497	PARK7_HUMAN	136.97	28	28	1783	6	6	11		19891	Parkinson disease protein 7 OS=Homo sapiens OX=9606 GN=PARK7 PE=1 SV=2
H460_1B	123	252	Q05639|EF1A2_HUMAN	Q05639	EF1A2_HUMAN	136.8	19	19	4572.7	9	1	13	Oxidation (M); Mutation	50470	Elongation factor 1-alpha 2 OS=Homo sapiens OX=9606 GN=EEF1A2 PE=1 SV=1
H460_1B	101	21	P04792|HSPB1_HUMAN	P04792	HSPB1_HUMAN	136.6	30	30	2879.7	9	9	13		22783	Heat shock protein beta-1 OS=Homo sapiens OX=9606 GN=HSPB1 PE=1 SV=2
H460_1B	96	49	P68363-2|TBA1B_HUMAN	P68363-2	TBA1B_HUMAN	134.89	21	21	323.24	10	10	15		37218	Isoform 2 of Tubulin alpha-1B chain OS=Homo sapiens OX=9606 GN=TUBA1B
H460_1B	103	11181	Q15056|IF4H_HUMAN	Q15056	IF4H_HUMAN	134.38	15	15	8001.2	8	8	13		27385	Eukaryotic translation initiation factor 4H OS=Homo sapiens OX=9606 GN=EIF4H PE=1 SV=5
H460_1B	113	274	Q9BYN0|SRXN1_HUMAN	Q9BYN0	SRXN1_HUMAN	134.16	32	32	4490.1	8	8	12		14259	Sulfiredoxin-1 OS=Homo sapiens OX=9606 GN=SRXN1 PE=1 SV=2
H460_1B	136	50	P62906|RL10A_HUMAN	P62906	RL10A_HUMAN	132.86	18	18	6764.9	8	8	10	Mutation	24831	60S ribosomal protein L10a OS=Homo sapiens OX=9606 GN=RPL10A PE=1 SV=2
H460_1B	140	11158	Q13428-8|TCOF_HUMAN	Q13428-8	TCOF_HUMAN	132.16	8	8	1546	9	9	9	Mutation	144413	Isoform 8 of Treacle protein OS=Homo sapiens OX=9606 GN=TCOF1
H460_1B	87	163	P05387|RLA2_HUMAN	P05387	RLA2_HUMAN	131.62	40	40	9266.7	8	6	16	Oxidation (M)	11665	60S acidic ribosomal protein P2 OS=Homo sapiens OX=9606 GN=RPLP2 PE=1 SV=1
H460_1B	99	11169	P00505|AATM_HUMAN	P00505	AATM_HUMAN	130.98	12	12	26217	5	5	14	Oxidation (M)	47518	Aspartate aminotransferase mitochondrial OS=Homo sapiens OX=9606 GN=GOT2 PE=1 SV=3
H460_1B	143	8219	P52948-6|NUP98_HUMAN	P52948-6	NUP98_HUMAN	130.86	2	2	0	5	5	7		186267	Isoform 6 of Nuclear pore complex protein Nup98-Nup96 OS=Homo sapiens OX=9606 GN=NUP98
H460_1B	118	9462	P14625|ENPL_HUMAN	P14625	ENPL_HUMAN	130.59	9	9	2432.8	9	9	13		92469	Endoplasmin OS=Homo sapiens OX=9606 GN=HSP90B1 PE=1 SV=1
H460_1B	75	11099	P29508|SPB3_HUMAN	P29508	SPB3_HUMAN	130.23	35	35	4871.5	17	17	22	Oxidation (M)	44565	Serpin B3 OS=Homo sapiens OX=9606 GN=SERPINB3 PE=1 SV=2
H460_1B	152	662	Q96K17|BT3L4_HUMAN	Q96K17	BT3L4_HUMAN	129.38	22	22	422.37	6	2	8		17271	Transcription factor BTF3 homolog 4 OS=Homo sapiens OX=9606 GN=BTF3L4 PE=1 SV=1
H460_1B	84	61	P67809|YBOX1_HUMAN	P67809	YBOX1_HUMAN	128.81	11	11	88784	7	7	18	Mutation	35924	Y-box-binding protein 1 OS=Homo sapiens OX=9606 GN=YBX1 PE=1 SV=3
H460_1B	122	656	Q16778|H2B2E_HUMAN	Q16778	H2B2E_HUMAN	128.09	44	44	1808.1	9	9	11		13920	Histone H2B type 2-E OS=Homo sapiens OX=9606 GN=H2BC21 PE=1 SV=3
H460_1B	109	2001	Q15149-7|PLEC_HUMAN	Q15149-7	PLEC_HUMAN	127.8	1	1	156.06	10	2	12		512609	Isoform 7 of Plectin OS=Homo sapiens OX=9606 GN=PLEC
H460_1B	126	11272	P11413-3|G6PD_HUMAN	P11413-3	G6PD_HUMAN	125.69	8	8	2008.3	7	7	9		62468	Isoform 3 of Glucose-6-phosphate 1-dehydrogenase OS=Homo sapiens OX=9606 GN=G6PD
H460_1B	80	11171	Q9NP92|RT30_HUMAN	Q9NP92	RT30_HUMAN	125.13	10	10	1480.2	9	9	20		50365	39S ribosomal protein S30 mitochondrial OS=Homo sapiens OX=9606 GN=MRPS30 PE=1 SV=2
H460_1B	128	116	P40429|RL13A_HUMAN	P40429	RL13A_HUMAN	123.68	14	14	13337	6	6	10	Mutation	23577	60S ribosomal protein L13a OS=Homo sapiens OX=9606 GN=RPL13A PE=1 SV=2
H460_1B	91	11102	Q13867|BLMH_HUMAN	Q13867	BLMH_HUMAN	123.58	24	24	1550.5	14	14	16	Oxidation (M); Mutation	52562	Bleomycin hydrolase OS=Homo sapiens OX=9606 GN=BLMH PE=1 SV=1
H460_1B	104	11126	P22392|NDKB_HUMAN	P22392	NDKB_HUMAN	123.4	47	47	1875	9	9	13	Oxidation (M)	17298	Nucleoside diphosphate kinase B OS=Homo sapiens OX=9606 GN=NME2 PE=1 SV=1
H460_1B	106	92	P31948-3|STIP1_HUMAN	P31948-3	STIP1_HUMAN	123.26	19	19	5080.5	6	6	12	Oxidation (M); Mutation	59778	Isoform 3 of Stress-induced-phosphoprotein 1 OS=Homo sapiens OX=9606 GN=STIP1
H460_1B	111	107	P08238|HS90B_HUMAN	P08238	HS90B_HUMAN	123.08	7	7	5891.6	7	5	13	Oxidation (M)	83264	Heat shock protein HSP 90-beta OS=Homo sapiens OX=9606 GN=HSP90AB1 PE=1 SV=4
H460_1B	102	6848	P12270|TPR_HUMAN	P12270	TPR_HUMAN	122.95	4	4	1271.2	8	8	15		267290	Nucleoprotein TPR OS=Homo sapiens OX=9606 GN=TPR PE=1 SV=3
H460_1B	135	11359	Q8NFJ5|RAI3_HUMAN	Q8NFJ5	RAI3_HUMAN	122.89	6	6	1339.9	7	7	9		40251	Retinoic acid-induced protein 3 OS=Homo sapiens OX=9606 GN=GPRC5A PE=1 SV=2
H460_1B	105	11211	O60218|AK1BA_HUMAN	O60218	AK1BA_HUMAN	122.88	25	25	10380	11	11	15	Mutation	36020	Aldo-keto reductase family 1 member B10 OS=Homo sapiens OX=9606 GN=AKR1B10 PE=1 SV=2
H460_1B	125	11263	Q8NBS9|TXND5_HUMAN	Q8NBS9	TXND5_HUMAN	122.67	10	10	3783.7	8	8	10	Mutation	47629	Thioredoxin domain-containing protein 5 OS=Homo sapiens OX=9606 GN=TXNDC5 PE=1 SV=2
H460_1B	139	11250	P31327|CPSM_HUMAN	P31327	CPSM_HUMAN	119.2	2	2	996.28	4	4	7		164939	Carbamoyl-phosphate synthase [ammonia] mitochondrial OS=Homo sapiens OX=9606 GN=CPS1 PE=1 SV=2
H460_1B	124	11275	Q15758|AAAT_HUMAN	Q15758	AAAT_HUMAN	119.15	6	6	973.28	8	8	11	Oxidation (M)	56598	Neutral amino acid transporter B(0) OS=Homo sapiens OX=9606 GN=SLC1A5 PE=1 SV=2
H460_1B	119	776	P52895|AK1C2_HUMAN	P52895	AK1C2_HUMAN	116.95	15	15	4210.1	8	6	13	Oxidation (M); Mutation	36735	Aldo-keto reductase family 1 member C2 OS=Homo sapiens OX=9606 GN=AKR1C2 PE=1 SV=3
H460_1B	100	11555	P55854-2|SUMO3_HUMAN	P55854-2	SUMO3_HUMAN	116.19	16	16	1865.1	6	6	14	Oxidation (M)	15768	Isoform 2 of Small ubiquitin-related modifier 3 OS=Homo sapiens OX=9606 GN=SUMO3
H460_1B	107	11128	P05109|S10A8_HUMAN	P05109	S10A8_HUMAN	115.42	78	78	5239.8	11	11	15	Oxidation (M)	10835	Protein S100-A8 OS=Homo sapiens OX=9606 GN=S100A8 PE=1 SV=1
H460_1B	148	11303	P31943|HNRH1_HUMAN	P31943	HNRH1_HUMAN	115.28	7	7	1000.7	6	6	8		49229	Heterogeneous nuclear ribonucleoprotein H OS=Homo sapiens OX=9606 GN=HNRNPH1 PE=1 SV=4
H460_1B	134	851	P07355|ANXA2_HUMAN	P07355	ANXA2_HUMAN	114.63	17	17	5265	8	8	8	Mutation	38604	Annexin A2 OS=Homo sapiens OX=9606 GN=ANXA2 PE=1 SV=2
H460_1B	97	14	P61247|RS3A_HUMAN	P61247	RS3A_HUMAN	112.55	18	18	3025.5	7	7	15		29945	40S ribosomal protein S3a OS=Homo sapiens OX=9606 GN=RPS3A PE=1 SV=2
H460_1B	194	11282	O96005|CLPT1_HUMAN	O96005	CLPT1_HUMAN	111.29	6	6	8176.9	4	4	6	Mutation	76097	Cleft lip and palate transmembrane protein 1 OS=Homo sapiens OX=9606 GN=CLPTM1 PE=1 SV=1
H460_1B	181	58	P19338|NUCL_HUMAN	P19338	NUCL_HUMAN	110.93	9	9	0	5	5	7		76615	Nucleolin OS=Homo sapiens OX=9606 GN=NCL PE=1 SV=3
H460_1B	85	11156	P31944|CASPE_HUMAN	P31944	CASPE_HUMAN	110.03	47	47	3433.5	14	14	20	Cysteinylation; Mutation	27680	Caspase-14 OS=Homo sapiens OX=9606 GN=CASP14 PE=1 SV=2
H460_1B	195	521	P62258-2|1433E_HUMAN	P62258-2	1433E_HUMAN	109.74	8	8	4591.7	3	3	5		26504	Isoform SV of 14-3-3 protein epsilon OS=Homo sapiens OX=9606 GN=YWHAE
H460_1B	110	11141	Q2M2I5|K1C24_HUMAN	Q2M2I5	K1C24_HUMAN	109.73	9	9	2792.6	10	1	14	Mutation	55087	Keratin type I cytoskeletal 24 OS=Homo sapiens OX=9606 GN=KRT24 PE=1 SV=1
H460_1B	133	11121	P07339|CATD_HUMAN	P07339	CATD_HUMAN	109.68	27	27	4683.4	10	10	13	Oxidation (M); Mutation	44552	Cathepsin D OS=Homo sapiens OX=9606 GN=CTSD PE=1 SV=1
H460_1B	165	181	P30041|PRDX6_HUMAN	P30041	PRDX6_HUMAN	109.27	13	13	1439.2	6	6	7		25035	Peroxiredoxin-6 OS=Homo sapiens OX=9606 GN=PRDX6 PE=1 SV=3
H460_1B	138	1838	Q13162|PRDX4_HUMAN	Q13162	PRDX4_HUMAN	108.92	8	8	14839	4	3	8		30540	Peroxiredoxin-4 OS=Homo sapiens OX=9606 GN=PRDX4 PE=1 SV=1
H460_1B	166	11175	P17174|AATC_HUMAN	P17174	AATC_HUMAN	108.91	14	14	1584.7	6	6	6		46248	Aspartate aminotransferase cytoplasmic OS=Homo sapiens OX=9606 GN=GOT1 PE=1 SV=3
H460_1B	93	288	P46778|RL21_HUMAN	P46778	RL21_HUMAN	108.78	13	13	650.31	8	8	17	Oxidation (M)	18565	60S ribosomal protein L21 OS=Homo sapiens OX=9606 GN=RPL21 PE=1 SV=2
H460_1B	146	11170	P40926|MDHM_HUMAN	P40926	MDHM_HUMAN	108.65	18	18	2894.7	6	6	7		35503	Malate dehydrogenase mitochondrial OS=Homo sapiens OX=9606 GN=MDH2 PE=1 SV=3
H460_1B	214	871	P27816-2|MAP4_HUMAN	P27816-2	MAP4_HUMAN	108.61	4	4	542.32	4	4	5		102906	Isoform 2 of Microtubule-associated protein 4 OS=Homo sapiens OX=9606 GN=MAP4
H460_1B	159	11196	P13693|TCTP_HUMAN	P13693	TCTP_HUMAN	108.57	23	23	1068.6	5	5	6		19595	Translationally-controlled tumor protein OS=Homo sapiens OX=9606 GN=TPT1 PE=1 SV=1
H460_1B	245	11301	P48730|KC1D_HUMAN	P48730	KC1D_HUMAN	106.86	5	5	416.94	4	4	4		47330	Casein kinase I isoform delta OS=Homo sapiens OX=9606 GN=CSNK1D PE=1 SV=2
H460_1B	127	11115	P04040|CATA_HUMAN	P04040	CATA_HUMAN	106.32	15	15	306.94	10	10	10		59756	Catalase OS=Homo sapiens OX=9606 GN=CAT PE=1 SV=3
H460_1B	252	11237	P20810-9|ICAL_HUMAN	P20810-9	ICAL_HUMAN	105.11	5	5	290.56	5	5	5		80265	Isoform 9 of Calpastatin OS=Homo sapiens OX=9606 GN=CAST
H460_1B	158	11143	P10599|THIO_HUMAN	P10599	THIO_HUMAN	105.05	49	49	221.06	7	7	8		11737	Thioredoxin OS=Homo sapiens OX=9606 GN=TXN PE=1 SV=3
H460_1B	174	518	P41567|EIF1_HUMAN	P41567	EIF1_HUMAN	104.47	24	24	5278.7	5	5	6	Mutation	12732	Eukaryotic translation initiation factor 1 OS=Homo sapiens OX=9606 GN=EIF1 PE=1 SV=1
H460_1B	160	155	P84098|RL19_HUMAN	P84098	RL19_HUMAN	104.23	24	24	3909.2	5	5	8		23466	60S ribosomal protein L19 OS=Homo sapiens OX=9606 GN=RPL19 PE=1 SV=1
H460_1B	187	8	P09496-3|CLCA_HUMAN	P09496-3	CLCA_HUMAN	103.73	22	22	169.83	4	4	7		25676	Isoform 3 of Clathrin light chain A OS=Homo sapiens OX=9606 GN=CLTA
H460_1B	180	3375	Q86YZ3|HORN_HUMAN	Q86YZ3	HORN_HUMAN	101.71	1	1	2742.6	4	4	5		282389	Hornerin OS=Homo sapiens OX=9606 GN=HRNR PE=1 SV=2
H460_1B	203	548	P62316|SMD2_HUMAN	P62316	SMD2_HUMAN	101.69	21	21	1928.7	4	4	5		13527	Small nuclear ribonucleoprotein Sm D2 OS=Homo sapiens OX=9606 GN=SNRPD2 PE=1 SV=1
H460_1B	178	1435	Q09666|AHNK_HUMAN	Q09666	AHNK_HUMAN	101.41	0	0	1203.7	3	3	5		629114	Neuroblast differentiation-associated protein AHNAK OS=Homo sapiens OX=9606 GN=AHNAK PE=1 SV=2
H460_1B	234	11372	O15178|TBXT_HUMAN	O15178	TBXT_HUMAN	100.93	9	9	0	4	4	5		47443	T-box transcription factor T OS=Homo sapiens OX=9606 GN=TBXT PE=1 SV=1
H460_1B	150	40	P62081|RS7_HUMAN	P62081	RS7_HUMAN	99.86	23	23	4839.8	8	8	9	Mutation	22127	40S ribosomal protein S7 OS=Homo sapiens OX=9606 GN=RPS7 PE=1 SV=1
H460_1B	142	17	P23396|RS3_HUMAN	P23396	RS3_HUMAN	99.65	25	25	1012.6	4	4	10	Oxidation (M)	26688	40S ribosomal protein S3 OS=Homo sapiens OX=9606 GN=RPS3 PE=1 SV=2
H460_1B	170	279	P49207|RL34_HUMAN	P49207	RL34_HUMAN	99.48	24	24	947.08	4	4	7		13293	60S ribosomal protein L34 OS=Homo sapiens OX=9606 GN=RPL34 PE=1 SV=3
H460_1B	246	226	P30050-2|RL12_HUMAN	P30050-2	RL12_HUMAN	99.26	23	23	1607.2	4	4	4		14199	Isoform 2 of 60S ribosomal protein L12 OS=Homo sapiens OX=9606 GN=RPL12
H460_1B	144	11260	P20930|FILA_HUMAN	P20930	FILA_HUMAN	98.49	1	1	479.75	8	8	10	Oxidation (M)	435180	Filaggrin OS=Homo sapiens OX=9606 GN=FLG PE=1 SV=3
H460_1B	130	11202	P11387|TOP1_HUMAN	P11387	TOP1_HUMAN	97.98	6	6	2574.5	6	6	9	Oxidation (M); Mutation	90726	DNA topoisomerase 1 OS=Homo sapiens OX=9606 GN=TOP1 PE=1 SV=2
H460_1B	256	90	P51665|PSMD7_HUMAN	P51665	PSMD7_HUMAN	97.78	5	5	531.79	2	2	3		37025	26S proteasome non-ATPase regulatory subunit 7 OS=Homo sapiens OX=9606 GN=PSMD7 PE=1 SV=2
H460_1B	156	996	P13639|EF2_HUMAN	P13639	EF2_HUMAN	97.75	10	10	4554.1	5	5	8	Oxidation (M)	95338	Elongation factor 2 OS=Homo sapiens OX=9606 GN=EEF2 PE=1 SV=4
H460_1B	117	11299	O60936-3|NOL3_HUMAN	O60936-3	NOL3_HUMAN	97.69	11	11	7692.5	3	3	11		29355	Isoform 3 of Nucleolar protein 3 OS=Homo sapiens OX=9606 GN=NOL3
H460_1B	287	11533	Q13951-2|PEBB_HUMAN	Q13951-2	PEBB_HUMAN	97.21	9	9	3117	2	2	3		21991	Isoform 2 of Core-binding factor subunit beta OS=Homo sapiens OX=9606 GN=CBFB
H460_1B	179	11195	Q9GZR7-2|DDX24_HUMAN	Q9GZR7-2	DDX24_HUMAN	97.2	7	7	539.57	4	4	6		90298	Isoform 2 of ATP-dependent RNA helicase DDX24 OS=Homo sapiens OX=9606 GN=DDX24
H460_1B	162	847	P31949|S10AB_HUMAN	P31949	S10AB_HUMAN	97.05	29	29	2918.6	5	5	7		11740	Protein S100-A11 OS=Homo sapiens OX=9606 GN=S100A11 PE=1 SV=2
H460_1B	94	62	P62937|PPIA_HUMAN	P62937	PPIA_HUMAN	96.78	26	26	0	10	10	17	Oxidation (M)	18012	Peptidyl-prolyl cis-trans isomerase A OS=Homo sapiens OX=9606 GN=PPIA PE=1 SV=2
H460_1B	193	4753	Q71RC2-2|LARP4_HUMAN	Q71RC2-2	LARP4_HUMAN	96.24	6	6	634.54	3	3	5		67280	Isoform 2 of La-related protein 4 OS=Homo sapiens OX=9606 GN=LARP4
H460_1B	202	538	P54727|RD23B_HUMAN	P54727	RD23B_HUMAN	95.09	4	4	4394.9	2	2	5	Oxidation (M)	43171	UV excision repair protein RAD23 homolog B OS=Homo sapiens OX=9606 GN=RAD23B PE=1 SV=1
H460_1B	154	678	P38117-2|ETFB_HUMAN	P38117-2	ETFB_HUMAN	95.02	8	8	8627.9	3	3	7	Mutation	37435	Isoform 2 of Electron transfer flavoprotein subunit beta OS=Homo sapiens OX=9606 GN=ETFB
H460_1B	145	672	P18669|PGAM1_HUMAN	P18669	PGAM1_HUMAN	94.88	8	8	4475	4	4	9		28804	Phosphoglycerate mutase 1 OS=Homo sapiens OX=9606 GN=PGAM1 PE=1 SV=2
H460_1B	151	411	Q9UNN8|EPCR_HUMAN	Q9UNN8	EPCR_HUMAN	94.28	9	9	2248.5	4	4	9	Oxidation (M)	26671	Endothelial protein C receptor OS=Homo sapiens OX=9606 GN=PROCR PE=1 SV=1
H460_1B	225	11316	Q9UQ80|PA2G4_HUMAN	Q9UQ80	PA2G4_HUMAN	93.71	11	11	317.6	4	4	6		43787	Proliferation-associated protein 2G4 OS=Homo sapiens OX=9606 GN=PA2G4 PE=1 SV=3
H460_1B	231	11246	P14209|CD99_HUMAN	P14209	CD99_HUMAN	93.33	17	17	1622.8	2	2	4		18848	CD99 antigen OS=Homo sapiens OX=9606 GN=CD99 PE=1 SV=1
H460_1B	210	520	P07737|PROF1_HUMAN	P07737	PROF1_HUMAN	93.26	35	35	550.41	5	5	7	Oxidation (M)	15054	Profilin-1 OS=Homo sapiens OX=9606 GN=PFN1 PE=1 SV=2
H460_1B	115	1074	P62826|RAN_HUMAN	P62826	RAN_HUMAN	92.82	12	12	9089.5	4	4	11		24423	GTP-binding nuclear protein Ran OS=Homo sapiens OX=9606 GN=RAN PE=1 SV=3
H460_1B	137	78	P62917|RL8_HUMAN	P62917	RL8_HUMAN	92.73	12	12	5781.7	4	4	8		28025	60S ribosomal protein L8 OS=Homo sapiens OX=9606 GN=RPL8 PE=1 SV=2
H460_1B	275	592	O43776|SYNC_HUMAN	O43776	SYNC_HUMAN	92.38	3	3	1539.1	2	2	3		62943	Asparagine--tRNA ligase cytoplasmic OS=Homo sapiens OX=9606 GN=NARS1 PE=1 SV=1
H460_1B	213	117	P18621|RL17_HUMAN	P18621	RL17_HUMAN	92.28	19	19	155.04	4	4	5		21397	60S ribosomal protein L17 OS=Homo sapiens OX=9606 GN=RPL17 PE=1 SV=3
H460_1B	169	743	Q99436|PSB7_HUMAN	Q99436	PSB7_HUMAN	92.22	10	10	3457.2	6	6	7		29965	Proteasome subunit beta type-7 OS=Homo sapiens OX=9606 GN=PSMB7 PE=1 SV=1
H460_1B	188	742	Q15843|NEDD8_HUMAN	Q15843	NEDD8_HUMAN	91.56	42	42	1336	4	4	6		9072	NEDD8 OS=Homo sapiens OX=9606 GN=NEDD8 PE=1 SV=1
H460_1B	233	11309	Q14697-2|GANAB_HUMAN	Q14697-2	GANAB_HUMAN	90.8	4	4	6494.7	3	3	6		109438	Isoform 2 of Neutral alpha-glucosidase AB OS=Homo sapiens OX=9606 GN=GANAB
H460_1B	155	485	P14635-2|CCNB1_HUMAN	P14635-2	CCNB1_HUMAN	90.57	4	4	1303.9	3	3	7		44103	Isoform 2 of G2/mitotic-specific cyclin-B1 OS=Homo sapiens OX=9606 GN=CCNB1
H460_1B	141	192	P26373|RL13_HUMAN	P26373	RL13_HUMAN	90.27	23	23	4313.3	6	6	11	Oxidation (M)	24261	60S ribosomal protein L13 OS=Homo sapiens OX=9606 GN=RPL13 PE=1 SV=4
H460_1B	212	1250	P34932|HSP74_HUMAN	P34932	HSP74_HUMAN	90.04	3	3	1566.5	3	3	4		94331	Heat shock 70 kDa protein 4 OS=Homo sapiens OX=9606 GN=HSPA4 PE=1 SV=4
H460_1B	240	515	O43399-7|TPD54_HUMAN	O43399-7	TPD54_HUMAN	89.67	20	20	2759.2	4	4	5	Mutation	24854	Isoform 7 of Tumor protein D54 OS=Homo sapiens OX=9606 GN=TPD52L2
H460_1B	167	11283	P30048|PRDX3_HUMAN	P30048	PRDX3_HUMAN	89.5	16	16	8587.2	2	2	6		27693	Thioredoxin-dependent peroxide reductase mitochondrial OS=Homo sapiens OX=9606 GN=PRDX3 PE=1 SV=3
H460_1B	206	11302	Q9H299|SH3L3_HUMAN	Q9H299	SH3L3_HUMAN	89.45	18	18	1091.3	3	3	5		10438	SH3 domain-binding glutamic acid-rich-like protein 3 OS=Homo sapiens OX=9606 GN=SH3BGRL3 PE=1 SV=1
H460_1B	229	177	Q6Y7W6-4|GGYF2_HUMAN	Q6Y7W6-4	GGYF2_HUMAN	89.4	2	2	0	4	4	4		148635	Isoform 3 of GRB10-interacting GYF protein 2 OS=Homo sapiens OX=9606 GN=GIGYF2
H460_1B	184	11261	Q96AY3|FKB10_HUMAN	Q96AY3	FKB10_HUMAN	89.3	6	6	184.91	4	4	5		64245	Peptidyl-prolyl cis-trans isomerase FKBP10 OS=Homo sapiens OX=9606 GN=FKBP10 PE=1 SV=1
H460_1B	163	692	P06744|G6PI_HUMAN	P06744	G6PI_HUMAN	88.66	12	12	6089.4	5	5	7	Mutation	63147	Glucose-6-phosphate isomerase OS=Homo sapiens OX=9606 GN=GPI PE=1 SV=4
H460_1B	209	11297	Q14839|CHD4_HUMAN	Q14839	CHD4_HUMAN	88.63	1	1	0	3	3	5	Mutation	218003	Chromodomain-helicase-DNA-binding protein 4 OS=Homo sapiens OX=9606 GN=CHD4 PE=1 SV=2
H460_1B	131	11611	Q9BXP5|SRRT_HUMAN	Q9BXP5	SRRT_HUMAN	88.42	2	2	4980.2	5	5	9		100667	Serrate RNA effector molecule homolog OS=Homo sapiens OX=9606 GN=SRRT PE=1 SV=1
H460_1B	277	11465	P58546|MTPN_HUMAN	P58546	MTPN_HUMAN	88.37	13	13	474.7	3	3	3		12895	Myotrophin OS=Homo sapiens OX=9606 GN=MTPN PE=1 SV=2
H460_1B	247	165	P63167|DYL1_HUMAN	P63167	DYL1_HUMAN	88.12	13	13	1812.1	3	3	4		10366	Dynein light chain 1 cytoplasmic OS=Homo sapiens OX=9606 GN=DYNLL1 PE=1 SV=1
H460_1B	221	291	P49458|SRP09_HUMAN	P49458	SRP09_HUMAN	87.54	41	41	5433.3	5	5	6		10112	Signal recognition particle 9 kDa protein OS=Homo sapiens OX=9606 GN=SRP9 PE=1 SV=2
H460_1B	259	11172	P55084|ECHB_HUMAN	P55084	ECHB_HUMAN	87.32	10	10	0	3	3	3		51294	Trifunctional enzyme subunit beta mitochondrial OS=Homo sapiens OX=9606 GN=HADHB PE=1 SV=3
H460_1B	161	11248	O95994|AGR2_HUMAN	O95994	AGR2_HUMAN	87.01	31	31	3928.8	5	5	8	Oxidation (M)	19979	Anterior gradient protein 2 homolog OS=Homo sapiens OX=9606 GN=AGR2 PE=1 SV=1
H460_1B	173	11468	P49748-3|ACADV_HUMAN	P49748-3	ACADV_HUMAN	86.87	3	3	1794.9	3	3	6		72927	Isoform 3 of Very long-chain specific acyl-CoA dehydrogenase mitochondrial OS=Homo sapiens OX=9606 GN=ACADVL
H460_1B	237	686	P53999|TCP4_HUMAN	P53999	TCP4_HUMAN	86.84	28	28	3949.1	3	3	4		14395	Activated RNA polymerase II transcriptional coactivator p15 OS=Homo sapiens OX=9606 GN=SUB1 PE=1 SV=3
H460_1B	223	376	P05388-2|RLA0_HUMAN	P05388-2	RLA0_HUMAN	86.64	9	9	131.67	3	2	4	Oxidation (M)	27436	Isoform 2 of 60S acidic ribosomal protein P0 OS=Homo sapiens OX=9606 GN=RPLP0
H460_1B	204	11583	P62910|RL32_HUMAN	P62910	RL32_HUMAN	86.64	10	10	0	4	4	5		15860	60S ribosomal protein L32 OS=Homo sapiens OX=9606 GN=RPL32 PE=1 SV=2
H460_1B	260	11390	Q9NYF8-4|BCLF1_HUMAN	Q9NYF8-4	BCLF1_HUMAN	85.14	3	3	1312.9	2	2	4	Oxidation (M)	85937	Isoform 4 of Bcl-2-associated transcription factor 1 OS=Homo sapiens OX=9606 GN=BCLAF1
H460_1B	358	11475	Q9BRJ2|RM45_HUMAN	Q9BRJ2	RM45_HUMAN	84.88	5	5	301.01	2	2	2		35351	39S ribosomal protein L45 mitochondrial OS=Homo sapiens OX=9606 GN=MRPL45 PE=1 SV=2
H460_1B	200	728	P05386|RLA1_HUMAN	P05386	RLA1_HUMAN	84.34	19	19	0	3	1	5	Oxidation (M)	11514	60S acidic ribosomal protein P1 OS=Homo sapiens OX=9606 GN=RPLP1 PE=1 SV=1
H460_1B	207	357	P30043|BLVRB_HUMAN	P30043	BLVRB_HUMAN	84.27	13	13	1007.2	4	4	5		22119	Flavin reductase (NADPH) OS=Homo sapiens OX=9606 GN=BLVRB PE=1 SV=3
H460_1B	306	16	P46782|RS5_HUMAN	P46782	RS5_HUMAN	84.12	21	21	978.93	5	5	5		22876	40S ribosomal protein S5 OS=Homo sapiens OX=9606 GN=RPS5 PE=1 SV=4
H460_1B	192	51	P09651-2|ROA1_HUMAN	P09651-2	ROA1_HUMAN	83.74	12	12	0	4	4	5		34196	Isoform A1-A of Heterogeneous nuclear ribonucleoprotein A1 OS=Homo sapiens OX=9606 GN=HNRNPA1
H460_1B	236	11476	P51858-2|HDGF_HUMAN	P51858-2	HDGF_HUMAN	81.99	9	9	2197.7	2	2	5		25538	Isoform 2 of Hepatoma-derived growth factor OS=Homo sapiens OX=9606 GN=HDGF
H460_1B	149	748	Q04837|SSBP_HUMAN	Q04837	SSBP_HUMAN	81.2	26	26	10748	3	3	7		17260	Single-stranded DNA-binding protein mitochondrial OS=Homo sapiens OX=9606 GN=SSBP1 PE=1 SV=1
H460_1B	191	11222	Q6UXV4|MIC27_HUMAN	Q6UXV4	MIC27_HUMAN	80.98	15	15	4124.7	2	2	5		29159	MICOS complex subunit MIC27 OS=Homo sapiens OX=9606 GN=APOOL PE=1 SV=1
H460_1B	279	11549	P00390|GSHR_HUMAN	P00390	GSHR_HUMAN	80.59	4	4	780.41	2	2	4		56257	Glutathione reductase mitochondrial OS=Homo sapiens OX=9606 GN=GSR PE=1 SV=2
H460_1B	197	11268	Q8IWX8|CHERP_HUMAN	Q8IWX8	CHERP_HUMAN	80.38	3	3	0	3	3	5		103702	Calcium homeostasis endoplasmic reticulum protein OS=Homo sapiens OX=9606 GN=CHERP PE=1 SV=3
H460_1B	164	608	Q12906-2|ILF3_HUMAN	Q12906-2	ILF3_HUMAN	80.32	4	4	880.97	4	4	6		76033	Isoform 2 of Interleukin enhancer-binding factor 3 OS=Homo sapiens OX=9606 GN=ILF3
H460_1B	121	595	Q16543|CDC37_HUMAN	Q16543	CDC37_HUMAN	80.14	4	4	17665	2	2	11		44468	Hsp90 co-chaperone Cdc37 OS=Homo sapiens OX=9606 GN=CDC37 PE=1 SV=1
H460_1B	215	11256	O15427|MOT4_HUMAN	O15427	MOT4_HUMAN	80.08	7	7	444.25	2	2	4		49469	Monocarboxylate transporter 4 OS=Homo sapiens OX=9606 GN=SLC16A3 PE=1 SV=1
H460_1B	308	11247	Q9Y2J2-4|E41L3_HUMAN	Q9Y2J2-4	E41L3_HUMAN	79.71	4	4	0	2	2	3		98461	Isoform 4 of Band 4.1-like protein 3 OS=Homo sapiens OX=9606 GN=EPB41L3
H460_1B	241	798	P42167|LAP2B_HUMAN	P42167	LAP2B_HUMAN	79.32	14	14	814.3	4	4	5		50670	Lamina-associated polypeptide 2 isoforms beta/gamma OS=Homo sapiens OX=9606 GN=TMPO PE=1 SV=2
H460_1B	147	11320	P15954|COX7C_HUMAN	P15954	COX7C_HUMAN	79.29	46	46	1859.7	5	5	9		7245	Cytochrome c oxidase subunit 7C mitochondrial OS=Homo sapiens OX=9606 GN=COX7C PE=1 SV=1
H460_1B	265	11455	Q53RT3|APRV1_HUMAN	Q53RT3	APRV1_HUMAN	79.18	3	3	0	3	3	3		36991	Retroviral-like aspartic protease 1 OS=Homo sapiens OX=9606 GN=ASPRV1 PE=1 SV=1
H460_1B	185	7584	Q9NQC3|RTN4_HUMAN	Q9NQC3	RTN4_HUMAN	78.57	4	4	883.07	3	3	5	Oxidation (M)	129931	Reticulon-4 OS=Homo sapiens OX=9606 GN=RTN4 PE=1 SV=2
H460_1B	186	11288	Q15181|IPYR_HUMAN	Q15181	IPYR_HUMAN	78.5	26	26	672.33	4	4	7	Mutation	32660	Inorganic pyrophosphatase OS=Homo sapiens OX=9606 GN=PPA1 PE=1 SV=2
H460_1B	267	11	P35637-2|FUS_HUMAN	P35637-2	FUS_HUMAN	78.41	11	11	3635.4	4	4	4	Mutation	53355	Isoform Short of RNA-binding protein FUS OS=Homo sapiens OX=9606 GN=FUS
H460_1B	356	104	P16989|YBOX3_HUMAN	P16989	YBOX3_HUMAN	78.17	14	14	997.17	2	2	2	Mutation	40090	Y-box-binding protein 3 OS=Homo sapiens OX=9606 GN=YBX3 PE=1 SV=4
H460_1B	157	245	P62851|RS25_HUMAN	P62851	RS25_HUMAN	78.13	34	34	2853.2	7	7	9		13742	40S ribosomal protein S25 OS=Homo sapiens OX=9606 GN=RPS25 PE=1 SV=1
H460_1B	286	550	P37235|HPCL1_HUMAN	P37235	HPCL1_HUMAN	77.88	9	9	1760	2	2	3		22313	Hippocalcin-like protein 1 OS=Homo sapiens OX=9606 GN=HPCAL1 PE=1 SV=3
H460_1B	153	11318	Q8WU90|ZC3HF_HUMAN	Q8WU90	ZC3HF_HUMAN	77.81	5	5	121.95	4	4	7		48603	Zinc finger CCCH domain-containing protein 15 OS=Homo sapiens OX=9606 GN=ZC3H15 PE=1 SV=1
H460_1B	270	542	O14558|HSPB6_HUMAN	O14558	HSPB6_HUMAN	77.78	20	20	428.46	3	3	4		17136	Heat shock protein beta-6 OS=Homo sapiens OX=9606 GN=HSPB6 PE=1 SV=2
H460_1B	288	11544	P08243-2|ASNS_HUMAN	P08243-2	ASNS_HUMAN	77.35	3	3	403.75	2	2	3		62168	Isoform 2 of Asparagine synthetase [glutamine-hydrolyzing] OS=Homo sapiens OX=9606 GN=ASNS
H460_1B	227	705	P80723-2|BASP1_HUMAN	P80723-2	BASP1_HUMAN	77.12	15	15	0	2	2	4		17664	Isoform 2 of Brain acid soluble protein 1 OS=Homo sapiens OX=9606 GN=BASP1
H460_1B	244	11593	Q9BV57|MTND_HUMAN	Q9BV57	MTND_HUMAN	76.74	11	11	481.19	3	3	4		21498	1 2-dihydroxy-3-keto-5-methylthiopentene dioxygenase OS=Homo sapiens OX=9606 GN=ADI1 PE=1 SV=1
H460_1B	196	826	Q15293-2|RCN1_HUMAN	Q15293-2	RCN1_HUMAN	76.66	16	16	0	5	5	7		33026	Isoform 2 of Reticulocalbin-1 OS=Homo sapiens OX=9606 GN=RCN1
H460_1B	199	736	P25786|PSA1_HUMAN	P25786	PSA1_HUMAN	76.62	18	18	0	4	4	5		29556	Proteasome subunit alpha type-1 OS=Homo sapiens OX=9606 GN=PSMA1 PE=1 SV=1
H460_1B	255	105	P07437|TBB5_HUMAN	P07437	TBB5_HUMAN	76.32	6	6	1104	4	4	5		49671	Tubulin beta chain OS=Homo sapiens OX=9606 GN=TUBB PE=1 SV=2
H460_1B	172	170	P42677|RS27_HUMAN	P42677	RS27_HUMAN	76.19	21	21	950.55	3	3	7		9461	40S ribosomal protein S27 OS=Homo sapiens OX=9606 GN=RPS27 PE=1 SV=3
H460_1B	242	263	Q7Z417|NUFP2_HUMAN	Q7Z417	NUFP2_HUMAN	75.69	4	4	2053.6	2	2	5	Oxidation (M)	76121	Nuclear fragile X mental retardation-interacting protein 2 OS=Homo sapiens OX=9606 GN=NUFIP2 PE=1 SV=1
H460_1B	220	11203	P56181-2|NDUV3_HUMAN	P56181-2	NDUV3_HUMAN	75.64	6	6	260.35	4	4	5		50984	Isoform 2 of NADH dehydrogenase [ubiquinone] flavoprotein 3 mitochondrial OS=Homo sapiens OX=9606 GN=NDUFV3
H460_1B	363	876	O00299|CLIC1_HUMAN	O00299	CLIC1_HUMAN	75.58	13	13	651.44	3	3	3	Mutation	26923	Chloride intracellular channel protein 1 OS=Homo sapiens OX=9606 GN=CLIC1 PE=1 SV=4
H460_1B	266	11568	P09382|LEG1_HUMAN	P09382	LEG1_HUMAN	75.56	14	14	568.14	3	3	4	Oxidation (M)	14716	Galectin-1 OS=Homo sapiens OX=9606 GN=LGALS1 PE=1 SV=2
H460_1B	280	13816	O14828|SCAM3_HUMAN	O14828	SCAM3_HUMAN	75.48	6	6	287.35	3	3	3	Mutation	38287	Secretory carrier-associated membrane protein 3 OS=Homo sapiens OX=9606 GN=SCAMP3 PE=1 SV=3
H460_1B	320	11357	P04439|HLAA_HUMAN	P04439	HLAA_HUMAN	75.11	4	4	317.1	2	2	2		40841	HLA class I histocompatibility antigen A alpha chain OS=Homo sapiens OX=9606 GN=HLA-A PE=1 SV=2
H460_1B	250	454	P11388-3|TOP2A_HUMAN	P11388-3	TOP2A_HUMAN	74.62	2	2	0	3	3	4		178711	Isoform 3 of DNA topoisomerase 2-alpha OS=Homo sapiens OX=9606 GN=TOP2A
H460_1B	198	528	P50991-2|TCPD_HUMAN	P50991-2	TCPD_HUMAN	74.51	7	7	2403	4	4	6		54720	Isoform 2 of T-complex protein 1 subunit delta OS=Homo sapiens OX=9606 GN=CCT4
H460_1B	238	501	P07195|LDHB_HUMAN	P07195	LDHB_HUMAN	74.49	11	11	806.83	4	4	4	Mutation	36639	L-lactate dehydrogenase B chain OS=Homo sapiens OX=9606 GN=LDHB PE=1 SV=2
H460_1B	283	11306	Q6NZI2|CAVN1_HUMAN	Q6NZI2	CAVN1_HUMAN	73.88	8	8	330.12	2	2	3		43476	Caveolae-associated protein 1 OS=Homo sapiens OX=9606 GN=CAVIN1 PE=1 SV=1
H460_1B	189	497	P62942|FKB1A_HUMAN	P62942	FKB1A_HUMAN	73.82	18	18	4745.5	3	3	8		11951	Peptidyl-prolyl cis-trans isomerase FKBP1A OS=Homo sapiens OX=9606 GN=FKBP1A PE=1 SV=2
H460_1B	360	11483	Q8NDC0|MISSL_HUMAN	Q8NDC0	MISSL_HUMAN	73.5	12	12	0	2	2	2	Mutation	24269	MAPK-interacting and spindle-stabilizing protein-like OS=Homo sapiens OX=9606 GN=MAPK1IP1L PE=1 SV=4
H460_1B	239	115	P62829|RL23_HUMAN	P62829	RL23_HUMAN	73.19	11	11	6050.8	4	4	6		14865	60S ribosomal protein L23 OS=Homo sapiens OX=9606 GN=RPL23 PE=1 SV=1
H460_1B	307	459	Q9ULH0-2|KDIS_HUMAN	Q9ULH0-2	KDIS_HUMAN	73.16	1	1	547.05	1	1	2		185545	Isoform 2 of Kinase D-interacting substrate of 220 kDa OS=Homo sapiens OX=9606 GN=KIDINS220
H460_1B	282	11229	Q01105-2|SET_HUMAN	Q01105-2	SET_HUMAN	72.78	17	17	0	4	4	4	Mutation	32103	Isoform 2 of Protein SET OS=Homo sapiens OX=9606 GN=SET
H460_1B	230	425	P43490|NAMPT_HUMAN	P43490	NAMPT_HUMAN	72.65	10	10	2044.9	4	4	5		55521	Nicotinamide phosphoribosyltransferase OS=Homo sapiens OX=9606 GN=NAMPT PE=1 SV=1
H460_1B	258	3862	P50579|MAP2_HUMAN	P50579	MAP2_HUMAN	72.5	4	4	9287	2	2	3	Mutation	52892	Methionine aminopeptidase 2 OS=Homo sapiens OX=9606 GN=METAP2 PE=1 SV=1
H460_1B	329	8169	Q12913|PTPRJ_HUMAN	Q12913	PTPRJ_HUMAN	72.44	2	2	276.41	2	2	2		145941	Receptor-type tyrosine-protein phosphatase eta OS=Homo sapiens OX=9606 GN=PTPRJ PE=1 SV=3
H460_1B	168	335	P61254|RL26_HUMAN	P61254	RL26_HUMAN	72.41	13	13	6158.9	3	3	7	Oxidation (M)	17258	60S ribosomal protein L26 OS=Homo sapiens OX=9606 GN=RPL26 PE=1 SV=1
H460_1B	205	825	O15145|ARPC3_HUMAN	O15145	ARPC3_HUMAN	72.11	9	9	7704.9	3	3	5	Oxidation (M)	20547	Actin-related protein 2/3 complex subunit 3 OS=Homo sapiens OX=9606 GN=ARPC3 PE=1 SV=3
H460_1B	347	11307	Q15691|MARE1_HUMAN	Q15691	MARE1_HUMAN	71.28	17	17	700.9	2	2	2		29999	Microtubule-associated protein RP/EB family member 1 OS=Homo sapiens OX=9606 GN=MAPRE1 PE=1 SV=3
H460_1B	201	9362	Q14684-2|RRP1B_HUMAN	Q14684-2	RRP1B_HUMAN	70.93	4	4	1933.4	4	4	6		82176	Isoform 2 of Ribosomal RNA processing protein 1 homolog B OS=Homo sapiens OX=9606 GN=RRP1B
H460_1B	190	11213	P49591|SYSC_HUMAN	P49591	SYSC_HUMAN	70.91	8	8	3400.7	4	4	7		58777	Serine--tRNA ligase cytoplasmic OS=Homo sapiens OX=9606 GN=SARS1 PE=1 SV=3
H460_1B	183	11216	P18859|ATP5J_HUMAN	P18859	ATP5J_HUMAN	70.64	35	35	10296	3	3	7		12588	ATP synthase-coupling factor 6 mitochondrial OS=Homo sapiens OX=9606 GN=ATP5PF PE=1 SV=1
H460_1B	235	11386	Q9Y266|NUDC_HUMAN	Q9Y266	NUDC_HUMAN	70.55	8	8	1163.9	5	5	6	Oxidation (M)	38243	Nuclear migration protein nudC OS=Homo sapiens OX=9606 GN=NUDC PE=1 SV=1
H460_1B	171	11561	P23526-2|SAHH_HUMAN	P23526-2	SAHH_HUMAN	69.66	3	3	2241	2	2	6		44659	Isoform 2 of Adenosylhomocysteinase OS=Homo sapiens OX=9606 GN=AHCY
H460_1B	218	11186	P19013|K2C4_HUMAN	P19013	K2C4_HUMAN	69.61	7	7		7	0	7		56144	Keratin type II cytoskeletal 4 OS=Homo sapiens OX=9606 GN=KRT4 PE=1 SV=5
H460_1B	289	768	O00571-2|DDX3X_HUMAN	O00571-2	DDX3X_HUMAN	69.58	2	2	0	2	2	4		71355	Isoform 2 of ATP-dependent RNA helicase DDX3X OS=Homo sapiens OX=9606 GN=DDX3X
H460_1B	217	159	O95817|BAG3_HUMAN	O95817	BAG3_HUMAN	69.49	11	11	3727.5	3	3	4		61595	BAG family molecular chaperone regulator 3 OS=Homo sapiens OX=9606 GN=BAG3 PE=1 SV=3
H460_1B	508	434	P29353-2|SHC1_HUMAN	P29353-2	SHC1_HUMAN	69.19	3	3	146.42	1	1	1		51611	Isoform p52Shc of SHC-transforming protein 1 OS=Homo sapiens OX=9606 GN=SHC1
H460_1B	232	212	Q99536|VAT1_HUMAN	Q99536	VAT1_HUMAN	69.15	13	13	92.249	2	2	4		41920	Synaptic vesicle membrane protein VAT-1 homolog OS=Homo sapiens OX=9606 GN=VAT1 PE=1 SV=2
H460_1B	268	11218	P10606|COX5B_HUMAN	P10606	COX5B_HUMAN	69.12	46	46	261.73	4	4	4		13696	Cytochrome c oxidase subunit 5B mitochondrial OS=Homo sapiens OX=9606 GN=COX5B PE=1 SV=2
H460_1B	359	11481	O00264|PGRC1_HUMAN	O00264	PGRC1_HUMAN	69	11	11	0	2	2	3		21671	Membrane-associated progesterone receptor component 1 OS=Homo sapiens OX=9606 GN=PGRMC1 PE=1 SV=3
H460_1B	208	887	Q13895|BYST_HUMAN	Q13895	BYST_HUMAN	68.82	4	4	652.17	3	3	5		49601	Bystin OS=Homo sapiens OX=9606 GN=BYSL PE=1 SV=3
H460_1B	177	11442	P83881|RL36A_HUMAN	P83881	RL36A_HUMAN	68.64	15	15	58551	4	4	8		12441	60S ribosomal protein L36a OS=Homo sapiens OX=9606 GN=RPL36A PE=1 SV=2
H460_1B	366	368	P60903|S10AA_HUMAN	P60903	S10AA_HUMAN	68.55	16	16	0	2	2	2		11203	Protein S100-A10 OS=Homo sapiens OX=9606 GN=S100A10 PE=1 SV=2
H460_1B	324	362	P43487-2|RANG_HUMAN	P43487-2	RANG_HUMAN	68.37	16	16	2819.2	2	2	2	Mutation	23239	Isoform 2 of Ran-specific GTPase-activating protein OS=Homo sapiens OX=9606 GN=RANBP1
H460_1B	243	9531	Q07666-3|KHDR1_HUMAN	Q07666-3	KHDR1_HUMAN	67.98	6	6	0	3	3	5		44027	Isoform 3 of KH domain-containing RNA-binding signal transduction-associated protein 1 OS=Homo sapiens OX=9606 GN=KHDRBS1
H460_1B	253	903	P26599|PTBP1_HUMAN	P26599	PTBP1_HUMAN	67.44	4	4	4736	3	3	4	Mutation	57221	Polypyrimidine tract-binding protein 1 OS=Homo sapiens OX=9606 GN=PTBP1 PE=1 SV=1
H460_1B	375	11324	Q969H8|MYDGF_HUMAN	Q969H8	MYDGF_HUMAN	67.25	16	16	0	2	2	2		18795	Myeloid-derived growth factor OS=Homo sapiens OX=9606 GN=MYDGF PE=1 SV=1
H460_1B	273	11356	Q96I25|SPF45_HUMAN	Q96I25	SPF45_HUMAN	67.2	6	6	0	3	3	3	Mutation	44962	Splicing factor 45 OS=Homo sapiens OX=9606 GN=RBM17 PE=1 SV=1
H460_1B	222	197	P78559|MAP1A_HUMAN	P78559	MAP1A_HUMAN	66.78	1	1	0	3	3	6		305484	Microtubule-associated protein 1A OS=Homo sapiens OX=9606 GN=MAP1A PE=1 SV=6
H460_1B	272	185	P60896|SEM1_HUMAN	P60896	SEM1_HUMAN	66.68	43	43	6597.1	4	4	4	Mutation	8278	26S proteasome complex subunit SEM1 OS=Homo sapiens OX=9606 GN=SEM1 PE=1 SV=1
H460_1B	254	3833	Q8WYP5|ELYS_HUMAN	Q8WYP5	ELYS_HUMAN	66.44	2	2	1009	4	4	4		252496	Protein ELYS OS=Homo sapiens OX=9606 GN=AHCTF1 PE=1 SV=3
H460_1B	525	280	P05198|IF2A_HUMAN	P05198	IF2A_HUMAN	65.6	4	4	0	1	1	1		36112	Eukaryotic translation initiation factor 2 subunit 1 OS=Homo sapiens OX=9606 GN=EIF2S1 PE=1 SV=3
H460_1B	278	336	P60866|RS20_HUMAN	P60866	RS20_HUMAN	65.49	8	8	0	3	3	4		13373	40S ribosomal protein S20 OS=Homo sapiens OX=9606 GN=RPS20 PE=1 SV=1
H460_1B	328	11267	P47929|LEG7_HUMAN	P47929	LEG7_HUMAN	65.32	12	12	0	2	2	2		15075	Galectin-7 OS=Homo sapiens OX=9606 GN=LGALS7 PE=1 SV=2
H460_1B	219	11191	Q12797|ASPH_HUMAN	Q12797	ASPH_HUMAN	65.27	7	7	0	3	3	6		85863	Aspartyl/asparaginyl beta-hydroxylase OS=Homo sapiens OX=9606 GN=ASPH PE=1 SV=3
H460_1B	182	166	P46776|RL27A_HUMAN	P46776	RL27A_HUMAN	65.22	29	29	736.62	7	7	8		16561	60S ribosomal protein L27a OS=Homo sapiens OX=9606 GN=RPL27A PE=1 SV=2
H460_1B	364	337	P26447|S10A4_HUMAN	P26447	S10A4_HUMAN	65.19	12	12	2654.6	3	3	3		11729	Protein S100-A4 OS=Homo sapiens OX=9606 GN=S100A4 PE=1 SV=1
H460_1B	176	764	O43598|DNPH1_HUMAN	O43598	DNPH1_HUMAN	65.16	7	7	7127.5	2	2	6		19108	2'-deoxynucleoside 5'-phosphate N-hydrolase 1 OS=Homo sapiens OX=9606 GN=DNPH1 PE=1 SV=1
H460_1B	291	8185	P50502|F10A1_HUMAN	P50502	F10A1_HUMAN	64.81	14	14	0	2	2	3		41332	Hsc70-interacting protein OS=Homo sapiens OX=9606 GN=ST13 PE=1 SV=2
H460_1B	331	11375	O00505|IMA4_HUMAN	O00505	IMA4_HUMAN	64.67	2	2	683.95	2	2	2		57811	Importin subunit alpha-4 OS=Homo sapiens OX=9606 GN=KPNA3 PE=1 SV=2
H460_1B	458	11464	P16152|CBR1_HUMAN	P16152	CBR1_HUMAN	64.56	6	6	292.09	1	1	1		30375	Carbonyl reductase [NADPH] 1 OS=Homo sapiens OX=9606 GN=CBR1 PE=1 SV=3
H460_1B	271	134	O00487|PSDE_HUMAN	O00487	PSDE_HUMAN	63.88	6	6	133.44	4	3	4		34577	26S proteasome non-ATPase regulatory subunit 14 OS=Homo sapiens OX=9606 GN=PSMD14 PE=1 SV=1
H460_1B	343	6480	P98175-5|RBM10_HUMAN	P98175-5	RBM10_HUMAN	63.63	3	3	85.453	2	2	2		110366	Isoform 5 of RNA-binding protein 10 OS=Homo sapiens OX=9606 GN=RBM10
H460_1B	526	11537	P46926|GNPI1_HUMAN	P46926	GNPI1_HUMAN	63.22	8	8	952.67	1	1	1		32669	Glucosamine-6-phosphate isomerase 1 OS=Homo sapiens OX=9606 GN=GNPDA1 PE=1 SV=1
H460_1B	377	11538	Q7Z7N9|T179B_HUMAN	Q7Z7N9	T179B_HUMAN	63.18	8	8	0	1	1	2		23550	Transmembrane protein 179B OS=Homo sapiens OX=9606 GN=TMEM179B PE=1 SV=1
H460_1B	409	10798	O15067|PUR4_HUMAN	O15067	PUR4_HUMAN	63.15	1	1	427.48	1	1	1		144734	Phosphoribosylformylglycinamidine synthase OS=Homo sapiens OX=9606 GN=PFAS PE=1 SV=4
H460_1B	285	11448	P13667|PDIA4_HUMAN	P13667	PDIA4_HUMAN	62.36	3	3	0	2	2	3		72933	Protein disulfide-isomerase A4 OS=Homo sapiens OX=9606 GN=PDIA4 PE=1 SV=2
H460_1B	418	11376	Q9NWT8|AKIP_HUMAN	Q9NWT8	AKIP_HUMAN	62.14	10	10	0	2	2	2		22354	Aurora kinase A-interacting protein OS=Homo sapiens OX=9606 GN=AURKAIP1 PE=1 SV=1
H460_1B	502	11458	O75940|SPF30_HUMAN	O75940	SPF30_HUMAN	62.13	7	7	0	1	1	1		26711	Survival of motor neuron-related-splicing factor 30 OS=Homo sapiens OX=9606 GN=SMNDC1 PE=1 SV=1
H460_1B	504	11461	Q07343-3|PDE4B_HUMAN	Q07343-3	PDE4B_HUMAN	61.61	2	2	0	1	1	1		82096	Isoform PDE4B3 of cAMP-specific 3' 5'-cyclic phosphodiesterase 4B OS=Homo sapiens OX=9606 GN=PDE4B
H460_1B	417	11370	Q7Z2W4|ZCCHV_HUMAN	Q7Z2W4	ZCCHV_HUMAN	61.51	2	2	172.7	1	1	1		101431	Zinc finger CCCH-type antiviral protein 1 OS=Homo sapiens OX=9606 GN=ZC3HAV1 PE=1 SV=3
H460_1B	264	27	P62913-2|RL11_HUMAN	P62913-2	RL11_HUMAN	60.9	16	16	0	3	3	3		20124	Isoform 2 of 60S ribosomal protein L11 OS=Homo sapiens OX=9606 GN=RPL11
H460_1B	527	483	O75348|VATG1_HUMAN	O75348	VATG1_HUMAN	60.57	14	14	0	1	1	1		13758	V-type proton ATPase subunit G 1 OS=Homo sapiens OX=9606 GN=ATP6V1G1 PE=1 SV=3
H460_1B	330	11345	P10451-4|OSTP_HUMAN	P10451-4	OSTP_HUMAN	60.42	10	10	310.09	3	3	3		33017	Isoform D of Osteopontin OS=Homo sapiens OX=9606 GN=SPP1
H460_1B	311	7725	P28074|PSB5_HUMAN	P28074	PSB5_HUMAN	59.72	12	12	1585.2	2	2	3		28480	Proteasome subunit beta type-5 OS=Homo sapiens OX=9606 GN=PSMB5 PE=1 SV=3
H460_1B	507	11466	O96008-2|TOM40_HUMAN	O96008-2	TOM40_HUMAN	59.35	5	5	227.82	1	1	1		34441	Isoform 2 of Mitochondrial import receptor subunit TOM40 homolog OS=Homo sapiens OX=9606 GN=TOMM40
H460_1B	373	14411	Q9P0L0|VAPA_HUMAN	Q9P0L0	VAPA_HUMAN	59.02	7	7	27451	2	2	2	Mutation	27893	Vesicle-associated membrane protein-associated protein A OS=Homo sapiens OX=9606 GN=VAPA PE=1 SV=3
H460_1B	249	47	P62841|RS15_HUMAN	P62841	RS15_HUMAN	59.02	26	26	529.85	5	5	5		17040	40S ribosomal protein S15 OS=Homo sapiens OX=9606 GN=RPS15 PE=1 SV=2
H460_1B	175	676	Q9UBP6|TRMB_HUMAN	Q9UBP6	TRMB_HUMAN	58.82	5	5	730.45	2	2	7		31471	tRNA (guanine-N(7)-)-methyltransferase OS=Homo sapiens OX=9606 GN=METTL1 PE=1 SV=1
H460_1B	353	424	P60900|PSA6_HUMAN	P60900	PSA6_HUMAN	58.54	14	14	184.81	2	2	3		27399	Proteasome subunit alpha type-6 OS=Homo sapiens OX=9606 GN=PSMA6 PE=1 SV=1
H460_1B	457	11444	P32322-3|P5CR1_HUMAN	P32322-3	P5CR1_HUMAN	58.21	8	8	0	1	1	1		35981	Isoform 3 of Pyrroline-5-carboxylate reductase 1 mitochondrial OS=Homo sapiens OX=9606 GN=PYCR1
H460_1B	296	11597	P56385|ATP5I_HUMAN	P56385	ATP5I_HUMAN	58.2	19	19	113.38	2	2	3		7933	ATP synthase subunit e mitochondrial OS=Homo sapiens OX=9606 GN=ATP5ME PE=1 SV=2
H460_1B	332	2382	P51610-2|HCFC1_HUMAN	P51610-2	HCFC1_HUMAN	57.47	1	1	0	1	1	2		201848	Isoform 2 of Host cell factor 1 OS=Homo sapiens OX=9606 GN=HCFC1
H460_1B	572	11550	Q92544|TM9S4_HUMAN	Q92544	TM9S4_HUMAN	57.03	2	2	2199.6	1	1	1		74519	Transmembrane 9 superfamily member 4 OS=Homo sapiens OX=9606 GN=TM9SF4 PE=1 SV=2
H460_1B	303	11215	P85037|FOXK1_HUMAN	P85037	FOXK1_HUMAN	56.89	3	3	0	3	2	3		75457	Forkhead box protein K1 OS=Homo sapiens OX=9606 GN=FOXK1 PE=1 SV=1
H460_1B	305	54	O75369-3|FLNB_HUMAN	O75369-3	FLNB_HUMAN	56.74	1	1	2494.9	2	2	2		273906	Isoform 3 of Filamin-B OS=Homo sapiens OX=9606 GN=FLNB
H460_1B	310	11273	Q15517|CDSN_HUMAN	Q15517	CDSN_HUMAN	56.65	5	5	863.15	3	3	4		51522	Corneodesmosin OS=Homo sapiens OX=9606 GN=CDSN PE=1 SV=3
H460_1B	432	1662	P23490|LORI_HUMAN	P23490	LORI_HUMAN	56.41	6	6	0	1	1	1		25761	Loricrin OS=Homo sapiens OX=9606 GN=LORICRIN PE=1 SV=2
H460_1B	491	101	P39023|RL3_HUMAN	P39023	RL3_HUMAN	56.25	6	6	4882.6	2	2	2		46109	60S ribosomal protein L3 OS=Homo sapiens OX=9606 GN=RPL3 PE=1 SV=2
H460_1B	301	11719	P52565|GDIR1_HUMAN	P52565	GDIR1_HUMAN	56.22	20	20	0	3	3	3	Mutation	23207	Rho GDP-dissociation inhibitor 1 OS=Homo sapiens OX=9606 GN=ARHGDIA PE=1 SV=3
H460_1B	451	11400	Q86YP4-2|P66A_HUMAN	Q86YP4-2	P66A_HUMAN	55.78	2	2	0	1	1	1		65226	Isoform 2 of Transcriptional repressor p66-alpha OS=Homo sapiens OX=9606 GN=GATAD2A
H460_1B	297	11616	Q9H0U6|RM18_HUMAN	Q9H0U6	RM18_HUMAN	55.38	8	8	0	2	2	3		20577	39S ribosomal protein L18 mitochondrial OS=Homo sapiens OX=9606 GN=MRPL18 PE=1 SV=1
H460_1B	378	665	O75663|TIPRL_HUMAN	O75663	TIPRL_HUMAN	55.15	5	5	2228.3	1	1	2		31444	TIP41-like protein OS=Homo sapiens OX=9606 GN=TIPRL PE=1 SV=2
H460_1B	344	11287	Q9UPT8|ZC3H4_HUMAN	Q9UPT8	ZC3H4_HUMAN	55.07	1	1	0	2	1	2		140256	Zinc finger CCCH domain-containing protein 4 OS=Homo sapiens OX=9606 GN=ZC3H4 PE=1 SV=3
H460_1B	528	11558	P63165|SUMO1_HUMAN	P63165	SUMO1_HUMAN	54.85	16	16	1038	1	1	1		11557	Small ubiquitin-related modifier 1 OS=Homo sapiens OX=9606 GN=SUMO1 PE=1 SV=1
H460_1B	281	11210	P53634|CATC_HUMAN	P53634	CATC_HUMAN	54.8	9	9	721.76	3	3	4	Oxidation (M)	51854	Dipeptidyl peptidase 1 OS=Homo sapiens OX=9606 GN=CTSC PE=1 SV=2
H460_1B	337	11472	P20674|COX5A_HUMAN	P20674	COX5A_HUMAN	54.74	9	9	1890.4	2	2	3		16762	Cytochrome c oxidase subunit 5A mitochondrial OS=Homo sapiens OX=9606 GN=COX5A PE=1 SV=2
H460_1B	262	970	P17931|LEG3_HUMAN	P17931	LEG3_HUMAN	54.51	12	12	259.88	4	4	5	Oxidation (M); Mutation	26152	Galectin-3 OS=Homo sapiens OX=9606 GN=LGALS3 PE=1 SV=5
H460_1B	346	11291	Q13111-2|CAF1A_HUMAN	Q13111-2	CAF1A_HUMAN	54.17	4	4	0	2	2	2		84685	Isoform 2 of Chromatin assembly factor 1 subunit A OS=Homo sapiens OX=9606 GN=CHAF1A
H460_1B	309	12196	P22314-2|UBA1_HUMAN	P22314-2	UBA1_HUMAN	54.02	2	2	765.33	2	2	2	Mutation	113800	Isoform 2 of Ubiquitin-like modifier-activating enzyme 1 OS=Homo sapiens OX=9606 GN=UBA1
H460_1B	251	4	P21333|FLNA_HUMAN	P21333	FLNA_HUMAN	53.95	2	2	559.05	3	3	3		280737	Filamin-A OS=Homo sapiens OX=9606 GN=FLNA PE=1 SV=4
H460_1B	224	11219	P08195|4F2_HUMAN	P08195	4F2_HUMAN	53.77	6	6	548.87	3	3	5	Oxidation (M)	67994	4F2 cell-surface antigen heavy chain OS=Homo sapiens OX=9606 GN=SLC3A2 PE=1 SV=3
H460_1B	284	96	Q9UN86-2|G3BP2_HUMAN	Q9UN86-2	G3BP2_HUMAN	53.72	5	5	2740.6	2	2	3		50817	Isoform B of Ras GTPase-activating protein-binding protein 2 OS=Homo sapiens OX=9606 GN=G3BP2
H460_1B	345	11290	Q02413|DSG1_HUMAN	Q02413	DSG1_HUMAN	53.59	2	2	0	2	2	2	Oxidation (M)	113748	Desmoglein-1 OS=Homo sapiens OX=9606 GN=DSG1 PE=1 SV=2
H460_1B	294	6613	Q9ULW0-2|TPX2_HUMAN	Q9ULW0-2	TPX2_HUMAN	53.54	2	2	826.56	1	1	3		89393	Isoform 2 of Targeting protein for Xklp2 OS=Homo sapiens OX=9606 GN=TPX2
H460_1B	248	11559	P48047|ATPO_HUMAN	P48047	ATPO_HUMAN	53.4	6	6	84.981	1	1	4		23277	ATP synthase subunit O mitochondrial OS=Homo sapiens OX=9606 GN=ATP5PO PE=1 SV=1
H460_1B	295	526	Q9H1I8-3|ASCC2_HUMAN	Q9H1I8-3	ASCC2_HUMAN	52.94	2	2	1411.8	1	1	3		77369	Isoform 3 of Activating signal cointegrator 1 complex subunit 2 OS=Homo sapiens OX=9606 GN=ASCC2
H460_1B	509	11471	Q9H8Y8-3|GORS2_HUMAN	Q9H8Y8-3	GORS2_HUMAN	52.88	5	5	258.74	1	1	1		48674	Isoform 3 of Golgi reassembly-stacking protein 2 OS=Homo sapiens OX=9606 GN=GORASP2
H460_1B	355	10512	P04083|ANXA1_HUMAN	P04083	ANXA1_HUMAN	52.86	7	7	0	3	3	3		38714	Annexin A1 OS=Homo sapiens OX=9606 GN=ANXA1 PE=1 SV=2
H460_1B	339	700	P55327-3|TPD52_HUMAN	P55327-3	TPD52_HUMAN	52.86	10	10	0	1	1	2		26382	Isoform 3 of Tumor protein D52 OS=Homo sapiens OX=9606 GN=TPD52
H460_1B	450	11395	Q9BUR4|TCAB1_HUMAN	Q9BUR4	TCAB1_HUMAN	52.68	3	3	0	1	1	1		59309	Telomerase Cajal body protein 1 OS=Homo sapiens OX=9606 GN=WRAP53 PE=1 SV=1
H460_1B	447	13	P11940|PABP1_HUMAN	P11940	PABP1_HUMAN	52.5	2	2	0	1	1	1		70671	Polyadenylate-binding protein 1 OS=Homo sapiens OX=9606 GN=PABPC1 PE=1 SV=2
H460_1B	573	11560	Q8IUW5|RELL1_HUMAN	Q8IUW5	RELL1_HUMAN	52.48	7	7	403.61	1	1	1		29340	RELT-like protein 1 OS=Homo sapiens OX=9606 GN=RELL1 PE=1 SV=1
H460_1B	293	95	Q99729-3|ROAA_HUMAN	Q99729-3	ROAA_HUMAN	52.43	11	11	0	2	2	3		30588	Isoform 3 of Heterogeneous nuclear ribonucleoprotein A/B OS=Homo sapiens OX=9606 GN=HNRNPAB
H460_1B	321	11367	Q9NZ53-2|PDXL2_HUMAN	Q9NZ53-2	PDXL2_HUMAN	52.09	2	2	0	1	1	2		56635	Isoform 2 of Podocalyxin-like protein 2 OS=Homo sapiens OX=9606 GN=PODXL2
H460_1B	261	11433	Q9H8H2-2|DDX31_HUMAN	Q9H8H2-2	DDX31_HUMAN	51.94	2	2	914.42	2	2	3	Mutation	85816	Isoform 2 of Probable ATP-dependent RNA helicase DDX31 OS=Homo sapiens OX=9606 GN=DDX31
H460_1B	574	11563	Q96KP4-2|CNDP2_HUMAN	Q96KP4-2	CNDP2_HUMAN	51.75	3	3	733.64	1	1	1		43833	Isoform 2 of Cytosolic non-specific dipeptidase OS=Homo sapiens OX=9606 GN=CNDP2
H460_1B	429	11392	O00629|IMA3_HUMAN	O00629	IMA3_HUMAN	51.57	4	4	0	1	1	2		57887	Importin subunit alpha-3 OS=Homo sapiens OX=9606 GN=KPNA4 PE=1 SV=1
H460_1B	348	11326	Q9NZH6-2|IL37_HUMAN	Q9NZH6-2	IL37_HUMAN	51.54	11	11	0	2	2	2		21543	Isoform A of Interleukin-37 OS=Homo sapiens OX=9606 GN=IL37
H460_1B	575	11566	P51571|SSRD_HUMAN	P51571	SSRD_HUMAN	51.06	6	6	758.91	1	1	1		18999	Translocon-associated protein subunit delta OS=Homo sapiens OX=9606 GN=SSR4 PE=1 SV=1
H460_1B	226	11344	P32119|PRDX2_HUMAN	P32119	PRDX2_HUMAN	50.88	9	9	431.79	1	1	4		21892	Peroxiredoxin-2 OS=Homo sapiens OX=9606 GN=PRDX2 PE=1 SV=5
H460_1B	357	201	Q86V81|THOC4_HUMAN	Q86V81	THOC4_HUMAN	50.74	7	7	0	1	1	2		26888	THO complex subunit 4 OS=Homo sapiens OX=9606 GN=ALYREF PE=1 SV=3
H460_1B	576	752	Q09028-4|RBBP4_HUMAN	Q09028-4	RBBP4_HUMAN	50.65	3	3	610.64	1	1	1		43482	Isoform 4 of Histone-binding protein RBBP4 OS=Homo sapiens OX=9606 GN=RBBP4
H460_1B	292	69	Q8WXC6|CSN9_HUMAN	Q8WXC6	CSN9_HUMAN	50.6	46	46	0	2	2	3		6211	COP9 signalosome complex subunit 9 OS=Homo sapiens OX=9606 GN=COPS9 PE=1 SV=3
H460_1B	276	11405	O75394|RM33_HUMAN	O75394	RM33_HUMAN	50.52	43	43	0	3	3	4		7619	39S ribosomal protein L33 mitochondrial OS=Homo sapiens OX=9606 GN=MRPL33 PE=1 SV=1
H460_1B	426	943	Q14554-2|PDIA5_HUMAN	Q14554-2	PDIA5_HUMAN	50.51	5	5	116.31	1	1	1		30124	Isoform 2 of Protein disulfide-isomerase A5 OS=Homo sapiens OX=9606 GN=PDIA5
H460_1B	437	11473	P33316|DUT_HUMAN	P33316	DUT_HUMAN	50.32	12	12	0	2	2	2		26563	Deoxyuridine 5'-triphosphate nucleotidohydrolase mitochondrial OS=Homo sapiens OX=9606 GN=DUT PE=1 SV=4
H460_1B	374	431	O60664|PLIN3_HUMAN	O60664	PLIN3_HUMAN	50.32	7	7	383.66	1	1	2	Mutation	47075	Perilipin-3 OS=Homo sapiens OX=9606 GN=PLIN3 PE=1 SV=3
H460_1B	300	11654	Q13572|ITPK1_HUMAN	Q13572	ITPK1_HUMAN	50.26	3	3	290.41	2	2	3		45621	Inositol-tetrakisphosphate 1-kinase OS=Homo sapiens OX=9606 GN=ITPK1 PE=1 SV=2
H460_1B	312	11373	Q14195-2|DPYL3_HUMAN	Q14195-2	DPYL3_HUMAN	50.19	5	5	0	3	3	3	Mutation	73911	Isoform LCRMP-4 of Dihydropyrimidinase-related protein 3 OS=Homo sapiens OX=9606 GN=DPYSL3
H460_1B	497	11445	Q9NYV6|RRN3_HUMAN	Q9NYV6	RRN3_HUMAN	50.16	2	2	0	1	1	1		74107	RNA polymerase I-specific transcription initiation factor RRN3 OS=Homo sapiens OX=9606 GN=RRN3 PE=1 SV=1
H460_1B	211	708	Q27J81-2|INF2_HUMAN	Q27J81-2	INF2_HUMAN	49.99	1	1	1019.9	1	1	4		134617	Isoform 2 of Inverted formin-2 OS=Homo sapiens OX=9606 GN=INF2
H460_1B	503	11459	Q99471-3|PFD5_HUMAN	Q99471-3	PFD5_HUMAN	49.74	11	11	0	1	1	1		12379	Isoform 3 of Prefoldin subunit 5 OS=Homo sapiens OX=9606 GN=PFDN5
H460_1B	578	930	O75436-2|VP26A_HUMAN	O75436-2	VP26A_HUMAN	49.5	4	4	0	1	1	1		28938	Isoform 2 of Vacuolar protein sorting-associated protein 26A OS=Homo sapiens OX=9606 GN=VPS26A
H460_1B	379	11572	O95167|NDUA3_HUMAN	O95167	NDUA3_HUMAN	49.41	14	14	0	1	1	2		9279	NADH dehydrogenase [ubiquinone] 1 alpha subcomplex subunit 3 OS=Homo sapiens OX=9606 GN=NDUFA3 PE=1 SV=1
H460_1B	510	695	O94979-7|SC31A_HUMAN	O94979-7	SC31A_HUMAN	49.21	1	1	208.63	1	1	1		105753	Isoform 7 of Protein transport protein Sec31A OS=Homo sapiens OX=9606 GN=SEC31A
H460_1B	577	11574	Q96IX5|ATPMD_HUMAN	Q96IX5	ATPMD_HUMAN	48.97	26	26	0	1	1	1		6458	ATP synthase membrane subunit DAPIT mitochondrial OS=Homo sapiens OX=9606 GN=ATP5MD PE=1 SV=1
H460_1B	427	11377	P22570-4|ADRO_HUMAN	P22570-4	ADRO_HUMAN	48.9	2	2	0	1	1	1		48056	Isoform 4 of NADPH:adrenodoxin oxidoreductase mitochondrial OS=Homo sapiens OX=9606 GN=FDXR
H460_1B	512	3044	O60739|EIF1B_HUMAN	O60739	EIF1B_HUMAN	48.89	12	12	0	1	1	1		12824	Eukaryotic translation initiation factor 1b OS=Homo sapiens OX=9606 GN=EIF1B PE=1 SV=2
H460_1B	323	11488	O00767|SCD_HUMAN	O00767	SCD_HUMAN	48.6	6	6	0	2	2	2		41523	Stearoyl-CoA desaturase OS=Homo sapiens OX=9606 GN=SCD PE=1 SV=2
H460_1B	580	11579	P37837|TALDO_HUMAN	P37837	TALDO_HUMAN	48.51	3	3	0	1	1	1		37540	Transaldolase OS=Homo sapiens OX=9606 GN=TALDO1 PE=1 SV=2
H460_1B	380	11575	O75396|SC22B_HUMAN	O75396	SC22B_HUMAN	48.43	5	5	370.76	1	1	2		24593	Vesicle-trafficking protein SEC22b OS=Homo sapiens OX=9606 GN=SEC22B PE=1 SV=4
H460_1B	579	11578	Q86TS9|RM52_HUMAN	Q86TS9	RM52_HUMAN	48.01	18	18	0	1	1	1		13664	39S ribosomal protein L52 mitochondrial OS=Homo sapiens OX=9606 GN=MRPL52 PE=1 SV=2
H460_1B	400	466	P00338|LDHA_HUMAN	P00338	LDHA_HUMAN	48	3	3	317.21	1	1	1		36689	L-lactate dehydrogenase A chain OS=Homo sapiens OX=9606 GN=LDHA PE=1 SV=2
H460_1B	350	11334	P07196|NFL_HUMAN	P07196	NFL_HUMAN	47.98	3	3	0	2	1	2		61517	Neurofilament light polypeptide OS=Homo sapiens OX=9606 GN=NEFL PE=1 SV=3
H460_1B	585	11587	P13073|COX41_HUMAN	P13073	COX41_HUMAN	47.68	5	5	0	1	1	1		19577	Cytochrome c oxidase subunit 4 isoform 1 mitochondrial OS=Homo sapiens OX=9606 GN=COX4I1 PE=1 SV=1
H460_1B	336	11428	Q6UWP8|SBSN_HUMAN	Q6UWP8	SBSN_HUMAN	47.68	3	3	0	2	2	2		60541	Suprabasin OS=Homo sapiens OX=9606 GN=SBSN PE=1 SV=2
H460_1B	582	829	P39748|FEN1_HUMAN	P39748	FEN1_HUMAN	47.61	3	3	0	1	1	1		42593	Flap endonuclease 1 OS=Homo sapiens OX=9606 GN=FEN1 PE=1 SV=1
H460_1B	581	285	Q9NW64-2|RBM22_HUMAN	Q9NW64-2	RBM22_HUMAN	47.58	5	5	0	1	1	1		41152	Isoform 2 of Pre-mRNA-splicing factor RBM22 OS=Homo sapiens OX=9606 GN=RBM22
H460_1B	586	11588	P04818-3|TYSY_HUMAN	P04818-3	TYSY_HUMAN	47.57	4	4	0	1	1	1		26140	Isoform 3 of Thymidylate synthase OS=Homo sapiens OX=9606 GN=TYMS
H460_1B	583	11580	Q96C86|DCPS_HUMAN	Q96C86	DCPS_HUMAN	47.55	4	4	596.6	1	1	1		38609	m7GpppX diphosphatase OS=Homo sapiens OX=9606 GN=DCPS PE=1 SV=2
H460_1B	365	717	O75083|WDR1_HUMAN	O75083	WDR1_HUMAN	47.43	4	4	2438	1	1	3		66194	WD repeat-containing protein 1 OS=Homo sapiens OX=9606 GN=WDR1 PE=1 SV=4
H460_1B	449	11389	P09972|ALDOC_HUMAN	P09972	ALDOC_HUMAN	47.22	4	4	0	1	1	1		39456	Fructose-bisphosphate aldolase C OS=Homo sapiens OX=9606 GN=ALDOC PE=1 SV=2
H460_1B	452	11403	Q00839-2|HNRPU_HUMAN	Q00839-2	HNRPU_HUMAN	47.15	2	2	0	1	1	1		88980	Isoform 2 of Heterogeneous nuclear ribonucleoprotein U OS=Homo sapiens OX=9606 GN=HNRNPU
H460_1B	529	11581	Q96GX9-3|MTNB_HUMAN	Q96GX9-3	MTNB_HUMAN	47.15	6	6	638.05	1	1	1		22858	Isoform 2 of Methylthioribulose-1-phosphate dehydratase OS=Homo sapiens OX=9606 GN=APIP
H460_1B	584	11584	Q9NPF4|OSGEP_HUMAN	Q9NPF4	OSGEP_HUMAN	47.08	6	6	0	1	1	1		36427	Probable tRNA N6-adenosine threonylcarbamoyltransferase OS=Homo sapiens OX=9606 GN=OSGEP PE=1 SV=1
H460_1B	448	11364	Q9Y2W1|TR150_HUMAN	Q9Y2W1	TR150_HUMAN	47.08	3	3	0	2	2	2		108666	Thyroid hormone receptor-associated protein 3 OS=Homo sapiens OX=9606 GN=THRAP3 PE=1 SV=2
H460_1B	228	11586	Q9Y237-2|PIN4_HUMAN	Q9Y237-2	PIN4_HUMAN	47.06	12	12	11538	1	1	6	Oxidation (M)	16608	Isoform 2 of Peptidyl-prolyl cis-trans isomerase NIMA-interacting 4 OS=Homo sapiens OX=9606 GN=PIN4
H460_1B	263	11790	P42766|RL35_HUMAN	P42766	RL35_HUMAN	46.78	18	18	1005.5	3	3	4		14551	60S ribosomal protein L35 OS=Homo sapiens OX=9606 GN=RPL35 PE=1 SV=2
H460_1B	381	701	Q86WX3|AROS_HUMAN	Q86WX3	AROS_HUMAN	46.74	10	10	259.19	1	1	2		15434	Active regulator of SIRT1 OS=Homo sapiens OX=9606 GN=RPS19BP1 PE=1 SV=1
H460_1B	317	463	P48643-2|TCPE_HUMAN	P48643-2	TCPE_HUMAN	46.72	5	5	1226.2	2	2	2		49526	Isoform 2 of T-complex protein 1 subunit epsilon OS=Homo sapiens OX=9606 GN=CCT5
H460_1B	382	199	Q71UM5|RS27L_HUMAN	Q71UM5	RS27L_HUMAN	46.7	15	15	0	1	1	2		9477	40S ribosomal protein S27-like OS=Homo sapiens OX=9606 GN=RPS27L PE=1 SV=3
H460_1B	499	11450	O60678|ANM3_HUMAN	O60678	ANM3_HUMAN	46.59	4	4	287.35	1	1	1		59903	Protein arginine N-methyltransferase 3 OS=Homo sapiens OX=9606 GN=PRMT3 PE=1 SV=4
H460_1B	587	11591	P54577|SYYC_HUMAN	P54577	SYYC_HUMAN	46.45	3	3	0	1	1	1		59144	Tyrosine--tRNA ligase cytoplasmic OS=Homo sapiens OX=9606 GN=YARS1 PE=1 SV=4
H460_1B	446	11322	P30040|ERP29_HUMAN	P30040	ERP29_HUMAN	46.33	14	14	475.64	2	2	2		28993	Endoplasmic reticulum resident protein 29 OS=Homo sapiens OX=9606 GN=ERP29 PE=1 SV=4
H460_1B	500	11453	P10109|ADX_HUMAN	P10109	ADX_HUMAN	46.31	8	8	0	1	1	1		19393	Adrenodoxin mitochondrial OS=Homo sapiens OX=9606 GN=FDX1 PE=1 SV=1
H460_1B	505	11462	P57737-2|CORO7_HUMAN	P57737-2	CORO7_HUMAN	45.98	2	2	142.29	1	1	1		91655	Isoform 2 of Coronin-7 OS=Homo sapiens OX=9606 GN=CORO7
H460_1B	316	11231	P63244|RACK1_HUMAN	P63244	RACK1_HUMAN	45.87	8	8	1176.4	3	3	4		35077	Receptor of activated protein C kinase 1 OS=Homo sapiens OX=9606 GN=RACK1 PE=1 SV=3
H460_1B	530	9655	O60279|SUSD5_HUMAN	O60279	SUSD5_HUMAN	45.73	3	3	0	1	1	1		68021	Sushi domain-containing protein 5 OS=Homo sapiens OX=9606 GN=SUSD5 PE=1 SV=3
H460_1B	352	11341	P35613-2|BASI_HUMAN	P35613-2	BASI_HUMAN	45.45	7	7	1108.2	2	2	2		29221	Isoform 2 of Basigin OS=Homo sapiens OX=9606 GN=BSG
H460_1B	486	13528	P22234|PUR6_HUMAN	P22234	PUR6_HUMAN	45.28	3	3	282.23	1	1	1	Mutation	47079	Multifunctional protein ADE2 OS=Homo sapiens OX=9606 GN=PAICS PE=1 SV=3
H460_1B	506	859	P46060|RAGP1_HUMAN	P46060	RAGP1_HUMAN	45.19	3	3	0	1	1	1		63542	Ran GTPase-activating protein 1 OS=Homo sapiens OX=9606 GN=RANGAP1 PE=1 SV=1
H460_1B	501	11457	O14561|ACPM_HUMAN	O14561	ACPM_HUMAN	45.01	6	6	0	1	1	1		17417	Acyl carrier protein mitochondrial OS=Homo sapiens OX=9606 GN=NDUFAB1 PE=1 SV=3
H460_1B	513	11482	Q10713|MPPA_HUMAN	Q10713	MPPA_HUMAN	44.89	2	2	236.89	1	1	1		58253	Mitochondrial-processing peptidase subunit alpha OS=Homo sapiens OX=9606 GN=PMPCA PE=1 SV=2
H460_1B	354	131	P62847-2|RS24_HUMAN	P62847-2	RS24_HUMAN	44.84	24	24	212.39	2	2	2		15069	Isoform 2 of 40S ribosomal protein S24 OS=Homo sapiens OX=9606 GN=RPS24
H460_1B	531	3570	P28838-2|AMPL_HUMAN	P28838-2	AMPL_HUMAN	44.73	3	3	0	1	1	1		52771	Isoform 2 of Cytosol aminopeptidase OS=Homo sapiens OX=9606 GN=LAP3
H460_1B	588	914	P51617-3|IRAK1_HUMAN	P51617-3	IRAK1_HUMAN	44.68	2	2	0	1	1	1		74560	Isoform 3 of Interleukin-1 receptor-associated kinase 1 OS=Homo sapiens OX=9606 GN=IRAK1
H460_1B	327	1685	P46779|RL28_HUMAN	P46779	RL28_HUMAN	44.64	8	8	2559.7	2	2	3	Mutation	15747	60S ribosomal protein L28 OS=Homo sapiens OX=9606 GN=RPL28 PE=1 SV=3
H460_1B	341	5793	Q6PKG0|LARP1_HUMAN	Q6PKG0	LARP1_HUMAN	44.58	2	2	0	2	2	2		123510	La-related protein 1 OS=Homo sapiens OX=9606 GN=LARP1 PE=1 SV=2
H460_1B	589	11596	P09622|DLDH_HUMAN	P09622	DLDH_HUMAN	44.54	3	3	131.97	1	1	1		54177	Dihydrolipoyl dehydrogenase mitochondrial OS=Homo sapiens OX=9606 GN=DLD PE=1 SV=2
H460_1B	274	7301	O75643|U520_HUMAN	O75643	U520_HUMAN	44.54	0	0	757.75	1	1	3	Oxidation (M)	244505	U5 small nuclear ribonucleoprotein 200 kDa helicase OS=Homo sapiens OX=9606 GN=SNRNP200 PE=1 SV=2
H460_1B	498	11447	Q9HC52|CBX8_HUMAN	Q9HC52	CBX8_HUMAN	44.23	3	3	247.83	1	1	1		43396	Chromobox protein homolog 8 OS=Homo sapiens OX=9606 GN=CBX8 PE=1 SV=3
H460_1B	383	11599	P22061|PIMT_HUMAN	P22061	PIMT_HUMAN	43.84	7	7	0	1	1	2		24636	Protein-L-isoaspartate(D-aspartate) O-methyltransferase OS=Homo sapiens OX=9606 GN=PCMT1 PE=1 SV=4
H460_1B	488	13932	Q8IY67-2|RAVR1_HUMAN	Q8IY67-2	RAVR1_HUMAN	43.81	4	4	0	1	1	1	Mutation	77860	Isoform 2 of Ribonucleoprotein PTB-binding 1 OS=Homo sapiens OX=9606 GN=RAVER1
H460_1B	593	9903	Q9NUQ3-2|TXLNG_HUMAN	Q9NUQ3-2	TXLNG_HUMAN	43.79	2	2	0	1	1	1		46252	Isoform 2 of Gamma-taxilin OS=Homo sapiens OX=9606 GN=TXLNG
H460_1B	315	5869	P53396-3|ACLY_HUMAN	P53396-3	ACLY_HUMAN	43.53	2	2	697.17	2	2	2	Mutation	91099	Isoform 3 of ATP-citrate synthase OS=Homo sapiens OX=9606 GN=ACLY
H460_1B	590	11600	P28290-3|ITPI2_HUMAN	P28290-3	ITPI2_HUMAN	43.5	2	2	131.7	1	1	1		137859	Isoform 3 of Protein ITPRID2 OS=Homo sapiens OX=9606 GN=ITPRID2
H460_1B	362	11521	P63104|1433Z_HUMAN	P63104	1433Z_HUMAN	43.48	9	9	0	2	2	2		27745	14-3-3 protein zeta/delta OS=Homo sapiens OX=9606 GN=YWHAZ PE=1 SV=1
H460_1B	318	1003	P11586|C1TC_HUMAN	P11586	C1TC_HUMAN	43.45	3	3	765	2	2	4		101559	C-1-tetrahydrofolate synthase cytoplasmic OS=Homo sapiens OX=9606 GN=MTHFD1 PE=1 SV=3
H460_1B	490	1718	Q9UKM9|RALY_HUMAN	Q9UKM9	RALY_HUMAN	43.23	5	5	2499.2	1	1	1	Mutation	32463	RNA-binding protein Raly OS=Homo sapiens OX=9606 GN=RALY PE=1 SV=1
H460_1B	340	664	P06493|CDK1_HUMAN	P06493	CDK1_HUMAN	43.19	9	9	0	2	2	3		34095	Cyclin-dependent kinase 1 OS=Homo sapiens OX=9606 GN=CDK1 PE=1 SV=3
H460_1B	514	11484	Q15349|KS6A2_HUMAN	Q15349	KS6A2_HUMAN	43.04	1	1	186.79	1	1	1		83239	Ribosomal protein S6 kinase alpha-2 OS=Homo sapiens OX=9606 GN=RPS6KA2 PE=1 SV=2
H460_1B	489	13981	Q5SSJ5|HP1B3_HUMAN	Q5SSJ5	HP1B3_HUMAN	43.04	3	3	741.97	1	1	1	Mutation	61207	Heterochromatin protein 1-binding protein 3 OS=Homo sapiens OX=9606 GN=HP1BP3 PE=1 SV=1
H460_1B	591	11606	P23229|ITA6_HUMAN	P23229	ITA6_HUMAN	42.97	1	1	949.31	1	1	1		126605	Integrin alpha-6 OS=Homo sapiens OX=9606 GN=ITGA6 PE=1 SV=5
H460_1B	376	11365	Q9NZJ7-2|MTCH1_HUMAN	Q9NZJ7-2	MTCH1_HUMAN	42.92	9	9	178.41	2	2	2		39920	Isoform 2 of Mitochondrial carrier homolog 1 OS=Homo sapiens OX=9606 GN=MTCH1
H460_1B	384	554	P23511|NFYA_HUMAN	P23511	NFYA_HUMAN	42.82	5	5	311.38	1	1	2		36877	Nuclear transcription factor Y subunit alpha OS=Homo sapiens OX=9606 GN=NFYA PE=1 SV=2
H460_1B	322	10675	Q14692|BMS1_HUMAN	Q14692	BMS1_HUMAN	42.63	1	1	162.92	1	1	2		145807	Ribosome biogenesis protein BMS1 homolog OS=Homo sapiens OX=9606 GN=BMS1 PE=1 SV=1
H460_1B	592	6111	Q14498-3|RBM39_HUMAN	Q14498-3	RBM39_HUMAN	42.63	3	3	0	1	1	1		57090	Isoform 3 of RNA-binding protein 39 OS=Homo sapiens OX=9606 GN=RBM39
H460_1B	367	11617	Q12983|BNIP3_HUMAN	Q12983	BNIP3_HUMAN	42.52	3	3	3122	1	1	2		27832	BCL2/adenovirus E1B 19 kDa protein-interacting protein 3 OS=Homo sapiens OX=9606 GN=BNIP3 PE=1 SV=3
H460_1B	492	5951	O43847|NRDC_HUMAN	O43847	NRDC_HUMAN	42.52	2	2	0	2	2	2		131700	Nardilysin OS=Homo sapiens OX=9606 GN=NRDC PE=1 SV=3
H460_1B	516	275	Q53LP3|SWAHC_HUMAN	Q53LP3	SWAHC_HUMAN	42.46	4	4	0	1	1	1		55672	Ankyrin repeat domain-containing protein SOWAHC OS=Homo sapiens OX=9606 GN=SOWAHC PE=1 SV=1
H460_1B	216	360	P06703|S10A6_HUMAN	P06703	S10A6_HUMAN	42.25	26	26	3927.2	5	5	9		10180	Protein S100-A6 OS=Homo sapiens OX=9606 GN=S100A6 PE=1 SV=1
H460_1B	532	11613	P04062|GLCM_HUMAN	P04062	GLCM_HUMAN	41.83	4	4	430.27	2	2	2	Mutation	59716	Lysosomal acid glucosylceramidase OS=Homo sapiens OX=9606 GN=GBA PE=1 SV=3
H460_1B	460	11496	Q9BWJ5|SF3B5_HUMAN	Q9BWJ5	SF3B5_HUMAN	41.39	10	10	437	1	1	1		10135	Splicing factor 3B subunit 5 OS=Homo sapiens OX=9606 GN=SF3B5 PE=1 SV=1
H460_1B	445	13938	O75874|IDHC_HUMAN	O75874	IDHC_HUMAN	41.26	4	4	99.373	1	1	1	Mutation	46659	Isocitrate dehydrogenase [NADP] cytoplasmic OS=Homo sapiens OX=9606 GN=IDH1 PE=1 SV=2
H460_1B	399	11333	P55196|AFAD_HUMAN	P55196	AFAD_HUMAN	41.22	1	1	106.53	1	1	1		206803	Afadin OS=Homo sapiens OX=9606 GN=AFDN PE=1 SV=3
H460_1B	517	11491	Q8N3V7-2|SYNPO_HUMAN	Q8N3V7-2	SYNPO_HUMAN	41.21	2	2	0	1	1	1		96397	Isoform 2 of Synaptopodin OS=Homo sapiens OX=9606 GN=SYNPO
H460_1B	533	11618	Q16719|KYNU_HUMAN	Q16719	KYNU_HUMAN	41.14	2	2	1176.4	1	1	1		52352	Kynureninase OS=Homo sapiens OX=9606 GN=KYNU PE=1 SV=1
H460_1B	595	11625	Q9UGL1|KDM5B_HUMAN	Q9UGL1	KDM5B_HUMAN	41.1	1	1	138.61	1	1	1		175657	Lysine-specific demethylase 5B OS=Homo sapiens OX=9606 GN=KDM5B PE=1 SV=3
H460_1B	518	11498	P54709|AT1B3_HUMAN	P54709	AT1B3_HUMAN	41.08	3	3	0	1	1	1		31513	Sodium/potassium-transporting ATPase subunit beta-3 OS=Homo sapiens OX=9606 GN=ATP1B3 PE=1 SV=1
H460_1B	570	1962	P46940|IQGA1_HUMAN	P46940	IQGA1_HUMAN	40.98	1	1	0	1	1	1	Mutation	189251	Ras GTPase-activating-like protein IQGAP1 OS=Homo sapiens OX=9606 GN=IQGAP1 PE=1 SV=1
H460_1B	368	421	Q9NP97|DLRB1_HUMAN	Q9NP97	DLRB1_HUMAN	40.87	8	8	0	1	1	2		10922	Dynein light chain roadblock-type 1 OS=Homo sapiens OX=9606 GN=DYNLRB1 PE=1 SV=3
H460_1B	351	1013	Q9NZM1-2|MYOF_HUMAN	Q9NZM1-2	MYOF_HUMAN	40.83	1	1	0	2	2	2		229893	Isoform 2 of Myoferlin OS=Homo sapiens OX=9606 GN=MYOF
H460_1B	333	11399	P20618|PSB1_HUMAN	P20618	PSB1_HUMAN	40.79	3	3	0	1	1	2		26489	Proteasome subunit beta type-1 OS=Homo sapiens OX=9606 GN=PSMB1 PE=1 SV=2
H460_1B	594	11620	Q9P031|TAP26_HUMAN	Q9P031	TAP26_HUMAN	40.72	4	4	0	1	1	1		28670	Thyroid transcription factor 1-associated protein 26 OS=Homo sapiens OX=9606 GN=CCDC59 PE=1 SV=2
H460_1B	349	11332	Q08211|DHX9_HUMAN	Q08211	DHX9_HUMAN	40.59	1	1	228.26	2	2	2		140958	ATP-dependent RNA helicase A OS=Homo sapiens OX=9606 GN=DHX9 PE=1 SV=4
H460_1B	494	11430	P30520|PURA2_HUMAN	P30520	PURA2_HUMAN	40.47	2	2	0	1	1	1		50097	Adenylosuccinate synthetase isozyme 2 OS=Homo sapiens OX=9606 GN=ADSS2 PE=1 SV=3
H460_1B	298	11623	Q9H8M2-6|BRD9_HUMAN	Q9H8M2-6	BRD9_HUMAN	40.39	3	3	0	1	1	3		60763	Isoform 6 of Bromodomain-containing protein 9 OS=Homo sapiens OX=9606 GN=BRD9
H460_1B	495	11435	P01859|IGHG2_HUMAN	P01859	IGHG2_HUMAN	40.36	3	3	0	1	1	1		35901	Immunoglobulin heavy constant gamma 2 OS=Homo sapiens OX=9606 GN=IGHG2 PE=1 SV=2
H460_1B	342	11740	P09936|UCHL1_HUMAN	P09936	UCHL1_HUMAN	40.34	8	8	136.21	2	2	2		24824	Ubiquitin carboxyl-terminal hydrolase isozyme L1 OS=Homo sapiens OX=9606 GN=UCHL1 PE=1 SV=2
H460_1B	414	11223	O43852-6|CALU_HUMAN	O43852-6	CALU_HUMAN	40.13	17	17	137.09	4	4	5		30957	Isoform 6 of Calumenin OS=Homo sapiens OX=9606 GN=CALU
H460_1B	571	11487	Q02818|NUCB1_HUMAN	Q02818	NUCB1_HUMAN	40.11	2	2	0	1	1	1		53879	Nucleobindin-1 OS=Homo sapiens OX=9606 GN=NUCB1 PE=1 SV=4
H460_1B	511	11477	Q5JTV8-3|TOIP1_HUMAN	Q5JTV8-3	TOIP1_HUMAN	40.09	3	3	217.14	1	1	1		66320	Isoform 3 of Torsin-1A-interacting protein 1 OS=Homo sapiens OX=9606 GN=TOR1AIP1
H460_1B	290	1001	Q96AG4|LRC59_HUMAN	Q96AG4	LRC59_HUMAN	39.63	4	4	2946.9	2	2	4		34930	Leucine-rich repeat-containing protein 59 OS=Homo sapiens OX=9606 GN=LRRC59 PE=1 SV=1
H460_1B	596	3680	P02786|TFR1_HUMAN	P02786	TFR1_HUMAN	39.51	2	2	0	1	1	1		84871	Transferrin receptor protein 1 OS=Homo sapiens OX=9606 GN=TFRC PE=1 SV=2
H460_1B	385	11627	P14735|IDE_HUMAN	P14735	IDE_HUMAN	39.32	2	2	370.67	1	1	2		117968	Insulin-degrading enzyme OS=Homo sapiens OX=9606 GN=IDE PE=1 SV=4
H460_1B	597	11628	Q8TCS8|PNPT1_HUMAN	Q8TCS8	PNPT1_HUMAN	39.31	3	3	0	1	1	1		85951	Polyribonucleotide nucleotidyltransferase 1 mitochondrial OS=Homo sapiens OX=9606 GN=PNPT1 PE=1 SV=2
H460_1B	386	11632	Q9NR30-2|DDX21_HUMAN	Q9NR30-2	DDX21_HUMAN	39.26	1	1	0	1	1	2		79657	Isoform 2 of Nucleolar RNA helicase 2 OS=Homo sapiens OX=9606 GN=DDX21
H460_1B	598	11629	O95298-2|NDUC2_HUMAN	O95298-2	NDUC2_HUMAN	39.21	9	9	368.09	1	1	1		11399	Isoform 4 of NADH dehydrogenase [ubiquinone] 1 subunit C2 OS=Homo sapiens OX=9606 GN=NDUFC2
H460_1B	313	11408	Q9UI42-2|CBPA4_HUMAN	Q9UI42-2	CBPA4_HUMAN	38.78	2	2	0	2	2	3		43570	Isoform 2 of Carboxypeptidase A4 OS=Homo sapiens OX=9606 GN=CPA4
H460_1B	454	11407	Q9BXK5|B2L13_HUMAN	Q9BXK5	B2L13_HUMAN	38.43	3	3	0	1	1	1		52723	Bcl-2-like protein 13 OS=Homo sapiens OX=9606 GN=BCL2L13 PE=1 SV=1
H460_1B	600	11643	O95983-2|MBD3_HUMAN	O95983-2	MBD3_HUMAN	38.36	3	3	482.77	1	1	1		29014	Isoform 2 of Methyl-CpG-binding domain protein 3 OS=Homo sapiens OX=9606 GN=MBD3
H460_1B	459	71	P09497|CLCB_HUMAN	P09497	CLCB_HUMAN	38.31	6	6	69.508	1	1	1		25190	Clathrin light chain B OS=Homo sapiens OX=9606 GN=CLTB PE=1 SV=1
H460_1B	428	265	Q5SW79-2|CE170_HUMAN	Q5SW79-2	CE170_HUMAN	38.1	2	2	154.32	2	2	3		161407	Isoform 2 of Centrosomal protein of 170 kDa OS=Homo sapiens OX=9606 GN=CEP170
H460_1B	387	11638	Q13151|ROA0_HUMAN	Q13151	ROA0_HUMAN	38.1	4	4	0	1	1	2		30841	Heterogeneous nuclear ribonucleoprotein A0 OS=Homo sapiens OX=9606 GN=HNRNPA0 PE=1 SV=1
H460_1B	420	5	P15880|RS2_HUMAN	P15880	RS2_HUMAN	38.06	12	12	674.4	2	2	2	Mutation	31324	40S ribosomal protein S2 OS=Homo sapiens OX=9606 GN=RPS2 PE=1 SV=2
H460_1B	599	11641	Q8NI08-5|NCOA7_HUMAN	Q8NI08-5	NCOA7_HUMAN	37.94	4	4	157.88	1	1	1		25270	Isoform 5 of Nuclear receptor coactivator 7 OS=Homo sapiens OX=9606 GN=NCOA7
H460_1B	433	11410	A1L390-2|PKHG3_HUMAN	A1L390-2	PKHG3_HUMAN	37.91	2	2	0	1	1	1		80886	Isoform 2 of Pleckstrin homology domain-containing family G member 3 OS=Homo sapiens OX=9606 GN=PLEKHG3
H460_1B	430	11393	O00267-2|SPT5H_HUMAN	O00267-2	SPT5H_HUMAN	37.8	2	2	0	1	1	1		120499	Isoform 2 of Transcription elongation factor SPT5 OS=Homo sapiens OX=9606 GN=SUPT5H
H460_1B	419	383	P14678-2|RSMB_HUMAN	P14678-2	RSMB_HUMAN	37.8	6	6	0	1	1	1		23656	Isoform SM-B of Small nuclear ribonucleoprotein-associated proteins B and B' OS=Homo sapiens OX=9606 GN=SNRPB
H460_1B	515	11486	Q9UK76|JUPI1_HUMAN	Q9UK76	JUPI1_HUMAN	37.72	6	6	0	1	1	1		16015	Jupiter microtubule associated homolog 1 OS=Homo sapiens OX=9606 GN=JPT1 PE=1 SV=3
H460_1B	326	6567	P49321-4|NASP_HUMAN	P49321-4	NASP_HUMAN	37.64	5	5	0	2	2	3	Mutation	78450	Isoform 4 of Nuclear autoantigenic sperm protein OS=Homo sapiens OX=9606 GN=NASP
H460_1B	421	642	Q9Y4E1-5|WAC2C_HUMAN	Q9Y4E1-5	WAC2C_HUMAN	37.63	1	1	0	1	1	1		136540	Isoform 5 of WASH complex subunit 2C OS=Homo sapiens OX=9606 GN=WASHC2C
H460_1B	470	11648	Q9P2E9-3|RRBP1_HUMAN	Q9P2E9-3	RRBP1_HUMAN	37.56	1	1	0	2	2	2		108631	Isoform 2 of Ribosome-binding protein 1 OS=Homo sapiens OX=9606 GN=RRBP1
H460_1B	299	796	O15541|R113A_HUMAN	O15541	R113A_HUMAN	37.54	3	3	0	1	1	3		38787	E3 ubiquitin-protein ligase RNF113A OS=Homo sapiens OX=9606 GN=RNF113A PE=1 SV=1
H460_1B	369	11652	Q14244-6|MAP7_HUMAN	Q14244-6	MAP7_HUMAN	37.35	3	3	0	1	1	2		82867	Isoform 6 of Ensconsin OS=Homo sapiens OX=9606 GN=MAP7
H460_1B	566	12864	P31946-2|1433B_HUMAN	P31946-2	1433B_HUMAN	37.33	8	8	0	1	1	1	Mutation	27850	Isoform Short of 14-3-3 protein beta/alpha OS=Homo sapiens OX=9606 GN=YWHAB
H460_1B	335	580	Q92538-3|GBF1_HUMAN	Q92538-3	GBF1_HUMAN	37.19	0	0	0	1	1	2		206015	Isoform 3 of Golgi-specific brefeldin A-resistance guanine nucleotide exchange factor 1 OS=Homo sapiens OX=9606 GN=GBF1
H460_1B	519	11502	Q15070|OXA1L_HUMAN	Q15070	OXA1L_HUMAN	37.08	6	6	0	1	1	1		48548	Mitochondrial inner membrane protein OXA1L OS=Homo sapiens OX=9606 GN=OXA1L PE=1 SV=3
H460_1B	442	11765	Q13126-7|MTAP_HUMAN	Q13126-7	MTAP_HUMAN	36.72	17	17	6494	2	2	2	Mutation	26278	Isoform 7 of S-methyl-5'-thioadenosine phosphorylase OS=Homo sapiens OX=9606 GN=MTAP
H460_1B	471	11657	Q9Y5X2|SNX8_HUMAN	Q9Y5X2	SNX8_HUMAN	36.67	4	4	0	1	1	1		52569	Sorting nexin-8 OS=Homo sapiens OX=9606 GN=SNX8 PE=1 SV=1
H460_1B	334	11413	P30838|AL3A1_HUMAN	P30838	AL3A1_HUMAN	36.57	3	3	341.46	1	1	2		50395	Aldehyde dehydrogenase dimeric NADP-preferring OS=Homo sapiens OX=9606 GN=ALDH3A1 PE=1 SV=3
H460_1B	361	11499	Q4V328-4|GRAP1_HUMAN	Q4V328-4	GRAP1_HUMAN	36.52	1	1	0	1	1	2		92754	Isoform 4 of GRIP1-associated protein 1 OS=Homo sapiens OX=9606 GN=GRIPAP1
H460_1B	535	11658	P54819-5|KAD2_HUMAN	P54819-5	KAD2_HUMAN	36.44	5	5	0	1	1	1		24648	Isoform 5 of Adenylate kinase 2 mitochondrial OS=Homo sapiens OX=9606 GN=AK2
H460_1B	403	11321	Q08554-2|DSC1_HUMAN	Q08554-2	DSC1_HUMAN	36.34	3	3	0	3	3	4	Oxidation (M)	93835	Isoform 1B of Desmocollin-1 OS=Homo sapiens OX=9606 GN=DSC1
H460_1B	601	11660	Q92796-3|DLG3_HUMAN	Q92796-3	DLG3_HUMAN	36.33	2	2	0	1	1	1		42112	Isoform 3 of Disks large homolog 3 OS=Homo sapiens OX=9606 GN=DLG3
H460_1B	388	1194	Q8NE71-2|ABCF1_HUMAN	Q8NE71-2	ABCF1_HUMAN	36.18	4	4	0	1	1	2		91680	Isoform 2 of ATP-binding cassette sub-family F member 1 OS=Homo sapiens OX=9606 GN=ABCF1
H460_1B	564	11843	P23381-2|SYWC_HUMAN	P23381-2	SYWC_HUMAN	36.11	7	7	89.944	2	2	2	Mutation	48852	Isoform 2 of Tryptophan--tRNA ligase cytoplasmic OS=Homo sapiens OX=9606 GN=WARS1
H460_1B	520	11505	Q9NTJ5-2|SAC1_HUMAN	Q9NTJ5-2	SAC1_HUMAN	35.82	2	2	0	1	1	1		60853	Isoform 2 of Phosphatidylinositol-3-phosphatase SAC1 OS=Homo sapiens OX=9606 GN=SACM1L
H460_1B	602	11663	Q9C0K1-2|S39A8_HUMAN	Q9C0K1-2	S39A8_HUMAN	35.79	2	2	510.38	1	1	1		43131	Isoform 2 of Metal cation symporter ZIP8 OS=Homo sapiens OX=9606 GN=SLC39A8
H460_1B	603	11667	O00116|ADAS_HUMAN	O00116	ADAS_HUMAN	35.63	2	2	808.45	1	1	1		72912	Alkyldihydroxyacetonephosphate synthase peroxisomal OS=Homo sapiens OX=9606 GN=AGPS PE=1 SV=1
H460_1B	431	11396	Q7L2E3-3|DHX30_HUMAN	Q7L2E3-3	DHX30_HUMAN	35.6	2	2	0	1	1	1		129438	Isoform 3 of ATP-dependent RNA helicase DHX30 OS=Homo sapiens OX=9606 GN=DHX30
H460_1B	455	11415	P55036|PSMD4_HUMAN	P55036	PSMD4_HUMAN	35.54	2	2	0	1	1	1		40737	26S proteasome non-ATPase regulatory subunit 4 OS=Homo sapiens OX=9606 GN=PSMD4 PE=1 SV=1
H460_1B	461	287	P62244|RS15A_HUMAN	P62244	RS15A_HUMAN	35.53	15	15	0	1	1	1		14840	40S ribosomal protein S15a OS=Homo sapiens OX=9606 GN=RPS15A PE=1 SV=2
H460_1B	536	11670	Q9BTZ2-4|DHRS4_HUMAN	Q9BTZ2-4	DHRS4_HUMAN	35.36	9	9	0	1	1	1		25882	Isoform 4 of Dehydrogenase/reductase SDR family member 4 OS=Homo sapiens OX=9606 GN=DHRS4
H460_1B	389	11672	P15291|B4GT1_HUMAN	P15291	B4GT1_HUMAN	35.35	2	2	0	1	1	2		43920	Beta-1 4-galactosyltransferase 1 OS=Homo sapiens OX=9606 GN=B4GALT1 PE=1 SV=5
H460_1B	604	11673	Q8NDF8-3|PAPD5_HUMAN	Q8NDF8-3	PAPD5_HUMAN	35.31	2	2	0	1	1	1		64197	Isoform 3 of Terminal nucleotidyltransferase 4B OS=Homo sapiens OX=9606 GN=TENT4B
H460_1B	537	11676	O94844|RHBT1_HUMAN	O94844	RHBT1_HUMAN	35.27	1	1	0	1	1	1		79417	Rho-related BTB domain-containing protein 1 OS=Homo sapiens OX=9606 GN=RHOBTB1 PE=1 SV=2
H460_1B	521	11511	P36871|PGM1_HUMAN	P36871	PGM1_HUMAN	35.11	2	2	0	1	1	1		61449	Phosphoglucomutase-1 OS=Homo sapiens OX=9606 GN=PGM1 PE=1 SV=3
H460_1B	605	11675	P27144|KAD4_HUMAN	P27144	KAD4_HUMAN	35.09	6	6	0	1	1	1		25268	Adenylate kinase 4 mitochondrial OS=Homo sapiens OX=9606 GN=AK4 PE=1 SV=1
H460_1B	538	11677	P52907|CAZA1_HUMAN	P52907	CAZA1_HUMAN	35.07	6	6	0	1	1	2		32923	F-actin-capping protein subunit alpha-1 OS=Homo sapiens OX=9606 GN=CAPZA1 PE=1 SV=3
H460_1B	410	11387	O60701-3|UGDH_HUMAN	O60701-3	UGDH_HUMAN	34.82	6	6	0	1	1	1		44415	Isoform 3 of UDP-glucose 6-dehydrogenase OS=Homo sapiens OX=9606 GN=UGDH
H460_1B	522	4303	P24928|RPB1_HUMAN	P24928	RPB1_HUMAN	34.75	0	0	0	1	1	1		217174	DNA-directed RNA polymerase II subunit RPB1 OS=Homo sapiens OX=9606 GN=POLR2A PE=1 SV=2
H460_1B	484	11971	P00441|SODC_HUMAN	P00441	SODC_HUMAN	34.69	13	13	1052.7	2	2	2	Mutation	15936	Superoxide dismutase [Cu-Zn] OS=Homo sapiens OX=9606 GN=SOD1 PE=1 SV=2
H460_1B	370	11686	Q9HC38|GLOD4_HUMAN	Q9HC38	GLOD4_HUMAN	34.53	10	10	0	1	1	2		34793	Glyoxalase domain-containing protein 4 OS=Homo sapiens OX=9606 GN=GLOD4 PE=1 SV=1
H460_1B	606	11687	E9PRG8|CK098_HUMAN	E9PRG8	CK098_HUMAN	34.29	8	8	354.85	1	1	1		14234	Uncharacterized protein C11orf98 OS=Homo sapiens OX=9606 GN=C11orf98 PE=4 SV=2
H460_1B	539	480	O75420|GGYF1_HUMAN	O75420	GGYF1_HUMAN	34.23	2	2	0	1	1	1		114601	GRB10-interacting GYF protein 1 OS=Homo sapiens OX=9606 GN=GIGYF1 PE=1 SV=2
H460_1B	540	11688	P04080|CYTB_HUMAN	P04080	CYTB_HUMAN	34.07	28	28	752.54	2	2	2		11140	Cystatin-B OS=Homo sapiens OX=9606 GN=CSTB PE=1 SV=2
H460_1B	565	680	P05204|HMGN2_HUMAN	P05204	HMGN2_HUMAN	33.95	32	32	0	1	1	1	Mutation	9393	Non-histone chromosomal protein HMG-17 OS=Homo sapiens OX=9606 GN=HMGN2 PE=1 SV=3
H460_1B	456	11421	Q5JPE7-3|NOMO2_HUMAN	Q5JPE7-3	NOMO2_HUMAN	33.85	1	1	0	1	1	1		122062	Isoform 3 of Nodal modulator 2 OS=Homo sapiens OX=9606 GN=NOMO2
H460_1B	607	11690	Q9P2T1-3|GMPR2_HUMAN	Q9P2T1-3	GMPR2_HUMAN	33.77	3	3	538.17	1	1	1		34597	Isoform 3 of GMP reductase 2 OS=Homo sapiens OX=9606 GN=GMPR2
H460_1B	464	11523	P07384|CAN1_HUMAN	P07384	CAN1_HUMAN	33.68	2	2	73.246	1	1	2		81890	Calpain-1 catalytic subunit OS=Homo sapiens OX=9606 GN=CAPN1 PE=1 SV=1
H460_1B	608	11694	Q8N6U2|CL033_HUMAN	Q8N6U2	CL033_HUMAN	33.67	5	5	0	1	1	1		18370	Putative uncharacterized protein encoded by LINC00612 OS=Homo sapiens OX=9606 GN=LINC00612 PE=5 SV=1
H460_1B	523	11526	Q9Y618-5|NCOR2_HUMAN	Q9Y618-5	NCOR2_HUMAN	33.62	0	0	0	1	1	1		267211	Isoform 4 of Nuclear receptor corepressor 2 OS=Homo sapiens OX=9606 GN=NCOR2
H460_1B	541	11696	Q9Y232-2|CDYL_HUMAN	Q9Y232-2	CDYL_HUMAN	33.43	2	2	0	1	1	1		60609	Isoform 2 of Chromodomain Y-like protein OS=Homo sapiens OX=9606 GN=CDYL
H460_1B	609	11698	P40222|TXLNA_HUMAN	P40222	TXLNA_HUMAN	33.41	2	2	0	1	1	1		61891	Alpha-taxilin OS=Homo sapiens OX=9606 GN=TXLNA PE=1 SV=3
H460_1B	391	842	O14730-2|RIOK3_HUMAN	O14730-2	RIOK3_HUMAN	33.36	1	1	0	1	1	2		58671	Isoform 2 of Serine/threonine-protein kinase RIO3 OS=Homo sapiens OX=9606 GN=RIOK3
H460_1B	542	11699	Q8TDQ7-4|GNPI2_HUMAN	Q8TDQ7-4	GNPI2_HUMAN	33.22	4	4	0	1	1	2		22912	Isoform 4 of Glucosamine-6-phosphate isomerase 2 OS=Homo sapiens OX=9606 GN=GNPDA2
H460_1B	314	11529	Q16555-2|DPYL2_HUMAN	Q16555-2	DPYL2_HUMAN	33.07	5	5	1588.2	3	3	4		58163	Isoform 2 of Dihydropyrimidinase-related protein 2 OS=Homo sapiens OX=9606 GN=DPYSL2
H460_1B	485	12009	P25788-2|PSA3_HUMAN	P25788-2	PSA3_HUMAN	33.06	12	12	0	2	2	2	Mutation	27647	Isoform 2 of Proteasome subunit alpha type-3 OS=Homo sapiens OX=9606 GN=PSMA3
H460_1B	544	926	P82933|RT09_HUMAN	P82933	RT09_HUMAN	32.94	2	2	0	1	1	2		45835	28S ribosomal protein S9 mitochondrial OS=Homo sapiens OX=9606 GN=MRPS9 PE=1 SV=2
H460_1B	610	11703	P25787|PSA2_HUMAN	P25787	PSA2_HUMAN	32.73	5	5	0	1	1	1		25899	Proteasome subunit alpha type-2 OS=Homo sapiens OX=9606 GN=PSMA2 PE=1 SV=2
H460_1B	543	11704	Q99623-2|PHB2_HUMAN	Q99623-2	PHB2_HUMAN	32.57	6	6	0	1	1	2		29044	Isoform 2 of Prohibitin-2 OS=Homo sapiens OX=9606 GN=PHB2
H460_1B	534	600	Q9H3S7|PTN23_HUMAN	Q9H3S7	PTN23_HUMAN	32.57	0	0	0	1	1	1		178972	Tyrosine-protein phosphatase non-receptor type 23 OS=Homo sapiens OX=9606 GN=PTPN23 PE=1 SV=1
H460_1B	467	11598	Q15291|RBBP5_HUMAN	Q15291	RBBP5_HUMAN	32.01	6	6	0	1	1	1		59153	Retinoblastoma-binding protein 5 OS=Homo sapiens OX=9606 GN=RBBP5 PE=1 SV=2
H460_1B	611	11707	Q9NZD8|SPG21_HUMAN	Q9NZD8	SPG21_HUMAN	31.93	7	7	0	1	1	1		34960	Maspardin OS=Homo sapiens OX=9606 GN=SPG21 PE=1 SV=1
H460_1B	612	11708	Q00325-2|MPCP_HUMAN	Q00325-2	MPCP_HUMAN	31.9	2	2	320.54	1	1	1		39959	Isoform B of Phosphate carrier protein mitochondrial OS=Homo sapiens OX=9606 GN=SLC25A3
H460_1B	524	11531	O95831|AIFM1_HUMAN	O95831	AIFM1_HUMAN	31.8	2	2	874.54	1	1	1		66901	Apoptosis-inducing factor 1 mitochondrial OS=Homo sapiens OX=9606 GN=AIFM1 PE=1 SV=1
H460_1B	402	11255	Q14204|DYHC1_HUMAN	Q14204	DYHC1_HUMAN	31.71	0	0	268	2	2	2		532412	Cytoplasmic dynein 1 heavy chain 1 OS=Homo sapiens OX=9606 GN=DYNC1H1 PE=1 SV=5
H460_1B	613	679	P21291|CSRP1_HUMAN	P21291	CSRP1_HUMAN	31.57	6	6	0	1	1	1		20567	Cysteine and glycine-rich protein 1 OS=Homo sapiens OX=9606 GN=CSRP1 PE=1 SV=3
H460_1B	615	11714	O75533|SF3B1_HUMAN	O75533	SF3B1_HUMAN	31.55	1	1	0	1	1	1		145830	Splicing factor 3B subunit 1 OS=Homo sapiens OX=9606 GN=SF3B1 PE=1 SV=3
H460_1B	614	11711	Q8WWK9-6|CKAP2_HUMAN	Q8WWK9-6	CKAP2_HUMAN	31.52	3	3	0	1	1	1		71195	Isoform 4 of Cytoskeleton-associated protein 2 OS=Homo sapiens OX=9606 GN=CKAP2
H460_1B	469	710	P61289|PSME3_HUMAN	P61289	PSME3_HUMAN	31.48	5	5	281.28	1	1	1		29506	Proteasome activator complex subunit 3 OS=Homo sapiens OX=9606 GN=PSME3 PE=1 SV=1
H460_1B	616	11717	Q96G74-5|OTUD5_HUMAN	Q96G74-5	OTUD5_HUMAN	31.23	2	2	0	1	1	1		60210	Isoform 5 of OTU domain-containing protein 5 OS=Homo sapiens OX=9606 GN=OTUD5
H460_1B	302	11720	Q9H0S4-2|DDX47_HUMAN	Q9H0S4-2	DDX47_HUMAN	31.2	2	2	0	1	1	3		45169	Isoform 2 of Probable ATP-dependent RNA helicase DDX47 OS=Homo sapiens OX=9606 GN=DDX47
H460_1B	617	11722	Q2M3V2|SWAHA_HUMAN	Q2M3V2	SWAHA_HUMAN	31.12	2	2	0	1	1	1		57443	Ankyrin repeat domain-containing protein SOWAHA OS=Homo sapiens OX=9606 GN=SOWAHA PE=1 SV=3
H460_1B	567	14440	Q7Z3B4-3|NUP54_HUMAN	Q7Z3B4-3	NUP54_HUMAN	31.08	3	3	0	1	1	1	Mutation	50776	Isoform 3 of Nucleoporin p54 OS=Homo sapiens OX=9606 GN=NUP54
H460_1B	618	606	Q9Y265|RUVB1_HUMAN	Q9Y265	RUVB1_HUMAN	30.92	4	4	0	1	1	1		50228	RuvB-like 1 OS=Homo sapiens OX=9606 GN=RUVBL1 PE=1 SV=1
H460_1B	257	593	Q92736|RYR2_HUMAN	Q92736	RYR2_HUMAN	30.89	0	0	5394.2	1	1	3		564576	Ryanodine receptor 2 OS=Homo sapiens OX=9606 GN=RYR2 PE=1 SV=3
H460_1B	475	11723	P01889|HLAB_HUMAN	P01889	HLAB_HUMAN	30.86	5	5	0	2	2	2		40460	HLA class I histocompatibility antigen B alpha chain OS=Homo sapiens OX=9606 GN=HLA-B PE=1 SV=3
H460_1B	441	189	Q14157-1|UBP2L_HUMAN	Q14157-1	UBP2L_HUMAN	30.71	1	1	0	1	1	1		103930	Isoform 2 of Ubiquitin-associated protein 2-like OS=Homo sapiens OX=9606 GN=UBAP2L
H460_1B	405	11416	Q7Z7K6-3|CENPV_HUMAN	Q7Z7K6-3	CENPV_HUMAN	30.66	4	4	216.02	1	1	1		29731	Isoform 3 of Centromere protein V OS=Homo sapiens OX=9606 GN=CENPV
H460_1B	411	2915	Q709C8-4|VP13C_HUMAN	Q709C8-4	VP13C_HUMAN	30.53	0	0	0	1	1	1		403087	Isoform 4 of Vacuolar protein sorting-associated protein 13C OS=Homo sapiens OX=9606 GN=VPS13C
H460_1B	392	11741	Q96LR9-2|APLD1_HUMAN	Q96LR9-2	APLD1_HUMAN	30.03	3	3	0	1	1	2		27063	Isoform 2 of Apolipoprotein L domain-containing protein 1 OS=Homo sapiens OX=9606 GN=APOLD1
H460_1B	401	471	P46379-5|BAG6_HUMAN	P46379-5	BAG6_HUMAN	29.85	2	2	356.12	2	2	2		113456	Isoform 5 of Large proline-rich protein BAG6 OS=Homo sapiens OX=9606 GN=BAG6
H460_1B	549	11747	Q15651-2|HMGN3_HUMAN	Q15651-2	HMGN3_HUMAN	29.84	29	29	0	2	2	2		8378	Isoform 2 of High mobility group nucleosome-binding domain-containing protein 3 OS=Homo sapiens OX=9606 GN=HMGN3
H460_1B	371	6927	Q9UIF9-2|BAZ2A_HUMAN	Q9UIF9-2	BAZ2A_HUMAN	29.64	1	1	0	1	1	2		208389	Isoform 1 of Bromodomain adjacent to zinc finger domain protein 2A OS=Homo sapiens OX=9606 GN=BAZ2A
H460_1B	372	11724	Q9UJV9|DDX41_HUMAN	Q9UJV9	DDX41_HUMAN	29.63	2	2	0	1	1	2		69838	Probable ATP-dependent RNA helicase DDX41 OS=Homo sapiens OX=9606 GN=DDX41 PE=1 SV=2
H460_1B	619	11748	O00461|GOLI4_HUMAN	O00461	GOLI4_HUMAN	29.63	3	3	0	1	1	1		81880	Golgi integral membrane protein 4 OS=Homo sapiens OX=9606 GN=GOLIM4 PE=1 SV=1
H460_1B	477	11726	P13804|ETFA_HUMAN	P13804	ETFA_HUMAN	29.62	4	4	0	1	1	1		35080	Electron transfer flavoprotein subunit alpha mitochondrial OS=Homo sapiens OX=9606 GN=ETFA PE=1 SV=1
H460_1B	395	11749	Q8N130|NPT2C_HUMAN	Q8N130	NPT2C_HUMAN	29.58	5	5	20702	1	1	5		63550	Sodium-dependent phosphate transport protein 2C OS=Homo sapiens OX=9606 GN=SLC34A3 PE=1 SV=2
H460_1B	496	262	P51991|ROA3_HUMAN	P51991	ROA3_HUMAN	29.4	14	14	0	2	2	2		39595	Heterogeneous nuclear ribonucleoprotein A3 OS=Homo sapiens OX=9606 GN=HNRNPA3 PE=1 SV=2
H460_1B	325	395	Q3L8U1-2|CHD9_HUMAN	Q3L8U1-2	CHD9_HUMAN	29.3	0	0	6787	1	1	3		324056	Isoform 2 of Chromodomain-helicase-DNA-binding protein 9 OS=Homo sapiens OX=9606 GN=CHD9
H460_1B	620	504	Q9H6T3-3|RPAP3_HUMAN	Q9H6T3-3	RPAP3_HUMAN	29.22	2	2	0	1	1	1		57108	Isoform 3 of RNA polymerase II-associated protein 3 OS=Homo sapiens OX=9606 GN=RPAP3
H460_1B	548	11739	P35611-3|ADDA_HUMAN	P35611-3	ADDA_HUMAN	29.15	3	3	384.2	1	1	1		84303	Isoform 3 of Alpha-adducin OS=Homo sapiens OX=9606 GN=ADD1
H460_1B	478	11732	Q16643-2|DREB_HUMAN	Q16643-2	DREB_HUMAN	29.13	2	2	225.99	1	1	1		71599	Isoform 2 of Drebrin OS=Homo sapiens OX=9606 GN=DBN1
H460_1B	479	11737	P17987|TCPA_HUMAN	P17987	TCPA_HUMAN	28.81	3	3	0	1	1	1		60344	T-complex protein 1 subunit alpha OS=Homo sapiens OX=9606 GN=TCP1 PE=1 SV=1
H460_1B	621	8703	P50458|LHX2_HUMAN	P50458	LHX2_HUMAN	28.79	7	7	0	1	1	1		44373	LIM/homeobox protein Lhx2 OS=Homo sapiens OX=9606 GN=LHX2 PE=1 SV=2
H460_1B	393	11752	Q9Y3P4|RHBD3_HUMAN	Q9Y3P4	RHBD3_HUMAN	28.62	3	3	1741.7	1	1	2		40484	Rhomboid domain-containing protein 3 OS=Homo sapiens OX=9606 GN=RHBDD3 PE=2 SV=1
H460_1B	550	11750	Q9UBI6|GBG12_HUMAN	Q9UBI6	GBG12_HUMAN	28.59	17	17	161.39	1	1	1		8006	Guanine nucleotide-binding protein G(I)/G(S)/G(O) subunit gamma-12 OS=Homo sapiens OX=9606 GN=GNG12 PE=1 SV=3
H460_1B	476	11725	Q15185-2|TEBP_HUMAN	Q15185-2	TEBP_HUMAN	28.45	6	6	0	2	2	2		14844	Isoform 2 of Prostaglandin E synthase 3 OS=Homo sapiens OX=9606 GN=PTGES3
H460_1B	622	11755	P19404|NDUV2_HUMAN	P19404	NDUV2_HUMAN	28.37	4	4	0	1	1	1		27392	NADH dehydrogenase [ubiquinone] flavoprotein 2 mitochondrial OS=Homo sapiens OX=9606 GN=NDUFV2 PE=1 SV=2
H460_1B	547	11736	Q9H307|PININ_HUMAN	Q9H307	PININ_HUMAN	28.36	2	2	249.79	1	1	1		81628	Pinin OS=Homo sapiens OX=9606 GN=PNN PE=1 SV=5
H460_1B	463	4992	Q8TAQ2|SMRC2_HUMAN	Q8TAQ2	SMRC2_HUMAN	28.32	1	1	668.93	1	1	2		132879	SWI/SNF complex subunit SMARCC2 OS=Homo sapiens OX=9606 GN=SMARCC2 PE=1 SV=1
H460_1B	435	8569	Q6V0I7-2|FAT4_HUMAN	Q6V0I7-2	FAT4_HUMAN	28.22	0	0		1	0	1		351192	Isoform 2 of Protocadherin Fat 4 OS=Homo sapiens OX=9606 GN=FAT4
H460_1B	422	72	Q13310-2|PABP4_HUMAN	Q13310-2	PABP4_HUMAN	28.02	3	3	0	1	1	1		69579	Isoform 2 of Polyadenylate-binding protein 4 OS=Homo sapiens OX=9606 GN=PABPC4
H460_1B	338	11489	Q15700-3|DLG2_HUMAN	Q15700-3	DLG2_HUMAN	28.02	1	1	829.17	1	1	2		83405	Isoform 3 of Disks large homolog 2 OS=Homo sapiens OX=9606 GN=DLG2
H460_1B	546	767	O43396|TXNL1_HUMAN	O43396	TXNL1_HUMAN	27.92	3	3	821.29	1	1	1		32251	Thioredoxin-like protein 1 OS=Homo sapiens OX=9606 GN=TXNL1 PE=1 SV=3
H460_1B	624	11762	Q1KMD3|HNRL2_HUMAN	Q1KMD3	HNRL2_HUMAN	27.76	2	2	0	1	1	1		85105	Heterogeneous nuclear ribonucleoprotein U-like protein 2 OS=Homo sapiens OX=9606 GN=HNRNPUL2 PE=1 SV=1
H460_1B	625	11763	Q96RS0|TGS1_HUMAN	Q96RS0	TGS1_HUMAN	27.75	1	1	0	1	1	1		96620	Trimethylguanosine synthase OS=Homo sapiens OX=9606 GN=TGS1 PE=1 SV=3
H460_1B	394	11772	Q9NQZ5|STAR7_HUMAN	Q9NQZ5	STAR7_HUMAN	27.6	3	3	0	1	1	2		43113	StAR-related lipid transfer protein 7 mitochondrial OS=Homo sapiens OX=9606 GN=STARD7 PE=1 SV=2
H460_1B	627	11773	Q9Y613|FHOD1_HUMAN	Q9Y613	FHOD1_HUMAN	27.52	1	1	0	1	1	1		126551	FH1/FH2 domain-containing protein 1 OS=Homo sapiens OX=9606 GN=FHOD1 PE=1 SV=3
H460_1B	493	1016	P55072|TERA_HUMAN	P55072	TERA_HUMAN	27.52	1	1	0	1	1	1		89322	Transitional endoplasmic reticulum ATPase OS=Homo sapiens OX=9606 GN=VCP PE=1 SV=4
H460_1B	480	11738	P61981|1433G_HUMAN	P61981	1433G_HUMAN	27.31	9	9	0	1	1	1		28303	14-3-3 protein gamma OS=Homo sapiens OX=9606 GN=YWHAG PE=1 SV=2
H460_1B	440	11524	Q96KR1|ZFR_HUMAN	Q96KR1	ZFR_HUMAN	27.27	2	2	173.5	1	1	1		117012	Zinc finger RNA-binding protein OS=Homo sapiens OX=9606 GN=ZFR PE=1 SV=2
H460_1B	413	4843	Q5UIP0-2|RIF1_HUMAN	Q5UIP0-2	RIF1_HUMAN	27.26	1	1	0	1	1	1		271688	Isoform 2 of Telomere-associated protein RIF1 OS=Homo sapiens OX=9606 GN=RIF1
H460_1B	630	845	O95391|SLU7_HUMAN	O95391	SLU7_HUMAN	27.26	1	1	0	1	1	1		68387	Pre-mRNA-splicing factor SLU7 OS=Homo sapiens OX=9606 GN=SLU7 PE=1 SV=2
H460_1B	555	638	O95340|PAPS2_HUMAN	O95340	PAPS2_HUMAN	27.12	1	1	0	1	1	1		69501	Bifunctional 3'-phosphoadenosine 5'-phosphosulfate synthase 2 OS=Homo sapiens OX=9606 GN=PAPSS2 PE=1 SV=2
H460_1B	412	1061	P62891|RL39_HUMAN	P62891	RL39_HUMAN	26.99	51	51	534.76	4	4	5		6407	60S ribosomal protein L39 OS=Homo sapiens OX=9606 GN=RPL39 PE=1 SV=2
H460_1B	466	11532	A6NEC2|PSAL_HUMAN	A6NEC2	PSAL_HUMAN	26.96	3	3	0	1	1	1		53747	Puromycin-sensitive aminopeptidase-like protein OS=Homo sapiens OX=9606 GN=NPEPPSL1 PE=2 SV=3
H460_1B	438	4519	Q14678|KANK1_HUMAN	Q14678	KANK1_HUMAN	26.85	1	1	0	1	1	1		147289	KN motif and ankyrin repeat domain-containing protein 1 OS=Homo sapiens OX=9606 GN=KANK1 PE=1 SV=3
H460_1B	631	671	P25398|RS12_HUMAN	P25398	RS12_HUMAN	26.78	8	8	0	1	1	1		14515	40S ribosomal protein S12 OS=Homo sapiens OX=9606 GN=RPS12 PE=1 SV=3
H460_1B	556	11778	P52209|6PGD_HUMAN	P52209	6PGD_HUMAN	26.76	5	5	0	1	1	1		53140	6-phosphogluconate dehydrogenase decarboxylating OS=Homo sapiens OX=9606 GN=PGD PE=1 SV=3
H460_1B	408	1933	Q9UPN3|MACF1_HUMAN	Q9UPN3	MACF1_HUMAN	26.68	0	0	0	1	1	1		838323	Microtubule-actin cross-linking factor 1 isoforms 1/2/3/5 OS=Homo sapiens OX=9606 GN=MACF1 PE=1 SV=4
H460_1B	632	11780	P49411|EFTU_HUMAN	P49411	EFTU_HUMAN	26.68	6	6	0	1	1	1		49542	Elongation factor Tu mitochondrial OS=Homo sapiens OX=9606 GN=TUFM PE=1 SV=2
H460_1B	633	11781	Q9NZM5|NOP53_HUMAN	Q9NZM5	NOP53_HUMAN	26.65	6	6	0	1	1	1		54389	Ribosome biogenesis protein NOP53 OS=Homo sapiens OX=9606 GN=NOP53 PE=1 SV=2
H460_1B	634	11784	Q11201|SIA4A_HUMAN	Q11201	SIA4A_HUMAN	26.55	3	3	0	1	1	1		39075	CMP-N-acetylneuraminate-beta-galactosamide-alpha-2 3-sialyltransferase 1 OS=Homo sapiens OX=9606 GN=ST3GAL1 PE=1 SV=1
H460_1B	434	124	Q13347|EIF3I_HUMAN	Q13347	EIF3I_HUMAN	26.54	13	13	0	2	2	2		36502	Eukaryotic translation initiation factor 3 subunit I OS=Homo sapiens OX=9606 GN=EIF3I PE=1 SV=1
H460_1B	487	13896	Q7L014|DDX46_HUMAN	Q7L014	DDX46_HUMAN	26.49	3	3	72728	1	1	1	Mutation	117362	Probable ATP-dependent RNA helicase DDX46 OS=Homo sapiens OX=9606 GN=DDX46 PE=1 SV=2
H460_1B	551	11751	Q9NRZ9-3|HELLS_HUMAN	Q9NRZ9-3	HELLS_HUMAN	26.45	1	1	0	1	1	1		93323	Isoform 3 of Lymphoid-specific helicase OS=Homo sapiens OX=9606 GN=HELLS
H460_1B	635	11785	Q9H3Y0|CRSPL_HUMAN	Q9H3Y0	CRSPL_HUMAN	26.43	4	4	0	1	1	1		28605	Peptidase inhibitor R3HDML OS=Homo sapiens OX=9606 GN=R3HDML PE=2 SV=1
H460_1B	636	11786	Q9H9S4|CB39L_HUMAN	Q9H9S4	CB39L_HUMAN	26.41	3	3	0	1	1	1		39088	Calcium-binding protein 39-like OS=Homo sapiens OX=9606 GN=CAB39L PE=1 SV=3
H460_1B	569	18281	Q86TI2-4|DPP9_HUMAN	Q86TI2-4	DPP9_HUMAN	26.32	2	2	0	1	1	1	Mutation	95013	Isoform 3 of Dipeptidyl peptidase 9 OS=Homo sapiens OX=9606 GN=DPP9
H460_1B	558	11789	Q14165|MLEC_HUMAN	Q14165	MLEC_HUMAN	26.21	11	11	0	1	1	1		32234	Malectin OS=Homo sapiens OX=9606 GN=MLEC PE=1 SV=1
H460_1B	443	371	P83731|RL24_HUMAN	P83731	RL24_HUMAN	26.2	16	16	282.57	3	3	4		17779	60S ribosomal protein L24 OS=Homo sapiens OX=9606 GN=RPL24 PE=1 SV=1
H460_1B	424	11503	Q96FL8|S47A1_HUMAN	Q96FL8	S47A1_HUMAN	26.11	2	2	0	1	1	1		61922	Multidrug and toxin extrusion protein 1 OS=Homo sapiens OX=9606 GN=SLC47A1 PE=1 SV=1
H460_1B	481	11791	Q16134|ETFD_HUMAN	Q16134	ETFD_HUMAN	26.06	3	3	0	1	1	2	Oxidation (M)	68496	Electron transfer flavoprotein-ubiquinone oxidoreductase mitochondrial OS=Homo sapiens OX=9606 GN=ETFDH PE=1 SV=2
H460_1B	559	11795	O60493-2|SNX3_HUMAN	O60493-2	SNX3_HUMAN	26.05	12	12	0	1	1	1		14766	Isoform 2 of Sorting nexin-3 OS=Homo sapiens OX=9606 GN=SNX3
H460_1B	561	11800	P25205|MCM3_HUMAN	P25205	MCM3_HUMAN	26.02	1	1	452.34	1	1	1		90981	DNA replication licensing factor MCM3 OS=Homo sapiens OX=9606 GN=MCM3 PE=1 SV=3
H460_1B	554	11774	P49419-4|AL7A1_HUMAN	P49419-4	AL7A1_HUMAN	25.99	2	2	0	1	1	1		51411	Isoform 4 of Alpha-aminoadipic semialdehyde dehydrogenase OS=Homo sapiens OX=9606 GN=ALDH7A1
H460_1B	444	3793	Q6NUQ4-2|TM214_HUMAN	Q6NUQ4-2	TM214_HUMAN	25.91	2	2	2051.6	1	1	1	Mutation	72040	Isoform 2 of Transmembrane protein 214 OS=Homo sapiens OX=9606 GN=TMEM214
H460_1B	474	2356	Q8WXH0|SYNE2_HUMAN	Q8WXH0	SYNE2_HUMAN	25.76	0	0	0	1	1	1		796457	Nesprin-2 OS=Homo sapiens OX=9606 GN=SYNE2 PE=1 SV=3
H460_1B	465	11525	P25311|ZA2G_HUMAN	P25311	ZA2G_HUMAN	25.74	4	4	0	1	1	1		34259	Zinc-alpha-2-glycoprotein OS=Homo sapiens OX=9606 GN=AZGP1 PE=1 SV=2
H460_1B	638	11803	O75521|ECI2_HUMAN	O75521	ECI2_HUMAN	25.63	5	5	0	1	1	1		43585	Enoyl-CoA delta isomerase 2 OS=Homo sapiens OX=9606 GN=ECI2 PE=1 SV=4
H460_1B	568	17664	P10412|H14_HUMAN	P10412	H14_HUMAN	25.62	9	9	0	1	1	1	Mutation	21865	Histone H1.4 OS=Homo sapiens OX=9606 GN=H1-4 PE=1 SV=2
H460_1B	406	10946	P49327|FAS_HUMAN	P49327	FAS_HUMAN	25.58	0	0	0	1	1	1		273424	Fatty acid synthase OS=Homo sapiens OX=9606 GN=FASN PE=1 SV=3
H460_1B	416	11335	P84077|ARF1_HUMAN	P84077	ARF1_HUMAN	25.51	14	14	0	2	2	2		20697	ADP-ribosylation factor 1 OS=Homo sapiens OX=9606 GN=ARF1 PE=1 SV=2
H460_1B	562	11807	P53621|COPA_HUMAN	P53621	COPA_HUMAN	25.27	1	1	0	1	1	1		138345	Coatomer subunit alpha OS=Homo sapiens OX=9606 GN=COPA PE=1 SV=2
H460_1B	398	3942	O95785|WIZ_HUMAN	O95785	WIZ_HUMAN	25.24	1	1	115.85	1	1	2		178673	Protein Wiz OS=Homo sapiens OX=9606 GN=WIZ PE=1 SV=2
H460_1B	404	299	P27348|1433T_HUMAN	P27348	1433T_HUMAN	25.17	14	14	102.03	2	2	2		27764	14-3-3 protein theta OS=Homo sapiens OX=9606 GN=YWHAQ PE=1 SV=1
H460_1B	641	11810	Q9HCM4-3|E41L5_HUMAN	Q9HCM4-3	E41L5_HUMAN	25.09	3	3	0	1	1	1		81728	Isoform 3 of Band 4.1-like protein 5 OS=Homo sapiens OX=9606 GN=EPB41L5
H460_1B	643	11812	Q9BWF3|RBM4_HUMAN	Q9BWF3	RBM4_HUMAN	24.99	5	5	0	1	1	1		40314	RNA-binding protein 4 OS=Homo sapiens OX=9606 GN=RBM4 PE=1 SV=1
H460_1B	644	11813	Q9UHG3-2|PCYOX_HUMAN	Q9UHG3-2	PCYOX_HUMAN	24.9	2	2	0	1	1	1		48507	Isoform 2 of Prenylcysteine oxidase 1 OS=Homo sapiens OX=9606 GN=PCYOX1
H460_1B	482	11797	Q9HBE5|IL21R_HUMAN	Q9HBE5	IL21R_HUMAN	24.76	1	1	0	1	1	1		59130	Interleukin-21 receptor OS=Homo sapiens OX=9606 GN=IL21R PE=1 SV=1
H460_1B	648	11830	P48637|GSHB_HUMAN	P48637	GSHB_HUMAN	24.58	3	3	0	1	1	1		52385	Glutathione synthetase OS=Homo sapiens OX=9606 GN=GSS PE=1 SV=1
H460_1B	425	5209	Q7Z407-3|CSMD3_HUMAN	Q7Z407-3	CSMD3_HUMAN	24.49	0	0	0	1	1	1		387330	Isoform 3 of CUB and sushi domain-containing protein 3 OS=Homo sapiens OX=9606 GN=CSMD3
JURKAT_1A	2	1	P04406|G3P_HUMAN	P04406	G3P_HUMAN	278.7	75	75	226960	81	81	147	Oxidation (M)	36053	Glyceraldehyde-3-phosphate dehydrogenase OS=Homo sapiens OX=9606 GN=GAPDH PE=1 SV=3
JURKAT_1A	1	68	P61353|RL27_HUMAN	P61353	RL27_HUMAN	268.31	83	83	675300	55	55	186	Oxidation (M); Mutation	15798	60S ribosomal protein L27 OS=Homo sapiens OX=9606 GN=RPL27 PE=1 SV=2
JURKAT_1A	7	194	P60709|ACTB_HUMAN	P60709	ACTB_HUMAN	240.39	49	49	78539	72	63	90	Oxidation (M); Mutation	41737	Actin cytoplasmic 1 OS=Homo sapiens OX=9606 GN=ACTB PE=1 SV=1
JURKAT_1A	9	60	P46783|RS10_HUMAN	P46783	RS10_HUMAN	237.58	65	65	250370	36	20	72	Oxidation (M); Mutation	18898	40S ribosomal protein S10 OS=Homo sapiens OX=9606 GN=RPS10 PE=1 SV=1
JURKAT_1A	11	39	P39019|RS19_HUMAN	P39019	RS19_HUMAN	236.86	61	61	317700	27	27	65	Mutation	16060	40S ribosomal protein S19 OS=Homo sapiens OX=9606 GN=RPS19 PE=1 SV=2
JURKAT_1A	5	135	P62888|RL30_HUMAN	P62888	RL30_HUMAN	234.22	59	59	1080200	22	22	91	Oxidation (M); Mutation	12784	60S ribosomal protein L30 OS=Homo sapiens OX=9606 GN=RPL30 PE=1 SV=2
JURKAT_1A	4	118	P08708|RS17_HUMAN	P08708	RS17_HUMAN	228.11	58	58	364770	38	38	101	Oxidation (M); Mutation	15550	40S ribosomal protein S17 OS=Homo sapiens OX=9606 GN=RPS17 PE=1 SV=2
JURKAT_1A	21	29	P06748|NPM_HUMAN	P06748	NPM_HUMAN	227.62	34	34	26844	27	3	57	Oxidation (M); Mutation	32575	Nucleophosmin OS=Homo sapiens OX=9606 GN=NPM1 PE=1 SV=2
JURKAT_1A	16	31	P06748-3|NPM_HUMAN	P06748-3	NPM_HUMAN	226.56	37	37	4522.8	25	1	61	Oxidation (M); Mutation	28400	Isoform 3 of Nucleophosmin OS=Homo sapiens OX=9606 GN=NPM1
JURKAT_1A	10	364	P62266|RS23_HUMAN	P62266	RS23_HUMAN	226.33	36	36	645250	27	27	77	Mutation	15808	40S ribosomal protein S23 OS=Homo sapiens OX=9606 GN=RPS23 PE=1 SV=3
JURKAT_1A	3	169	P63173|RL38_HUMAN	P63173	RL38_HUMAN	223.56	80	80	468600	28	28	118		8218	60S ribosomal protein L38 OS=Homo sapiens OX=9606 GN=RPL38 PE=1 SV=2
JURKAT_1A	8	61	P67809|YBOX1_HUMAN	P67809	YBOX1_HUMAN	223.49	20	20	617750	23	23	71	Mutation	35924	Y-box-binding protein 1 OS=Homo sapiens OX=9606 GN=YBX1 PE=1 SV=3
JURKAT_1A	18	656	Q16778|H2B2E_HUMAN	Q16778	H2B2E_HUMAN	221.82	63	63	42805	20	16	55		13920	Histone H2B type 2-E OS=Homo sapiens OX=9606 GN=H2BC21 PE=1 SV=3
JURKAT_1A	19	82	P22626-2|ROA2_HUMAN	P22626-2	ROA2_HUMAN	220.25	55	55	14641	48	46	55	Oxidation (M)	36006	Isoform A2 of Heterogeneous nuclear ribonucleoproteins A2/B1 OS=Homo sapiens OX=9606 GN=HNRNPA2B1
JURKAT_1A	6	202	P08670|VIME_HUMAN	P08670	VIME_HUMAN	219.87	12	12	281700	30	30	84	Mutation	53652	Vimentin OS=Homo sapiens OX=9606 GN=VIM PE=1 SV=4
JURKAT_1A	23	52	P09651|ROA1_HUMAN	P09651	ROA1_HUMAN	215.58	28	28	33915	37	35	49		38747	Heterogeneous nuclear ribonucleoprotein A1 OS=Homo sapiens OX=9606 GN=HNRNPA1 PE=1 SV=5
JURKAT_1A	30	116	P40429|RL13A_HUMAN	P40429	RL13A_HUMAN	214.42	36	36	101420	24	24	42		23577	60S ribosomal protein L13a OS=Homo sapiens OX=9606 GN=RPL13A PE=1 SV=2
JURKAT_1A	13	47	P62841|RS15_HUMAN	P62841	RS15_HUMAN	214.38	45	45	182370	23	23	60	Oxidation (M)	17040	40S ribosomal protein S15 OS=Homo sapiens OX=9606 GN=RPS15 PE=1 SV=2
JURKAT_1A	20	224	P62273|RS29_HUMAN	P62273	RS29_HUMAN	213.06	79	79	75353	27	27	53		6677	40S ribosomal protein S29 OS=Homo sapiens OX=9606 GN=RPS29 PE=1 SV=2
JURKAT_1A	12	50	P62906|RL10A_HUMAN	P62906	RL10A_HUMAN	210.44	22	22	182690	21	21	61	Oxidation (M); Mutation	24831	60S ribosomal protein L10a OS=Homo sapiens OX=9606 GN=RPL10A PE=1 SV=2
JURKAT_1A	34	214	P04264|K2C1_HUMAN	P04264	K2C1_HUMAN	193.87	27	27	1502.6	32	5	36	Oxidation (M)	66039	Keratin type II cytoskeletal 1 OS=Homo sapiens OX=9606 GN=KRT1 PE=1 SV=6
JURKAT_1A	26	84	P62277|RS13_HUMAN	P62277	RS13_HUMAN	191.42	50	50	168400	21	21	48	Oxidation (M)	17222	40S ribosomal protein S13 OS=Homo sapiens OX=9606 GN=RPS13 PE=1 SV=2
JURKAT_1A	17	6	P09496-2|CLCA_HUMAN	P09496-2	CLCA_HUMAN	186.54	50	50	79087	22	20	50	Oxidation (M)	23662	Isoform Non-brain of Clathrin light chain A OS=Homo sapiens OX=9606 GN=CLTA
JURKAT_1A	29	92	P31948-3|STIP1_HUMAN	P31948-3	STIP1_HUMAN	185.4	25	25	36026	18	18	38	Oxidation (M)	59778	Isoform 3 of Stress-induced-phosphoprotein 1 OS=Homo sapiens OX=9606 GN=STIP1
JURKAT_1A	14	20	Q5VTE0|EF1A3_HUMAN	Q5VTE0	EF1A3_HUMAN	181.85	37	37	118100	19	19	60	Mutation	50185	Putative elongation factor 1-alpha-like 3 OS=Homo sapiens OX=9606 GN=EEF1A1P5 PE=5 SV=1
JURKAT_1A	27	78	P62917|RL8_HUMAN	P62917	RL8_HUMAN	181.64	23	23	184030	14	14	39		28025	60S ribosomal protein L8 OS=Homo sapiens OX=9606 GN=RPL8 PE=1 SV=2
JURKAT_1A	25	37	P07900|HS90A_HUMAN	P07900	HS90A_HUMAN	178.97	12	12	73586	20	16	44	Oxidation (M); Mutation	84660	Heat shock protein HSP 90-alpha OS=Homo sapiens OX=9606 GN=HSP90AA1 PE=1 SV=5
JURKAT_1A	15	14	P61247|RS3A_HUMAN	P61247	RS3A_HUMAN	176.91	27	27	367830	21	21	59		29945	40S ribosomal protein S3a OS=Homo sapiens OX=9606 GN=RPS3A PE=1 SV=2
JURKAT_1A	40	129	P62424|RL7A_HUMAN	P62424	RL7A_HUMAN	175.77	40	40	41109	13	13	25		29996	60S ribosomal protein L7a OS=Homo sapiens OX=9606 GN=RPL7A PE=1 SV=2
JURKAT_1A	32	105	P07437|TBB5_HUMAN	P07437	TBB5_HUMAN	175.37	24	24	234.76	23	4	33	Mutation	49671	Tubulin beta chain OS=Homo sapiens OX=9606 GN=TUBB PE=1 SV=2
JURKAT_1A	43	729	P17844-2|DDX5_HUMAN	P17844-2	DDX5_HUMAN	175.07	17	17	3307.1	23	23	25		60563	Isoform 2 of Probable ATP-dependent RNA helicase DDX5 OS=Homo sapiens OX=9606 GN=DDX5
JURKAT_1A	33	70	P09497-2|CLCB_HUMAN	P09497-2	CLCB_HUMAN	175.05	47	47	80377	15	13	31	Oxidation (M)	23181	Isoform Non-brain of Clathrin light chain B OS=Homo sapiens OX=9606 GN=CLTB
JURKAT_1A	36	143	P18077|RL35A_HUMAN	P18077	RL35A_HUMAN	174.01	66	66	38378	19	19	32	Cysteinylation; Mutation	12538	60S ribosomal protein L35a OS=Homo sapiens OX=9606 GN=RPL35A PE=1 SV=2
JURKAT_1A	22	77	P35268|RL22_HUMAN	P35268	RL22_HUMAN	173.05	39	39	1132100	14	14	50		14787	60S ribosomal protein L22 OS=Homo sapiens OX=9606 GN=RPL22 PE=1 SV=2
JURKAT_1A	51	49	P68363-2|TBA1B_HUMAN	P68363-2	TBA1B_HUMAN	168.92	26	26	49593	14	5	22		37218	Isoform 2 of Tubulin alpha-1B chain OS=Homo sapiens OX=9606 GN=TUBA1B
JURKAT_1A	46	279	P49207|RL34_HUMAN	P49207	RL34_HUMAN	168.18	24	24	52130	9	9	23		13293	60S ribosomal protein L34 OS=Homo sapiens OX=9606 GN=RPL34 PE=1 SV=3
JURKAT_1A	48	15	O75821|EIF3G_HUMAN	O75821	EIF3G_HUMAN	167.47	20	20	59081	14	14	22		35611	Eukaryotic translation initiation factor 3 subunit G OS=Homo sapiens OX=9606 GN=EIF3G PE=1 SV=2
JURKAT_1A	44	85	P68371|TBB4B_HUMAN	P68371	TBB4B_HUMAN	165.87	22	22	467.01	20	1	26	Mutation	49831	Tubulin beta-4B chain OS=Homo sapiens OX=9606 GN=TUBB4B PE=1 SV=1
JURKAT_1A	61	323	P32969|RL9_HUMAN	P32969	RL9_HUMAN	165.65	17	17	58240	8	8	17		21863	60S ribosomal protein L9 OS=Homo sapiens OX=9606 GN=RPL9 PE=1 SV=1
JURKAT_1A	41	155	P84098|RL19_HUMAN	P84098	RL19_HUMAN	165.48	35	35	73444	18	18	31	Mutation	23466	60S ribosomal protein L19 OS=Homo sapiens OX=9606 GN=RPL19 PE=1 SV=1
JURKAT_1A	60	125	Q8NC51-4|PAIRB_HUMAN	Q8NC51-4	PAIRB_HUMAN	163.87	21	21	16969	12	12	17	Mutation	42427	Isoform 4 of Plasminogen activator inhibitor 1 RNA-binding protein OS=Homo sapiens OX=9606 GN=SERBP1
JURKAT_1A	45	369	Q9NQ39|RS10L_HUMAN	Q9NQ39	RS10L_HUMAN	163.67	50	50	5498.3	19	3	25	Mutation	20120	Putative 40S ribosomal protein S10-like OS=Homo sapiens OX=9606 GN=RPS10P5 PE=5 SV=1
JURKAT_1A	72	788	O43324|MCA3_HUMAN	O43324	MCA3_HUMAN	162.68	30	30	26212	14	14	18	Mutation	19811	Eukaryotic translation elongation factor 1 epsilon-1 OS=Homo sapiens OX=9606 GN=EEF1E1 PE=1 SV=1
JURKAT_1A	37	193	P62269|RS18_HUMAN	P62269	RS18_HUMAN	161.79	52	52	23000	19	19	34	Mutation	17719	40S ribosomal protein S18 OS=Homo sapiens OX=9606 GN=RPS18 PE=1 SV=3
JURKAT_1A	58	201	Q86V81|THOC4_HUMAN	Q86V81	THOC4_HUMAN	160.24	23	23	26002	14	14	21	Oxidation (M); Mutation	26888	THO complex subunit 4 OS=Homo sapiens OX=9606 GN=ALYREF PE=1 SV=3
JURKAT_1A	65	44	Q9BQE3|TBA1C_HUMAN	Q9BQE3	TBA1C_HUMAN	159.73	19	19	663.25	13	4	18		49895	Tubulin alpha-1C chain OS=Homo sapiens OX=9606 GN=TUBA1C PE=1 SV=1
JURKAT_1A	35	18	P23396-2|RS3_HUMAN	P23396-2	RS3_HUMAN	158.27	30	30	11711	16	16	34	Oxidation (M)	28487	Isoform 2 of 40S ribosomal protein S3 OS=Homo sapiens OX=9606 GN=RPS3
JURKAT_1A	54	417	P61313|RL15_HUMAN	P61313	RL15_HUMAN	156.58	16	16	29047	10	10	21		24146	60S ribosomal protein L15 OS=Homo sapiens OX=9606 GN=RPL15 PE=1 SV=2
JURKAT_1A	47	103	P16989-2|YBOX3_HUMAN	P16989-2	YBOX3_HUMAN	153.82	27	27	13974	8	8	22	Mutation	31947	Isoform 2 of Y-box-binding protein 3 OS=Homo sapiens OX=9606 GN=YBX3
JURKAT_1A	59	291	P49458|SRP09_HUMAN	P49458	SRP09_HUMAN	152.08	67	67	22383	9	9	19	Oxidation (M)	10112	Signal recognition particle 9 kDa protein OS=Homo sapiens OX=9606 GN=SRP9 PE=1 SV=2
JURKAT_1A	53	107	P08238|HS90B_HUMAN	P08238	HS90B_HUMAN	149.98	11	11	82849	14	10	22	Oxidation (M)	83264	Heat shock protein HSP 90-beta OS=Homo sapiens OX=9606 GN=HSP90AB1 PE=1 SV=4
JURKAT_1A	52	182	P62899|RL31_HUMAN	P62899	RL31_HUMAN	148.59	40	40	11803	12	12	22		14463	60S ribosomal protein L31 OS=Homo sapiens OX=9606 GN=RPL31 PE=1 SV=1
JURKAT_1A	55	256	Q13885|TBB2A_HUMAN	Q13885	TBB2A_HUMAN	147.19	20	20	0	14	1	20	Mutation	49907	Tubulin beta-2A chain OS=Homo sapiens OX=9606 GN=TUBB2A PE=1 SV=1
JURKAT_1A	24	244	P20671|H2A1D_HUMAN	P20671	H2A1D_HUMAN	145.51	41	41	171350	15	10	53		14107	Histone H2A type 1-D OS=Homo sapiens OX=9606 GN=H2AC7 PE=1 SV=2
JURKAT_1A	39	192	P26373|RL13_HUMAN	P26373	RL13_HUMAN	141.89	42	42	107980	13	13	26		24261	60S ribosomal protein L13 OS=Homo sapiens OX=9606 GN=RPL13 PE=1 SV=4
JURKAT_1A	80	261	P51991-2|ROA3_HUMAN	P51991-2	ROA3_HUMAN	138.86	24	24	1790	14	12	15		37029	Isoform 2 of Heterogeneous nuclear ribonucleoprotein A3 OS=Homo sapiens OX=9606 GN=HNRNPA3
JURKAT_1A	75	333	P62979|RS27A_HUMAN	P62979	RS27A_HUMAN	138.28	23	23	1636.6	10	4	15	Mutation	17965	Ubiquitin-40S ribosomal protein S27a OS=Homo sapiens OX=9606 GN=RPS27A PE=1 SV=2
JURKAT_1A	73	226	P30050-2|RL12_HUMAN	P30050-2	RL12_HUMAN	137.97	29	29	55970	6	6	16	Mutation	14199	Isoform 2 of 60S ribosomal protein L12 OS=Homo sapiens OX=9606 GN=RPL12
JURKAT_1A	90	33424	Q14444-2|CAPR1_HUMAN	Q14444-2	CAPR1_HUMAN	137.5	15	15	152.98	10	10	12		76862	Isoform 2 of Caprin-1 OS=Homo sapiens OX=9606 GN=CAPRIN1
JURKAT_1A	115	325	Q99614|TTC1_HUMAN	Q99614	TTC1_HUMAN	137.46	21	21	15832	7	7	10	Mutation	33526	Tetratricopeptide repeat protein 1 OS=Homo sapiens OX=9606 GN=TTC1 PE=1 SV=1
JURKAT_1A	56	89	P62263|RS14_HUMAN	P62263	RS14_HUMAN	137.22	28	28	22856	9	9	20		16273	40S ribosomal protein S14 OS=Homo sapiens OX=9606 GN=RPS14 PE=1 SV=3
JURKAT_1A	88	11	P35637-2|FUS_HUMAN	P35637-2	FUS_HUMAN	136	24	24	16149	12	11	16		53355	Isoform Short of RNA-binding protein FUS OS=Homo sapiens OX=9606 GN=FUS
JURKAT_1A	144	541	P63220|RS21_HUMAN	P63220	RS21_HUMAN	135.46	20	20	17987	5	5	7		9111	40S ribosomal protein S21 OS=Homo sapiens OX=9606 GN=RPS21 PE=1 SV=1
JURKAT_1A	64	11212	Q562R1|ACTBL_HUMAN	Q562R1	ACTBL_HUMAN	134.44	21	21	16578	13	4	18	Oxidation (M); Mutation	42003	Beta-actin-like protein 2 OS=Homo sapiens OX=9606 GN=ACTBL2 PE=1 SV=2
JURKAT_1A	89	5	P15880|RS2_HUMAN	P15880	RS2_HUMAN	131.92	22	22	12623	12	12	16		31324	40S ribosomal protein S2 OS=Homo sapiens OX=9606 GN=RPS2 PE=1 SV=2
JURKAT_1A	66	953	P62861|RS30_HUMAN	P62861	RS30_HUMAN	130.62	37	37	46785	7	7	18		6648	40S ribosomal protein S30 OS=Homo sapiens OX=9606 GN=FAU PE=1 SV=1
JURKAT_1A	98	33373	Q14103-2|HNRPD_HUMAN	Q14103-2	HNRPD_HUMAN	130.49	32	32	13587	8	8	10	Oxidation (M)	36272	Isoform 2 of Heterogeneous nuclear ribonucleoprotein D0 OS=Homo sapiens OX=9606 GN=HNRNPD
JURKAT_1A	86	605	Q13123|RED_HUMAN	Q13123	RED_HUMAN	128.66	5	5	58452	5	5	11		65602	Protein Red OS=Homo sapiens OX=9606 GN=IK PE=1 SV=3
JURKAT_1A	110	11356	Q96I25|SPF45_HUMAN	Q96I25	SPF45_HUMAN	128.57	6	6	1753	7	7	11		44962	Splicing factor 45 OS=Homo sapiens OX=9606 GN=RBM17 PE=1 SV=1
JURKAT_1A	81	112	P0DP25|CALM3_HUMAN	P0DP25	CALM3_HUMAN	128.51	17	17	11480	9	9	15		16838	Calmodulin-3 OS=Homo sapiens OX=9606 GN=CALM3 PE=1 SV=1
JURKAT_1A	99	761	P06899|H2B1J_HUMAN	P06899	H2B1J_HUMAN	128.2	63	63	1740	6	2	12		13904	Histone H2B type 1-J OS=Homo sapiens OX=9606 GN=H2BC11 PE=1 SV=3
JURKAT_1A	68	452	P67870|CSK2B_HUMAN	P67870	CSK2B_HUMAN	128.17	9	9	23367	6	6	16		24942	Casein kinase II subunit beta OS=Homo sapiens OX=9606 GN=CSNK2B PE=1 SV=1
JURKAT_1A	49	663	P06493-2|CDK1_HUMAN	P06493-2	CDK1_HUMAN	126.13	12	12	111100	4	4	22	Oxidation (M)	27503	Isoform 2 of Cyclin-dependent kinase 1 OS=Homo sapiens OX=9606 GN=CDK1
JURKAT_1A	77	187	P62241|RS8_HUMAN	P62241	RS8_HUMAN	124.73	11	11	30167	5	5	13	Mutation	24205	40S ribosomal protein S8 OS=Homo sapiens OX=9606 GN=RPS8 PE=1 SV=2
JURKAT_1A	91	334	P62987|RL40_HUMAN	P62987	RL40_HUMAN	124.62	33	33	13225	8	2	12	Mutation	14728	Ubiquitin-60S ribosomal protein L40 OS=Homo sapiens OX=9606 GN=UBA52 PE=1 SV=2
JURKAT_1A	85	302	P14678-3|RSMB_HUMAN	P14678-3	RSMB_HUMAN	124.57	16	16	8968.9	9	9	12	Mutation	30032	Isoform SM-B1 of Small nuclear ribonucleoprotein-associated proteins B and B' OS=Homo sapiens OX=9606 GN=SNRPB
JURKAT_1A	96	50302	P19105|ML12A_HUMAN	P19105	ML12A_HUMAN	124.35	24	24	7215.4	6	6	10		19794	Myosin regulatory light chain 12A OS=Homo sapiens OX=9606 GN=MYL12A PE=1 SV=2
JURKAT_1A	116	339	Q99439|CNN2_HUMAN	Q99439	CNN2_HUMAN	124.1	19	19	2317.9	7	7	9	Mutation	33697	Calponin-2 OS=Homo sapiens OX=9606 GN=CNN2 PE=1 SV=4
JURKAT_1A	100	218	P62280|RS11_HUMAN	P62280	RS11_HUMAN	123.93	37	37	33281	8	8	10	Mutation	18431	40S ribosomal protein S11 OS=Homo sapiens OX=9606 GN=RPS11 PE=1 SV=3
JURKAT_1A	84	483	O75348|VATG1_HUMAN	O75348	VATG1_HUMAN	123.81	14	14	33223	4	4	12		13758	V-type proton ATPase subunit G 1 OS=Homo sapiens OX=9606 GN=ATP6V1G1 PE=1 SV=3
JURKAT_1A	74	33383	Q9Y3U8|RL36_HUMAN	Q9Y3U8	RL36_HUMAN	123.28	34	34	2258.4	9	9	18		12254	60S ribosomal protein L36 OS=Homo sapiens OX=9606 GN=RPL36 PE=1 SV=3
JURKAT_1A	97	522	P62258|1433E_HUMAN	P62258	1433E_HUMAN	122.88	8	8	15404	4	4	11		29174	14-3-3 protein epsilon OS=Homo sapiens OX=9606 GN=YWHAE PE=1 SV=1
JURKAT_1A	102	99	P41091|IF2G_HUMAN	P41091	IF2G_HUMAN	122.79	13	13	14294	8	8	10	Mutation	51110	Eukaryotic translation initiation factor 2 subunit 3 OS=Homo sapiens OX=9606 GN=EIF2S3 PE=1 SV=3
JURKAT_1A	62	16	P46782|RS5_HUMAN	P46782	RS5_HUMAN	121.6	25	25	33694	8	8	19		22876	40S ribosomal protein S5 OS=Homo sapiens OX=9606 GN=RPS5 PE=1 SV=4
JURKAT_1A	70	144	Q07020|RL18_HUMAN	Q07020	RL18_HUMAN	121.43	37	37	38336	12	12	19		21634	60S ribosomal protein L18 OS=Homo sapiens OX=9606 GN=RPL18 PE=1 SV=2
JURKAT_1A	119	23290	P62805|H4_HUMAN	P62805	H4_HUMAN	120.81	18	18	55118	6	6	9		11367	Histone H4 OS=Homo sapiens OX=9606 GN=H4C1 PE=1 SV=2
JURKAT_1A	169	66	Q16626|MEA1_HUMAN	Q16626	MEA1_HUMAN	120.81	34	34	1757.7	4	4	5		19905	Male-enhanced antigen 1 OS=Homo sapiens OX=9606 GN=MEA1 PE=1 SV=2
JURKAT_1A	106	37101	Q9UKX7-2|NUP50_HUMAN	Q9UKX7-2	NUP50_HUMAN	120.78	11	11	2797	5	5	9		46863	Isoform 2 of Nuclear pore complex protein Nup50 OS=Homo sapiens OX=9606 GN=NUP50
JURKAT_1A	108	16140	P23246|SFPQ_HUMAN	P23246	SFPQ_HUMAN	119.15	14	14	4520.7	11	11	12		76150	Splicing factor proline- and glutamine-rich OS=Homo sapiens OX=9606 GN=SFPQ PE=1 SV=2
JURKAT_1A	76	50292	Q9H4E7|DEFI6_HUMAN	Q9H4E7	DEFI6_HUMAN	118.99	6	6	7328.3	5	5	13		73910	Differentially expressed in FDCP 6 homolog OS=Homo sapiens OX=9606 GN=DEF6 PE=1 SV=1
JURKAT_1A	87	749	P47914|RL29_HUMAN	P47914	RL29_HUMAN	118.09	25	25	29657	7	7	11		17752	60S ribosomal protein L29 OS=Homo sapiens OX=9606 GN=RPL29 PE=1 SV=2
JURKAT_1A	82	11496	Q9BWJ5|SF3B5_HUMAN	Q9BWJ5	SF3B5_HUMAN	117.55	51	51	11505	7	7	15	Oxidation (M); Mutation	10135	Splicing factor 3B subunit 5 OS=Homo sapiens OX=9606 GN=SF3B5 PE=1 SV=1
JURKAT_1A	101	803	Q9Y3B4|SF3B6_HUMAN	Q9Y3B4	SF3B6_HUMAN	116.65	27	27	41324	7	7	14	Oxidation (M)	14585	Splicing factor 3B subunit 6 OS=Homo sapiens OX=9606 GN=SF3B6 PE=1 SV=1
JURKAT_1A	38	75	Q02878|RL6_HUMAN	Q02878	RL6_HUMAN	115.21	19	19	30327	10	10	31	Mutation	32728	60S ribosomal protein L6 OS=Homo sapiens OX=9606 GN=RPL6 PE=1 SV=3
JURKAT_1A	147	50305	Q96S97|MYADM_HUMAN	Q96S97	MYADM_HUMAN	115.13	7	7	2491	5	5	6	Oxidation (M)	35274	Myeloid-associated differentiation marker OS=Homo sapiens OX=9606 GN=MYADM PE=1 SV=2
JURKAT_1A	123	387	P11441|UBL4A_HUMAN	P11441	UBL4A_HUMAN	114.68	15	15	4185.1	5	5	8		17776	Ubiquitin-like protein 4A OS=Homo sapiens OX=9606 GN=UBL4A PE=1 SV=1
JURKAT_1A	92	163	P05387|RLA2_HUMAN	P05387	RLA2_HUMAN	114.66	74	74	2334.4	10	8	13	Oxidation (M)	11665	60S acidic ribosomal protein P2 OS=Homo sapiens OX=9606 GN=RPLP2 PE=1 SV=1
JURKAT_1A	168	33439	Q9UIV1|CNOT7_HUMAN	Q9UIV1	CNOT7_HUMAN	114.09	8	8	1175.9	4	4	5		32745	CCR4-NOT transcription complex subunit 7 OS=Homo sapiens OX=9606 GN=CNOT7 PE=1 SV=3
JURKAT_1A	93	367	P37108|SRP14_HUMAN	P37108	SRP14_HUMAN	113.77	36	36	4812.8	10	10	13	Mutation	14570	Signal recognition particle 14 kDa protein OS=Homo sapiens OX=9606 GN=SRP14 PE=1 SV=2
JURKAT_1A	142	457	O60763|USO1_HUMAN	O60763	USO1_HUMAN	112.44	2	2	11012	5	5	8		107895	General vesicular transport factor p115 OS=Homo sapiens OX=9606 GN=USO1 PE=1 SV=2
JURKAT_1A	107	139	P50914|RL14_HUMAN	P50914	RL14_HUMAN	112.22	20	20	26584	7	7	11		23432	60S ribosomal protein L14 OS=Homo sapiens OX=9606 GN=RPL14 PE=1 SV=4
JURKAT_1A	111	371	P83731|RL24_HUMAN	P83731	RL24_HUMAN	110.78	16	16	48776	5	5	10	Oxidation (M); Mutation	17779	60S ribosomal protein L24 OS=Homo sapiens OX=9606 GN=RPL24 PE=1 SV=1
JURKAT_1A	104	680	P05204|HMGN2_HUMAN	P05204	HMGN2_HUMAN	110.31	32	32	1909.9	4	4	9	Mutation	9393	Non-histone chromosomal protein HMG-17 OS=Homo sapiens OX=9606 GN=HMGN2 PE=1 SV=3
JURKAT_1A	138	185	P60896|SEM1_HUMAN	P60896	SEM1_HUMAN	109.91	44	44	6564.5	5	5	6		8278	26S proteasome complex subunit SEM1 OS=Homo sapiens OX=9606 GN=SEM1 PE=1 SV=1
JURKAT_1A	234	33487	P55327-7|TPD52_HUMAN	P55327-7	TPD52_HUMAN	109.47	11	11	1520.4	4	4	4		25401	Isoform 7 of Tumor protein D52 OS=Homo sapiens OX=9606 GN=TPD52
JURKAT_1A	143	690	Q9BUJ2-2|HNRL1_HUMAN	Q9BUJ2-2	HNRL1_HUMAN	109.3	5	5	2207.3	5	5	7		90292	Isoform 2 of Heterogeneous nuclear ribonucleoprotein U-like protein 1 OS=Homo sapiens OX=9606 GN=HNRNPUL1
JURKAT_1A	146	33561	P0C0S5|H2AZ_HUMAN	P0C0S5	H2AZ_HUMAN	108.69	24	24	1699.3	4	4	6		13553	Histone H2A.Z OS=Homo sapiens OX=9606 GN=H2AZ1 PE=1 SV=2
JURKAT_1A	148	545	Q92974|ARHG2_HUMAN	Q92974	ARHG2_HUMAN	107.33	2	2	6116.7	3	3	6		111543	Rho guanine nucleotide exchange factor 2 OS=Homo sapiens OX=9606 GN=ARHGEF2 PE=1 SV=4
JURKAT_1A	95	145	P35998|PRS7_HUMAN	P35998	PRS7_HUMAN	106.92	11	11	8648.8	6	6	11		48634	26S proteasome regulatory subunit 7 OS=Homo sapiens OX=9606 GN=PSMC2 PE=1 SV=3
JURKAT_1A	134	11737	P17987|TCPA_HUMAN	P17987	TCPA_HUMAN	106.91	5	5	14501	4	4	8		60344	T-complex protein 1 subunit alpha OS=Homo sapiens OX=9606 GN=TCP1 PE=1 SV=1
JURKAT_1A	132	98	Q99729-2|ROAA_HUMAN	Q99729-2	ROAA_HUMAN	106.62	19	19	3163.6	8	8	9		35968	Isoform 2 of Heterogeneous nuclear ribonucleoprotein A/B OS=Homo sapiens OX=9606 GN=HNRNPAB
JURKAT_1A	161	1168	P47897-2|SYQ_HUMAN	P47897-2	SYQ_HUMAN	106.56	3	3	20446	2	2	5		86579	Isoform 2 of Glutamine--tRNA ligase OS=Homo sapiens OX=9606 GN=QARS1
JURKAT_1A	83	336	P60866|RS20_HUMAN	P60866	RS20_HUMAN	106.38	28	28	9499.7	4	4	14	Mutation	13373	40S ribosomal protein S20 OS=Homo sapiens OX=9606 GN=RPS20 PE=1 SV=1
JURKAT_1A	131	217	Q92804|RBP56_HUMAN	Q92804	RBP56_HUMAN	105.15	12	12	3499.7	6	5	8		61830	TATA-binding protein-associated factor 2N OS=Homo sapiens OX=9606 GN=TAF15 PE=1 SV=1
JURKAT_1A	69	58	P19338|NUCL_HUMAN	P19338	NUCL_HUMAN	104.61	5	5	117030	4	4	17		76615	Nucleolin OS=Homo sapiens OX=9606 GN=NCL PE=1 SV=3
JURKAT_1A	114	300	Q15046|SYK_HUMAN	Q15046	SYK_HUMAN	104.32	10	10	11596	5	5	9		68048	Lysine--tRNA ligase OS=Homo sapiens OX=9606 GN=KARS1 PE=1 SV=3
JURKAT_1A	163	730	Q8N5W9|RFLB_HUMAN	Q8N5W9	RFLB_HUMAN	102.52	14	14	37509	5	5	7		22882	Refilin-B OS=Homo sapiens OX=9606 GN=RFLNB PE=1 SV=1
JURKAT_1A	181	33581	Q9NRF9|DPOE3_HUMAN	Q9NRF9	DPOE3_HUMAN	102.42	14	14	0	4	4	4		16860	DNA polymerase epsilon subunit 3 OS=Homo sapiens OX=9606 GN=POLE3 PE=1 SV=1
JURKAT_1A	109	11098	P81605|DCD_HUMAN	P81605	DCD_HUMAN	102.32	54	54	5459.3	5	5	11	Cysteinylation	11284	Dermcidin OS=Homo sapiens OX=9606 GN=DCD PE=1 SV=2
JURKAT_1A	157	285	Q9NW64-2|RBM22_HUMAN	Q9NW64-2	RBM22_HUMAN	101.61	13	13	9265.7	4	4	7		41152	Isoform 2 of Pre-mRNA-splicing factor RBM22 OS=Homo sapiens OX=9606 GN=RBM22
JURKAT_1A	189	81	Q15785|TOM34_HUMAN	Q15785	TOM34_HUMAN	101.53	4	4	2710.3	3	3	4		34559	Mitochondrial import receptor subunit TOM34 OS=Homo sapiens OX=9606 GN=TOMM34 PE=1 SV=2
JURKAT_1A	221	405	Q96I24|FUBP3_HUMAN	Q96I24	FUBP3_HUMAN	101.46	4	4	2134.9	3	3	3		61640	Far upstream element-binding protein 3 OS=Homo sapiens OX=9606 GN=FUBP3 PE=1 SV=2
JURKAT_1A	179	33	P11142-2|HSP7C_HUMAN	P11142-2	HSP7C_HUMAN	100.29	5	5	0	6	5	6	Mutation	53518	Isoform 2 of Heat shock cognate 71 kDa protein OS=Homo sapiens OX=9606 GN=HSPA8
JURKAT_1A	177	287	P62244|RS15A_HUMAN	P62244	RS15A_HUMAN	100.01	35	35	8318.9	5	5	6		14840	40S ribosomal protein S15a OS=Homo sapiens OX=9606 GN=RPS15A PE=1 SV=2
JURKAT_1A	79	50293	P84243|H33_HUMAN	P84243	H33_HUMAN	99.78	41	41	49758	9	9	20	Oxidation (M)	15328	Histone H3.3 OS=Homo sapiens OX=9606 GN=H3-3A PE=1 SV=2
JURKAT_1A	133	569	P46379-4|BAG6_HUMAN	P46379-4	BAG6_HUMAN	99.75	2	2	32380	3	3	6		96800	Isoform 4 of Large proline-rich protein BAG6 OS=Homo sapiens OX=9606 GN=BAG6
JURKAT_1A	167	671	P25398|RS12_HUMAN	P25398	RS12_HUMAN	99.53	23	23	3749.3	3	3	6		14515	40S ribosomal protein S12 OS=Homo sapiens OX=9606 GN=RPS12 PE=1 SV=3
JURKAT_1A	207	264	P41227-2|NAA10_HUMAN	P41227-2	NAA10_HUMAN	99.27	14	14	6613	4	4	4		24784	Isoform 2 of N-alpha-acetyltransferase 10 OS=Homo sapiens OX=9606 GN=NAA10
JURKAT_1A	130	708	Q27J81-2|INF2_HUMAN	Q27J81-2	INF2_HUMAN	99.06	3	3	6072.6	3	3	7	Mutation	134617	Isoform 2 of Inverted formin-2 OS=Homo sapiens OX=9606 GN=INF2
JURKAT_1A	173	704	O00479|HMGN4_HUMAN	O00479	HMGN4_HUMAN	97.88	28	28	217.01	3	3	5		9539	High mobility group nucleosome-binding domain-containing protein 4 OS=Homo sapiens OX=9606 GN=HMGN4 PE=1 SV=3
JURKAT_1A	63	286	Q99878|H2A1J_HUMAN	Q99878	H2A1J_HUMAN	97.41	38	38	13901	7	2	21		13936	Histone H2A type 1-J OS=Homo sapiens OX=9606 GN=H2AC14 PE=1 SV=3
JURKAT_1A	125	50381	O95400|CD2B2_HUMAN	O95400	CD2B2_HUMAN	96.12	8	8	26075	3	3	8		37646	CD2 antigen cytoplasmic tail-binding protein 2 OS=Homo sapiens OX=9606 GN=CD2BP2 PE=1 SV=1
JURKAT_1A	112	273	Q15008-4|PSMD6_HUMAN	Q15008-4	PSMD6_HUMAN	95.86	11	11	2161.7	7	7	10		51923	Isoform 4 of 26S proteasome non-ATPase regulatory subunit 6 OS=Homo sapiens OX=9606 GN=PSMD6
JURKAT_1A	67	322	P62750|RL23A_HUMAN	P62750	RL23A_HUMAN	95.7	37	37	24303	6	6	16		17695	60S ribosomal protein L23a OS=Homo sapiens OX=9606 GN=RPL23A PE=1 SV=1
JURKAT_1A	78	41	P62701|RS4X_HUMAN	P62701	RS4X_HUMAN	95.44	21	21	48042	7	7	17		29598	40S ribosomal protein S4 X isoform OS=Homo sapiens OX=9606 GN=RPS4X PE=1 SV=2
JURKAT_1A	94	40	P62081|RS7_HUMAN	P62081	RS7_HUMAN	95.19	23	23	64791	5	5	10	Mutation	22127	40S ribosomal protein S7 OS=Homo sapiens OX=9606 GN=RPS7 PE=1 SV=1
JURKAT_1A	151	3	P21333-2|FLNA_HUMAN	P21333-2	FLNA_HUMAN	94.77	2	2	1911.2	4	4	5		280016	Isoform 2 of Filamin-A OS=Homo sapiens OX=9606 GN=FLNA
JURKAT_1A	213	33564	Q16531|DDB1_HUMAN	Q16531	DDB1_HUMAN	94.5	2	2	631.5	3	3	3		126968	DNA damage-binding protein 1 OS=Homo sapiens OX=9606 GN=DDB1 PE=1 SV=1
JURKAT_1A	128	1181	O00268|TAF4_HUMAN	O00268	TAF4_HUMAN	93.69	2	2	468.35	3	3	7		110114	Transcription initiation factor TFIID subunit 4 OS=Homo sapiens OX=9606 GN=TAF4 PE=1 SV=2
JURKAT_1A	186	50291	P52597|HNRPF_HUMAN	P52597	HNRPF_HUMAN	92.69	9	9	163.43	3	2	4		45672	Heterogeneous nuclear ribonucleoprotein F OS=Homo sapiens OX=9606 GN=HNRNPF PE=1 SV=3
JURKAT_1A	183	206	Q9NSI2-2|F207A_HUMAN	Q9NSI2-2	F207A_HUMAN	92.43	17	17	4150	3	3	5	Oxidation (M)	23945	Isoform B of Protein FAM207A OS=Homo sapiens OX=9606 GN=FAM207A
JURKAT_1A	155	344	P33240|CSTF2_HUMAN	P33240	CSTF2_HUMAN	92.39	11	11	4255.8	5	5	5		60959	Cleavage stimulation factor subunit 2 OS=Homo sapiens OX=9606 GN=CSTF2 PE=1 SV=1
JURKAT_1A	310	50341	Q15554-4|TERF2_HUMAN	Q15554-4	TERF2_HUMAN	92.24	6	6	1383.8	2	2	2		32298	Isoform 2 of Telomeric repeat-binding factor 2 OS=Homo sapiens OX=9606 GN=TERF2
JURKAT_1A	103	595	Q16543|CDC37_HUMAN	Q16543	CDC37_HUMAN	92.04	4	4	39277	2	2	9		44468	Hsp90 co-chaperone Cdc37 OS=Homo sapiens OX=9606 GN=CDC37 PE=1 SV=1
JURKAT_1A	193	697	Q9C005|DPY30_HUMAN	Q9C005	DPY30_HUMAN	91.96	15	15	3534.1	3	3	4		11250	Protein dpy-30 homolog OS=Homo sapiens OX=9606 GN=DPY30 PE=1 SV=1
JURKAT_1A	135	153	Q01844-5|EWS_HUMAN	Q01844-5	EWS_HUMAN	91.74	10	10	4385.8	6	6	8	Mutation	68966	Isoform 5 of RNA-binding protein EWS OS=Homo sapiens OX=9606 GN=EWSR1
JURKAT_1A	171	571	Q96NC0|ZMAT2_HUMAN	Q96NC0	ZMAT2_HUMAN	91.11	8	8	9698.7	2	2	5		23612	Zinc finger matrin-type protein 2 OS=Homo sapiens OX=9606 GN=ZMAT2 PE=1 SV=1
JURKAT_1A	206	50306	O43684-2|BUB3_HUMAN	O43684-2	BUB3_HUMAN	91.03	10	10	2867.4	3	3	4		36955	Isoform 2 of Mitotic checkpoint protein BUB3 OS=Homo sapiens OX=9606 GN=BUB3
JURKAT_1A	170	11533	Q13951-2|PEBB_HUMAN	Q13951-2	PEBB_HUMAN	90.23	9	9	25198	2	2	5		21991	Isoform 2 of Core-binding factor subunit beta OS=Homo sapiens OX=9606 GN=CBFB
JURKAT_1A	127	280	P05198|IF2A_HUMAN	P05198	IF2A_HUMAN	90.11	4	4	7020.9	2	2	7	Oxidation (M)	36112	Eukaryotic translation initiation factor 2 subunit 1 OS=Homo sapiens OX=9606 GN=EIF2S1 PE=1 SV=3
JURKAT_1A	188	294	P29401|TKT_HUMAN	P29401	TKT_HUMAN	89.58	7	7	3351.6	4	4	4	Mutation	67878	Transketolase OS=Homo sapiens OX=9606 GN=TKT PE=1 SV=3
JURKAT_1A	156	4198	P35580-3|MYH10_HUMAN	P35580-3	MYH10_HUMAN	88.16	1	1	560.83	3	3	6		231367	Isoform 3 of Myosin-10 OS=Homo sapiens OX=9606 GN=MYH10
JURKAT_1A	210	1129	P48634-2|PRC2A_HUMAN	P48634-2	PRC2A_HUMAN	87.85	1	1	3938.7	2	2	3		227837	Isoform 2 of Protein PRRC2A OS=Homo sapiens OX=9606 GN=PRRC2A
JURKAT_1A	238	50323	P21108|PRPS3_HUMAN	P21108	PRPS3_HUMAN	87.83	6	6	1566	2	2	3		34839	Ribose-phosphate pyrophosphokinase 3 OS=Homo sapiens OX=9606 GN=PRPS1L1 PE=1 SV=2
JURKAT_1A	172	787	Q9Y3C6|PPIL1_HUMAN	Q9Y3C6	PPIL1_HUMAN	87.71	9	9	9767.2	3	3	5		18237	Peptidyl-prolyl cis-trans isomerase-like 1 OS=Homo sapiens OX=9606 GN=PPIL1 PE=1 SV=1
JURKAT_1A	145	117	P18621|RL17_HUMAN	P18621	RL17_HUMAN	87.41	25	25	10302	4	4	7	Mutation	21397	60S ribosomal protein L17 OS=Homo sapiens OX=9606 GN=RPL17 PE=1 SV=3
JURKAT_1A	50	32	P62249|RS16_HUMAN	P62249	RS16_HUMAN	87.31	38	38	185000	5	5	24		16445	40S ribosomal protein S16 OS=Homo sapiens OX=9606 GN=RPS16 PE=1 SV=2
JURKAT_1A	195	9531	Q07666-3|KHDR1_HUMAN	Q07666-3	KHDR1_HUMAN	87.22	11	11	2668.9	5	5	5		44027	Isoform 3 of KH domain-containing RNA-binding signal transduction-associated protein 1 OS=Homo sapiens OX=9606 GN=KHDRBS1
JURKAT_1A	203	33413	P46777|RL5_HUMAN	P46777	RL5_HUMAN	86.82	11	11	0	3	3	4		34363	60S ribosomal protein L5 OS=Homo sapiens OX=9606 GN=RPL5 PE=1 SV=3
JURKAT_1A	160	724	P05386-2|RLA1_HUMAN	P05386-2	RLA1_HUMAN	85.32	34	34	0	3	1	6	Oxidation (M)	8804	Isoform 2 of 60S acidic ribosomal protein P1 OS=Homo sapiens OX=9606 GN=RPLP1
JURKAT_1A	113	124	Q13347|EIF3I_HUMAN	Q13347	EIF3I_HUMAN	84.84	18	18	3074.1	4	4	9		36502	Eukaryotic translation initiation factor 3 subunit I OS=Homo sapiens OX=9606 GN=EIF3I PE=1 SV=1
JURKAT_1A	124	1089	P53618|COPB_HUMAN	P53618	COPB_HUMAN	84.31	5	5	5243.1	3	3	8		107142	Coatomer subunit beta OS=Homo sapiens OX=9606 GN=COPB1 PE=1 SV=3
JURKAT_1A	139	288	P46778|RL21_HUMAN	P46778	RL21_HUMAN	84.24	12	12	0	4	3	7	Oxidation (M)	18565	60S ribosomal protein L21 OS=Homo sapiens OX=9606 GN=RPL21 PE=1 SV=2
JURKAT_1A	159	120	P23528|COF1_HUMAN	P23528	COF1_HUMAN	84.18	13	13	16508	2	2	5	Oxidation (M)	18502	Cofilin-1 OS=Homo sapiens OX=9606 GN=CFL1 PE=1 SV=3
JURKAT_1A	164	804	P15923-2|TFE2_HUMAN	P15923-2	TFE2_HUMAN	83.9	3	3	11323	2	2	5	Oxidation (M)	67265	Isoform E47 of Transcription factor E2-alpha OS=Homo sapiens OX=9606 GN=TCF3
JURKAT_1A	118	11714	O75533|SF3B1_HUMAN	O75533	SF3B1_HUMAN	83.88	2	2	7621.6	2	2	7		145830	Splicing factor 3B subunit 1 OS=Homo sapiens OX=9606 GN=SF3B1 PE=1 SV=3
JURKAT_1A	231	50317	Q9Y262-2|EIF3L_HUMAN	Q9Y262-2	EIF3L_HUMAN	82.81	3	3	1080	2	2	3		61014	Isoform 2 of Eukaryotic translation initiation factor 3 subunit L OS=Homo sapiens OX=9606 GN=EIF3L
JURKAT_1A	204	35525	Q8N163|CCAR2_HUMAN	Q8N163	CCAR2_HUMAN	82.8	2	2	1192.5	2	2	4		102902	Cell cycle and apoptosis regulator protein 2 OS=Homo sapiens OX=9606 GN=CCAR2 PE=1 SV=2
JURKAT_1A	198	12898	O43823|AKAP8_HUMAN	O43823	AKAP8_HUMAN	82.58	4	4	2815.5	2	2	4		76108	A-kinase anchor protein 8 OS=Homo sapiens OX=9606 GN=AKAP8 PE=1 SV=1
JURKAT_1A	223	1077	Q12962|TAF10_HUMAN	Q12962	TAF10_HUMAN	82	11	11	3576.5	3	3	4		21711	Transcription initiation factor TFIID subunit 10 OS=Homo sapiens OX=9606 GN=TAF10 PE=1 SV=1
JURKAT_1A	178	80	P62847|RS24_HUMAN	P62847	RS24_HUMAN	81.85	35	35	1175.7	5	5	5		15423	40S ribosomal protein S24 OS=Homo sapiens OX=9606 GN=RPS24 PE=1 SV=1
JURKAT_1A	149	50315	Q9NPE3|NOP10_HUMAN	Q9NPE3	NOP10_HUMAN	81.78	42	42	3523.8	4	4	6	Mutation	7706	H/ACA ribonucleoprotein complex subunit 3 OS=Homo sapiens OX=9606 GN=NOP10 PE=1 SV=1
JURKAT_1A	121	134	O00487|PSDE_HUMAN	O00487	PSDE_HUMAN	81.77	14	14	5703.8	4	4	8		34577	26S proteasome non-ATPase regulatory subunit 14 OS=Homo sapiens OX=9606 GN=PSMD14 PE=1 SV=1
JURKAT_1A	247	518	P41567|EIF1_HUMAN	P41567	EIF1_HUMAN	80.11	14	14	1278.5	2	2	3		12732	Eukaryotic translation initiation factor 1 OS=Homo sapiens OX=9606 GN=EIF1 PE=1 SV=1
JURKAT_1A	166	17154	Q14657|LAGE3_HUMAN	Q14657	LAGE3_HUMAN	79.66	11	11	18550	3	3	6		14804	EKC/KEOPS complex subunit LAGE3 OS=Homo sapiens OX=9606 GN=LAGE3 PE=1 SV=2
JURKAT_1A	220	577	Q9UNF1|MAGD2_HUMAN	Q9UNF1	MAGD2_HUMAN	79.49	11	11	0	3	3	3	Mutation	64954	Melanoma-associated antigen D2 OS=Homo sapiens OX=9606 GN=MAGED2 PE=1 SV=2
JURKAT_1A	202	297	P25685-2|DNJB1_HUMAN	P25685-2	DNJB1_HUMAN	78.97	15	15	1507.4	3	3	5		27016	Isoform 2 of DnaJ homolog subfamily B member 1 OS=Homo sapiens OX=9606 GN=DNAJB1
JURKAT_1A	211	423	Q15149|PLEC_HUMAN	Q15149	PLEC_HUMAN	78.37	0	0	0	3	1	3		531796	Plectin OS=Homo sapiens OX=9606 GN=PLEC PE=1 SV=3
JURKAT_1A	194	331	Q02790|FKBP4_HUMAN	Q02790	FKBP4_HUMAN	77.86	10	10	1722.6	4	4	5	Oxidation (M)	51805	Peptidyl-prolyl cis-trans isomerase FKBP4 OS=Homo sapiens OX=9606 GN=FKBP4 PE=1 SV=3
JURKAT_1A	308	33381	Q9NZN8|CNOT2_HUMAN	Q9NZN8	CNOT2_HUMAN	77.75	8	8	1390.9	2	2	2	Mutation	59738	CCR4-NOT transcription complex subunit 2 OS=Homo sapiens OX=9606 GN=CNOT2 PE=1 SV=1
JURKAT_1A	235	59	Q9Y3D0|CIA2B_HUMAN	Q9Y3D0	CIA2B_HUMAN	77.71	21	21	1095.6	3	3	3		17663	Cytosolic iron-sulfur assembly component 2B OS=Homo sapiens OX=9606 GN=CIAO2B PE=1 SV=1
JURKAT_1A	57	811	Q9Y224|RTRAF_HUMAN	Q9Y224	RTRAF_HUMAN	77.06	7	7	69815	4	4	19		28068	RNA transcription translation and transport factor protein OS=Homo sapiens OX=9606 GN=RTRAF PE=1 SV=1
JURKAT_1A	233	903	P26599|PTBP1_HUMAN	P26599	PTBP1_HUMAN	76.86	5	5	3667.6	4	4	4		57221	Polypyrimidine tract-binding protein 1 OS=Homo sapiens OX=9606 GN=PTBP1 PE=1 SV=1
JURKAT_1A	288	33455	Q13451|FKBP5_HUMAN	Q13451	FKBP5_HUMAN	76.62	8	8	0	2	2	2		51212	Peptidyl-prolyl cis-trans isomerase FKBP5 OS=Homo sapiens OX=9606 GN=FKBP5 PE=1 SV=2
JURKAT_1A	137	608	Q12906-2|ILF3_HUMAN	Q12906-2	ILF3_HUMAN	76.52	3	3	17621	3	3	6	Mutation	76033	Isoform 2 of Interleukin enhancer-binding factor 3 OS=Homo sapiens OX=9606 GN=ILF3
JURKAT_1A	324	50388	O43399-6|TPD54_HUMAN	O43399-6	TPD54_HUMAN	76.25	15	15	750.15	2	2	2		17473	Isoform 6 of Tumor protein D54 OS=Homo sapiens OX=9606 GN=TPD52L2
JURKAT_1A	208	11521	P63104|1433Z_HUMAN	P63104	1433Z_HUMAN	75.96	16	16	1179.5	2	2	4	Mutation	27745	14-3-3 protein zeta/delta OS=Homo sapiens OX=9606 GN=YWHAZ PE=1 SV=1
JURKAT_1A	224	335	P61254|RL26_HUMAN	P61254	RL26_HUMAN	75.56	19	19	741.4	5	5	5		17258	60S ribosomal protein L26 OS=Homo sapiens OX=9606 GN=RPL26 PE=1 SV=1
JURKAT_1A	239	11739	P35611-3|ADDA_HUMAN	P35611-3	ADDA_HUMAN	75.48	3	3	1515.7	2	2	3		84303	Isoform 3 of Alpha-adducin OS=Homo sapiens OX=9606 GN=ADD1
JURKAT_1A	182	523	P62314|SMD1_HUMAN	P62314	SMD1_HUMAN	75.43	34	34	1862.8	5	5	7		13282	Small nuclear ribonucleoprotein Sm D1 OS=Homo sapiens OX=9606 GN=SNRPD1 PE=1 SV=1
JURKAT_1A	228	121	P62753|RS6_HUMAN	P62753	RS6_HUMAN	75.33	13	13	144.4	3	3	3		28681	40S ribosomal protein S6 OS=Homo sapiens OX=9606 GN=RPS6 PE=1 SV=1
JURKAT_1A	244	33463	P26196|DDX6_HUMAN	P26196	DDX6_HUMAN	75.21	3	3	2277.9	2	2	4		54417	Probable ATP-dependent RNA helicase DDX6 OS=Homo sapiens OX=9606 GN=DDX6 PE=1 SV=2
JURKAT_1A	215	11287	Q9UPT8|ZC3H4_HUMAN	Q9UPT8	ZC3H4_HUMAN	75.04	3	3	0	3	3	4		140256	Zinc finger CCCH domain-containing protein 4 OS=Homo sapiens OX=9606 GN=ZC3H4 PE=1 SV=3
JURKAT_1A	279	15666	P07814|SYEP_HUMAN	P07814	SYEP_HUMAN	74.75	2	2	542.44	2	2	2		170590	Bifunctional glutamate/proline--tRNA ligase OS=Homo sapiens OX=9606 GN=EPRS1 PE=1 SV=5
JURKAT_1A	225	67	O75822-2|EIF3J_HUMAN	O75822-2	EIF3J_HUMAN	74.47	16	16	644.94	3	3	3		22941	Isoform 2 of Eukaryotic translation initiation factor 3 subunit J OS=Homo sapiens OX=9606 GN=EIF3J
JURKAT_1A	180	678	P38117-2|ETFB_HUMAN	P38117-2	ETFB_HUMAN	73.91	8	8	4007.8	1	1	5		37435	Isoform 2 of Electron transfer flavoprotein subunit beta OS=Homo sapiens OX=9606 GN=ETFB
JURKAT_1A	336	11273	Q15517|CDSN_HUMAN	Q15517	CDSN_HUMAN	73.87	4	4	0	2	2	2		51522	Corneodesmosin OS=Homo sapiens OX=9606 GN=CDSN PE=1 SV=3
JURKAT_1A	342	50390	Q6PH81-2|CP087_HUMAN	Q6PH81-2	CP087_HUMAN	73.8	16	16	1784.8	2	2	2		10431	Isoform 2 of UPF0547 protein C16orf87 OS=Homo sapiens OX=9606 GN=C16orf87
JURKAT_1A	265	2690	Q9NSY1|BMP2K_HUMAN	Q9NSY1	BMP2K_HUMAN	73.29	3	3	1588.4	2	2	2		129171	BMP-2-inducible protein kinase OS=Homo sapiens OX=9606 GN=BMP2K PE=1 SV=2
JURKAT_1A	152	33449	Q15233-2|NONO_HUMAN	Q15233-2	NONO_HUMAN	73.28	15	15	3213.1	8	8	9		43866	Isoform 2 of Non-POU domain-containing octamer-binding protein OS=Homo sapiens OX=9606 GN=NONO
JURKAT_1A	192	406	Q9Y295|DRG1_HUMAN	Q9Y295	DRG1_HUMAN	72.65	4	4	1720.8	3	3	5		40542	Developmentally-regulated GTP-binding protein 1 OS=Homo sapiens OX=9606 GN=DRG1 PE=1 SV=1
JURKAT_1A	105	759	Q13418|ILK_HUMAN	Q13418	ILK_HUMAN	72.41	4	4	12166	2	2	9	Oxidation (M)	51419	Integrin-linked protein kinase OS=Homo sapiens OX=9606 GN=ILK PE=1 SV=2
JURKAT_1A	162	1350	Q99459|CDC5L_HUMAN	Q99459	CDC5L_HUMAN	72.23	3	3	4089.4	3	3	5		92251	Cell division cycle 5-like protein OS=Homo sapiens OX=9606 GN=CDC5L PE=1 SV=2
JURKAT_1A	252	884	P06454-2|PTMA_HUMAN	P06454-2	PTMA_HUMAN	71.6	60	60	2619.8	2	2	3	Mutation	12074	Isoform 2 of Prothymosin alpha OS=Homo sapiens OX=9606 GN=PTMA
JURKAT_1A	187	3958	P82914|RT15_HUMAN	P82914	RT15_HUMAN	71.41	11	11	10534	2	2	4		29842	28S ribosomal protein S15 mitochondrial OS=Homo sapiens OX=9606 GN=MRPS15 PE=1 SV=1
JURKAT_1A	377	985	Q86XN8|MEX3D_HUMAN	Q86XN8	MEX3D_HUMAN	71.32	4	4	0	1	1	1		64883	RNA-binding protein MEX3D OS=Homo sapiens OX=9606 GN=MEX3D PE=1 SV=3
JURKAT_1A	335	1738	P52272-2|HNRPM_HUMAN	P52272-2	HNRPM_HUMAN	70.73	5	5	0	2	2	2		73621	Isoform 2 of Heterogeneous nuclear ribonucleoprotein M OS=Homo sapiens OX=9606 GN=HNRNPM
JURKAT_1A	334	50307	O75190-2|DNJB6_HUMAN	O75190-2	DNJB6_HUMAN	70.6	14	14	591.79	2	2	2		26900	Isoform B of DnaJ homolog subfamily B member 6 OS=Homo sapiens OX=9606 GN=DNAJB6
JURKAT_1A	344	33526	Q15366-8|PCBP2_HUMAN	Q15366-8	PCBP2_HUMAN	70.43	5	5	2119.2	2	2	2		33926	Isoform 8 of Poly(rC)-binding protein 2 OS=Homo sapiens OX=9606 GN=PCBP2
JURKAT_1A	205	421	Q9NP97|DLRB1_HUMAN	Q9NP97	DLRB1_HUMAN	69.32	9	9	0	2	2	4		10922	Dynein light chain roadblock-type 1 OS=Homo sapiens OX=9606 GN=DYNLRB1 PE=1 SV=3
JURKAT_1A	232	167	P62195-2|PRS8_HUMAN	P62195-2	PRS8_HUMAN	69.05	5	5	4441.1	2	2	3		44784	Isoform 2 of 26S proteasome regulatory subunit 8 OS=Homo sapiens OX=9606 GN=PSMC5
JURKAT_1A	214	528	P50991-2|TCPD_HUMAN	P50991-2	TCPD_HUMAN	68.81	5	5	10261	4	4	5		54720	Isoform 2 of T-complex protein 1 subunit delta OS=Homo sapiens OX=9606 GN=CCT4
JURKAT_1A	218	11303	P31943|HNRH1_HUMAN	P31943	HNRH1_HUMAN	68.39	12	12	184.61	5	4	6		49229	Heterogeneous nuclear ribonucleoprotein H OS=Homo sapiens OX=9606 GN=HNRNPH1 PE=1 SV=4
JURKAT_1A	343	50400	O43660|PLRG1_HUMAN	O43660	PLRG1_HUMAN	68.15	4	4	2780.8	2	2	2		57194	Pleiotropic regulator 1 OS=Homo sapiens OX=9606 GN=PLRG1 PE=1 SV=1
JURKAT_1A	292	33555	Q9Y3E1|HDGR3_HUMAN	Q9Y3E1	HDGR3_HUMAN	68.14	9	9	0	2	2	2		22620	Hepatoma-derived growth factor-related protein 3 OS=Homo sapiens OX=9606 GN=HDGFL3 PE=1 SV=1
JURKAT_1A	338	50314	O75534-3|CSDE1_HUMAN	O75534-3	CSDE1_HUMAN	67.85	4	4	0	2	2	2		90605	Isoform 3 of Cold shock domain-containing protein E1 OS=Homo sapiens OX=9606 GN=CSDE1
JURKAT_1A	174	11643	O95983-2|MBD3_HUMAN	O95983-2	MBD3_HUMAN	67.79	7	7	20336	2	2	5		29014	Isoform 2 of Methyl-CpG-binding domain protein 3 OS=Homo sapiens OX=9606 GN=MBD3
JURKAT_1A	136	247	Q8IUE6|H2A2B_HUMAN	Q8IUE6	H2A2B_HUMAN	67.57	32	32	0	5	2	9		13995	Histone H2A type 2-B OS=Homo sapiens OX=9606 GN=H2AC21 PE=1 SV=3
JURKAT_1A	237	823	Q96PK6-5|RBM14_HUMAN	Q96PK6-5	RBM14_HUMAN	66.56	6	6	0	3	3	3		37034	Isoform 5 of RNA-binding protein 14 OS=Homo sapiens OX=9606 GN=RBM14
JURKAT_1A	309	259	P20290-2|BTF3_HUMAN	P20290-2	BTF3_HUMAN	66.53	9	9	2063.8	1	1	2		17699	Isoform 2 of Transcription factor BTF3 OS=Homo sapiens OX=9606 GN=BTF3
JURKAT_1A	317	39245	Q9BT25|HAUS8_HUMAN	Q9BT25	HAUS8_HUMAN	66.5	11	11	1338.9	2	2	2	Mutation	44857	HAUS augmin-like complex subunit 8 OS=Homo sapiens OX=9606 GN=HAUS8 PE=1 SV=3
JURKAT_1A	301	670	Q13155|AIMP2_HUMAN	Q13155	AIMP2_HUMAN	66.44	5	5	288.99	2	2	2		35349	Aminoacyl tRNA synthase complex-interacting multifunctional protein 2 OS=Homo sapiens OX=9606 GN=AIMP2 PE=1 SV=2
JURKAT_1A	150	2382	P51610-2|HCFC1_HUMAN	P51610-2	HCFC1_HUMAN	65.95	1	1	4421.3	2	2	6	Oxidation (M)	201848	Isoform 2 of Host cell factor 1 OS=Homo sapiens OX=9606 GN=HCFC1
JURKAT_1A	212	171	P14868|SYDC_HUMAN	P14868	SYDC_HUMAN	65.94	13	13	11303	3	3	6		57136	Aspartate--tRNA ligase cytoplasmic OS=Homo sapiens OX=9606 GN=DARS1 PE=1 SV=2
JURKAT_1A	349	33634	Q8IV38|ANKY2_HUMAN	Q8IV38	ANKY2_HUMAN	65.65	7	7	0	2	2	2		49299	Ankyrin repeat and MYND domain-containing protein 2 OS=Homo sapiens OX=9606 GN=ANKMY2 PE=1 SV=1
JURKAT_1A	184	527	Q9H1I8|ASCC2_HUMAN	Q9H1I8	ASCC2_HUMAN	65.56	2	2	18620	1	1	4		86360	Activating signal cointegrator 1 complex subunit 2 OS=Homo sapiens OX=9606 GN=ASCC2 PE=1 SV=3
JURKAT_1A	219	33530	P09661|RU2A_HUMAN	P09661	RU2A_HUMAN	65.36	11	11	381.98	2	2	3		28416	U2 small nuclear ribonucleoprotein A' OS=Homo sapiens OX=9606 GN=SNRPA1 PE=1 SV=2
JURKAT_1A	327	400	P62875|RPAB5_HUMAN	P62875	RPAB5_HUMAN	64.59	18	18	1597.4	2	2	3		7645	DNA-directed RNA polymerases I II and III subunit RPABC5 OS=Homo sapiens OX=9606 GN=POLR2L PE=1 SV=1
JURKAT_1A	347	50412	P62308|RUXG_HUMAN	P62308	RUXG_HUMAN	64.4	45	45	3302.6	2	2	2	Mutation	8496	Small nuclear ribonucleoprotein G OS=Homo sapiens OX=9606 GN=SNRPG PE=1 SV=1
JURKAT_1A	339	50383	Q15599|NHRF2_HUMAN	Q15599	NHRF2_HUMAN	64.31	7	7	0	1	1	2		37414	Na(+)/H(+) exchange regulatory cofactor NHE-RF2 OS=Homo sapiens OX=9606 GN=SLC9A3R2 PE=1 SV=2
JURKAT_1A	294	16348	Q6P996-4|PDXD1_HUMAN	Q6P996-4	PDXD1_HUMAN	63.97	2	2	0	2	2	2		83572	Isoform 4 of Pyridoxal-dependent decarboxylase domain-containing protein 1 OS=Homo sapiens OX=9606 GN=PDXDC1
JURKAT_1A	379	11724	Q9UJV9|DDX41_HUMAN	Q9UJV9	DDX41_HUMAN	63.05	4	4	2288.9	2	2	2		69838	Probable ATP-dependent RNA helicase DDX41 OS=Homo sapiens OX=9606 GN=DDX41 PE=1 SV=2
JURKAT_1A	176	390	Q16777|H2A2C_HUMAN	Q16777	H2A2C_HUMAN	63.02	34	34	0	5	1	8		13988	Histone H2A type 2-C OS=Homo sapiens OX=9606 GN=H2AC20 PE=1 SV=4
JURKAT_1A	236	15412	Q04637-3|IF4G1_HUMAN	Q04637-3	IF4G1_HUMAN	62.94	2	2	483.16	3	3	3		171512	Isoform B of Eukaryotic translation initiation factor 4 gamma 1 OS=Homo sapiens OX=9606 GN=EIF4G1
JURKAT_1A	475	50384	P17542-3|TAL1_HUMAN	P17542-3	TAL1_HUMAN	62.93	19	19	0	1	1	2		16548	Isoform PP22-TAL1 of T-cell acute lymphocytic leukemia protein 1 OS=Homo sapiens OX=9606 GN=TAL1
JURKAT_1A	305	11315	Q9UQ80-2|PA2G4_HUMAN	Q9UQ80-2	PA2G4_HUMAN	62.83	16	16	538.7	3	3	3		38059	Isoform 2 of Proliferation-associated protein 2G4 OS=Homo sapiens OX=9606 GN=PA2G4
JURKAT_1A	158	69	Q8WXC6|CSN9_HUMAN	Q8WXC6	CSN9_HUMAN	62.66	32	32	0	3	3	6		6211	COP9 signalosome complex subunit 9 OS=Homo sapiens OX=9606 GN=COPS9 PE=1 SV=3
JURKAT_1A	442	33531	P61764|STXB1_HUMAN	P61764	STXB1_HUMAN	62.5	3	3	439.7	1	1	1		67569	Syntaxin-binding protein 1 OS=Homo sapiens OX=9606 GN=STXBP1 PE=1 SV=1
JURKAT_1A	126	825	O15145|ARPC3_HUMAN	O15145	ARPC3_HUMAN	62.29	6	6	17478	2	2	8	Oxidation (M)	20547	Actin-related protein 2/3 complex subunit 3 OS=Homo sapiens OX=9606 GN=ARPC3 PE=1 SV=3
JURKAT_1A	340	665	O75663|TIPRL_HUMAN	O75663	TIPRL_HUMAN	62.28	5	5	7010.9	1	1	2		31444	TIP41-like protein OS=Homo sapiens OX=9606 GN=TIPRL PE=1 SV=2
JURKAT_1A	253	11160	Q13428-3|TCOF_HUMAN	Q13428-3	TCOF_HUMAN	62.06	2	2	881.25	2	2	2		152205	Isoform 3 of Treacle protein OS=Homo sapiens OX=9606 GN=TCOF1
JURKAT_1A	242	354	P63208|SKP1_HUMAN	P63208	SKP1_HUMAN	61.77	17	17	3217.2	2	2	3		18658	S-phase kinase-associated protein 1 OS=Homo sapiens OX=9606 GN=SKP1 PE=1 SV=2
JURKAT_1A	190	50316	Q9UIA9|XPO7_HUMAN	Q9UIA9	XPO7_HUMAN	61.17	1	1	1392.8	1	1	4	Oxidation (M)	123907	Exportin-7 OS=Homo sapiens OX=9606 GN=XPO7 PE=1 SV=3
JURKAT_1A	269	894	Q13813-3|SPTN1_HUMAN	Q13813-3	SPTN1_HUMAN	61.16	1	1	619.47	4	4	4		282280	Isoform 3 of Spectrin alpha chain non-erythrocytic 1 OS=Homo sapiens OX=9606 GN=SPTAN1
JURKAT_1A	337	50313	A0JLT2|MED19_HUMAN	A0JLT2	MED19_HUMAN	61.03	10	10	152.81	2	2	2		26273	Mediator of RNA polymerase II transcription subunit 19 OS=Homo sapiens OX=9606 GN=MED19 PE=1 SV=2
JURKAT_1A	175	23319	P61513|RL37A_HUMAN	P61513	RL37A_HUMAN	60.81	45	45	62796	7	7	10		10275	60S ribosomal protein L37a OS=Homo sapiens OX=9606 GN=RPL37A PE=1 SV=2
JURKAT_1A	323	752	Q09028-4|RBBP4_HUMAN	Q09028-4	RBBP4_HUMAN	60.26	4	4	7155.2	2	2	3		43482	Isoform 4 of Histone-binding protein RBBP4 OS=Homo sapiens OX=9606 GN=RBBP4
JURKAT_1A	241	53038	Q9NVU7|SDA1_HUMAN	Q9NVU7	SDA1_HUMAN	60.09	3	3	3370.6	1	1	3	Mutation	79871	Protein SDA1 homolog OS=Homo sapiens OX=9606 GN=SDAD1 PE=1 SV=3
JURKAT_1A	201	809	Q9BW66-3|CINP_HUMAN	Q9BW66-3	CINP_HUMAN	60.04	7	7	411.55	2	2	4		26051	Isoform 3 of Cyclin-dependent kinase 2-interacting protein OS=Homo sapiens OX=9606 GN=CINP
JURKAT_1A	154	965	P62857|RS28_HUMAN	P62857	RS28_HUMAN	59.84	48	48	8416.9	4	4	8		7841	40S ribosomal protein S28 OS=Homo sapiens OX=9606 GN=RPS28 PE=1 SV=1
JURKAT_1A	341	602	Q9Y696|CLIC4_HUMAN	Q9Y696	CLIC4_HUMAN	59.35	6	6	0	1	1	2		28772	Chloride intracellular channel protein 4 OS=Homo sapiens OX=9606 GN=CLIC4 PE=1 SV=4
JURKAT_1A	405	35405	O75044|SRGP2_HUMAN	O75044	SRGP2_HUMAN	58.94	1	1	0	1	1	1		120870	SLIT-ROBO Rho GTPase-activating protein 2 OS=Homo sapiens OX=9606 GN=SRGAP2 PE=1 SV=3
JURKAT_1A	287	50300	Q9UJU2-2|LEF1_HUMAN	Q9UJU2-2	LEF1_HUMAN	58.87	5	5	0	2	2	2		35672	Isoform 2 of Lymphoid enhancer-binding factor 1 OS=Homo sapiens OX=9606 GN=LEF1
JURKAT_1A	467	12167	Q92614-2|MY18A_HUMAN	Q92614-2	MY18A_HUMAN	58.79	2	2	277.01	1	1	1		196436	Isoform 2 of Unconventional myosin-XVIIIa OS=Homo sapiens OX=9606 GN=MYO18A
JURKAT_1A	246	33380	P46779-4|RL28_HUMAN	P46779-4	RL28_HUMAN	58.53	13	13	960.05	3	3	3		7888	Isoform 4 of 60S ribosomal protein L28 OS=Homo sapiens OX=9606 GN=RPL28
JURKAT_1A	283	13151	Q9H501|ESF1_HUMAN	Q9H501	ESF1_HUMAN	58.21	5	5	2621.3	2	2	2	Mutation	98796	ESF1 homolog OS=Homo sapiens OX=9606 GN=ESF1 PE=1 SV=1
JURKAT_1A	258	450	P11388-2|TOP2A_HUMAN	P11388-2	TOP2A_HUMAN	57.85	1	1	7123	1	1	2		177500	Isoform 2 of DNA topoisomerase 2-alpha OS=Homo sapiens OX=9606 GN=TOP2A
JURKAT_1A	445	16303	Q86V87|F16B2_HUMAN	Q86V87	F16B2_HUMAN	57.56	2	2	1476.8	1	1	1		82340	Protein FAM160B2 OS=Homo sapiens OX=9606 GN=FAM160B2 PE=2 SV=2
JURKAT_1A	165	342	Q15370|ELOB_HUMAN	Q15370	ELOB_HUMAN	56.86	14	14	6916.5	1	1	8	Oxidation (M)	13133	Elongin-B OS=Homo sapiens OX=9606 GN=ELOB PE=1 SV=1
JURKAT_1A	268	158	P50238|CRIP1_HUMAN	P50238	CRIP1_HUMAN	56.85	49	49	1583	3	3	3	Mutation	8533	Cysteine-rich protein 1 OS=Homo sapiens OX=9606 GN=CRIP1 PE=1 SV=3
JURKAT_1A	369	90	P51665|PSMD7_HUMAN	P51665	PSMD7_HUMAN	56.71	4	4	641.41	1	1	1		37025	26S proteasome non-ATPase regulatory subunit 7 OS=Homo sapiens OX=9606 GN=PSMD7 PE=1 SV=2
JURKAT_1A	140	8497	Q52LJ0|FA98B_HUMAN	Q52LJ0	FA98B_HUMAN	56.59	5	5	35896	2	2	8		45547	Protein FAM98B OS=Homo sapiens OX=9606 GN=FAM98B PE=1 SV=2
JURKAT_1A	251	1172	Q16864|VATF_HUMAN	Q16864	VATF_HUMAN	56.56	17	17	2617.5	2	2	3		13370	V-type proton ATPase subunit F OS=Homo sapiens OX=9606 GN=ATP6V1F PE=1 SV=2
JURKAT_1A	261	33431	P0DP91|ERPG3_HUMAN	P0DP91	ERPG3_HUMAN	56.54	1	1	110.9	1	1	2		119487	Chimeric ERCC6-PGBD3 protein OS=Homo sapiens OX=9606 GN=ERCC6 PE=1 SV=1
JURKAT_1A	314	2456	P50579-2|MAP2_HUMAN	P50579-2	MAP2_HUMAN	56.48	2	2	0	2	2	2		50510	Isoform 2 of Methionine aminopeptidase 2 OS=Homo sapiens OX=9606 GN=METAP2
JURKAT_1A	409	24167	Q9H6F5|CCD86_HUMAN	Q9H6F5	CCD86_HUMAN	56.37	5	5	1688.6	1	1	1		40236	Coiled-coil domain-containing protein 86 OS=Homo sapiens OX=9606 GN=CCDC86 PE=1 SV=1
JURKAT_1A	325	50401	Q13243-3|SRSF5_HUMAN	Q13243-3	SRSF5_HUMAN	56.34	11	11	1574.9	2	2	2	Mutation	30858	Isoform SRP40-4 of Serine/arginine-rich splicing factor 5 OS=Homo sapiens OX=9606 GN=SRSF5
JURKAT_1A	270	11607	Q9BXP5-5|SRRT_HUMAN	Q9BXP5-5	SRRT_HUMAN	56.15	2	2	0	3	3	3		96223	Isoform 5 of Serrate RNA effector molecule homolog OS=Homo sapiens OX=9606 GN=SRRT
JURKAT_1A	274	17259	Q4KMP7|TB10B_HUMAN	Q4KMP7	TB10B_HUMAN	55.68	3	3	3515.7	2	2	4		87199	TBC1 domain family member 10B OS=Homo sapiens OX=9606 GN=TBC1D10B PE=1 SV=3
JURKAT_1A	248	537	Q96MX6-2|WDR92_HUMAN	Q96MX6-2	WDR92_HUMAN	55.64	5	5	514.13	1	1	3		32128	Isoform 2 of WD repeat-containing protein 92 OS=Homo sapiens OX=9606 GN=WDR92
JURKAT_1A	249	50387	Q00534|CDK6_HUMAN	Q00534	CDK6_HUMAN	55.55	5	5	16477	1	1	3		36938	Cyclin-dependent kinase 6 OS=Homo sapiens OX=9606 GN=CDK6 PE=1 SV=1
JURKAT_1A	404	607	O75153|CLU_HUMAN	O75153	CLU_HUMAN	54.46	1	1	246.3	1	1	1		146669	Clustered mitochondria protein homolog OS=Homo sapiens OX=9606 GN=CLUH PE=1 SV=2
JURKAT_1A	383	6380	Q9HBE1-3|PATZ1_HUMAN	Q9HBE1-3	PATZ1_HUMAN	54.44	2	2	744.97	1	1	1		69079	Isoform 3 of POZ- AT hook- and zinc finger-containing protein 1 OS=Homo sapiens OX=9606 GN=PATZ1
JURKAT_1A	290	716	O75083-3|WDR1_HUMAN	O75083-3	WDR1_HUMAN	54.37	5	5	7471.8	2	2	2		50694	Isoform 2 of WD repeat-containing protein 1 OS=Homo sapiens OX=9606 GN=WDR1
JURKAT_1A	278	1718	Q9UKM9|RALY_HUMAN	Q9UKM9	RALY_HUMAN	54.28	5	5	51279	1	1	2	Mutation	32463	RNA-binding protein Raly OS=Homo sapiens OX=9606 GN=RALY PE=1 SV=1
JURKAT_1A	282	24	P0DMV8-2|HS71A_HUMAN	P0DMV8-2	HS71A_HUMAN	54.2	3	3	0	2	1	2		63937	Isoform 2 of Heat shock 70 kDa protein 1A OS=Homo sapiens OX=9606 GN=HSPA1A
JURKAT_1A	419	695	O94979-7|SC31A_HUMAN	O94979-7	SC31A_HUMAN	53.68	1	1	406.24	1	1	2		105753	Isoform 7 of Protein transport protein Sec31A OS=Homo sapiens OX=9606 GN=SEC31A
JURKAT_1A	216	33392	Q9BUL8|PDC10_HUMAN	Q9BUL8	PDC10_HUMAN	53.51	14	14	6856.3	3	3	5		24702	Programmed cell death protein 10 OS=Homo sapiens OX=9606 GN=PDCD10 PE=1 SV=1
JURKAT_1A	477	802	P62306|RUXF_HUMAN	P62306	RUXF_HUMAN	53.38	19	19	1675.5	1	1	1		9725	Small nuclear ribonucleoprotein F OS=Homo sapiens OX=9606 GN=SNRPF PE=1 SV=1
JURKAT_1A	333	53093	Q07955-2|SRSF1_HUMAN	Q07955-2	SRSF1_HUMAN	53.21	5	5	5259.3	1	1	2	Mutation	31999	Isoform ASF-2 of Serine/arginine-rich splicing factor 1 OS=Homo sapiens OX=9606 GN=SRSF1
JURKAT_1A	430	10645	Q92556|ELMO1_HUMAN	Q92556	ELMO1_HUMAN	53.08	2	2	566.54	1	1	1		83829	Engulfment and cell motility protein 1 OS=Homo sapiens OX=9606 GN=ELMO1 PE=1 SV=2
JURKAT_1A	295	1829	Q86VP6-2|CAND1_HUMAN	Q86VP6-2	CAND1_HUMAN	53.05	2	2	0	1	1	2		117889	Isoform 2 of Cullin-associated NEDD8-dissociated protein 1 OS=Homo sapiens OX=9606 GN=CAND1
JURKAT_1A	469	1003	P11586|C1TC_HUMAN	P11586	C1TC_HUMAN	52.68	1	1	0	1	1	1		101559	C-1-tetrahydrofolate synthase cytoplasmic OS=Homo sapiens OX=9606 GN=MTHFD1 PE=1 SV=3
JURKAT_1A	319	76	Q9H361|PABP3_HUMAN	Q9H361	PABP3_HUMAN	52.55	3	3	0	2	2	2		70031	Polyadenylate-binding protein 3 OS=Homo sapiens OX=9606 GN=PABPC3 PE=1 SV=2
JURKAT_1A	316	50360	Q5RKV6|EXOS6_HUMAN	Q5RKV6	EXOS6_HUMAN	52.48	11	11	2326.2	1	1	2		28235	Exosome complex component MTR3 OS=Homo sapiens OX=9606 GN=EXOSC6 PE=1 SV=1
JURKAT_1A	271	418	Q12904|AIMP1_HUMAN	Q12904	AIMP1_HUMAN	52.33	11	11	2307.2	3	3	4		34353	Aminoacyl tRNA synthase complex-interacting multifunctional protein 1 OS=Homo sapiens OX=9606 GN=AIMP1 PE=1 SV=2
JURKAT_1A	421	11543	P08243-3|ASNS_HUMAN	P08243-3	ASNS_HUMAN	52.29	3	3	845.08	1	1	1		54818	Isoform 3 of Asparagine synthetase [glutamine-hydrolyzing] OS=Homo sapiens OX=9606 GN=ASNS
JURKAT_1A	250	1838	Q13162|PRDX4_HUMAN	Q13162	PRDX4_HUMAN	52.23	4	4	1855.3	1	1	3		30540	Peroxiredoxin-4 OS=Homo sapiens OX=9606 GN=PRDX4 PE=1 SV=1
JURKAT_1A	508	876	O00299|CLIC1_HUMAN	O00299	CLIC1_HUMAN	52.22	4	4	541.68	1	1	1		26923	Chloride intracellular channel protein 1 OS=Homo sapiens OX=9606 GN=CLIC1 PE=1 SV=4
JURKAT_1A	120	33456	Q92600|CNOT9_HUMAN	Q92600	CNOT9_HUMAN	52.19	7	7	196360	2	2	12		33631	CCR4-NOT transcription complex subunit 9 OS=Homo sapiens OX=9606 GN=CNOT9 PE=1 SV=1
JURKAT_1A	243	12927	Q6ZS17-2|RIPR1_HUMAN	Q6ZS17-2	RIPR1_HUMAN	51.71	2	2	1197.4	1	1	3		131873	Isoform 2 of Rho family-interacting cell polarization regulator 1 OS=Homo sapiens OX=9606 GN=RIPOR1
JURKAT_1A	276	33411	Q16186|ADRM1_HUMAN	Q16186	ADRM1_HUMAN	51.69	3	3	0	2	2	2		42153	Proteasomal ubiquitin receptor ADRM1 OS=Homo sapiens OX=9606 GN=ADRM1 PE=1 SV=2
JURKAT_1A	272	505	O60341|KDM1A_HUMAN	O60341	KDM1A_HUMAN	51.55	2	2	1399.5	1	1	2		92903	Lysine-specific histone demethylase 1A OS=Homo sapiens OX=9606 GN=KDM1A PE=1 SV=2
JURKAT_1A	117	33657	Q9NRY2|SOSSC_HUMAN	Q9NRY2	SOSSC_HUMAN	51.46	9	9	50006	2	2	9		11425	SOSS complex subunit C OS=Homo sapiens OX=9606 GN=INIP PE=1 SV=1
JURKAT_1A	478	329	Q06830|PRDX1_HUMAN	Q06830	PRDX1_HUMAN	51.44	9	9	0	1	1	1		22110	Peroxiredoxin-1 OS=Homo sapiens OX=9606 GN=PRDX1 PE=1 SV=1
JURKAT_1A	209	524	Q9Y285-2|SYFA_HUMAN	Q9Y285-2	SYFA_HUMAN	51.44	3	3	7115.7	1	1	4		54158	Isoform 2 of Phenylalanine--tRNA ligase alpha subunit OS=Homo sapiens OX=9606 GN=FARSA
JURKAT_1A	230	429	O60664-4|PLIN3_HUMAN	O60664-4	PLIN3_HUMAN	51.39	4	4	1227.5	1	1	3		45804	Isoform 4 of Perilipin-3 OS=Homo sapiens OX=9606 GN=PLIN3
JURKAT_1A	275	33578	O15144|ARPC2_HUMAN	O15144	ARPC2_HUMAN	51.24	9	9	0	2	2	2		34333	Actin-related protein 2/3 complex subunit 2 OS=Homo sapiens OX=9606 GN=ARPC2 PE=1 SV=1
JURKAT_1A	196	10009	P35579-2|MYH9_HUMAN	P35579-2	MYH9_HUMAN	51.11	1	1	632.01	1	1	4		159863	Isoform 2 of Myosin-9 OS=Homo sapiens OX=9606 GN=MYH9
JURKAT_1A	357	50304	Q92841-1|DDX17_HUMAN	Q92841-1	DDX17_HUMAN	51.03	3	3	0	1	1	2		72372	Isoform 2 of Probable ATP-dependent RNA helicase DDX17 OS=Homo sapiens OX=9606 GN=DDX17
JURKAT_1A	509	50394	P52566|GDIR2_HUMAN	P52566	GDIR2_HUMAN	50.94	8	8	651.84	1	1	1		22988	Rho GDP-dissociation inhibitor 2 OS=Homo sapiens OX=9606 GN=ARHGDIB PE=1 SV=3
JURKAT_1A	479	50395	Q8WXX5|DNJC9_HUMAN	Q8WXX5	DNJC9_HUMAN	50.84	3	3	0	1	1	1		29910	DnaJ homolog subfamily C member 9 OS=Homo sapiens OX=9606 GN=DNAJC9 PE=1 SV=1
JURKAT_1A	510	33631	Q9UHA2|S18L2_HUMAN	Q9UHA2	S18L2_HUMAN	50.74	21	21	661.51	1	1	1		8835	SS18-like protein 2 OS=Homo sapiens OX=9606 GN=SS18L2 PE=1 SV=1
JURKAT_1A	402	721	P55060-4|XPO2_HUMAN	P55060-4	XPO2_HUMAN	50.74	2	2	164.15	1	1	1		103879	Isoform 4 of Exportin-2 OS=Homo sapiens OX=9606 GN=CSE1L
JURKAT_1A	306	768	O00571-2|DDX3X_HUMAN	O00571-2	DDX3X_HUMAN	50.53	5	5	439.95	3	3	3	Mutation	71355	Isoform 2 of ATP-dependent RNA helicase DDX3X OS=Homo sapiens OX=9606 GN=DDX3X
JURKAT_1A	266	48	P46781|RS9_HUMAN	P46781	RS9_HUMAN	50.51	6	6	2395.1	2	2	2		22591	40S ribosomal protein S9 OS=Homo sapiens OX=9606 GN=RPS9 PE=1 SV=3
JURKAT_1A	289	50310	Q15393|SF3B3_HUMAN	Q15393	SF3B3_HUMAN	50.41	2	2	0	2	2	3		135577	Splicing factor 3B subunit 3 OS=Homo sapiens OX=9606 GN=SF3B3 PE=1 SV=4
JURKAT_1A	311	50344	Q6ZTI6-2|RFLA_HUMAN	Q6ZTI6-2	RFLA_HUMAN	50.3	8	8	0	1	1	2		15464	Isoform 2 of Refilin-A OS=Homo sapiens OX=9606 GN=RFLNA
JURKAT_1A	511	668	P06730-3|IF4E_HUMAN	P06730-3	IF4E_HUMAN	50.25	6	6	4158.6	1	1	1		27260	Isoform 3 of Eukaryotic translation initiation factor 4E OS=Homo sapiens OX=9606 GN=EIF4E
JURKAT_1A	512	50396	O43414-3|ERI3_HUMAN	O43414-3	ERI3_HUMAN	50.1	11	11	1928.8	1	1	1		14542	Isoform 3 of ERI1 exoribonuclease 3 OS=Homo sapiens OX=9606 GN=ERI3
JURKAT_1A	331	14999	Q6ZQX7|LIAT1_HUMAN	Q6ZQX7	LIAT1_HUMAN	49.98	7	7	1600.2	2	2	2		49656	Protein LIAT1 OS=Homo sapiens OX=9606 GN=LIAT1 PE=1 SV=2
JURKAT_1A	384	24209	Q96G25|MED8_HUMAN	Q96G25	MED8_HUMAN	49.97	5	5	126.62	1	1	1		29080	Mediator of RNA polymerase II transcription subunit 8 OS=Homo sapiens OX=9606 GN=MED8 PE=1 SV=2
JURKAT_1A	280	330	P49368|TCPG_HUMAN	P49368	TCPG_HUMAN	49.68	2	2	0	1	1	2		60534	T-complex protein 1 subunit gamma OS=Homo sapiens OX=9606 GN=CCT3 PE=1 SV=4
JURKAT_1A	397	11638	Q13151|ROA0_HUMAN	Q13151	ROA0_HUMAN	49.5	10	10	143.95	2	2	2		30841	Heterogeneous nuclear ribonucleoprotein A0 OS=Homo sapiens OX=9606 GN=HNRNPA0 PE=1 SV=1
JURKAT_1A	296	24573	Q96AE4|FUBP1_HUMAN	Q96AE4	FUBP1_HUMAN	49.44	3	3	0	2	2	2		67560	Far upstream element-binding protein 1 OS=Homo sapiens OX=9606 GN=FUBP1 PE=1 SV=3
JURKAT_1A	433	11499	Q4V328-4|GRAP1_HUMAN	Q4V328-4	GRAP1_HUMAN	49.44	1	1	0	1	1	1		92754	Isoform 4 of GRIP1-associated protein 1 OS=Homo sapiens OX=9606 GN=GRIPAP1
JURKAT_1A	438	33585	Q9BZD4|NUF2_HUMAN	Q9BZD4	NUF2_HUMAN	49.07	5	5	483.01	1	1	1		54304	Kinetochore protein Nuf2 OS=Homo sapiens OX=9606 GN=NUF2 PE=1 SV=2
JURKAT_1A	513	50404	O75410-2|TACC1_HUMAN	O75410-2	TACC1_HUMAN	48.88	2	2	0	1	1	1		89218	Isoform 2 of Transforming acidic coiled-coil-containing protein 1 OS=Homo sapiens OX=9606 GN=TACC1
JURKAT_1A	197	263	Q7Z417|NUFP2_HUMAN	Q7Z417	NUFP2_HUMAN	48.86	2	2	10668	1	1	5	Oxidation (M)	76121	Nuclear fragile X mental retardation-interacting protein 2 OS=Homo sapiens OX=9606 GN=NUFIP2 PE=1 SV=1
JURKAT_1A	439	539	Q5JSZ5-5|PRC2B_HUMAN	Q5JSZ5-5	PRC2B_HUMAN	48.85	1	1	567.07	1	1	1		165526	Isoform 1 of Protein PRRC2B OS=Homo sapiens OX=9606 GN=PRRC2B
JURKAT_1A	312	1266	Q9Y2V7|COG6_HUMAN	Q9Y2V7	COG6_HUMAN	48.68	3	3	9777	1	1	2		73279	Conserved oligomeric Golgi complex subunit 6 OS=Homo sapiens OX=9606 GN=COG6 PE=1 SV=2
JURKAT_1A	514	33574	Q13362|2A5G_HUMAN	Q13362	2A5G_HUMAN	48.59	4	4	164.14	1	1	1		61061	Serine/threonine-protein phosphatase 2A 56 kDa regulatory subunit gamma isoform OS=Homo sapiens OX=9606 GN=PPP2R5C PE=1 SV=3
JURKAT_1A	465	50357	Q9H9A7|RMI1_HUMAN	Q9H9A7	RMI1_HUMAN	48.2	3	3	0	1	1	1		70145	RecQ-mediated genome instability protein 1 OS=Homo sapiens OX=9606 GN=RMI1 PE=1 SV=3
JURKAT_1A	346	50410	Q96F63|CCD97_HUMAN	Q96F63	CCD97_HUMAN	48.16	3	3	0	1	1	2		38947	Coiled-coil domain-containing protein 97 OS=Homo sapiens OX=9606 GN=CCDC97 PE=1 SV=1
JURKAT_1A	515	50407	Q86U44|MTA70_HUMAN	Q86U44	MTA70_HUMAN	48.12	4	4	0	1	1	1		64474	N6-adenosine-methyltransferase catalytic subunit OS=Homo sapiens OX=9606 GN=METTL3 PE=1 SV=2
JURKAT_1A	285	15690	P33991|MCM4_HUMAN	P33991	MCM4_HUMAN	48.1	1	1	391.39	2	2	4		96558	DNA replication licensing factor MCM4 OS=Homo sapiens OX=9606 GN=MCM4 PE=1 SV=5
JURKAT_1A	304	714	Q14011|CIRBP_HUMAN	Q14011	CIRBP_HUMAN	47.97	6	6	632.24	2	2	2		18648	Cold-inducible RNA-binding protein OS=Homo sapiens OX=9606 GN=CIRBP PE=1 SV=1
JURKAT_1A	366	2286	Q9HAP2|MLXIP_HUMAN	Q9HAP2	MLXIP_HUMAN	47.9	2	2	468.38	1	1	2		101185	MLX-interacting protein OS=Homo sapiens OX=9606 GN=MLXIP PE=1 SV=2
JURKAT_1A	185	621	Q9UNP9|PPIE_HUMAN	Q9UNP9	PPIE_HUMAN	47.89	5	5	5855.4	2	2	6		33431	Peptidyl-prolyl cis-trans isomerase E OS=Homo sapiens OX=9606 GN=PPIE PE=1 SV=1
JURKAT_1A	260	10829	Q01167|FOXK2_HUMAN	Q01167	FOXK2_HUMAN	47.85	2	2	171.47	2	2	3		69062	Forkhead box protein K2 OS=Homo sapiens OX=9606 GN=FOXK2 PE=1 SV=3
JURKAT_1A	401	13932	Q8IY67-2|RAVR1_HUMAN	Q8IY67-2	RAVR1_HUMAN	47.63	1	1	0	1	1	1		77860	Isoform 2 of Ribonucleoprotein PTB-binding 1 OS=Homo sapiens OX=9606 GN=RAVER1
JURKAT_1A	262	580	Q92538-3|GBF1_HUMAN	Q92538-3	GBF1_HUMAN	47.43	0	0	0	1	1	3		206015	Isoform 3 of Golgi-specific brefeldin A-resistance guanine nucleotide exchange factor 1 OS=Homo sapiens OX=9606 GN=GBF1
JURKAT_1A	516	50408	Q32NC0-2|CR021_HUMAN	Q32NC0-2	CR021_HUMAN	47.41	11	11	0	1	1	1		14527	Isoform 2 of UPF0711 protein C18orf21 OS=Homo sapiens OX=9606 GN=C18orf21
JURKAT_1A	345	9364	Q14684|RRP1B_HUMAN	Q14684	RRP1B_HUMAN	47.41	6	6	1159	1	1	2		84428	Ribosomal RNA processing protein 1 homolog B OS=Homo sapiens OX=9606 GN=RRP1B PE=1 SV=3
JURKAT_1A	365	33421	O00303|EIF3F_HUMAN	O00303	EIF3F_HUMAN	47.24	3	3	0	1	1	1		37564	Eukaryotic translation initiation factor 3 subunit F OS=Homo sapiens OX=9606 GN=EIF3F PE=1 SV=1
JURKAT_1A	480	748	Q04837|SSBP_HUMAN	Q04837	SSBP_HUMAN	47.11	9	9	493.81	1	1	1		17260	Single-stranded DNA-binding protein mitochondrial OS=Homo sapiens OX=9606 GN=SSBP1 PE=1 SV=1
JURKAT_1A	403	944	Q14554|PDIA5_HUMAN	Q14554	PDIA5_HUMAN	47.05	2	2	0	1	1	1		59594	Protein disulfide-isomerase A5 OS=Homo sapiens OX=9606 GN=PDIA5 PE=1 SV=1
JURKAT_1A	191	810	Q7Z7A3|CTU1_HUMAN	Q7Z7A3	CTU1_HUMAN	46.9	4	4	7110.3	1	1	4		36450	Cytoplasmic tRNA 2-thiolation protein 1 OS=Homo sapiens OX=9606 GN=CTU1 PE=1 SV=1
JURKAT_1A	408	13896	Q7L014|DDX46_HUMAN	Q7L014	DDX46_HUMAN	46.89	2	2	0	1	1	1		117362	Probable ATP-dependent RNA helicase DDX46 OS=Homo sapiens OX=9606 GN=DDX46 PE=1 SV=2
JURKAT_1A	410	686	P53999|TCP4_HUMAN	P53999	TCP4_HUMAN	46.84	28	28	621.7	3	3	3		14395	Activated RNA polymerase II transcriptional coactivator p15 OS=Homo sapiens OX=9606 GN=SUB1 PE=1 SV=3
JURKAT_1A	517	50411	Q9UBQ5|EIF3K_HUMAN	Q9UBQ5	EIF3K_HUMAN	46.59	5	5	0	1	1	1		25060	Eukaryotic translation initiation factor 3 subunit K OS=Homo sapiens OX=9606 GN=EIF3K PE=1 SV=1
JURKAT_1A	299	50343	Q96LI5|CNO6L_HUMAN	Q96LI5	CNO6L_HUMAN	46.17	2	2	1487.5	1	1	2		63002	CCR4-NOT transcription complex subunit 6-like OS=Homo sapiens OX=9606 GN=CNOT6L PE=1 SV=2
JURKAT_1A	245	52872	P17096-2|HMGA1_HUMAN	P17096-2	HMGA1_HUMAN	46.05	19	19	16013	1	1	3	Mutation	10679	Isoform HMG-Y of High mobility group protein HMG-I/HMG-Y OS=Homo sapiens OX=9606 GN=HMGA1
JURKAT_1A	307	824	Q96PK6|RBM14_HUMAN	Q96PK6	RBM14_HUMAN	45.82	7	7	0	2	2	2		69492	RNA-binding protein 14 OS=Homo sapiens OX=9606 GN=RBM14 PE=1 SV=2
JURKAT_1A	326	451	Q9BZZ5-2|API5_HUMAN	Q9BZZ5-2	API5_HUMAN	45.78	6	6	2029.4	1	1	3		56770	Isoform 2 of Apoptosis inhibitor 5 OS=Homo sapiens OX=9606 GN=API5
JURKAT_1A	520	26257	Q9UPN7|PP6R1_HUMAN	Q9UPN7	PP6R1_HUMAN	45.72	1	1	0	1	1	1		96724	Serine/threonine-protein phosphatase 6 regulatory subunit 1 OS=Homo sapiens OX=9606 GN=PPP6R1 PE=1 SV=5
JURKAT_1A	518	16985	Q8NCA9|ZN784_HUMAN	Q8NCA9	ZN784_HUMAN	45.69	6	6	0	1	1	1		34237	Zinc finger protein 784 OS=Homo sapiens OX=9606 GN=ZNF784 PE=1 SV=1
JURKAT_1A	199	10232	O95785-2|WIZ_HUMAN	O95785-2	WIZ_HUMAN	45.69	4	4	9654.3	2	2	5		85380	Isoform 2 of Protein Wiz OS=Homo sapiens OX=9606 GN=WIZ
JURKAT_1A	297	4483	Q9UID3|VPS51_HUMAN	Q9UID3	VPS51_HUMAN	45.59	1	1	0	1	1	2		86042	Vacuolar protein sorting-associated protein 51 homolog OS=Homo sapiens OX=9606 GN=VPS51 PE=1 SV=2
JURKAT_1A	302	1194	Q8NE71-2|ABCF1_HUMAN	Q8NE71-2	ABCF1_HUMAN	45.54	4	4	629.56	2	2	2		91680	Isoform 2 of ATP-binding cassette sub-family F member 1 OS=Homo sapiens OX=9606 GN=ABCF1
JURKAT_1A	227	50295	O60828-7|PQBP1_HUMAN	O60828-7	PQBP1_HUMAN	45.36	20	20	659.07	3	3	4		14383	Isoform 7 of Polyglutamine-binding protein 1 OS=Homo sapiens OX=9606 GN=PQBP1
JURKAT_1A	222	11526	Q9Y618-5|NCOR2_HUMAN	Q9Y618-5	NCOR2_HUMAN	45.32	0	0	0	1	1	3		267211	Isoform 4 of Nuclear receptor corepressor 2 OS=Homo sapiens OX=9606 GN=NCOR2
JURKAT_1A	141	50337	Q9H4G4|GAPR1_HUMAN	Q9H4G4	GAPR1_HUMAN	45.26	6	6	14188	1	1	9		17218	Golgi-associated plant pathogenesis-related protein 1 OS=Homo sapiens OX=9606 GN=GLIPR2 PE=1 SV=3
JURKAT_1A	263	376	P05388-2|RLA0_HUMAN	P05388-2	RLA0_HUMAN	45.22	4	4	0	2	1	3	Oxidation (M)	27436	Isoform 2 of 60S acidic ribosomal protein P0 OS=Homo sapiens OX=9606 GN=RPLP0
JURKAT_1A	436	18518	Q13177|PAK2_HUMAN	Q13177	PAK2_HUMAN	45.15	2	2	1693.9	1	1	1		58043	Serine/threonine-protein kinase PAK 2 OS=Homo sapiens OX=9606 GN=PAK2 PE=1 SV=3
JURKAT_1A	298	629	Q96R06|SPAG5_HUMAN	Q96R06	SPAG5_HUMAN	45.03	1	1	799.17	1	1	2		134422	Sperm-associated antigen 5 OS=Homo sapiens OX=9606 GN=SPAG5 PE=1 SV=2
JURKAT_1A	519	6625	Q9BRR9-4|RHG09_HUMAN	Q9BRR9-4	RHG09_HUMAN	45	3	3	965.58	1	1	1		61183	Isoform 4 of Rho GTPase-activating protein 9 OS=Homo sapiens OX=9606 GN=ARHGAP9
JURKAT_1A	411	6852	P52746|ZN142_HUMAN	P52746	ZN142_HUMAN	44.83	1	1	0	1	1	1		187879	Zinc finger protein 142 OS=Homo sapiens OX=9606 GN=ZNF142 PE=1 SV=4
JURKAT_1A	459	34389	Q8N5M4-2|TTC9C_HUMAN	Q8N5M4-2	TTC9C_HUMAN	44.83	7	7	0	1	1	1		24373	Isoform 2 of Tetratricopeptide repeat protein 9C OS=Homo sapiens OX=9606 GN=TTC9C
JURKAT_1A	413	33622	P30793|GCH1_HUMAN	P30793	GCH1_HUMAN	44.81	5	5	461.81	1	1	1		27903	GTP cyclohydrolase 1 OS=Homo sapiens OX=9606 GN=GCH1 PE=1 SV=1
JURKAT_1A	521	976	P60981-2|DEST_HUMAN	P60981-2	DEST_HUMAN	44.77	9	9	0	1	1	1		16621	Isoform 2 of Destrin OS=Homo sapiens OX=9606 GN=DSTN
JURKAT_1A	393	2952	Q96DH6|MSI2H_HUMAN	Q96DH6	MSI2H_HUMAN	44.73	11	11	836.15	2	2	2	Mutation	35197	RNA-binding protein Musashi homolog 2 OS=Homo sapiens OX=9606 GN=MSI2 PE=1 SV=1
JURKAT_1A	348	11687	E9PRG8|CK098_HUMAN	E9PRG8	CK098_HUMAN	44.61	8	8	4294.6	1	1	2		14234	Uncharacterized protein C11orf98 OS=Homo sapiens OX=9606 GN=C11orf98 PE=4 SV=2
JURKAT_1A	257	7516	Q14008-2|CKAP5_HUMAN	Q14008-2	CKAP5_HUMAN	44.38	1	1	242.8	1	1	2		218524	Isoform 2 of Cytoskeleton-associated protein 5 OS=Homo sapiens OX=9606 GN=CKAP5
JURKAT_1A	481	11444	P32322-3|P5CR1_HUMAN	P32322-3	P5CR1_HUMAN	44.25	8	8	214.25	1	1	1		35981	Isoform 3 of Pyrroline-5-carboxylate reductase 1 mitochondrial OS=Homo sapiens OX=9606 GN=PYCR1
JURKAT_1A	229	476	Q14155-1|ARHG7_HUMAN	Q14155-1	ARHG7_HUMAN	44.21	4	4	281.86	2	2	4		73140	Isoform 1 of Rho guanine nucleotide exchange factor 7 OS=Homo sapiens OX=9606 GN=ARHGEF7
JURKAT_1A	318	11780	P49411|EFTU_HUMAN	P49411	EFTU_HUMAN	44.2	2	2	402.93	1	1	2		49542	Elongation factor Tu mitochondrial OS=Homo sapiens OX=9606 GN=TUFM PE=1 SV=2
JURKAT_1A	444	910	Q9ULM6|CNOT6_HUMAN	Q9ULM6	CNOT6_HUMAN	43.99	3	3	0	1	1	1		63307	CCR4-NOT transcription complex subunit 6 OS=Homo sapiens OX=9606 GN=CNOT6 PE=1 SV=2
JURKAT_1A	460	17530	P23588-2|IF4B_HUMAN	P23588-2	IF4B_HUMAN	43.84	2	2	0	1	1	1		64805	Isoform 2 of Eukaryotic translation initiation factor 4B OS=Homo sapiens OX=9606 GN=EIF4B
JURKAT_1A	458	14324	P31942-2|HNRH3_HUMAN	P31942-2	HNRH3_HUMAN	43.82	3	3	0	1	1	1		35239	Isoform 2 of Heterogeneous nuclear ribonucleoprotein H3 OS=Homo sapiens OX=9606 GN=HNRNPH3
JURKAT_1A	286	34340	Q8WXI9|P66B_HUMAN	Q8WXI9	P66B_HUMAN	43.48	3	3	4311.9	1	1	2	Mutation	65261	Transcriptional repressor p66-beta OS=Homo sapiens OX=9606 GN=GATAD2B PE=1 SV=1
JURKAT_1A	470	11475	Q9BRJ2|RM45_HUMAN	Q9BRJ2	RM45_HUMAN	43.15	5	5	0	1	1	1		35351	39S ribosomal protein L45 mitochondrial OS=Homo sapiens OX=9606 GN=MRPL45 PE=1 SV=2
JURKAT_1A	264	24371	P53350|PLK1_HUMAN	P53350	PLK1_HUMAN	43.07	2	2	21373	1	1	2	Mutation	68255	Serine/threonine-protein kinase PLK1 OS=Homo sapiens OX=9606 GN=PLK1 PE=1 SV=1
JURKAT_1A	200	736	P25786|PSA1_HUMAN	P25786	PSA1_HUMAN	43.02	5	5	0	1	1	4		29556	Proteasome subunit alpha type-1 OS=Homo sapiens OX=9606 GN=PSMA1 PE=1 SV=1
JURKAT_1A	522	50418	O75569-2|PRKRA_HUMAN	O75569-2	PRKRA_HUMAN	42.8	5	5	0	1	1	1		33123	Isoform 2 of Interferon-inducible double-stranded RNA-dependent protein kinase activator A OS=Homo sapiens OX=9606 GN=PRKRA
JURKAT_1A	328	796	O15541|R113A_HUMAN	O15541	R113A_HUMAN	42.69	3	3	0	1	1	3		38787	E3 ubiquitin-protein ligase RNF113A OS=Homo sapiens OX=9606 GN=RNF113A PE=1 SV=1
JURKAT_1A	523	50420	Q96KB5-2|TOPK_HUMAN	Q96KB5-2	TOPK_HUMAN	42.67	5	5	0	1	1	1		37211	Isoform 2 of Lymphokine-activated killer T-cell-originated protein kinase OS=Homo sapiens OX=9606 GN=PBK
JURKAT_1A	524	1084	Q9NPI6-2|DCP1A_HUMAN	Q9NPI6-2	DCP1A_HUMAN	42.58	2	2	1672.2	1	1	1		59330	Isoform 2 of mRNA-decapping enzyme 1A OS=Homo sapiens OX=9606 GN=DCP1A
JURKAT_1A	457	24054	Q9H0I2|ENKD1_HUMAN	Q9H0I2	ENKD1_HUMAN	42.4	4	4	0	1	1	1		38759	Enkurin domain-containing protein 1 OS=Homo sapiens OX=9606 GN=ENKD1 PE=1 SV=1
JURKAT_1A	525	50422	Q9NRG9|AAAS_HUMAN	Q9NRG9	AAAS_HUMAN	42.17	3	3	0	1	1	1		59574	Aladin OS=Homo sapiens OX=9606 GN=AAAS PE=1 SV=1
JURKAT_1A	506	33556	Q16831|UPP1_HUMAN	Q16831	UPP1_HUMAN	41.98	5	5	0	1	1	1	Mutation	33934	Uridine phosphorylase 1 OS=Homo sapiens OX=9606 GN=UPP1 PE=1 SV=1
JURKAT_1A	329	27202	Q96EP0|RNF31_HUMAN	Q96EP0	RNF31_HUMAN	41.9	3	3	2527.6	1	1	2		119652	E3 ubiquitin-protein ligase RNF31 OS=Homo sapiens OX=9606 GN=RNF31 PE=1 SV=1
JURKAT_1A	526	11177	P23284|PPIB_HUMAN	P23284	PPIB_HUMAN	41.51	7	7	423.85	1	1	1		23743	Peptidyl-prolyl cis-trans isomerase B OS=Homo sapiens OX=9606 GN=PPIB PE=1 SV=2
JURKAT_1A	527	412	O76071|CIAO1_HUMAN	O76071	CIAO1_HUMAN	41.45	5	5	808.85	1	1	1		37840	Probable cytosolic iron-sulfur protein assembly protein CIAO1 OS=Homo sapiens OX=9606 GN=CIAO1 PE=1 SV=1
JURKAT_1A	464	50356	Q9Y421|FA32A_HUMAN	Q9Y421	FA32A_HUMAN	41.42	13	13	365.57	1	1	1		13178	Protein FAM32A OS=Homo sapiens OX=9606 GN=FAM32A PE=1 SV=2
JURKAT_1A	350	50426	Q9P0U4|CXXC1_HUMAN	Q9P0U4	CXXC1_HUMAN	41.13	2	2	3427.9	1	1	2		75712	CXXC-type zinc finger protein 1 OS=Homo sapiens OX=9606 GN=CXXC1 PE=1 SV=2
JURKAT_1A	528	33404	Q92572|AP3S1_HUMAN	Q92572	AP3S1_HUMAN	41.08	6	6	121.27	1	1	1		21732	AP-3 complex subunit sigma-1 OS=Homo sapiens OX=9606 GN=AP3S1 PE=1 SV=1
JURKAT_1A	313	438	Q8WWM7-6|ATX2L_HUMAN	Q8WWM7-6	ATX2L_HUMAN	41.05	2	2	601.3	1	1	2		102895	Isoform 6 of Ataxin-2-like protein OS=Homo sapiens OX=9606 GN=ATXN2L
JURKAT_1A	529	50428	Q13112|CAF1B_HUMAN	Q13112	CAF1B_HUMAN	41.03	4	4	1676.6	1	1	1		61493	Chromatin assembly factor 1 subunit B OS=Homo sapiens OX=9606 GN=CHAF1B PE=1 SV=1
JURKAT_1A	530	35041	Q01196-8|RUNX1_HUMAN	Q01196-8	RUNX1_HUMAN	41.01	2	2	0	1	1	1		51818	Isoform AML-1G of Runt-related transcription factor 1 OS=Homo sapiens OX=9606 GN=RUNX1
JURKAT_1A	267	53	O75369-6|FLNB_HUMAN	O75369-6	FLNB_HUMAN	40.97	0	0	5218.4	1	1	2		271411	Isoform 6 of Filamin-B OS=Homo sapiens OX=9606 GN=FLNB
JURKAT_1A	380	600	Q9H3S7|PTN23_HUMAN	Q9H3S7	PTN23_HUMAN	40.87	1	1	0	2	2	2		178972	Tyrosine-protein phosphatase non-receptor type 23 OS=Homo sapiens OX=9606 GN=PTPN23 PE=1 SV=1
JURKAT_1A	531	766	Q9NZL4-3|HPBP1_HUMAN	Q9NZL4-3	HPBP1_HUMAN	40.84	2	2	0	1	1	1		44303	Isoform 3 of Hsp70-binding protein 1 OS=Homo sapiens OX=9606 GN=HSPBP1
JURKAT_1A	440	11763	Q96RS0|TGS1_HUMAN	Q96RS0	TGS1_HUMAN	40.65	3	3	0	1	1	1		96620	Trimethylguanosine synthase OS=Homo sapiens OX=9606 GN=TGS1 PE=1 SV=3
JURKAT_1A	462	50353	Q8N7H5-2|PAF1_HUMAN	Q8N7H5-2	PAF1_HUMAN	40.64	2	2	173.92	1	1	1		55039	Isoform 2 of RNA polymerase II-associated factor 1 homolog OS=Homo sapiens OX=9606 GN=PAF1
JURKAT_1A	291	23826	Q1ED39|KNOP1_HUMAN	Q1ED39	KNOP1_HUMAN	40.63	2	2	0	1	1	2		51589	Lysine-rich nucleolar protein 1 OS=Homo sapiens OX=9606 GN=KNOP1 PE=1 SV=1
JURKAT_1A	532	50430	Q9Y448-3|SKAP_HUMAN	Q9Y448-3	SKAP_HUMAN	40.6	5	5	0	1	1	1		26586	Isoform 3 of Small kinetochore-associated protein OS=Homo sapiens OX=9606 GN=KNSTRN
JURKAT_1A	330	33483	O60942-2|MCE1_HUMAN	O60942-2	MCE1_HUMAN	40.57	3	3	2360.9	1	1	2		66042	Isoform 2 of mRNA-capping enzyme OS=Homo sapiens OX=9606 GN=RNGTT
JURKAT_1A	533	385	Q9UNE7-2|CHIP_HUMAN	Q9UNE7-2	CHIP_HUMAN	40.51	4	4	0	1	1	1		27067	Isoform 2 of E3 ubiquitin-protein ligase CHIP OS=Homo sapiens OX=9606 GN=STUB1
JURKAT_1A	534	33668	Q9Y6A4|CFA20_HUMAN	Q9Y6A4	CFA20_HUMAN	40.48	5	5	327.04	1	1	1		22774	Cilia- and flagella-associated protein 20 OS=Homo sapiens OX=9606 GN=CFAP20 PE=1 SV=1
JURKAT_1A	482	6113	Q14498|RBM39_HUMAN	Q14498	RBM39_HUMAN	40.28	2	2	159.52	1	1	2		59380	RNA-binding protein 39 OS=Homo sapiens OX=9606 GN=RBM39 PE=1 SV=2
JURKAT_1A	351	7369	Q96JH7|VCIP1_HUMAN	Q96JH7	VCIP1_HUMAN	40.17	1	1	0	1	1	2		134320	Deubiquitinating protein VCPIP1 OS=Homo sapiens OX=9606 GN=VCPIP1 PE=1 SV=2
JURKAT_1A	535	4594	Q14671-3|PUM1_HUMAN	Q14671-3	PUM1_HUMAN	40.09	2	2	192.68	1	1	1		126685	Isoform 3 of Pumilio homolog 1 OS=Homo sapiens OX=9606 GN=PUM1
JURKAT_1A	461	11309	Q14697-2|GANAB_HUMAN	Q14697-2	GANAB_HUMAN	39.96	2	2	0	1	1	1		109438	Isoform 2 of Neutral alpha-glucosidase AB OS=Homo sapiens OX=9606 GN=GANAB
JURKAT_1A	428	10788	Q15717|ELAV1_HUMAN	Q15717	ELAV1_HUMAN	39.85	3	3	12428	1	1	3	Mutation	36092	ELAV-like protein 1 OS=Homo sapiens OX=9606 GN=ELAVL1 PE=1 SV=2
JURKAT_1A	503	6022	P49773|HINT1_HUMAN	P49773	HINT1_HUMAN	39.68	12	12	17449	1	1	1	Mutation	13802	Histidine triad nucleotide-binding protein 1 OS=Homo sapiens OX=9606 GN=HINT1 PE=1 SV=2
JURKAT_1A	378	37723	O15042-2|SR140_HUMAN	O15042-2	SR140_HUMAN	39.29	2	2	0	1	1	1	Mutation	118235	Isoform 2 of U2 snRNP-associated SURP motif-containing protein OS=Homo sapiens OX=9606 GN=U2SURP
JURKAT_1A	536	1031	Q14669|TRIPC_HUMAN	Q14669	TRIPC_HUMAN	39.23	1	1	0	1	1	1		220432	E3 ubiquitin-protein ligase TRIP12 OS=Homo sapiens OX=9606 GN=TRIP12 PE=1 SV=1
JURKAT_1A	381	18933	Q15555|MARE2_HUMAN	Q15555	MARE2_HUMAN	39.22	9	9	740.96	2	2	2		37031	Microtubule-associated protein RP/EB family member 2 OS=Homo sapiens OX=9606 GN=MAPRE2 PE=1 SV=1
JURKAT_1A	391	50354	Q14320|FA50A_HUMAN	Q14320	FA50A_HUMAN	38.99	3	3	0	1	1	2		40242	Protein FAM50A OS=Homo sapiens OX=9606 GN=FAM50A PE=1 SV=2
JURKAT_1A	483	50433	Q8WUH6|TM263_HUMAN	Q8WUH6	TM263_HUMAN	38.93	21	21	0	1	1	1		11748	Transmembrane protein 263 OS=Homo sapiens OX=9606 GN=TMEM263 PE=1 SV=1
JURKAT_1A	538	11787	Q9Y376|CAB39_HUMAN	Q9Y376	CAB39_HUMAN	38.81	3	3	0	1	1	1		39869	Calcium-binding protein 39 OS=Homo sapiens OX=9606 GN=CAB39 PE=1 SV=1
JURKAT_1A	484	50434	Q9UBS4|DJB11_HUMAN	Q9UBS4	DJB11_HUMAN	38.74	5	5	736.3	1	1	2		40514	DnaJ homolog subfamily B member 11 OS=Homo sapiens OX=9606 GN=DNAJB11 PE=1 SV=1
JURKAT_1A	537	11622	Q9H8M2-2|BRD9_HUMAN	Q9H8M2-2	BRD9_HUMAN	38.72	6	6	0	1	1	1		22534	Isoform 2 of Bromodomain-containing protein 9 OS=Homo sapiens OX=9606 GN=BRD9
JURKAT_1A	441	50335	Q9H0Z9|RBM38_HUMAN	Q9H0Z9	RBM38_HUMAN	38.4	6	6	265.27	1	1	1		25498	RNA-binding protein 38 OS=Homo sapiens OX=9606 GN=RBM38 PE=1 SV=2
JURKAT_1A	352	12855	Q8NB16-2|MLKL_HUMAN	Q8NB16-2	MLKL_HUMAN	38.34	7	7	745.15	1	1	2		30279	Isoform 2 of Mixed lineage kinase domain-like protein OS=Homo sapiens OX=9606 GN=MLKL
JURKAT_1A	502	710	P61289|PSME3_HUMAN	P61289	PSME3_HUMAN	38.25	6	6	1600.9	1	1	1	Mutation	29506	Proteasome activator complex subunit 3 OS=Homo sapiens OX=9606 GN=PSME3 PE=1 SV=1
JURKAT_1A	448	161	P62333|PRS10_HUMAN	P62333	PRS10_HUMAN	37.86	3	3	583.28	1	1	2		44173	26S proteasome regulatory subunit 10B OS=Homo sapiens OX=9606 GN=PSMC6 PE=1 SV=1
JURKAT_1A	504	597	P43243|MATR3_HUMAN	P43243	MATR3_HUMAN	37.84	1	1	3420.5	1	1	1	Mutation	94623	Matrin-3 OS=Homo sapiens OX=9606 GN=MATR3 PE=1 SV=2
JURKAT_1A	473	11344	P32119|PRDX2_HUMAN	P32119	PRDX2_HUMAN	37.59	9	9	0	1	1	1		21892	Peroxiredoxin-2 OS=Homo sapiens OX=9606 GN=PRDX2 PE=1 SV=5
JURKAT_1A	259	15171	Q92900-2|RENT1_HUMAN	Q92900-2	RENT1_HUMAN	37.48	2	2	0	1	1	2		123036	Isoform 2 of Regulator of nonsense transcripts 1 OS=Homo sapiens OX=9606 GN=UPF1
JURKAT_1A	539	50435	P61964|WDR5_HUMAN	P61964	WDR5_HUMAN	37.43	3	3	391.45	1	1	1		36589	WD repeat-containing protein 5 OS=Homo sapiens OX=9606 GN=WDR5 PE=1 SV=1
JURKAT_1A	399	33672	P47756-2|CAPZB_HUMAN	P47756-2	CAPZB_HUMAN	37.39	8	8	0	2	2	2		30629	Isoform 2 of F-actin-capping protein subunit beta OS=Homo sapiens OX=9606 GN=CAPZB
JURKAT_1A	435	636	Q6PGP7|TTC37_HUMAN	Q6PGP7	TTC37_HUMAN	37.05	1	1	210.93	1	1	1		175485	Tetratricopeptide repeat protein 37 OS=Homo sapiens OX=9606 GN=TTC37 PE=1 SV=1
JURKAT_1A	540	685	Q9UIL1|SCOC_HUMAN	Q9UIL1	SCOC_HUMAN	37.03	11	11	622.3	1	1	1		18045	Short coiled-coil protein OS=Homo sapiens OX=9606 GN=SCOC PE=1 SV=2
JURKAT_1A	456	27	P62913-2|RL11_HUMAN	P62913-2	RL11_HUMAN	36.84	12	12	616.2	2	2	2		20124	Isoform 2 of 60S ribosomal protein L11 OS=Homo sapiens OX=9606 GN=RPL11
JURKAT_1A	398	504	Q9H6T3-3|RPAP3_HUMAN	Q9H6T3-3	RPAP3_HUMAN	36.82	6	6	3462.4	2	2	2		57108	Isoform 3 of RNA polymerase II-associated protein 3 OS=Homo sapiens OX=9606 GN=RPAP3
JURKAT_1A	468	817	P52292|IMA1_HUMAN	P52292	IMA1_HUMAN	36.75	2	2	0	1	1	1		57862	Importin subunit alpha-1 OS=Homo sapiens OX=9606 GN=KPNA2 PE=1 SV=1
JURKAT_1A	394	50458	Q9BW61|DDA1_HUMAN	Q9BW61	DDA1_HUMAN	36.75	39	39	1047.6	2	2	2	Mutation	11835	DET1- and DDB1-associated protein 1 OS=Homo sapiens OX=9606 GN=DDA1 PE=1 SV=1
JURKAT_1A	406	340	Q13561|DCTN2_HUMAN	Q13561	DCTN2_HUMAN	36.69	4	4	296.65	1	1	1		44231	Dynactin subunit 2 OS=Homo sapiens OX=9606 GN=DCTN2 PE=1 SV=4
JURKAT_1A	300	693	P06744-2|G6PI_HUMAN	P06744-2	G6PI_HUMAN	36.62	5	5	445.36	2	2	3		64325	Isoform 2 of Glucose-6-phosphate isomerase OS=Homo sapiens OX=9606 GN=GPI
JURKAT_1A	273	642	Q9Y4E1-5|WAC2C_HUMAN	Q9Y4E1-5	WAC2C_HUMAN	36.51	1	1	0	1	1	2		136540	Isoform 5 of WASH complex subunit 2C OS=Homo sapiens OX=9606 GN=WASHC2C
JURKAT_1A	303	835	Q6RW13|ATRAP_HUMAN	Q6RW13	ATRAP_HUMAN	36.35	9	9	2944.8	1	1	2		17419	Type-1 angiotensin II receptor-associated protein OS=Homo sapiens OX=9606 GN=AGTRAP PE=1 SV=1
JURKAT_1A	418	624	Q93008-3|USP9X_HUMAN	Q93008-3	USP9X_HUMAN	36.35	1	1	0	1	1	2		292278	Isoform 2 of Probable ubiquitin carboxyl-terminal hydrolase FAF-X OS=Homo sapiens OX=9606 GN=USP9X
JURKAT_1A	254	846	Q99417|MYCBP_HUMAN	Q99417	MYCBP_HUMAN	36.24	9	9	16780	2	2	3		11967	c-Myc-binding protein OS=Homo sapiens OX=9606 GN=MYCBP PE=1 SV=3
JURKAT_1A	542	50436	P49770|EI2BB_HUMAN	P49770	EI2BB_HUMAN	36.15	4	4	0	1	1	1		38990	Translation initiation factor eIF-2B subunit beta OS=Homo sapiens OX=9606 GN=EIF2B2 PE=1 SV=3
JURKAT_1A	466	50361	Q9BV20-2|MTNA_HUMAN	Q9BV20-2	MTNA_HUMAN	36.1	2	2	0	1	1	1		34529	Isoform 2 of Methylthioribose-1-phosphate isomerase OS=Homo sapiens OX=9606 GN=MRI1
JURKAT_1A	543	13127	O60343|TBCD4_HUMAN	O60343	TBCD4_HUMAN	35.86	2	2	508.77	1	1	1		146563	TBC1 domain family member 4 OS=Homo sapiens OX=9606 GN=TBC1D4 PE=1 SV=2
JURKAT_1A	407	50319	Q6P179-3|ERAP2_HUMAN	Q6P179-3	ERAP2_HUMAN	35.77	1	1	0	1	1	1		105526	Isoform 3 of Endoplasmic reticulum aminopeptidase 2 OS=Homo sapiens OX=9606 GN=ERAP2
JURKAT_1A	544	1557	O43390-4|HNRPR_HUMAN	O43390-4	HNRPR_HUMAN	35.73	2	2	1877.2	1	1	1		59953	Isoform 4 of Heterogeneous nuclear ribonucleoprotein R OS=Homo sapiens OX=9606 GN=HNRNPR
JURKAT_1A	226	13855	Q68CP9|ARID2_HUMAN	Q68CP9	ARID2_HUMAN	35.71	1	1	1062.3	1	1	3		197390	AT-rich interactive domain-containing protein 2 OS=Homo sapiens OX=9606 GN=ARID2 PE=1 SV=2
JURKAT_1A	416	11456	P27816-5|MAP4_HUMAN	P27816-5	MAP4_HUMAN	35.38	2	2	68.829	1	1	1		85252	Isoform 5 of Microtubule-associated protein 4 OS=Homo sapiens OX=9606 GN=MAP4
JURKAT_1A	489	34114	Q13618|CUL3_HUMAN	Q13618	CUL3_HUMAN	35.38	2	2	1179.2	1	1	1		88930	Cullin-3 OS=Homo sapiens OX=9606 GN=CUL3 PE=1 SV=2
JURKAT_1A	281	23701	Q3KQU3-2|MA7D1_HUMAN	Q3KQU3-2	MA7D1_HUMAN	35.32	2	2	1738.3	1	1	2		88726	Isoform 2 of MAP7 domain-containing protein 1 OS=Homo sapiens OX=9606 GN=MAP7D1
JURKAT_1A	385	559	Q13200|PSMD2_HUMAN	Q13200	PSMD2_HUMAN	35.26	1	1	4188.7	2	2	2		100200	26S proteasome non-ATPase regulatory subunit 2 OS=Homo sapiens OX=9606 GN=PSMD2 PE=1 SV=3
JURKAT_1A	450	501	P07195|LDHB_HUMAN	P07195	LDHB_HUMAN	35.24	3	3	4241.6	2	2	2		36639	L-lactate dehydrogenase B chain OS=Homo sapiens OX=9606 GN=LDHB PE=1 SV=2
JURKAT_1A	363	16979	P04198|MYCN_HUMAN	P04198	MYCN_HUMAN	35.2	6	6	1863.2	2	2	2		49561	N-myc proto-oncogene protein OS=Homo sapiens OX=9606 GN=MYCN PE=1 SV=2
JURKAT_1A	490	50437	Q8N4H5|TOM5_HUMAN	Q8N4H5	TOM5_HUMAN	35.09	18	18	0	1	1	1		6035	Mitochondrial import receptor subunit TOM5 homolog OS=Homo sapiens OX=9606 GN=TOMM5 PE=1 SV=1
JURKAT_1A	364	106	P36578|RL4_HUMAN	P36578	RL4_HUMAN	34.94	2	2	0	1	1	1		47697	60S ribosomal protein L4 OS=Homo sapiens OX=9606 GN=RPL4 PE=1 SV=5
JURKAT_1A	389	50328	O75170-4|PP6R2_HUMAN	O75170-4	PP6R2_HUMAN	34.94	2	2	394.99	1	1	3		101246	Isoform 4 of Serine/threonine-protein phosphatase 6 regulatory subunit 2 OS=Homo sapiens OX=9606 GN=PPP6R2
JURKAT_1A	367	15070	Q9Y4F3-4|MARF1_HUMAN	Q9Y4F3-4	MARF1_HUMAN	34.87	2	2	258.57	1	1	1		192617	Isoform 3 of Meiosis regulator and mRNA stability factor 1 OS=Homo sapiens OX=9606 GN=MARF1
JURKAT_1A	422	50438	P84090|ERH_HUMAN	P84090	ERH_HUMAN	34.86	42	42	2701.4	3	3	4	Mutation	12259	Enhancer of rudimentary homolog OS=Homo sapiens OX=9606 GN=ERH PE=1 SV=1
JURKAT_1A	548	25327	O60583|CCNT2_HUMAN	O60583	CCNT2_HUMAN	34.73	1	1	0	1	1	1		81029	Cyclin-T2 OS=Homo sapiens OX=9606 GN=CCNT2 PE=1 SV=2
JURKAT_1A	293	50321	Q6ZRI6-2|CO039_HUMAN	Q6ZRI6-2	CO039_HUMAN	34.73	2	2	0	2	2	4		99213	Isoform 2 of Uncharacterized protein C15orf39 OS=Homo sapiens OX=9606 GN=C15orf39
JURKAT_1A	545	23552	Q9H6Z4|RANB3_HUMAN	Q9H6Z4	RANB3_HUMAN	34.69	4	4	0	1	1	1		60210	Ran-binding protein 3 OS=Homo sapiens OX=9606 GN=RANBP3 PE=1 SV=1
JURKAT_1A	546	13291	A4D1P6|WDR91_HUMAN	A4D1P6	WDR91_HUMAN	34.68	2	2	0	1	1	1		83344	WD repeat-containing protein 91 OS=Homo sapiens OX=9606 GN=WDR91 PE=1 SV=2
JURKAT_1A	362	4239	P16401|H15_HUMAN	P16401	H15_HUMAN	34.63	7	7	1107.3	1	1	1	Mutation	22580	Histone H1.5 OS=Homo sapiens OX=9606 GN=H1-5 PE=1 SV=3
JURKAT_1A	432	627	O60313|OPA1_HUMAN	O60313	OPA1_HUMAN	34.6	1	1	476.36	1	1	1		111630	Dynamin-like 120 kDa protein mitochondrial OS=Homo sapiens OX=9606 GN=OPA1 PE=1 SV=3
JURKAT_1A	315	24878	P11274|BCR_HUMAN	P11274	BCR_HUMAN	34.6	2	2	209.51	1	1	2		142819	Breakpoint cluster region protein OS=Homo sapiens OX=9606 GN=BCR PE=1 SV=2
JURKAT_1A	420	1226	P55786|PSA_HUMAN	P55786	PSA_HUMAN	34.56	2	2	0	1	1	1		103276	Puromycin-sensitive aminopeptidase OS=Homo sapiens OX=9606 GN=NPEPPS PE=1 SV=2
JURKAT_1A	547	908	Q9UBI1|COMD3_HUMAN	Q9UBI1	COMD3_HUMAN	34.51	6	6	837.11	1	1	1		22151	COMM domain-containing protein 3 OS=Homo sapiens OX=9606 GN=COMMD3 PE=1 SV=1
JURKAT_1A	423	33386	O00231|PSD11_HUMAN	O00231	PSD11_HUMAN	34.42	2	2	268.51	1	1	2		47464	26S proteasome non-ATPase regulatory subunit 11 OS=Homo sapiens OX=9606 GN=PSMD11 PE=1 SV=3
JURKAT_1A	431	33960	P30203-6|CD6_HUMAN	P30203-6	CD6_HUMAN	34.32	2	2	0	1	1	1		58283	Isoform 6 of T-cell differentiation antigen CD6 OS=Homo sapiens OX=9606 GN=CD6
JURKAT_1A	429	249	Q6P582|MZT2A_HUMAN	Q6P582	MZT2A_HUMAN	34.29	6	6	0	1	1	1		16221	Mitotic-spindle organizing protein 2A OS=Homo sapiens OX=9606 GN=MZT2A PE=1 SV=2
JURKAT_1A	284	39185	Q9UKG1|DP13A_HUMAN	Q9UKG1	DP13A_HUMAN	34.18	3	3	0	1	1	3		79664	DCC-interacting protein 13-alpha OS=Homo sapiens OX=9606 GN=APPL1 PE=1 SV=1
JURKAT_1A	217	33671	Q9BRJ6|CG050_HUMAN	Q9BRJ6	CG050_HUMAN	34.07	9	9	150550	2	2	7		22083	Uncharacterized protein C7orf50 OS=Homo sapiens OX=9606 GN=C7orf50 PE=1 SV=1
JURKAT_1A	427	33601	Q9GZQ3|COMD5_HUMAN	Q9GZQ3	COMD5_HUMAN	34.03	7	7	1507.3	1	1	1	Mutation	24670	COMM domain-containing protein 5 OS=Homo sapiens OX=9606 GN=COMMD5 PE=1 SV=1
JURKAT_1A	434	355	P63279|UBC9_HUMAN	P63279	UBC9_HUMAN	34.03	25	25	3132.1	2	2	2		18007	SUMO-conjugating enzyme UBC9 OS=Homo sapiens OX=9606 GN=UBE2I PE=1 SV=1
JURKAT_1A	453	3950	Q9Y230|RUVB2_HUMAN	Q9Y230	RUVB2_HUMAN	33.91	3	3	1393.2	1	1	1	Mutation	51157	RuvB-like 2 OS=Homo sapiens OX=9606 GN=RUVBL2 PE=1 SV=3
JURKAT_1A	375	166	P46776|RL27A_HUMAN	P46776	RL27A_HUMAN	33.81	12	12	3535.3	2	2	2		16561	60S ribosomal protein L27a OS=Homo sapiens OX=9606 GN=RPL27A PE=1 SV=2
JURKAT_1A	549	33791	Q15532|SSXT_HUMAN	Q15532	SSXT_HUMAN	33.77	5	5	0	1	1	1		45929	Protein SSXT OS=Homo sapiens OX=9606 GN=SS18 PE=1 SV=3
JURKAT_1A	455	51062	Q9H773|DCTP1_HUMAN	Q9H773	DCTP1_HUMAN	33.74	9	9	723.44	1	1	1	Mutation	18681	dCTP pyrophosphatase 1 OS=Homo sapiens OX=9606 GN=DCTPP1 PE=1 SV=1
JURKAT_1A	492	34166	P22087|FBRL_HUMAN	P22087	FBRL_HUMAN	33.72	5	5	0	1	1	2		33784	rRNA 2'-O-methyltransferase fibrillarin OS=Homo sapiens OX=9606 GN=FBL PE=1 SV=2
JURKAT_1A	387	8023	O60885|BRD4_HUMAN	O60885	BRD4_HUMAN	33.63	1	1	0	1	1	1		152218	Bromodomain-containing protein 4 OS=Homo sapiens OX=9606 GN=BRD4 PE=1 SV=2
JURKAT_1A	505	33620	Q9HCN4|GPN1_HUMAN	Q9HCN4	GPN1_HUMAN	33.58	6	6	262.44	1	1	1	Mutation	41740	GPN-loop GTPase 1 OS=Homo sapiens OX=9606 GN=GPN1 PE=1 SV=1
JURKAT_1A	320	23798	Q9NRZ9-6|HELLS_HUMAN	Q9NRZ9-6	HELLS_HUMAN	33.55	3	3	372.3	1	1	2		81637	Isoform 6 of Lymphoid-specific helicase OS=Homo sapiens OX=9606 GN=HELLS
JURKAT_1A	551	50444	Q9BSF8-2|BTBDA_HUMAN	Q9BSF8-2	BTBDA_HUMAN	33.37	2	2	0	1	1	1		54406	Isoform 2 of BTB/POZ domain-containing protein 10 OS=Homo sapiens OX=9606 GN=BTBD10
JURKAT_1A	550	50443	O15182|CETN3_HUMAN	O15182	CETN3_HUMAN	33.36	5	5	0	1	1	1		19550	Centrin-3 OS=Homo sapiens OX=9606 GN=CETN3 PE=1 SV=2
JURKAT_1A	256	1842	Q9BTC0|DIDO1_HUMAN	Q9BTC0	DIDO1_HUMAN	33.23	1	1	3440.7	1	1	3		243870	Death-inducer obliterator 1 OS=Homo sapiens OX=9606 GN=DIDO1 PE=1 SV=5
JURKAT_1A	360	2012	Q9H7P9-3|PKHG2_HUMAN	Q9H7P9-3	PKHG2_HUMAN	33.17	1	1	1053.8	1	1	1	Mutation	144720	Isoform 3 of Pleckstrin homology domain-containing family G member 2 OS=Homo sapiens OX=9606 GN=PLEKHG2
JURKAT_1A	554	842	O14730-2|RIOK3_HUMAN	O14730-2	RIOK3_HUMAN	33.03	1	1	0	1	1	1		58671	Isoform 2 of Serine/threonine-protein kinase RIO3 OS=Homo sapiens OX=9606 GN=RIOK3
JURKAT_1A	553	10172	O94900|TOX_HUMAN	O94900	TOX_HUMAN	32.9	2	2	0	1	1	1		57513	Thymocyte selection-associated high mobility group box protein TOX OS=Homo sapiens OX=9606 GN=TOX PE=1 SV=3
JURKAT_1A	474	37441	Q96GC6|ZN274_HUMAN	Q96GC6	ZN274_HUMAN	32.86	1	1	0	1	1	1		74177	Neurotrophin receptor-interacting factor homolog OS=Homo sapiens OX=9606 GN=ZNF274 PE=1 SV=2
JURKAT_1A	370	2215	Q9Y490|TLN1_HUMAN	Q9Y490	TLN1_HUMAN	32.81	0	0	0	1	1	1		269765	Talin-1 OS=Homo sapiens OX=9606 GN=TLN1 PE=1 SV=3
JURKAT_1A	240	1022	Q6UXG2-3|ELAP1_HUMAN	Q6UXG2-3	ELAP1_HUMAN	32.74	1	1	27457	1	1	4		101974	Isoform 3 of Endosome/lysosome-associated apoptosis and autophagy regulator 1 OS=Homo sapiens OX=9606 GN=ELAPOR1
JURKAT_1A	472	11424	P69849|NOMO3_HUMAN	P69849	NOMO3_HUMAN	32.74	1	1	0	1	1	1		134133	Nodal modulator 3 OS=Homo sapiens OX=9606 GN=NOMO3 PE=1 SV=2
JURKAT_1A	332	14494	Q96K58|ZN668_HUMAN	Q96K58	ZN668_HUMAN	32.71	1	1	0	1	1	3		67890	Zinc finger protein 668 OS=Homo sapiens OX=9606 GN=ZNF668 PE=1 SV=3
JURKAT_1A	361	50567	Q9UQ13|SHOC2_HUMAN	Q9UQ13	SHOC2_HUMAN	32.43	2	2	842.37	1	1	1	Mutation	64888	Leucine-rich repeat protein SHOC-2 OS=Homo sapiens OX=9606 GN=SHOC2 PE=1 SV=2
JURKAT_1A	371	211	Q99536-3|VAT1_HUMAN	Q99536-3	VAT1_HUMAN	32.28	6	6	0	2	2	3		34890	Isoform 3 of Synaptic vesicle membrane protein VAT-1 homolog OS=Homo sapiens OX=9606 GN=VAT1
JURKAT_1A	376	11118	P48668|K2C6C_HUMAN	P48668	K2C6C_HUMAN	32.11	2	2	0	1	1	1	Mutation	60025	Keratin type II cytoskeletal 6C OS=Homo sapiens OX=9606 GN=KRT6C PE=1 SV=3
JURKAT_1A	555	747	O15372|EIF3H_HUMAN	O15372	EIF3H_HUMAN	32.09	2	2	0	1	1	1		39930	Eukaryotic translation initiation factor 3 subunit H OS=Homo sapiens OX=9606 GN=EIF3H PE=1 SV=1
JURKAT_1A	255	397	Q3L8U1|CHD9_HUMAN	Q3L8U1	CHD9_HUMAN	31.86	0	0	81130	1	1	5		326022	Chromodomain-helicase-DNA-binding protein 9 OS=Homo sapiens OX=9606 GN=CHD9 PE=1 SV=2
JURKAT_1A	392	874	P06733-2|ENOA_HUMAN	P06733-2	ENOA_HUMAN	31.51	6	6	4785.5	1	1	2		36928	Isoform MBP-1 of Alpha-enolase OS=Homo sapiens OX=9606 GN=ENO1
JURKAT_1A	499	33448	P05114|HMGN1_HUMAN	P05114	HMGN1_HUMAN	31.43	27	27	2274.2	1	1	1		10659	Non-histone chromosomal protein HMG-14 OS=Homo sapiens OX=9606 GN=HMGN1 PE=1 SV=3
JURKAT_1A	491	33769	Q9BYE9|CDHR2_HUMAN	Q9BYE9	CDHR2_HUMAN	31.23	1	1	1585.9	1	1	1		141542	Cadherin-related family member 2 OS=Homo sapiens OX=9606 GN=CDHR2 PE=1 SV=2
JURKAT_1A	355	12104	Q2VWA4|SKOR2_HUMAN	Q2VWA4	SKOR2_HUMAN	31.22	1	1	0	1	1	1		104235	SKI family transcriptional corepressor 2 OS=Homo sapiens OX=9606 GN=SKOR2 PE=1 SV=2
JURKAT_1A	452	50452	Q9NPA8|ENY2_HUMAN	Q9NPA8	ENY2_HUMAN	31.2	20	20	1260.2	2	2	2		11529	Transcription and mRNA export factor ENY2 OS=Homo sapiens OX=9606 GN=ENY2 PE=1 SV=1
JURKAT_1A	390	993	O60610-2|DIAP1_HUMAN	O60610-2	DIAP1_HUMAN	31.14	1	1	614.6	2	2	2		138907	Isoform 2 of Protein diaphanous homolog 1 OS=Homo sapiens OX=9606 GN=DIAPH1
JURKAT_1A	395	50463	Q9HCG8|CWC22_HUMAN	Q9HCG8	CWC22_HUMAN	30.97	4	4	6666.4	2	2	2	Mutation	105466	Pre-mRNA-splicing factor CWC22 homolog OS=Homo sapiens OX=9606 GN=CWC22 PE=1 SV=3
JURKAT_1A	424	25697	Q9UJ98-2|STAG3_HUMAN	Q9UJ98-2	STAG3_HUMAN	30.87	1	1	3067.9	1	1	2		100644	Isoform 2 of Cohesin subunit SA-3 OS=Homo sapiens OX=9606 GN=STAG3
JURKAT_1A	556	11156	P31944|CASPE_HUMAN	P31944	CASPE_HUMAN	30.48	6	6	1156.2	1	1	1		27680	Caspase-14 OS=Homo sapiens OX=9606 GN=CASP14 PE=1 SV=2
JURKAT_1A	373	39682	Q00796|DHSO_HUMAN	Q00796	DHSO_HUMAN	30.46	3	3	0	2	2	2		38325	Sorbitol dehydrogenase OS=Homo sapiens OX=9606 GN=SORD PE=1 SV=4
JURKAT_1A	487	37873	P33402|GCYA2_HUMAN	P33402	GCYA2_HUMAN	30.29	1	1	0	1	1	1		81750	Guanylate cyclase soluble subunit alpha-2 OS=Homo sapiens OX=9606 GN=GUCY1A2 PE=1 SV=1
JURKAT_1A	396	14306	Q13263|TIF1B_HUMAN	Q13263	TIF1B_HUMAN	30.28	5	5	0	1	1	1	Mutation	88550	Transcription intermediary factor 1-beta OS=Homo sapiens OX=9606 GN=TRIM28 PE=1 SV=5
JURKAT_1A	359	1137	Q12830-2|BPTF_HUMAN	Q12830-2	BPTF_HUMAN	30.2	0	0	0	1	1	1		325123	Isoform 2 of Nucleosome-remodeling factor subunit BPTF OS=Homo sapiens OX=9606 GN=BPTF
JURKAT_1A	494	188	Q14157-4|UBP2L_HUMAN	Q14157-4	UBP2L_HUMAN	29.99	1	1	0	1	1	1		103168	Isoform 4 of Ubiquitin-associated protein 2-like OS=Homo sapiens OX=9606 GN=UBAP2L
JURKAT_1A	557	11432	P14209-3|CD99_HUMAN	P14209-3	CD99_HUMAN	29.98	7	7	751.29	1	1	1		17128	Isoform 3 of CD99 antigen OS=Homo sapiens OX=9606 GN=CD99
JURKAT_1A	417	1461	Q6ZNJ1-2|NBEL2_HUMAN	Q6ZNJ1-2	NBEL2_HUMAN	29.73	0	0	0	1	1	1		282859	Isoform 2 of Neurobeachin-like protein 2 OS=Homo sapiens OX=9606 GN=NBEAL2
JURKAT_1A	414	25629	P39880-6|CUX1_HUMAN	P39880-6	CUX1_HUMAN	29.72	1	1	0	1	1	1		147072	Isoform 7 of Homeobox protein cut-like 1 OS=Homo sapiens OX=9606 GN=CUX1
JURKAT_1A	500	16534	Q9NP87-2|DPOLM_HUMAN	Q9NP87-2	DPOLM_HUMAN	29.61	2	2	0	1	1	2		50431	Isoform 2 of DNA-directed DNA/RNA polymerase mu OS=Homo sapiens OX=9606 GN=POLM
JURKAT_1A	558	33684	O95433-2|AHSA1_HUMAN	O95433-2	AHSA1_HUMAN	29.59	3	3	0	1	1	1		32340	Isoform 2 of Activator of 90 kDa heat shock protein ATPase homolog 1 OS=Homo sapiens OX=9606 GN=AHSA1
JURKAT_1A	388	11756	Q8TAQ2-2|SMRC2_HUMAN	Q8TAQ2-2	SMRC2_HUMAN	29.3	1	1	0	1	1	2		124841	Isoform 2 of SWI/SNF complex subunit SMARCC2 OS=Homo sapiens OX=9606 GN=SMARCC2
JURKAT_1A	426	15870	Q9H270|VPS11_HUMAN	Q9H270	VPS11_HUMAN	29.29	3	3	8735.1	1	1	3		107837	Vacuolar protein sorting-associated protein 11 homolog OS=Homo sapiens OX=9606 GN=VPS11 PE=1 SV=1
JURKAT_1A	415	37821	Q13409-6|DC1I2_HUMAN	Q13409-6	DC1I2_HUMAN	29.2	2	2	276.96	1	1	1		68298	Isoform 2F of Cytoplasmic dynein 1 intermediate chain 2 OS=Homo sapiens OX=9606 GN=DYNC1I2
JURKAT_1A	358	11255	Q14204|DYHC1_HUMAN	Q14204	DYHC1_HUMAN	29.1	1	1	12082	2	2	2		532412	Cytoplasmic dynein 1 heavy chain 1 OS=Homo sapiens OX=9606 GN=DYNC1H1 PE=1 SV=5
JURKAT_1A	386	50326	Q9P016|THYN1_HUMAN	Q9P016	THYN1_HUMAN	29.07	12	12	843.25	2	2	3		25697	Thymocyte nuclear protein 1 OS=Homo sapiens OX=9606 GN=THYN1 PE=1 SV=1
JURKAT_1A	322	13979	Q5SSJ5-3|HP1B3_HUMAN	Q5SSJ5-3	HP1B3_HUMAN	28.86	2	2	1922.1	1	1	2		44435	Isoform 3 of Heterochromatin protein 1-binding protein 3 OS=Homo sapiens OX=9606 GN=HP1BP3
JURKAT_1A	495	38839	Q99941-2|ATF6B_HUMAN	Q99941-2	ATF6B_HUMAN	28.78	2	2	632.96	1	1	1		76412	Isoform 1 of Cyclic AMP-dependent transcription factor ATF-6 beta OS=Homo sapiens OX=9606 GN=ATF6B
JURKAT_1A	493	11395	Q9BUR4|TCAB1_HUMAN	Q9BUR4	TCAB1_HUMAN	28.74	2	2	426.83	1	1	1		59309	Telomerase Cajal body protein 1 OS=Homo sapiens OX=9606 GN=WRAP53 PE=1 SV=1
JURKAT_1A	447	15225	Q8IXM2|BAP18_HUMAN	Q8IXM2	BAP18_HUMAN	28.64	9	9	5392.3	1	1	2		17900	Chromatin complexes subunit BAP18 OS=Homo sapiens OX=9606 GN=BAP18 PE=1 SV=1
JURKAT_1A	501	50459	Q5JNZ5|RS26L_HUMAN	Q5JNZ5	RS26L_HUMAN	28.49	18	18	35032	1	1	1		13002	Putative 40S ribosomal protein S26-like 1 OS=Homo sapiens OX=9606 GN=RPS26P11 PE=5 SV=1
JURKAT_1A	449	6206	Q969V6|MRTFA_HUMAN	Q969V6	MRTFA_HUMAN	28.42	1	1	0	1	1	1		98919	Myocardin-related transcription factor A OS=Homo sapiens OX=9606 GN=MRTFA PE=1 SV=1
JURKAT_1A	497	50447	P11310|ACADM_HUMAN	P11310	ACADM_HUMAN	28.31	3	3	361.46	1	1	1		46588	Medium-chain specific acyl-CoA dehydrogenase mitochondrial OS=Homo sapiens OX=9606 GN=ACADM PE=1 SV=1
JURKAT_1A	559	9672	Q8NFM7|I17RD_HUMAN	Q8NFM7	I17RD_HUMAN	28.28	1	1	0	1	1	1		82411	Interleukin-17 receptor D OS=Homo sapiens OX=9606 GN=IL17RD PE=1 SV=3
JURKAT_1A	374	1163	P41594-2|GRM5_HUMAN	P41594-2	GRM5_HUMAN	28.26	1	1	0	1	1	1		128874	Isoform 1 of Metabotropic glutamate receptor 5 OS=Homo sapiens OX=9606 GN=GRM5
JURKAT_1A	498	50450	Q9UBB5|MBD2_HUMAN	Q9UBB5	MBD2_HUMAN	28.13	3	3	199.39	1	1	1		43255	Methyl-CpG-binding domain protein 2 OS=Homo sapiens OX=9606 GN=MBD2 PE=1 SV=1
JURKAT_1A	425	16569	Q9UKN8|TF3C4_HUMAN	Q9UKN8	TF3C4_HUMAN	28.02	2	2	0	1	1	1		91982	General transcription factor 3C polypeptide 4 OS=Homo sapiens OX=9606 GN=GTF3C4 PE=1 SV=2
JURKAT_1B	2	214	P04264|K2C1_HUMAN	P04264	K2C1_HUMAN	225.79	28	28	9903.6	54	36	79	Oxidation (M)	66039	Keratin type II cytoskeletal 1 OS=Homo sapiens OX=9606 GN=KRT1 PE=1 SV=6
JURKAT_1B	4	1	P04406|G3P_HUMAN	P04406	G3P_HUMAN	209.79	32	32	40186	19	19	38	Oxidation (M)	36053	Glyceraldehyde-3-phosphate dehydrogenase OS=Homo sapiens OX=9606 GN=GAPDH PE=1 SV=3
JURKAT_1B	3	68	P61353|RL27_HUMAN	P61353	RL27_HUMAN	183.9	60	60	54512	16	16	44	Oxidation (M)	15798	60S ribosomal protein L27 OS=Homo sapiens OX=9606 GN=RPL27 PE=1 SV=2
JURKAT_1B	7	654	P58876|H2B1D_HUMAN	P58876	H2B1D_HUMAN	183.55	25	25	21880	13	12	25		13936	Histone H2B type 1-D OS=Homo sapiens OX=9606 GN=H2BC5 PE=1 SV=2
JURKAT_1B	8	130	P06702|S10A9_HUMAN	P06702	S10A9_HUMAN	178.38	53	53	23436	15	14	24	Oxidation (M)	13242	Protein S100-A9 OS=Homo sapiens OX=9606 GN=S100A9 PE=1 SV=1
JURKAT_1B	6	322	P62750|RL23A_HUMAN	P62750	RL23A_HUMAN	158.16	24	24	58819	10	10	25		17695	60S ribosomal protein L23a OS=Homo sapiens OX=9606 GN=RPL23A PE=1 SV=1
JURKAT_1B	10	202	P08670|VIME_HUMAN	P08670	VIME_HUMAN	147.46	13	13	4596.5	10	7	17		53652	Vimentin OS=Homo sapiens OX=9606 GN=VIM PE=1 SV=4
JURKAT_1B	12	257	P35527|K1C9_HUMAN	P35527	K1C9_HUMAN	146.92	20	20	0	14	13	14		62064	Keratin type I cytoskeletal 9 OS=Homo sapiens OX=9606 GN=KRT9 PE=1 SV=3
JURKAT_1B	20	11157	Q13428-2|TCOF_HUMAN	Q13428-2	TCOF_HUMAN	140.93	2	2	350.39	5	5	10		144314	Isoform 2 of Treacle protein OS=Homo sapiens OX=9606 GN=TCOF1
JURKAT_1B	9	11108	P31151|S10A7_HUMAN	P31151	S10A7_HUMAN	137.81	51	51	23565	10	10	20	Oxidation (M); Mutation	11471	Protein S100-A7 OS=Homo sapiens OX=9606 GN=S100A7 PE=1 SV=4
JURKAT_1B	11	11109	P01040|CYTA_HUMAN	P01040	CYTA_HUMAN	137.28	59	59	1823	7	7	13		11006	Cystatin-A OS=Homo sapiens OX=9606 GN=CSTA PE=1 SV=1
JURKAT_1B	19	11098	P81605|DCD_HUMAN	P81605	DCD_HUMAN	132.15	55	55	1128.7	15	15	17		11284	Dermcidin OS=Homo sapiens OX=9606 GN=DCD PE=1 SV=2
JURKAT_1B	13	11128	P05109|S10A8_HUMAN	P05109	S10A8_HUMAN	126.05	71	71	2662.7	9	9	13	Oxidation (M)	10835	Protein S100-A8 OS=Homo sapiens OX=9606 GN=S100A8 PE=1 SV=1
JURKAT_1B	33	4239	P16401|H15_HUMAN	P16401	H15_HUMAN	114.77	23	23	0	5	5	5	Mutation	22580	Histone H1.5 OS=Homo sapiens OX=9606 GN=H1-5 PE=1 SV=3
JURKAT_1B	14	838	Q7Z794|K2C1B_HUMAN	Q7Z794	K2C1B_HUMAN	112.81	7	7	0	8	1	14	Oxidation (M)	61901	Keratin type II cytoskeletal 1b OS=Homo sapiens OX=9606 GN=KRT77 PE=1 SV=3
JURKAT_1B	15	244	P20671|H2A1D_HUMAN	P20671	H2A1D_HUMAN	109.9	19	19	13571	8	8	16		14107	Histone H2A type 1-D OS=Homo sapiens OX=9606 GN=H2AC7 PE=1 SV=2
JURKAT_1B	18	61	P67809|YBOX1_HUMAN	P67809	YBOX1_HUMAN	109.53	8	8	3850.1	4	4	9		35924	Y-box-binding protein 1 OS=Homo sapiens OX=9606 GN=YBX1 PE=1 SV=3
JURKAT_1B	26	323	P32969|RL9_HUMAN	P32969	RL9_HUMAN	105.46	18	18	1196.6	4	4	7	Oxidation (M)	21863	60S ribosomal protein L9 OS=Homo sapiens OX=9606 GN=RPL9 PE=1 SV=1
JURKAT_1B	17	169	P63173|RL38_HUMAN	P63173	RL38_HUMAN	105.01	80	80	6452.1	5	5	12		8218	60S ribosomal protein L38 OS=Homo sapiens OX=9606 GN=RPL38 PE=1 SV=2
JURKAT_1B	25	83	P22626|ROA2_HUMAN	P22626	ROA2_HUMAN	101.64	16	16	0	5	5	7		37430	Heterogeneous nuclear ribonucleoproteins A2/B1 OS=Homo sapiens OX=9606 GN=HNRNPA2B1 PE=1 SV=2
JURKAT_1B	24	118	P08708|RS17_HUMAN	P08708	RS17_HUMAN	99.44	36	36	1596.5	5	5	10		15550	40S ribosomal protein S17 OS=Homo sapiens OX=9606 GN=RPS17 PE=1 SV=2
JURKAT_1B	27	182	P62899|RL31_HUMAN	P62899	RL31_HUMAN	98.34	22	22	1401.3	4	4	7		14463	60S ribosomal protein L31 OS=Homo sapiens OX=9606 GN=RPL31 PE=1 SV=1
JURKAT_1B	23	135	P62888|RL30_HUMAN	P62888	RL30_HUMAN	94.21	15	15	9138.9	3	3	8	Oxidation (M)	12784	60S ribosomal protein L30 OS=Homo sapiens OX=9606 GN=RPL30 PE=1 SV=2
JURKAT_1B	31	953	P62861|RS30_HUMAN	P62861	RS30_HUMAN	92.55	36	36	4893	4	4	6		6648	40S ribosomal protein S30 OS=Homo sapiens OX=9606 GN=FAU PE=1 SV=1
JURKAT_1B	37	50	P62906|RL10A_HUMAN	P62906	RL10A_HUMAN	89.63	12	12	7562.9	2	2	5	Oxidation (M)	24831	60S ribosomal protein L10a OS=Homo sapiens OX=9606 GN=RPL10A PE=1 SV=2
JURKAT_1B	22	14	P61247|RS3A_HUMAN	P61247	RS3A_HUMAN	87.61	8	8	1015.3	4	4	9		29945	40S ribosomal protein S3a OS=Homo sapiens OX=9606 GN=RPS3A PE=1 SV=2
JURKAT_1B	35	11273	Q15517|CDSN_HUMAN	Q15517	CDSN_HUMAN	86.9	7	7	0	5	5	7		51522	Corneodesmosin OS=Homo sapiens OX=9606 GN=CDSN PE=1 SV=3
JURKAT_1B	32	364	P62266|RS23_HUMAN	P62266	RS23_HUMAN	83.56	20	20	6642.3	2	2	6		15808	40S ribosomal protein S23 OS=Homo sapiens OX=9606 GN=RPS23 PE=1 SV=3
JURKAT_1B	54	762	P57053|H2BFS_HUMAN	P57053	H2BFS_HUMAN	82.35	21	21	1866.7	2	1	2		13944	Histone H2B type F-S OS=Homo sapiens OX=9606 GN=H2BS1 PE=1 SV=2
JURKAT_1B	58	11455	Q53RT3|APRV1_HUMAN	Q53RT3	APRV1_HUMAN	76.88	8	8	0	2	2	2		36991	Retroviral-like aspartic protease 1 OS=Homo sapiens OX=9606 GN=ASPRV1 PE=1 SV=1
JURKAT_1B	48	749	P47914|RL29_HUMAN	P47914	RL29_HUMAN	73.84	25	25	5171.5	4	4	6	Mutation	17752	60S ribosomal protein L29 OS=Homo sapiens OX=9606 GN=RPL29 PE=1 SV=2
JURKAT_1B	50	16	P46782|RS5_HUMAN	P46782	RS5_HUMAN	72.94	13	13	3694.7	3	3	3		22876	40S ribosomal protein S5 OS=Homo sapiens OX=9606 GN=RPS5 PE=1 SV=4
JURKAT_1B	40	334	P62987|RL40_HUMAN	P62987	RL40_HUMAN	72.48	40	40	440.72	5	5	6		14728	Ubiquitin-60S ribosomal protein L40 OS=Homo sapiens OX=9606 GN=UBA52 PE=1 SV=2
JURKAT_1B	34	46	P06748-2|NPM_HUMAN	P06748-2	NPM_HUMAN	71.81	4	4	41192	3	3	8		29465	Isoform 2 of Nucleophosmin OS=Homo sapiens OX=9606 GN=NPM1
JURKAT_1B	52	3631	P15924-2|DESP_HUMAN	P15924-2	DESP_HUMAN	71.66	1	1	0	2	2	2		260116	Isoform DPII of Desmoplakin OS=Homo sapiens OX=9606 GN=DSP
JURKAT_1B	38	77	P35268|RL22_HUMAN	P35268	RL22_HUMAN	70.09	29	29	7155.9	2	2	5		14787	60S ribosomal protein L22 OS=Homo sapiens OX=9606 GN=RPL22 PE=1 SV=2
JURKAT_1B	42	664	P06493|CDK1_HUMAN	P06493	CDK1_HUMAN	65.03	9	9	950.27	2	2	4		34095	Cyclin-dependent kinase 1 OS=Homo sapiens OX=9606 GN=CDK1 PE=1 SV=3
JURKAT_1B	96	11475	Q9BRJ2|RM45_HUMAN	Q9BRJ2	RM45_HUMAN	64.59	5	5	0	1	1	1		35351	39S ribosomal protein L45 mitochondrial OS=Homo sapiens OX=9606 GN=MRPL45 PE=1 SV=2
JURKAT_1B	36	23293	Q9BVP2-2|GNL3_HUMAN	Q9BVP2-2	GNL3_HUMAN	64.25	3	3	0	3	3	7		60540	Isoform 2 of Guanine nucleotide-binding protein-like 3 OS=Homo sapiens OX=9606 GN=GNL3
JURKAT_1B	55	224	P62273|RS29_HUMAN	P62273	RS29_HUMAN	63.52	46	46	0	3	3	3		6677	40S ribosomal protein S29 OS=Homo sapiens OX=9606 GN=RPS29 PE=1 SV=2
JURKAT_1B	85	11724	Q9UJV9|DDX41_HUMAN	Q9UJV9	DDX41_HUMAN	62.34	2	2	0	1	1	1		69838	Probable ATP-dependent RNA helicase DDX41 OS=Homo sapiens OX=9606 GN=DDX41 PE=1 SV=2
JURKAT_1B	49	11156	P31944|CASPE_HUMAN	P31944	CASPE_HUMAN	58.87	16	16	252.02	4	4	4		27680	Caspase-14 OS=Homo sapiens OX=9606 GN=CASP14 PE=1 SV=2
JURKAT_1B	69	134	O00487|PSDE_HUMAN	O00487	PSDE_HUMAN	58.13	3	3	0	2	2	2		34577	26S proteasome non-ATPase regulatory subunit 14 OS=Homo sapiens OX=9606 GN=PSMD14 PE=1 SV=1
JURKAT_1B	51	192	P26373|RL13_HUMAN	P26373	RL13_HUMAN	57.43	20	20	0	4	4	5	Oxidation (M)	24261	60S ribosomal protein L13 OS=Homo sapiens OX=9606 GN=RPL13 PE=1 SV=4
JURKAT_1B	39	11216	P18859|ATP5J_HUMAN	P18859	ATP5J_HUMAN	57.38	10	10	0	1	1	5		12588	ATP synthase-coupling factor 6 mitochondrial OS=Homo sapiens OX=9606 GN=ATP5PF PE=1 SV=1
JURKAT_1B	76	3375	Q86YZ3|HORN_HUMAN	Q86YZ3	HORN_HUMAN	55.66	0	0	159.72	1	1	1		282389	Hornerin OS=Homo sapiens OX=9606 GN=HRNR PE=1 SV=2
JURKAT_1B	106	94	P31948-2|STIP1_HUMAN	P31948-2	STIP1_HUMAN	53.24	5	5	0	1	1	1		68080	Isoform 2 of Stress-induced-phosphoprotein 1 OS=Homo sapiens OX=9606 GN=STIP1
JURKAT_1B	41	23298	Q9UNX3|RL26L_HUMAN	Q9UNX3	RL26L_HUMAN	53.23	8	8	9632.5	2	2	5	Oxidation (M)	17256	60S ribosomal protein L26-like 1 OS=Homo sapiens OX=9606 GN=RPL26L1 PE=1 SV=1
JURKAT_1B	107	23299	P33552|CKS2_HUMAN	P33552	CKS2_HUMAN	52.5	11	11	0	1	1	1		9860	Cyclin-dependent kinases regulatory subunit 2 OS=Homo sapiens OX=9606 GN=CKS2 PE=1 SV=1
JURKAT_1B	53	20	Q5VTE0|EF1A3_HUMAN	Q5VTE0	EF1A3_HUMAN	50.97	4	4	1037.6	1	1	2		50185	Putative elongation factor 1-alpha-like 3 OS=Homo sapiens OX=9606 GN=EEF1A1P5 PE=5 SV=1
JURKAT_1B	97	23294	Q99832-3|TCPH_HUMAN	Q99832-3	TCPH_HUMAN	50.8	2	2	0	1	1	1		54804	Isoform 3 of T-complex protein 1 subunit eta OS=Homo sapiens OX=9606 GN=CCT7
JURKAT_1B	84	23290	P62805|H4_HUMAN	P62805	H4_HUMAN	50.3	20	20	0	2	2	3	Oxidation (M)	11367	Histone H4 OS=Homo sapiens OX=9606 GN=H4C1 PE=1 SV=2
JURKAT_1B	59	23284	O14757-2|CHK1_HUMAN	O14757-2	CHK1_HUMAN	49.89	3	3	278.43	1	1	2		43703	Isoform 2 of Serine/threonine-protein kinase Chk1 OS=Homo sapiens OX=9606 GN=CHEK1
JURKAT_1B	46	23301	Q5SRD1-2|TI23B_HUMAN	Q5SRD1-2	TI23B_HUMAN	49.54	6	6	531.25	1	1	3		14600	Isoform 2 of Mitochondrial import inner membrane translocase subunit Tim23B OS=Homo sapiens OX=9606 GN=TIMM23B
JURKAT_1B	62	11321	Q08554-2|DSC1_HUMAN	Q08554-2	DSC1_HUMAN	48.86	3	3	0	2	2	2		93835	Isoform 1B of Desmocollin-1 OS=Homo sapiens OX=9606 GN=DSC1
JURKAT_1B	60	11567	P49748|ACADV_HUMAN	P49748	ACADV_HUMAN	48.86	3	3	0	2	2	3		70390	Very long-chain specific acyl-CoA dehydrogenase mitochondrial OS=Homo sapiens OX=9606 GN=ACADVL PE=1 SV=1
JURKAT_1B	66	31	P06748-3|NPM_HUMAN	P06748-3	NPM_HUMAN	46.25	5	5	2144.1	1	1	2		28400	Isoform 3 of Nucleophosmin OS=Homo sapiens OX=9606 GN=NPM1
JURKAT_1B	88	23300	Q9HBL8|NMRL1_HUMAN	Q9HBL8	NMRL1_HUMAN	46.14	4	4	0	1	1	2		33344	NmrA-like family domain-containing protein 1 OS=Homo sapiens OX=9606 GN=NMRAL1 PE=1 SV=1
JURKAT_1B	108	452	P67870|CSK2B_HUMAN	P67870	CSK2B_HUMAN	46.04	6	6	0	1	1	1		24942	Casein kinase II subunit beta OS=Homo sapiens OX=9606 GN=CSNK2B PE=1 SV=1
JURKAT_1B	57	201	Q86V81|THOC4_HUMAN	Q86V81	THOC4_HUMAN	45.78	5	5	0	2	2	3	Oxidation (M)	26888	THO complex subunit 4 OS=Homo sapiens OX=9606 GN=ALYREF PE=1 SV=3
JURKAT_1B	109	23312	Q9H8M2|BRD9_HUMAN	Q9H8M2	BRD9_HUMAN	45.52	3	3	0	1	1	1		67000	Bromodomain-containing protein 9 OS=Homo sapiens OX=9606 GN=BRD9 PE=1 SV=2
JURKAT_1B	65	23313	Q9NPD8|UBE2T_HUMAN	Q9NPD8	UBE2T_HUMAN	44.67	5	5	0	1	1	2		22521	Ubiquitin-conjugating enzyme E2 T OS=Homo sapiens OX=9606 GN=UBE2T PE=1 SV=1
JURKAT_1B	45	374	A5A3E0|POTEF_HUMAN	A5A3E0	POTEF_HUMAN	44.31	1	1	1190.5	1	1	4		121444	POTE ankyrin domain family member F OS=Homo sapiens OX=9606 GN=POTEF PE=1 SV=2
JURKAT_1B	44	78	P62917|RL8_HUMAN	P62917	RL8_HUMAN	42.8	5	5	0	1	1	3		28025	60S ribosomal protein L8 OS=Homo sapiens OX=9606 GN=RPL8 PE=1 SV=2
JURKAT_1B	95	117	P18621|RL17_HUMAN	P18621	RL17_HUMAN	42.79	7	7	0	1	1	1		21397	60S ribosomal protein L17 OS=Homo sapiens OX=9606 GN=RPL17 PE=1 SV=3
JURKAT_1B	56	13613	Q86XN7-2|PRSR1_HUMAN	Q86XN7-2	PRSR1_HUMAN	42.65	1	1	0	1	1	2		93140	Isoform 2 of Proline and serine-rich protein 1 OS=Homo sapiens OX=9606 GN=PROSER1
JURKAT_1B	86	23297	Q01581|HMCS1_HUMAN	Q01581	HMCS1_HUMAN	42.59	2	2	0	1	1	1		57294	Hydroxymethylglutaryl-CoA synthase cytoplasmic OS=Homo sapiens OX=9606 GN=HMGCS1 PE=1 SV=2
JURKAT_1B	68	125	Q8NC51-4|PAIRB_HUMAN	Q8NC51-4	PAIRB_HUMAN	42.52	2	2	0	1	1	2		42427	Isoform 4 of Plasminogen activator inhibitor 1 RNA-binding protein OS=Homo sapiens OX=9606 GN=SERBP1
JURKAT_1B	99	23314	Q9NPJ4-2|PNRC2_HUMAN	Q9NPJ4-2	PNRC2_HUMAN	42.33	9	9	0	1	1	1		13471	Isoform 2 of Proline-rich nuclear receptor coactivator 2 OS=Homo sapiens OX=9606 GN=PNRC2
JURKAT_1B	67	11405	O75394|RM33_HUMAN	O75394	RM33_HUMAN	42.26	28	28	0	1	1	2		7619	39S ribosomal protein L33 mitochondrial OS=Homo sapiens OX=9606 GN=MRPL33 PE=1 SV=1
JURKAT_1B	47	17664	P10412|H14_HUMAN	P10412	H14_HUMAN	42.16	16	16	0	3	3	4		21865	Histone H1.4 OS=Homo sapiens OX=9606 GN=H1-4 PE=1 SV=2
JURKAT_1B	94	3958	P82914|RT15_HUMAN	P82914	RT15_HUMAN	41.84	11	11	0	2	2	2		29842	28S ribosomal protein S15 mitochondrial OS=Homo sapiens OX=9606 GN=MRPS15 PE=1 SV=1
JURKAT_1B	73	23287	Q9UHB9-4|SRP68_HUMAN	Q9UHB9-4	SRP68_HUMAN	41.5	2	2	0	1	1	1		66108	Isoform 4 of Signal recognition particle subunit SRP68 OS=Homo sapiens OX=9606 GN=SRP68
JURKAT_1B	81	39	P39019|RS19_HUMAN	P39019	RS19_HUMAN	40.52	27	27	0	3	3	3		16060	40S ribosomal protein S19 OS=Homo sapiens OX=9606 GN=RPS19 PE=1 SV=2
JURKAT_1B	74	11290	Q02413|DSG1_HUMAN	Q02413	DSG1_HUMAN	40.47	1	1	0	1	1	1	Oxidation (M)	113748	Desmoglein-1 OS=Homo sapiens OX=9606 GN=DSG1 PE=1 SV=2
JURKAT_1B	110	329	Q06830|PRDX1_HUMAN	Q06830	PRDX1_HUMAN	40.37	9	9	0	1	1	1		22110	Peroxiredoxin-1 OS=Homo sapiens OX=9606 GN=PRDX1 PE=1 SV=1
JURKAT_1B	98	247	Q8IUE6|H2A2B_HUMAN	Q8IUE6	H2A2B_HUMAN	40.34	16	16	335.27	1	1	1		13995	Histone H2A type 2-B OS=Homo sapiens OX=9606 GN=H2AC21 PE=1 SV=3
JURKAT_1B	111	79	Q02543|RL18A_HUMAN	Q02543	RL18A_HUMAN	40.31	6	6	0	1	1	1		20762	60S ribosomal protein L18a OS=Homo sapiens OX=9606 GN=RPL18A PE=1 SV=2
JURKAT_1B	112	904	P26599-2|PTBP1_HUMAN	P26599-2	PTBP1_HUMAN	40.11	5	5	0	1	1	1		59037	Isoform 2 of Polypyrimidine tract-binding protein 1 OS=Homo sapiens OX=9606 GN=PTBP1
JURKAT_1B	61	23316	Q9BYC9|RM20_HUMAN	Q9BYC9	RM20_HUMAN	39.5	6	6	356.11	1	1	2		17443	39S ribosomal protein L20 mitochondrial OS=Homo sapiens OX=9606 GN=MRPL20 PE=1 SV=1
JURKAT_1B	64	11102	Q13867|BLMH_HUMAN	Q13867	BLMH_HUMAN	39.42	3	3	0	1	1	3		52562	Bleomycin hydrolase OS=Homo sapiens OX=9606 GN=BLMH PE=1 SV=1
JURKAT_1B	83	286	Q99878|H2A1J_HUMAN	Q99878	H2A1J_HUMAN	38.56	15	15	653.08	1	1	1		13936	Histone H2A type 1-J OS=Homo sapiens OX=9606 GN=H2AC14 PE=1 SV=3
JURKAT_1B	71	23280	Q99613-2|EIF3C_HUMAN	Q99613-2	EIF3C_HUMAN	38.47	2	2	0	2	2	2		104101	Isoform 2 of Eukaryotic translation initiation factor 3 subunit C OS=Homo sapiens OX=9606 GN=EIF3C
JURKAT_1B	72	90	P51665|PSMD7_HUMAN	P51665	PSMD7_HUMAN	38.35	6	6	0	2	2	3		37025	26S proteasome non-ATPase regulatory subunit 7 OS=Homo sapiens OX=9606 GN=PSMD7 PE=1 SV=2
JURKAT_1B	113	11629	O95298-2|NDUC2_HUMAN	O95298-2	NDUC2_HUMAN	37.77	9	9	0	1	1	1		11399	Isoform 4 of NADH dehydrogenase [ubiquinone] 1 subunit C2 OS=Homo sapiens OX=9606 GN=NDUFC2
JURKAT_1B	100	23319	P61513|RL37A_HUMAN	P61513	RL37A_HUMAN	37.73	25	25	0	1	1	1		10275	60S ribosomal protein L37a OS=Homo sapiens OX=9606 GN=RPL37A PE=1 SV=2
JURKAT_1B	75	6411	Q99698|LYST_HUMAN	Q99698	LYST_HUMAN	36.77	0	0	0	1	1	1		429141	Lysosomal-trafficking regulator OS=Homo sapiens OX=9606 GN=LYST PE=1 SV=3
JURKAT_1B	82	4138	A8K2U0|A2ML1_HUMAN	A8K2U0	A2ML1_HUMAN	35.57	1	1	139.69	1	1	1		161106	Alpha-2-macroglobulin-like protein 1 OS=Homo sapiens OX=9606 GN=A2ML1 PE=1 SV=3
JURKAT_1B	70	2105	Q02539|H11_HUMAN	Q02539	H11_HUMAN	35.49	4	4	0	1	1	2		21842	Histone H1.1 OS=Homo sapiens OX=9606 GN=H1-1 PE=1 SV=3
JURKAT_1B	87	40	P62081|RS7_HUMAN	P62081	RS7_HUMAN	35.33	5	5	0	1	1	2		22127	40S ribosomal protein S7 OS=Homo sapiens OX=9606 GN=RPS7 PE=1 SV=1
JURKAT_1B	78	11121	P07339|CATD_HUMAN	P07339	CATD_HUMAN	34.99	4	4	0	2	2	2		44552	Cathepsin D OS=Homo sapiens OX=9606 GN=CTSD PE=1 SV=1
JURKAT_1B	91	23328	Q9NP64|NO40_HUMAN	Q9NP64	NO40_HUMAN	34.96	9	9	0	1	1	1		27570	Nucleolar protein of 40 kDa OS=Homo sapiens OX=9606 GN=ZCCHC17 PE=1 SV=1
JURKAT_1B	92	23329	Q5T1J5|CHCH9_HUMAN	Q5T1J5	CHCH9_HUMAN	34.94	6	6	0	1	1	1		15490	Putative coiled-coil-helix-coiled-coil-helix domain-containing protein CHCHD2P9 mitochondrial OS=Homo sapiens OX=9606 GN=CHCHD2P9 PE=5 SV=1
JURKAT_1B	90	996	P13639|EF2_HUMAN	P13639	EF2_HUMAN	34.61	1	1	0	1	1	1		95338	Elongation factor 2 OS=Homo sapiens OX=9606 GN=EEF2 PE=1 SV=4
JURKAT_1B	93	2561	Q9NZM4-2|BICRA_HUMAN	Q9NZM4-2	BICRA_HUMAN	34.55	2	2	3828.7	1	1	1	Mutation	134206	Isoform 2 of BRD4-interacting chromatin-remodeling complex-associated protein OS=Homo sapiens OX=9606 GN=BICRA
JURKAT_1B	114	11428	Q6UWP8|SBSN_HUMAN	Q6UWP8	SBSN_HUMAN	33.8	2	2	0	1	1	1		60541	Suprabasin OS=Homo sapiens OX=9606 GN=SBSN PE=1 SV=2
JURKAT_1B	115	23332	P82921|RT21_HUMAN	P82921	RT21_HUMAN	33.8	11	11	0	1	1	1		10689	28S ribosomal protein S21 mitochondrial OS=Homo sapiens OX=9606 GN=MRPS21 PE=1 SV=3
JURKAT_1B	89	23320	Q12769|NU160_HUMAN	Q12769	NU160_HUMAN	33.11	1	1	0	1	1	1		162121	Nuclear pore complex protein Nup160 OS=Homo sapiens OX=9606 GN=NUP160 PE=1 SV=3
JURKAT_1B	103	441	Q8WWM7-8|ATX2L_HUMAN	Q8WWM7-8	ATX2L_HUMAN	33.07	1	1	0	1	1	1		110143	Isoform 8 of Ataxin-2-like protein OS=Homo sapiens OX=9606 GN=ATXN2L
JURKAT_1B	117	23333	P22307-3|SCP2_HUMAN	P22307-3	SCP2_HUMAN	33.04	3	3	0	1	1	1		34975	Isoform 3 of Sterol carrier protein 2 OS=Homo sapiens OX=9606 GN=SCP2
JURKAT_1B	118	23335	Q9H2J4|PDCL3_HUMAN	Q9H2J4	PDCL3_HUMAN	32.72	4	4	0	1	1	1		27614	Phosducin-like protein 3 OS=Homo sapiens OX=9606 GN=PDCL3 PE=1 SV=1
JURKAT_1B	119	16098	Q08945|SSRP1_HUMAN	Q08945	SSRP1_HUMAN	32.62	1	1	0	1	1	1		81075	FACT complex subunit SSRP1 OS=Homo sapiens OX=9606 GN=SSRP1 PE=1 SV=1
JURKAT_1B	104	115	P62829|RL23_HUMAN	P62829	RL23_HUMAN	32.29	8	8	363.57	1	1	2		14865	60S ribosomal protein L23 OS=Homo sapiens OX=9606 GN=RPL23 PE=1 SV=1
JURKAT_1B	102	23330	Q6DKI1-2|RL7L_HUMAN	Q6DKI1-2	RL7L_HUMAN	32.21	6	6	0	1	1	1		19064	Isoform 2 of 60S ribosomal protein L7-like 1 OS=Homo sapiens OX=9606 GN=RPL7L1
JURKAT_1B	80	105	P07437|TBB5_HUMAN	P07437	TBB5_HUMAN	32.18	6	6	0	2	2	2		49671	Tubulin beta chain OS=Homo sapiens OX=9606 GN=TUBB PE=1 SV=2
JURKAT_1B	120	23342	Q9Y5A9-2|YTHD2_HUMAN	Q9Y5A9-2	YTHD2_HUMAN	31.84	2	2	0	1	1	1		56877	Isoform 2 of YTH domain-containing family protein 2 OS=Homo sapiens OX=9606 GN=YTHDF2
H460_2B	2	11357	P04439|HLAA_HUMAN	P04439	HLAA_HUMAN	279.08	38	38	513670	71	52	131	Oxidation (M); Cysteinylation; Mutation	40841	HLA class I histocompatibility antigen A alpha chain OS=Homo sapiens OX=9606 GN=HLA-A PE=1 SV=2
H460_2B	3	4027	P10809|CH60_HUMAN	P10809	CH60_HUMAN	269.94	24	24	887400	52	52	133	Oxidation (M); Mutation	61055	60 kDa heat shock protein mitochondrial OS=Homo sapiens OX=9606 GN=HSPD1 PE=1 SV=2
H460_2B	1	11403	Q00839-2|HNRPU_HUMAN	Q00839-2	HNRPU_HUMAN	266.96	24	24	178870	80	80	148	Mutation	88980	Isoform 2 of Heterogeneous nuclear ribonucleoprotein U OS=Homo sapiens OX=9606 GN=HNRNPU
H460_2B	9	118	P08708|RS17_HUMAN	P08708	RS17_HUMAN	212.28	64	64	165540	33	33	82	Oxidation (M); Mutation	15550	40S ribosomal protein S17 OS=Homo sapiens OX=9606 GN=RPS17 PE=1 SV=2
H460_2B	19	19	P68104|EF1A1_HUMAN	P68104	EF1A1_HUMAN	208.72	31	31	25698	38	32	67	Mutation	50141	Elongation factor 1-alpha 1 OS=Homo sapiens OX=9606 GN=EEF1A1 PE=1 SV=1
H460_2B	43	11282	O96005|CLPT1_HUMAN	O96005	CLPT1_HUMAN	208.23	11	11	313510	23	23	37	Mutation	76097	Cleft lip and palate transmembrane protein 1 OS=Homo sapiens OX=9606 GN=CLPTM1 PE=1 SV=1
H460_2B	36	39	P39019|RS19_HUMAN	P39019	RS19_HUMAN	207.39	60	60	36507	29	29	45		16060	40S ribosomal protein S19 OS=Homo sapiens OX=9606 GN=RPS19 PE=1 SV=2
H460_2B	6	65537	P61769|B2MG_HUMAN	P61769	B2MG_HUMAN	207.2	72	72	289560	34	34	91	Oxidation (M)	13715	Beta-2-microglobulin OS=Homo sapiens OX=9606 GN=B2M PE=1 SV=1
H460_2B	14	11	P35637-2|FUS_HUMAN	P35637-2	FUS_HUMAN	206.47	24	24	112930	39	39	69	Mutation	53355	Isoform Short of RNA-binding protein FUS OS=Homo sapiens OX=9606 GN=FUS
H460_2B	26	194	P60709|ACTB_HUMAN	P60709	ACTB_HUMAN	201.92	32	32	4689.8	34	10	63	Oxidation (M)	41737	Actin cytoplasmic 1 OS=Homo sapiens OX=9606 GN=ACTB PE=1 SV=1
H460_2B	52	65715	Q9Y3Y2-4|CHTOP_HUMAN	Q9Y3Y2-4	CHTOP_HUMAN	196.48	20	20	39885	18	18	33	Oxidation (M); Mutation	21918	Isoform 3 of Chromatin target of PRMT1 protein OS=Homo sapiens OX=9606 GN=CHTOP
H460_2B	13	22	P11142|HSP7C_HUMAN	P11142	HSP7C_HUMAN	191.77	17	17	51956	28	23	70	Mutation	70898	Heat shock cognate 71 kDa protein OS=Homo sapiens OX=9606 GN=HSPA8 PE=1 SV=1
H460_2B	7	11255	Q14204|DYHC1_HUMAN	Q14204	DYHC1_HUMAN	189.56	10	10	385660	57	57	96	Oxidation (M); Mutation	532412	Cytoplasmic dynein 1 heavy chain 1 OS=Homo sapiens OX=9606 GN=DYNC1H1 PE=1 SV=5
H460_2B	30	11217	P18859-2|ATP5J_HUMAN	P18859-2	ATP5J_HUMAN	184.59	56	56	215330	25	25	57		13388	Isoform 2 of ATP synthase-coupling factor 6 mitochondrial OS=Homo sapiens OX=9606 GN=ATP5PF
H460_2B	55	105	P07437|TBB5_HUMAN	P07437	TBB5_HUMAN	183.15	22	22	5492.3	17	2	32	Oxidation (M)	49671	Tubulin beta chain OS=Homo sapiens OX=9606 GN=TUBB PE=1 SV=2
H460_2B	21	225	P63261|ACTG_HUMAN	P63261	ACTG_HUMAN	181.29	33	33	191190	37	13	70	Oxidation (M); Mutation	41793	Actin cytoplasmic 2 OS=Homo sapiens OX=9606 GN=ACTG1 PE=1 SV=1
H460_2B	37	528	P50991-2|TCPD_HUMAN	P50991-2	TCPD_HUMAN	180.6	13	13	38669	17	17	40		54720	Isoform 2 of T-complex protein 1 subunit delta OS=Homo sapiens OX=9606 GN=CCT4
H460_2B	33	11723	P01889|HLAB_HUMAN	P01889	HLAB_HUMAN	179.87	33	33	272310	28	13	50	Oxidation (M); Mutation	40460	HLA class I histocompatibility antigen B alpha chain OS=Homo sapiens OX=9606 GN=HLA-B PE=1 SV=3
H460_2B	56	85	P68371|TBB4B_HUMAN	P68371	TBB4B_HUMAN	179.45	22	22	1748.1	16	1	33	Oxidation (M)	49831	Tubulin beta-4B chain OS=Homo sapiens OX=9606 GN=TUBB4B PE=1 SV=1
H460_2B	41	135	P62888|RL30_HUMAN	P62888	RL30_HUMAN	178.88	55	55	222630	16	16	39	Oxidation (M); Mutation	12784	60S ribosomal protein L30 OS=Homo sapiens OX=9606 GN=RPL30 PE=1 SV=2
H460_2B	39	26	P0DMV9|HS71B_HUMAN	P0DMV9	HS71B_HUMAN	177.76	15	15	35424	22	16	40		70052	Heat shock 70 kDa protein 1B OS=Homo sapiens OX=9606 GN=HSPA1B PE=1 SV=1
H460_2B	87	8957	P38646|GRP75_HUMAN	P38646	GRP75_HUMAN	172.39	10	10	34218	16	15	23	Mutation	73681	Stress-70 protein mitochondrial OS=Homo sapiens OX=9606 GN=HSPA9 PE=1 SV=2
H460_2B	58	43	P68363|TBA1B_HUMAN	P68363	TBA1B_HUMAN	172.34	27	27	17188	21	11	31		50152	Tubulin alpha-1B chain OS=Homo sapiens OX=9606 GN=TUBA1B PE=1 SV=1
H460_2B	91	201	Q86V81|THOC4_HUMAN	Q86V81	THOC4_HUMAN	170.41	35	35	29163	22	22	28	Oxidation (M); Mutation	26888	THO complex subunit 4 OS=Homo sapiens OX=9606 GN=ALYREF PE=1 SV=3
H460_2B	72	65983	P56381|ATP5E_HUMAN	P56381	ATP5E_HUMAN	170.09	98	98	33960	17	10	26		5780	ATP synthase subunit epsilon mitochondrial OS=Homo sapiens OX=9606 GN=ATP5F1E PE=1 SV=2
H460_2B	81	255	Q9BVA1|TBB2B_HUMAN	Q9BVA1	TBB2B_HUMAN	164.39	17	17	0	12	1	25	Oxidation (M)	49953	Tubulin beta-2B chain OS=Homo sapiens OX=9606 GN=TUBB2B PE=1 SV=1
H460_2B	79	11263	Q8NBS9|TXND5_HUMAN	Q8NBS9	TXND5_HUMAN	164.37	9	9	26204	12	12	24	Mutation	47629	Thioredoxin domain-containing protein 5 OS=Homo sapiens OX=9606 GN=TXNDC5 PE=1 SV=2
H460_2B	47	37	P07900|HS90A_HUMAN	P07900	HS90A_HUMAN	161.69	21	21	98097	20	7	39	Oxidation (M)	84660	Heat shock protein HSP 90-alpha OS=Homo sapiens OX=9606 GN=HSP90AA1 PE=1 SV=5
H460_2B	48	150	Q01844-6|EWS_HUMAN	Q01844-6	EWS_HUMAN	161.32	22	22	28939	24	24	36	Mutation	62508	Isoform 6 of RNA-binding protein EWS OS=Homo sapiens OX=9606 GN=EWSR1
[truncated: 5,990 more rows]

## Sheet: QC_Peptide
Sample	Peptide	Filtered Peptide	-10lgP	Mass	Length	ppm	m/z	z	RT	1/k0 Range	y_bottom value	y2_ top value	Area	Fraction	Precursor Id	Source File	#Feature	#Feature	Accession	PTM	AScore	Found By
H460_1A	KLMELHGEGSSSGKATGDETGAKVERAD	KLMELHGEGSSSGKATGDETGAKVERAD	93.01	2859.37	28	6.8	715.851	3.99436	14.18	0.9595-0.9763	0.9595	0.9763	3680.2	2	12562	0520_1_2_Slot1-19_1_4024.d	1	1	P61247|RS3A_HUMAN			PEAKS DB
H460_1A	EEQKIVVKVLKAQAQSQKAK	EEQKIVVKVLKAQAQSQKAK	91.66	2252.32	20	4.2	751.781	2.99598	16.41	1.0301-1.0469	1.0301	1.0469	91084	2	17915	0520_1_2_Slot1-19_1_4024.d	6	6	P49207|RL34_HUMAN			PEAKS DB
H460_1A	SRAQLGGPEAAKSDETAAK	SRAQLGGPEAAKSDETAAK	91.17	1885.95	19	3.8	629.657	2.9952	12.41	0.9104-0.9273	0.9104	0.9273	70247	2	8705	0520_1_2_Slot1-19_1_4024.d	4	4	P04792|HSPB1_HUMAN			PEAKS DB
H460_1A	MRQTVAVGVIKAVDKKAAGAGKVTKSAQKAQKAK	MRQTVAVGVIKAVDKKAAGAGKVTKSAQKAQKAK	89.54	3466.03	34	5.6	694.214	4.99274	16.49	0.9663-0.9831	0.9663	0.9831	9910.5	2	18106	0520_1_2_Slot1-19_1_4024.d	2	2	Q5VTE0|EF1A3_HUMAN			PEAKS DB
H460_1A	MLMPKKNRIAIYELLFKEGVMVAKKD	MLMPKKNRIAIYELLFKEGVMVAKKD	87.01	3064.7	26	-0.6	613.945	4.99182	26.86	0.8963-0.9131	0.8963	0.9131	109180	2	52910	0520_1_2_Slot1-19_1_4024.d	4	4	P46783|RS10_HUMAN			PEAKS DB
H460_1A	PGDSDIIRSMPEQTGEK	PGDSDIIRSMPEQTGEK	86.65	1858.87	17	-1.2	620.629	2.99515	18.86	0.8108-0.8276	0.8108	0.8276	660680	2	25206	0520_1_2_Slot1-19_1_4024.d	11	11	P62888|RL30_HUMAN			PEAKS DB
H460_1A	DMRQTVAVGVIKAVDKKAAGAGKVTKSAQKAQKAK	DMRQTVAVGVIKAVDKKAAGAGKVTKSAQKAQKAK	86.31	3581.06	35	3.9	717.219	4.99298	19.24	0.9837-1.0005	0.9837	1.0005	9236.8	2	26791	0520_1_2_Slot1-19_1_4024.d	2	2	Q5VTE0|EF1A3_HUMAN			PEAKS DB
H460_1A	PLARDLLHPSLEEEKKKHKKKRLVQ	PLARDLLHPSLEEEKKKHKKKRLVQ	85.13	3019.78	25	2.1	604.962	4.99168	15.55	0.8916-0.9084	0.8916	0.9084	31713	2	15248	0520_1_2_Slot1-19_1_4024.d	3	3	Q71UM5|RS27L_HUMAN			PEAKS DB
H460_1A	DGIYVSEKGTVQQADE	DGIYVSEKGTVQQADE	84.69	1737.81	16	5.6	869.912	1.99768	18.93	1.0993-1.1160	1.0993	1.116	23586	2	25602	0520_1_2_Slot1-19_1_4024.d	3	3	P32969|RL9_HUMAN			PEAKS DB
H460_1A	EVSETTESTDVKDSSEASDSAS	EVSETTESTDVKDSSEASDSAS	84.34	2259.94	22	2.9	1130.97	1.99822	14.58	1.1590-1.1757	1.159	1.1757	26006	2	13385	0520_1_2_Slot1-19_1_4024.d	1	1	P41227|NAA10_HUMAN			PEAKS DB
H460_1A	PGVTVKDVNQQEFVRALA	PGVTVKDVNQQEFVRALA	84.22	1970.06	18	-2.9	657.689	2.99543	24.34	0.8444-0.8613	0.8444	0.8613	37351	2	45029	0520_1_2_Slot1-19_1_4024.d	2	2	P39019|RS19_HUMAN			PEAKS DB
H460_1A	IVEGLMTTVHAITATQKTVD	IVEGLMTTVHAITATQKTVD	84.07	2127.12	20	2.2	1064.57	1.99811	26.58	1.3063-1.3230	1.3063	1.323	15331	2	52104	0520_1_2_Slot1-19_1_4024.d	1	1	P04406|G3P_HUMAN			PEAKS DB
H460_1A	ESDDSILRLAKADGIVSKNF	ESDDSILRLAKADGIVSKNF	84.06	2177.13	20	-0.1	726.715	2.99585	26.89	0.9521-0.9690	0.9521	0.969	11199	2	53186	0520_1_2_Slot1-19_1_4024.d	1	1	P63220|RS21_HUMAN			PEAKS DB
H460_1A	PSSLGQPDGGGGGGGGGGGVGAAGED	PSSLGQPDGGGGGGGGGGGVGAAGED	83.15	2025.86	26	4.3	1013.94	1.99801	17.08	1.1134-1.1301	1.1134	1.1301	1610.2	2	19867	0520_1_2_Slot1-19_1_4024.d	1	1	Q86XN8|MEX3D_HUMAN			PEAKS DB
H460_1A	MFSSSAKIVKPNGEKPDEFE	MFSSSAKIVKPNGEKPDEFE	82.6	2239.08	20	5.4	747.37	2.99595	19.12	0.9703-0.9871	0.9703	0.9871	36963	2	26552	0520_1_2_Slot1-19_1_4024.d	4	4	P62081|RS7_HUMAN			PEAKS DB
H460_1A	LIEEQKIVVKVLKAQAQSQKAK	LIEEQKIVVKVLKAQAQSQKAK	82.6	2478.49	22	0	620.627	3.99352	21.06	0.8929-0.9098	0.8929	0.9098	11120	2	33141	0520_1_2_Slot1-19_1_4024.d	3	3	P49207|RL34_HUMAN			PEAKS DB
H460_1A	HIDKSGLKDSSVEELKKRYGG	HIDKSGLKDSSVEELKKRYGG	82.59	2345.23	21	-1.8	587.312	3.99316	17.24	0.8451-0.8620	0.8451	0.862	12321	2	20267	0520_1_2_Slot1-19_1_4024.d	3	3	Q9H6T3|RPAP3_HUMAN			PEAKS DB
H460_1A	AKKEEIIKTLSKEEETKK	AKKEEIIKTLSKEEETKK	82.5	2131.21	18	-1.2	533.807	3.99247	14.68	0.7838-0.8006	0.7838	0.8006	54421	2	13619	0520_1_2_Slot1-19_1_4024.d	3	3	P84098|RL19_HUMAN			PEAKS DB
H460_1A	DAKSSAKILADQQDKYMK	DAKSSAKILADQQDKYMK	82.45	2039.04	18	4.1	680.686	2.99556	17.56	0.9555-0.9723	0.9555	0.9723	5039.5	2	21252	0520_1_2_Slot1-19_1_4024.d	2	2	Q9Y265|RUVB1_HUMAN			PEAKS DB
H460_1A	PLAKDLLHPSPEEEKRKHKKKRLVQ	PLAKDLLHPSPEEEKRKHKKKRLVQ	82.42	3003.75	25	1	601.755	4.99164	14.25	0.8801-0.8970	0.8801	0.897	396770	2	11491	0520_1_2_Slot1-19_1_4024.d	6	6	P42677|RS27_HUMAN			PEAKS DB
H460_1A	YTEHQVVSSDFNSDTHSSTFD	YTEHQVVSSDFNSDTHSSTFD	82.3	2401.99	21	4	801.672	2.99623	19.83	0.9091-0.9259	0.9091	0.9259	5646.7	2	28849	0520_1_2_Slot1-19_1_4024.d	2	2	P04406|G3P_HUMAN			PEAKS DB
H460_1A	PGELAKHAVSEGTKAVTKYTSSK	PGELAKHAVSEGTKAVTKYTSSK	81.89	2388.26	23	1.9	598.072	3.99327	21.12	0.8512-0.8680	0.8512	0.868	3887	2	33453	0520_1_2_Slot1-19_1_4024.d	3	3	Q16778|H2B2E_HUMAN:Q5QNW6-2|H2B2F_HUMAN			PEAKS DB
H460_1A	FEERYKTGKNKWFFQKLRF	FEERYKTGKNKWFFQKLRF	80.72	2551.35	19	0.2	638.842	3.99371	22.13	0.8902-0.9071	0.8902	0.9071	16573	2	37176	0520_1_2_Slot1-19_1_4024.d	2	2	P61353|RL27_HUMAN			PEAKS DB
H460_1A	VAAKKTKKSLESINSRLQ	VAAKKTKKSLESINSRLQ	80.65	2000.17	18	3.1	667.732	2.99548	13.1	0.8902-0.9071	0.8902	0.9071	74088	2	9977	0520_1_2_Slot1-19_1_4024.d	2	2	P62888|RL30_HUMAN			PEAKS DB
H460_1A	KKAAGAGKVTKSAQKAQKAK	KKAAGAGKVTKSAQKAQKAK	80.63	1998.21	20	-4.4	500.555	3.99198	22.99	0.8040-0.8209	0.804	0.8209	59317	2	40170	0520_1_2_Slot1-19_1_4024.d	8	8	Q5VTE0|EF1A3_HUMAN			PEAKS DB
H460_1A	GYSNRVVDLMAHMASKE	GYSNRVVDLMAHMASKE	80.56	1906.9	17	0.7	636.64	2.99526	37.44	0.8970-0.9138	0.897	0.9138	33244	2	77586	0520_1_2_Slot1-19_1_4024.d	4	4	P04406|G3P_HUMAN			PEAKS DB
H460_1A	PGVTVKDVNQQEFVR	PGVTVKDVNQQEFVR	80.13	1714.9	15	-0.7	572.638	2.99474	19.43	0.8330-0.8498	0.833	0.8498	100950	2	27356	0520_1_2_Slot1-19_1_4024.d	2	2	P39019|RS19_HUMAN			PEAKS DB
H460_1A	EQKIVVKVLKAQAQSQKAK	EQKIVVKVLKAQAQSQKAK	80.12	2123.28	19	5.6	708.768	2.99573	15.2	0.9817-0.9985	0.9817	0.9985	173990	2	14856	0520_1_2_Slot1-19_1_4024.d	5	5	P49207|RL34_HUMAN			PEAKS DB
H460_1A	ETTESTDVKDSSEASDSAS	ETTESTDVKDSSEASDSAS	79.98	1944.79	19	2.8	973.402	1.99793	12.68	1.1134-1.1301	1.1134	1.1301	5055.8	2	9211	0520_1_2_Slot1-19_1_4024.d	1	1	P41227|NAA10_HUMAN			PEAKS DB
H460_1A	PPQRTAGVKVETTEDLVAKLKEIGRI	PPQRTAGVKVETTEDLVAKLKEIGRI	79.92	2847.62	26	-4.8	570.526	4.99122	26.88	0.8323-0.8492	0.8323	0.8492	33239	2	53096	0520_1_2_Slot1-19_1_4024.d	3	3	P38117-2|ETFB_HUMAN			PEAKS DB
H460_1A	GRMHAPGKGLSQSALPYR	GRMHAPGKGLSQSALPYR	79.82	1925.01	18	0.5	642.674	2.99531	16.17	0.8902-0.9071	0.8902	0.9071	93302	2	17232	0520_1_2_Slot1-19_1_4024.d	2	2	P62277|RS13_HUMAN			PEAKS DB
H460_1A	EKEQIVPKPEEEVAQKKKISQKKLKKQKLMARE	EKEQIVPKPEEEVAQKKKISQKKLKKQKLMARE	79.71	3946.28	33	2.2	658.719	5.99083	14.76	0.9131-0.9299	0.9131	0.9299	233180	2	12713	0520_1_2_Slot1-19_1_4024.d	3	3	P18621|RL17_HUMAN			PEAKS DB
H460_1A	PAGHQEEAKVTANNDKNRTFS	PAGHQEEAKVTANNDKNRTFS	79.58	2313.11	21	1.7	579.284	3.99305	12.34	0.8451-0.8620	0.8451	0.862	18970	2	8659	0520_1_2_Slot1-19_1_4024.d	3	3	P21333|FLNA_HUMAN			PEAKS DB
H460_1A	AGEKVEKPDTKEKKPEAKKVD	AGEKVEKPDTKEKKPEAKKVD	79.48	2353.29	21	0	589.326	3.99318	10.12	0.8471-0.8640	0.8471	0.864	83486	2	5785	0520_1_2_Slot1-19_1_4024.d	3	3	Q02878|RL6_HUMAN			PEAKS DB
H460_1A	RIKRAFLIEEQKIVVKVLKAQAQSQKAK	RIKRAFLIEEQKIVVKVLKAQAQSQKAK	79.34	3249.98	28	0.4	542.668	5.98888	22.82	0.8997-0.9165	0.8997	0.9165	17015	2	39452	0520_1_2_Slot1-19_1_4024.d	3	3	P49207|RL34_HUMAN			PEAKS DB
H460_1A	PAKRISGKMALNHPYFNDLDNQIKKM	PAKRISGKMALNHPYFNDLDNQIKKM	79.28	3028.57	26	3.7	758.151	3.99469	21.26	1.0079-1.0247	1.0079	1.0247	84175	2	33799	0520_1_2_Slot1-19_1_4024.d	6	6	P06493-2|CDK1_HUMAN			PEAKS DB
H460_1A	AKSSAKILADQQDKYMK	AKSSAKILADQQDKYMK	79.21	1924.01	17	4.2	642.344	2.99529	15.05	0.9111-0.9279	0.9111	0.9279	3399.3	2	14487	0520_1_2_Slot1-19_1_4024.d	1	1	Q9Y265|RUVB1_HUMAN			PEAKS DB
H460_1A	IYVSEKGTVQQADE	IYVSEKGTVQQADE	79.01	1565.76	14	4.3	783.886	1.99743	16.8	1.0173-1.0341	1.0173	1.0341	90711	2	19043	0520_1_2_Slot1-19_1_4024.d	1	1	P32969|RL9_HUMAN			PEAKS DB
H460_1A	VNKGQGSVSASVTEGQQNEQ	VNKGQGSVSASVTEGQQNEQ	78.92	2045.96	20	-0.6	1023.98	1.99804	14.1	1.1590-1.1757	1.159	1.1757	3976.9	2	12292	0520_1_2_Slot1-19_1_4024.d	1	1	P55735|SEC13_HUMAN			PEAKS DB
H460_1A	GKETKAADPPAENSSAPEAEQGGAE	GKETKAADPPAENSSAPEAEQGGAE	78.88	2440.1	25	5.2	814.375	2.99628	13.16	0.9098-0.9266	0.9098	0.9266	132760	2	10164	0520_1_2_Slot1-19_1_4024.d	3	3	P67809|YBOX1_HUMAN			PEAKS DB
H460_1A	PSKPVHLTAFLGYKAGMTHIVR	PSKPVHLTAFLGYKAGMTHIVR	78.83	2422.33	22	0.9	606.588	3.99337	21.93	0.9010-0.9178	0.901	0.9178	14213	2	36508	0520_1_2_Slot1-19_1_4024.d	3	3	P39023|RL3_HUMAN			PEAKS DB
H460_1A	GDSDIIRSMPEQTGEK	GDSDIIRSMPEQTGEK	78.67	1761.82	16	8.1	881.921	1.99771	18.8	1.1321-1.1489	1.1321	1.1489	103160	2	25319	0520_1_2_Slot1-19_1_4024.d	2	2	P62888|RL30_HUMAN			PEAKS DB
H460_1A	ERYKTGKNKWFFQKLRF	ERYKTGKNKWFFQKLRF	78.58	2275.24	17	1.4	569.815	3.99294	21.26	0.8418-0.8586	0.8418	0.8586	67138	2	33825	0520_1_2_Slot1-19_1_4024.d	5	5	P61353|RL27_HUMAN			PEAKS DB
H460_1A	LSEVSETTESTDVKDSSEASDSAS	LSEVSETTESTDVKDSSEASDSAS	78.54	2460.05	24	10.1	1231.04	1.99835	16.73	1.2896-1.3063	1.2896	1.3063	0	2	18925	0520_1_2_Slot1-19_1_4024.d	0	0	P41227|NAA10_HUMAN			PEAKS DB
H460_1A	AAKGSSNSYAIKKKDELERVAKSNR	AAKGSSNSYAIKKKDELERVAKSNR	78.52	2749.48	25	-0.3	550.902	4.99088	14.07	0.8471-0.8640	0.8471	0.864	7038	2	11806	0520_1_2_Slot1-19_1_4024.d	2	2	P46782|RS5_HUMAN			PEAKS DB
H460_1A	PHTKKALEAHCRADELASQDGR	PHTKKALEAHCRADELASQDGR	78.1	2432.2	22	1.5	609.055	3.99339	13.03	0.8492-0.8660	0.8492	0.866	5809.8	2	9856	0520_1_2_Slot1-19_1_4024.d	2	2	Q13362-5|2A5G_HUMAN			PEAKS DB
H460_1A	GIYVSEKGTVQQADE	GIYVSEKGTVQQADE	78.02	1622.78	15	7.1	812.399	1.99751	17.81	1.0442-1.0610	1.0442	1.061	72401	2	21942	0520_1_2_Slot1-19_1_4024.d	1	1	P32969|RL9_HUMAN			PEAKS DB
H460_1A	SHADTATKSGSTTKNRFVV	SHADTATKSGSTTKNRFVV	77.85	2006.02	19	4.2	669.68	2.99549	13.69	0.9548-0.9716	0.9548	0.9716	3873.8	2	11198	0520_1_2_Slot1-19_1_4024.d	2	2	P06730-2|IF4E_HUMAN			PEAKS DB
H460_1A	YGQTLGQAQAHSQEQ	YGQTLGQAQAHSQEQ	77.85	1644.75	15	0.2	823.379	1.99756	14.36	1.0476-1.0644	1.0476	1.0644	7976.8	2	12916	0520_1_2_Slot1-19_1_4024.d	1	1	Q96I24|FUBP3_HUMAN			PEAKS DB
H460_1A	PRSVINLLRNVCSEAAQKRSLDR	PRSVINLLRNVCSEAAQKRSLDR	77.66	2624.43	23	-6.8	525.888	4.99048	25.48	0.7939-0.8108	0.7939	0.8108	10710	2	48891	0520_1_2_Slot1-19_1_4024.d	1	1	Q96AT9-5|RPE_HUMAN			PEAKS DB
H460_1A	PDSHQGKLVFNRTVTLKEDPGKV	PDSHQGKLVFNRTVTLKEDPGKV	77.6	2564.37	23	2	642.099	3.99373	18.69	0.9010-0.9178	0.901	0.9178	8348.5	2	25005	0520_1_2_Slot1-19_1_4024.d	3	3	P47897-2|SYQ_HUMAN			PEAKS DB
H460_1A	TMEEKKAFMGPLKKDRIAKEEGA	TMEEKKAFMGPLKKDRIAKEEGA	77.31	2606.36	23	1.2	652.595	3.99384	15.82	0.8990-0.9158	0.899	0.9158	38221	2	16306	0520_1_2_Slot1-19_1_4024.d	2	2	P39023|RL3_HUMAN			PEAKS DB
H460_1A	PGHLQEGFGCVVTNRFDQL	PGHLQEGFGCVVTNRFDQL	77.27	2116.02	19	2	706.345	2.99573	26.7	0.8970-0.9138	0.897	0.9138	3312.6	2	52616	0520_1_2_Slot1-19_1_4024.d	1	1	Q8NC51-2|PAIRB_HUMAN			PEAKS DB
H460_1A	APVKKLVVKGGKKKKQVLKFTLDCTHPVED	APVKKLVVKGGKKKKQVLKFTLDCTHPVED	77.25	3332.94	30	4.5	667.595	4.99245	17.61	0.9158-0.9326	0.9158	0.9326	45048	2	21307	0520_1_2_Slot1-19_1_4024.d	5	5	P35268|RL22_HUMAN			PEAKS DB
H460_1A	GLMTTVHAITATQKTVD	GLMTTVHAITATQKTVD	76.89	1785.93	17	1.3	893.97	1.99775	22.43	1.1583-1.1751	1.1583	1.1751	2811.5	2	38208	0520_1_2_Slot1-19_1_4024.d	1	1	P04406|G3P_HUMAN			PEAKS DB
H460_1A	IPGVRFKVVKVANVSLLALYKGKKERPRS	IPGVRFKVVKVANVSLLALYKGKKERPRS	76.55	3251.97	29	-1.1	651.398	4.99229	22.58	0.9380-0.9548	0.938	0.9548	61737	2	38517	0520_1_2_Slot1-19_1_4024.d	6	6	P62266|RS23_HUMAN			PEAKS DB
H460_1A	VVKVANVSLLALYKGKKERPRS	VVKVANVSLLALYKGKKERPRS	76.47	2454.48	22	-3.6	491.9	4.9898	19.49	0.8033-0.8202	0.8033	0.8202	38584	2	27652	0520_1_2_Slot1-19_1_4024.d	3	3	P62266|RS23_HUMAN			PEAKS DB
H460_1A	IEEQKIVVKVLKAQAQSQKAK	IEEQKIVVKVLKAQAQSQKAK	76.44	2365.41	21	0.4	592.357	3.99321	19.04	0.8687-0.8855	0.8687	0.8855	62401	2	26071	0520_1_2_Slot1-19_1_4024.d	4	4	P49207|RL34_HUMAN			PEAKS DB
H460_1A	GRTLSDYNIQKESTLHLVLRLRGG	GRTLSDYNIQKESTLHLVLRLRGG	76.3	2725.5	24	-1.1	546.104	4.9908	30.09	0.8094-0.8263	0.8094	0.8263	169670	2	61392	0520_1_2_Slot1-19_1_4024.d	5	5	P62979|RS27A_HUMAN:P62987|RL40_HUMAN			PEAKS DB
H460_1A	LPGELAKHAVSEGTKAVTKYTSSK	LPGELAKHAVSEGTKAVTKYTSSK	76.29	2501.35	24	2.7	626.344	3.99357	21.13	0.8781-0.8950	0.8781	0.895	45296	2	33366	0520_1_2_Slot1-19_1_4024.d	4	4	Q16778|H2B2E_HUMAN:Q5QNW6-2|H2B2F_HUMAN			PEAKS DB
H460_1A	SKDLSEVSETTESTDVKDSSEASDSAS	SKDLSEVSETTESTDVKDSSEASDSAS	76.27	2790.21	27	3.7	931.076	2.99675	16.93	1.0147-1.0315	1.0147	1.0315	45550	2	19320	0520_1_2_Slot1-19_1_4024.d	1	1	P41227|NAA10_HUMAN			PEAKS DB
H460_1A	GEEQNKEALQDVEDENQ	GEEQNKEALQDVEDENQ	76.12	1973.85	17	4.4	987.93	1.99796	17.58	1.1214-1.1382	1.1214	1.1382	29190	2	21454	0520_1_2_Slot1-19_1_4024.d	1	1	P62258|1433E_HUMAN			PEAKS DB
H460_1A	APVKKLVVKGGKKKKQVLKFT	APVKKLVVKGGKKKKQVLKFT	76.11	2323.52	21	2.2	581.886	3.99308	13.17	0.8316-0.8485	0.8316	0.8485	112920	2	9912	0520_1_2_Slot1-19_1_4024.d	4	4	P35268|RL22_HUMAN			PEAKS DB
H460_1A	HYLGEFSITYKPVKHGRPGIGATHSSRFIPLK	HYLGEFSITYKPVKHGRPGIGATHSSRFIPLK	75.82	3592.94	32	3.6	719.596	4.993	20.64	1.0126-1.0294	1.0126	1.0294	57626	2	31509	0520_1_2_Slot1-19_1_4024.d	2	2	P62841|RS15_HUMAN			PEAKS DB
H460_1A	PQYQTWEEFSRAAEKLY	PQYQTWEEFSRAAEKLY	75.52	2145.02	17	1.8	716.011	2.99579	28.69	0.9320-0.9488	0.932	0.9488	6502.9	2	58200	0520_1_2_Slot1-19_1_4024.d	1	1	P49458|SRP09_HUMAN			PEAKS DB
H460_1A	LRQIFNGTFVKLNKASINMLR	LRQIFNGTFVKLNKASINMLR	75.49	2462.39	21	1.2	616.604	3.99348	25.29	0.8923-0.9091	0.8923	0.9091	241.84	2	48549	0520_1_2_Slot1-19_1_4024.d	1	1	P18124|RL7_HUMAN			PEAKS DB
H460_1A	DRIKRAFLIEEQKIVVKVLKAQAQSQKAK	DRIKRAFLIEEQKIVVKVLKAQAQSQKAK	75.27	3365	29	0.3	561.839	5.98926	24.57	0.8916-0.9084	0.8916	0.9084	14715	2	46131	0520_1_2_Slot1-19_1_4024.d	2	2	P49207|RL34_HUMAN			PEAKS DB
H460_1A	GRMHAPGKGLSQSALPYRRSVPTWLKLTSDD	GRMHAPGKGLSQSALPYRRSVPTWLKLTSDD	75.25	3423.78	31	1	685.762	4.99267	22.63	0.9279-0.9447	0.9279	0.9447	44749	2	38946	0520_1_2_Slot1-19_1_4024.d	3	3	P62277|RS13_HUMAN			PEAKS DB
H460_1A	RLAAIVAKQVLLGRKVVVVR	RLAAIVAKQVLLGRKVVVVR	75.17	2187.44	20	-4.8	438.492	4.98856	22.03	0.7912-0.8081	0.7912	0.8081	30209	2	36951	0520_1_2_Slot1-19_1_4024.d	2	2	P40429|RL13A_HUMAN			PEAKS DB
H460_1A	SREIQTAVRLLLPGELAKHAVSEGTKAVTKYTSSK	SREIQTAVRLLLPGELAKHAVSEGTKAVTKYTSSK	75.07	3768.09	35	-0.4	629.02	5.99042	26.38	0.8929-0.9098	0.8929	0.9098	8319.5	2	51613	0520_1_2_Slot1-19_1_4024.d	1	1	Q16778|H2B2E_HUMAN:Q5QNW6-2|H2B2F_HUMAN			PEAKS DB
H460_1A	RLAAIVAKQVLLGRKVVVVRCE	RLAAIVAKQVLLGRKVVVVRCE	75.07	2419.49	22	-3.3	484.903	4.98965	22.91	0.8316-0.8485	0.8316	0.8485	89519	2	39774	0520_1_2_Slot1-19_1_4024.d	2	2	P40429|RL13A_HUMAN			PEAKS DB
H460_1A	LMVAKEARNVTMETE	LMVAKEARNVTMETE	74.82	1720.85	15	7.9	861.435	1.99765	18.58	1.1181-1.1348	1.1181	1.1348	26597	2	24538	0520_1_2_Slot1-19_1_4024.d	2	2	P49458|SRP09_HUMAN			PEAKS DB
H460_1A	PGVTVKDVNQQEFVRALAAFLKKSGKLK	PGVTVKDVNQQEFVRALAAFLKKSGKLK	74.79	3070.77	28	-0.1	615.158	4.99183	29.26	0.8687-0.8855	0.8687	0.8855	8051.6	2	59611	0520_1_2_Slot1-19_1_4024.d	2	2	P39019|RS19_HUMAN			PEAKS DB
H460_1A	SVARIAKLEKAKAKELATKLG	SVARIAKLEKAKAKELATKLG	74.72	2224.36	21	0.7	557.096	3.99278	18.54	0.8377-0.8546	0.8377	0.8546	1947.1	2	24466	0520_1_2_Slot1-19_1_4024.d	1	1	P62424|RL7A_HUMAN			PEAKS DB
H460_1A	VAAKKTKKSLESINSRLQLVMKSGKYVLGYK	VAAKKTKKSLESINSRLQLVMKSGKYVLGYK	74.71	3467.01	31	-2.6	578.838	5.9896	22.9	0.8950-0.9118	0.895	0.9118	3972.9	2	39826	0520_1_2_Slot1-19_1_4024.d	2	2	P62888|RL30_HUMAN			PEAKS DB
H460_1A	TVHAITATQKTVD	TVHAITATQKTVD	74.69	1383.74	13	3.4	692.875	1.99709	14.09	0.9797-0.9965	0.9797	0.9965	5083.7	2	12398	0520_1_2_Slot1-19_1_4024.d	1	1	P04406|G3P_HUMAN			PEAKS DB
H460_1A	FINRNDTKEDVFVHQTAIKKNNPRKYLR	FINRNDTKEDVFVHQTAIKKNNPRKYLR	74.66	3443.85	28	2.8	574.982	5.98949	16.76	0.8774-0.8943	0.8774	0.8943	4183.1	2	18874	0520_1_2_Slot1-19_1_4024.d	1	1	P67809|YBOX1_HUMAN:P16989-2|YBOX3_HUMAN			PEAKS DB
H460_1A	VKANKHQIKQAVKKLYD	VKANKHQIKQAVKKLYD	74.65	2010.17	17	1.1	671.063	2.99551	13.24	0.8835-0.9003	0.8835	0.9003	2414.7	2	10261	0520_1_2_Slot1-19_1_4024.d	2	2	P62750|RL23A_HUMAN			PEAKS DB
H460_1A	SSNSMQTIQKTTTRRIVDGKVVSETNDTKVLRH	SSNSMQTIQKTTTRRIVDGKVVSETNDTKVLRH	74.26	3728.96	33	1.9	622.499	5.9903	18.05	0.8976-0.9145	0.8976	0.9145	28397	2	22754	0520_1_2_Slot1-19_1_4024.d	2	2	P05783|K1C18_HUMAN			PEAKS DB
H460_1A	MIGHYLGEFSITYKPVKHGRPGIGATHSSRFIPLK	MIGHYLGEFSITYKPVKHGRPGIGATHSSRFIPLK	74.1	3894.09	35	3.8	779.825	4.99354	22.08	1.0435-1.0603	1.0435	1.0603	19149	2	37040	0520_1_2_Slot1-19_1_4024.d	2	2	P62841|RS15_HUMAN			PEAKS DB
H460_1A	ITDKEKAEKLKQSLPPGLAVKELK	ITDKEKAEKLKQSLPPGLAVKELK	74.09	2662.56	24	5.5	666.649	3.99395	21.26	0.9568-0.9737	0.9568	0.9737	37244	2	34060	0520_1_2_Slot1-19_1_4024.d	3	3	P63173|RL38_HUMAN			PEAKS DB
H460_1A	PSKGPLQSVQVFGRKKTATAVAHCKRGNGLIKVNGRPLE	PSKGPLQSVQVFGRKKTATAVAHCKRGNGLIKVNGRPLE	73.98	4141.32	39	3.5	691.227	5.99126	19.21	1.0053-1.0220	1.0053	1.022	75866	2	26570	0520_1_2_Slot1-19_1_4024.d	2	2	P62249|RS16_HUMAN			PEAKS DB
H460_1A	SHGVAQVRFVTGNKILRILK	SHGVAQVRFVTGNKILRILK	73.95	2235.33	20	-4.2	559.836	3.99284	22.12	0.8222-0.8391	0.8222	0.8391	8027.1	2	37158	0520_1_2_Slot1-19_1_4024.d	2	2	P62277|RS13_HUMAN			PEAKS DB
H460_1A	YGKESQAKDVIEEYFKCKK	YGKESQAKDVIEEYFKCKK	73.89	2292.15	19	3.7	574.044	3.99298	21.75	0.8263-0.8431	0.8263	0.8431	5423	2	35986	0520_1_2_Slot1-19_1_4024.d	1	1	P25398|RS12_HUMAN			PEAKS DB
H460_1A	KTPSTMENDSSNLD	KTPSTMENDSSNLD	73.89	1537.66	14	3.6	769.835	1.99738	14.82	0.9817-0.9985	0.9817	0.9985	10284	2	14066	0520_1_2_Slot1-19_1_4024.d	1	1	Q14157-4|UBP2L_HUMAN			PEAKS DB
H460_1A	PPAENSSAPEAEQGGAE	PPAENSSAPEAEQGGAE	73.65	1639.7	17	8	820.859	1.99754	14.22	1.0100-1.0268	1.01	1.0268	379460	2	11752	0520_1_2_Slot1-19_1_4024.d	4	4	P67809|YBOX1_HUMAN			PEAKS DB
H460_1A	VAAKKTKKSLESINSRLQLVM	VAAKKTKKSLESINSRLQLVM	73.59	2343.37	21	0.6	782.127	2.99615	19.87	0.9690-0.9858	0.969	0.9858	10218	2	28959	0520_1_2_Slot1-19_1_4024.d	3	3	P62888|RL30_HUMAN			PEAKS DB
H460_1A	PEQWSQLKEQISDIDDAVRKL	PEQWSQLKEQISDIDDAVRKL	73.52	2497.28	21	0.1	625.325	3.99357	29.52	0.8950-0.9118	0.895	0.9118	1565	2	60185	0520_1_2_Slot1-19_1_4024.d	1	1	P53999|TCP4_HUMAN			PEAKS DB
H460_1A	FESRAQLGGPEAAKSDETAAK	FESRAQLGGPEAAKSDETAAK	73.13	2162.06	21	7.4	721.697	2.9958	14.77	0.9797-0.9965	0.9797	0.9965	8960.6	2	13839	0520_1_2_Slot1-19_1_4024.d	2	2	P04792|HSPB1_HUMAN			PEAKS DB
H460_1A	SLLKKNWQNVRALYIKSTMGKPQRLY	SLLKKNWQNVRALYIKSTMGKPQRLY	73.08	3134.75	26	-0.5	627.955	4.992	22.94	0.9104-0.9273	0.9104	0.9273	24143	2	40167	0520_1_2_Slot1-19_1_4024.d	5	5	P62906|RL10A_HUMAN			PEAKS DB
H460_1A	SSAKIVKPNGEKPDEFE	SSAKIVKPNGEKPDEFE	72.98	1873.94	17	2.3	625.654	2.99517	15.43	0.8478-0.8647	0.8478	0.8647	28267	2	15343	0520_1_2_Slot1-19_1_4024.d	4	4	P62081|RS7_HUMAN			PEAKS DB
H460_1A	GPGGGPGGSHMGGNYGDD	GPGGGPGGSHMGGNYGDD	72.96	1587.6	18	5.9	794.809	1.99746	14.63	1.0053-1.0220	1.0053	1.022	1139.7	2	13559	0520_1_2_Slot1-19_1_4024.d	1	1	P35637|FUS_HUMAN:P35637-2|FUS_HUMAN			PEAKS DB
H460_1A	RAFLIEEQKIVVKVLKAQAQSQKAK	RAFLIEEQKIVVKVLKAQAQSQKAK	72.84	2852.7	25	-3.5	571.542	4.99122	24	0.8613-0.8781	0.8613	0.8781	12876	2	43810	0520_1_2_Slot1-19_1_4024.d	3	3	P49207|RL34_HUMAN			PEAKS DB
H460_1A	PVNYYVDTAVRHVLL	PVNYYVDTAVRHVLL	72.8	1757.95	15	-0.3	586.987	2.99486	27.98	0.8896-0.9064	0.8896	0.9064	15815	2	56169	0520_1_2_Slot1-19_1_4024.d	1	1	P23396|RS3_HUMAN			PEAKS DB
H460_1A	GRGHLLGRLAAIVAKQVLLGRKVVVVRCE	GRGHLLGRLAAIVAKQVLLGRKVVVVRCE	72.71	3109.89	29	-2.8	519.318	5.9884	28.08	0.8539-0.8707	0.8539	0.8707	11258	2	56607	0520_1_2_Slot1-19_1_4024.d	5	5	P40429|RL13A_HUMAN			PEAKS DB
H460_1A	AQGPKGGSGSGPTIEEVD	AQGPKGGSGSGPTIEEVD	72.71	1684.79	18	7	843.405	1.9976	17.01	1.0523-1.0691	1.0523	1.0691	103170	2	19506	0520_1_2_Slot1-19_1_4024.d	1	1	P0DMV9|HS71B_HUMAN			PEAKS DB
H460_1A	SGGDSKDLSEVSETTESTDVKDSSEASDSAS	SGGDSKDLSEVSETTESTDVKDSSEASDSAS	72.48	3106.31	31	5.7	1036.44	2.99708	17.78	1.0677-1.0845	1.0677	1.0845	18034	2	21831	0520_1_2_Slot1-19_1_4024.d	1	1	P41227|NAA10_HUMAN			PEAKS DB
H460_1A	GDDDAEEMEAKAED	GDDDAEEMEAKAED	72.39	1523.56	14	3	762.785	1.99736	16.34	0.9669-0.9837	0.9669	0.9837	11191	2	17740	0520_1_2_Slot1-19_1_4024.d	1	1	P05198|IF2A_HUMAN			PEAKS DB
H460_1A	AEDSGGDSKDLSEVSETTESTDVKDSSEASDSAS	AEDSGGDSKDLSEVSETTESTDVKDSSEASDSAS	72.37	3421.41	34	5	1141.48	2.99735	18.27	1.1650-1.1818	1.165	1.1818	16968	2	23719	0520_1_2_Slot1-19_1_4024.d	1	1	P41227|NAA10_HUMAN			PEAKS DB
H460_1A	GSRNMGGPYGGGNYGPGGSGGSGGYGGRSRY	GSRNMGGPYGGGNYGPGGSGGSGGYGGRSRY	72.27	2895.25	31	7	724.822	3.99443	16.65	0.9858-1.0026	0.9858	1.0026	15029	2	18570	0520_1_2_Slot1-19_1_4024.d	2	2	P22626|ROA2_HUMAN			PEAKS DB
H460_1A	NVRALYIKSTMGKPQRLY	NVRALYIKSTMGKPQRLY	72.24	2137.18	18	-1.3	535.3	3.99249	19.52	0.8296-0.8465	0.8296	0.8465	31777	2	27749	0520_1_2_Slot1-19_1_4024.d	2	2	P62906|RL10A_HUMAN			PEAKS DB
H460_1A	ESRAQLGGPEAAKSDETAAK	ESRAQLGGPEAAKSDETAAK	72.13	2014.99	20	2.3	672.67	2.99551	12.83	0.9394-0.9562	0.9394	0.9562	9990.8	2	9450	0520_1_2_Slot1-19_1_4024.d	2	2	P04792|HSPB1_HUMAN			PEAKS DB
H460_1A	V(sub G)KEKTHINIVVIGHVDSGKSTTTGHLIYK	VKEKTHINIVVIGHVDSGKSTTTGHLIYK	72.1	3173.76	29	-1.4	635.755	4.9921	18.78	0.9098-0.9266	0.9098	0.9266	12528	2	25296	0520_1_2_Slot1-19_1_4024.d	1	1	Q5VTE0|EF1A3_HUMAN			SPIDER
H460_1A	APVKKLVVKGGKKKKQVLKFTLD	APVKKLVVKGGKKKKQVLKFTLD	72.09	2551.63	23	4.1	638.915	3.99369	15.91	0.8855-0.9024	0.8855	0.9024	1062700	2	15330	0520_1_2_Slot1-19_1_4024.d	5	5	P35268|RL22_HUMAN			PEAKS DB
H460_1A	SDIIRSMPEQTGEK	SDIIRSMPEQTGEK	72.03	1589.77	14	-5.8	530.926	2.99434	16.95	0.7595-0.7764	0.7595	0.7764	64152	2	19609	0520_1_2_Slot1-19_1_4024.d	3	3	P62888|RL30_HUMAN			PEAKS DB
H460_1A	ALSVKEETKEDAEEKQ	ALSVKEETKEDAEEKQ	72.03	1832.9	16	1.4	611.973	2.99507	12.92	0.8700-0.8869	0.87	0.8869	3782	2	9681	0520_1_2_Slot1-19_1_4024.d	1	1	P43487-2|RANG_HUMAN			PEAKS DB
H460_1A	ADELINAAKGSSNSYAIKKKDELERVAKSNR	ADELINAAKGSSNSYAIKKKDELERVAKSNR	72.01	3404.8	31	2.6	568.473	5.98938	18.65	0.8774-0.8943	0.8774	0.8943	17177	2	24803	0520_1_2_Slot1-19_1_4024.d	4	4	P46782|RS5_HUMAN			PEAKS DB
H460_1A	LLKKNWQNVRALYIKSTMGKPQRLY	LLKKNWQNVRALYIKSTMGKPQRLY	72.01	3047.72	25	1.5	610.55	4.99176	21.56	0.9104-0.9273	0.9104	0.9273	52328	2	34983	0520_1_2_Slot1-19_1_4024.d	5	5	P62906|RL10A_HUMAN			PEAKS DB
H460_1A	IEPRNGPAQKLRQEVKQNLH	IEPRNGPAQKLRQEVKQNLH	71.98	2354.29	20	-0.7	589.578	3.99318	17.12	0.8478-0.8647	0.8478	0.8647	62550	2	19995	0520_1_2_Slot1-19_1_4024.d	1	1	Q15785|TOM34_HUMAN			PEAKS DB
H460_1A	DEETVRKAMEAVAAQGKAKK	DEETVRKAMEAVAAQGKAKK	71.96	2159.14	20	1.9	720.718	2.99581	20.16	0.9911-1.0079	0.9911	1.0079	20250	2	29886	0520_1_2_Slot1-19_1_4024.d	2	2	P18669|PGAM1_HUMAN			PEAKS DB
H460_1A	MKVELCSFSGYKIYPGHGRRYARTD	MKVELCSFSGYKIYPGHGRRYARTD	71.92	2933.44	25	0	587.694	4.99145	20.68	0.8539-0.8707	0.8539	0.8707	56572	2	31763	0520_1_2_Slot1-19_1_4024.d	2	2	P83731|RL24_HUMAN			PEAKS DB
H460_1A	ESEGFEEHVPSDNS	ESEGFEEHVPSDNS	71.82	1561.62	14	3.8	781.816	1.99742	17.43	1.0066-1.0234	1.0066	1.0234	1470.8	2	20877	0520_1_2_Slot1-19_1_4024.d	1	1	P62699|YPEL5_HUMAN			PEAKS DB
H460_1A	PGVRFKVVKVANVSLLALYKGKKERPRS	PGVRFKVVKVANVSLLALYKGKKERPRS	71.72	3138.89	28	-0.9	628.782	4.99201	22.55	0.9394-0.9562	0.9394	0.9562	29967	2	38632	0520_1_2_Slot1-19_1_4024.d	6	6	P62266|RS23_HUMAN			PEAKS DB
H460_1A	FRQYAKDIGFIKLD	FRQYAKDIGFIKLD	71.63	1712.92	14	-0.8	571.98	2.99473	23.59	0.8613-0.8781	0.8613	0.8781	21756	2	42509	0520_1_2_Slot1-19_1_4024.d	2	2	P62273|RS29_HUMAN			PEAKS DB
H460_1A	MLAKTGVHHYSGNNIELGTACGKYYRVCTLAIIDPGDSDIIRSMPEQTGEK	MLAKTGVHHYSGNNIELGTACGKYYRVCTLAIIDPGDSDIIRSMPEQTGEK	71.56	5551.7	51	4.2	926.291	5.99347	27.01	1.1435-1.1603	1.1435	1.1603	4295.7	2	53455	0520_1_2_Slot1-19_1_4024.d	1	1	P62888|RL30_HUMAN			PEAKS DB
H460_1A	KEKAEKLKQSLPPGLAVKELK	KEKAEKLKQSLPPGLAVKELK	71.52	2333.4	21	2.3	584.357	3.99311	17.52	0.8990-0.9158	0.899	0.9158	63926	2	20847	0520_1_2_Slot1-19_1_4024.d	9	9	P63173|RL38_HUMAN			PEAKS DB
H460_1A	DPGDSDIIRSMPEQTGEK	DPGDSDIIRSMPEQTGEK	71.48	1973.9	18	4.5	987.958	1.99796	22.73	1.2226-1.2394	1.2226	1.2394	105050	2	39158	0520_1_2_Slot1-19_1_4024.d	2	2	P62888|RL30_HUMAN			PEAKS DB
H460_1A	ECRPLSKTVRFNVLKVTKAAGTKKQFQKF	ECRPLSKTVRFNVLKVTKAAGTKKQFQKF	71.48	3351.9	29	2	671.385	4.99251	19.99	0.9279-0.9447	0.9279	0.9447	40164	2	29193	0520_1_2_Slot1-19_1_4024.d	3	3	P62280|RS11_HUMAN			PEAKS DB
H460_1A	DSDIIRSMPEQTGEK	DSDIIRSMPEQTGEK	71.46	1704.8	15	5.3	853.408	1.99764	18.79	1.0939-1.1107	1.0939	1.1107	36282	2	25342	0520_1_2_Slot1-19_1_4024.d	4	4	P62888|RL30_HUMAN			PEAKS DB
H460_1A	L(sub A)DKPDMGEIASFDKAKLKKTETQEKNTLPTKETIEQEKRSEIS	LDKPDMGEIASFDKAKLKKTETQEKNTLPTKETIEQEKRSEIS	71.4	4933.56	43	-1.4	823.263	5.99269	20.44	1.0341-1.0509	1.0341	1.0509	166060	2	30518	0520_1_2_Slot1-19_1_4024.d	1	1	P63313|TYB10_HUMAN			SPIDER
H460_1A	DDEAHLQEDQGEEECFHD	DDEAHLQEDQGEEECFHD	71.32	2144.79	18	2.7	1073.4	1.99813	19.2	1.1637-1.1804	1.1637	1.1804	2673.4	2	26629	0520_1_2_Slot1-19_1_4024.d	1	1	Q99614|TTC1_HUMAN			PEAKS DB
H460_1A	PVKKLVVKGGKKKKQVLKFTLD	PVKKLVVKGGKKKKQVLKFTLD	71.28	2480.59	22	3.8	621.156	3.99351	15.38	0.8781-0.8950	0.8781	0.895	21501	2	15140	0520_1_2_Slot1-19_1_4024.d	1	1	P35268|RL22_HUMAN			PEAKS DB
H460_1A	TDKEKAEKLKQSLPPGLAVKELK	TDKEKAEKLKQSLPPGLAVKELK	71.26	2549.48	23	-12.7	638.367	3.99375	21.3	0.9360-0.9528	0.936	0.9528	6479.8	2	34230	0520_1_2_Slot1-19_1_4024.d	2	2	P63173|RL38_HUMAN			PEAKS DB
H460_1A	ESESVDKVMDQKEHKLNGKVID	ESESVDKVMDQKEHKLNGKVID	71.26	2527.26	22	-1	632.819	3.99365	17.18	0.8505-0.8673	0.8505	0.8673	13354	2	20102	0520_1_2_Slot1-19_1_4024.d	2	2	Q14103-4|HNRPD_HUMAN			PEAKS DB
H460_1A	TVHAITATQKTVDGPSGKLWR	TVHAITATQKTVDGPSGKLWR	71.21	2265.22	21	2.3	756.08	2.99601	18.21	0.9326-0.9495	0.9326	0.9495	5597.1	2	23475	0520_1_2_Slot1-19_1_4024.d	1	1	P04406|G3P_HUMAN			PEAKS DB
H460_1A	AADTKPGTTGSGAGSGGPGGLT	AADTKPGTTGSGAGSGGPGGLT	71.17	1815.86	22	-1.7	908.932	1.99779	15.26	1.0952-1.1120	1.0952	1.112	953.99	2	15020	0520_1_2_Slot1-19_1_4024.d	1	1	P67809|YBOX1_HUMAN			PEAKS DB
H460_1A	ASDYKVASAEYHRKAL	ASDYKVASAEYHRKAL	71.14	1807.92	16	-0.4	603.645	2.99501	14.71	0.8653-0.8822	0.8653	0.8822	3239.1	2	13752	0520_1_2_Slot1-19_1_4024.d	2	2	Q15014|MO4L2_HUMAN			PEAKS DB
H460_1A	EFSITYKPVKHGRPGIGATHSSRFIPLK	EFSITYKPVKHGRPGIGATHSSRFIPLK	71.09	3122.71	28	5.4	781.687	3.99484	19.36	1.0583-1.0751	1.0583	1.0751	117160	2	26980	0520_1_2_Slot1-19_1_4024.d	2	2	P62841|RS15_HUMAN			PEAKS DB
H460_1A	VAAKKTKKSLESINSRLQLVMKSGKYVLGYKQTLK	VAAKKTKKSLESINSRLQLVMKSGKYVLGYKQTLK	70.98	3937.29	35	0.4	657.22	5.99082	22.89	0.9548-0.9716	0.9548	0.9716	6997.5	2	39770	0520_1_2_Slot1-19_1_4024.d	1	1	P62888|RL30_HUMAN			PEAKS DB
H460_1A	RENAEVDGDDDAEEMEAKAED	RENAEVDGDDDAEEMEAKAED	70.98	2336.92	21	0.6	779.978	2.99614	17.48	0.8923-0.9091	0.8923	0.9091	2304.7	2	21134	0520_1_2_Slot1-19_1_4024.d	2	2	P05198|IF2A_HUMAN			PEAKS DB
H460_1A	YSNRVVDLMAHMASKE	YSNRVVDLMAHMASKE	70.97	1849.88	16	-2.2	617.631	2.99513	24.27	0.8835-0.9003	0.8835	0.9003	41305	2	45067	0520_1_2_Slot1-19_1_4024.d	4	4	P04406|G3P_HUMAN			PEAKS DB
H460_1A	MVGGGGVGGGLLE	MVGGGGVGGGLLE	70.64	1101.55	13	1	1102.55	0.999089	24.86	1.5554-1.5720	1.5554	1.572	0	2	46975	0520_1_2_Slot1-19_1_4024.d	0	0	Q9Y3D0|CIA2B_HUMAN			PEAKS DB
H460_1A	PGVTVKDVNQQEFVRA	PGVTVKDVNQQEFVRA	70.61	1785.94	16	-4.1	596.315	2.99496	20.14	0.8087-0.8256	0.8087	0.8256	984.21	2	29993	0520_1_2_Slot1-19_1_4024.d	1	1	P39019|RS19_HUMAN			PEAKS DB
H460_1A	LPAENGETKTEESPASDEAGEKEAKSD	LPAENGETKTEESPASDEAGEKEAKSD	70.41	2818.26	27	5.1	705.574	3.99428	13.74	0.9367-0.9535	0.9367	0.9535	3941.2	2	11417	0520_1_2_Slot1-19_1_4024.d	1	1	P05114|HMGN1_HUMAN			PEAKS DB
H460_1A	GKEAKAGEAPTENPAPPTQQSSAE	GKEAKAGEAPTENPAPPTQQSSAE	70.39	2394.13	24	1.3	799.049	2.99623	13.82	0.9259-0.9427	0.9259	0.9427	22139	2	11502	0520_1_2_Slot1-19_1_4024.d	1	1	P16989-2|YBOX3_HUMAN			PEAKS DB
H460_1A	ELINAAKGSSNSYAIKKKDELERVAKSNR	ELINAAKGSSNSYAIKKKDELERVAKSNR	70.36	3218.74	29	6.8	644.757	4.99217	17.17	0.9225-0.9394	0.9225	0.9394	13938	2	20075	0520_1_2_Slot1-19_1_4024.d	3	3	P46782|RS5_HUMAN			PEAKS DB
H460_1A	LRYFQINQDEEEEEDED	LRYFQINQDEEEEEDED	70.33	2199.91	17	4.7	1100.96	1.99817	22.57	1.1811-1.1978	1.1811	1.1978	20539	2	38837	0520_1_2_Slot1-19_1_4024.d	1	1	P35268|RL22_HUMAN			PEAKS DB
H460_1A	QQNQYNSSSGGGGGGGGGGNYG	QQNQYNSSSGGGGGGGGGGNYG	70.29	1958.77	22	3.4	980.394	1.99795	13.51	1.0865-1.1033	1.0865	1.1033	612.41	2	10869	0520_1_2_Slot1-19_1_4024.d	1	1	P35637|FUS_HUMAN:P35637-2|FUS_HUMAN			PEAKS DB
H460_1A	GHQQLYWSHPRKFGQGS	GHQQLYWSHPRKFGQGS	70.19	2011.98	17	2.3	671.665	2.99551	16.37	0.9030-0.9199	0.903	0.9199	34813	2	17742	0520_1_2_Slot1-19_1_4024.d	3	3	P62273|RS29_HUMAN			PEAKS DB
H460_1A	DAASVEKVLDQKEHRLDGRVID	DAASVEKVLDQKEHRLDGRVID	70.02	2492.3	22	-1.9	624.078	3.99357	21.32	0.8606-0.8774	0.8606	0.8774	5741	2	34196	0520_1_2_Slot1-19_1_4024.d	1	1	Q99729-2|ROAA_HUMAN			PEAKS DB
H460_1A	MEEKKAFMGPLKKDRIAKEEGA	MEEKKAFMGPLKKDRIAKEEGA	70.01	2505.31	22	2.7	627.334	3.99358	15.33	0.8734-0.8902	0.8734	0.8902	8672.5	2	15183	0520_1_2_Slot1-19_1_4024.d	1	1	P39023|RL3_HUMAN			PEAKS DB
H460_1A	TIKPDVQKSKEYFSKQK	TIKPDVQKSKEYFSKQK	69.95	2053.12	17	-2.3	514.284	3.99219	14.75	0.7946-0.8114	0.7946	0.8114	34090	2	13779	0520_1_2_Slot1-19_1_4024.d	2	2	Q06830|PRDX1_HUMAN			PEAKS DB
H460_1A	QSSYSSYGQSQNSYGTQSTPQGYG	QSSYSSYGQSQNSYGTQSTPQGYG	69.88	2561.06	24	5.7	1281.54	1.99842	19.51	1.2749-1.2916	1.2749	1.2916	0	2	27919	0520_1_2_Slot1-19_1_4024.d	0	0	P35637-2|FUS_HUMAN			PEAKS DB
H460_1A	PYFNDLDNQIKKM	PYFNDLDNQIKKM	69.8	1624.79	13	-4.9	542.6	2.99446	21.26	0.8222-0.8391	0.8222	0.8391	11935	2	33969	0520_1_2_Slot1-19_1_4024.d	3	3	P06493-2|CDK1_HUMAN			PEAKS DB
H460_1A	PSKQYGLKMKTSRAFFS	PSKQYGLKMKTSRAFFS	69.79	1975.03	17	-2.7	494.763	3.99188	18.52	0.7932-0.8101	0.7932	0.8101	49355	2	24323	0520_1_2_Slot1-19_1_4024.d	3	3	Q9UQ80|PA2G4_HUMAN			PEAKS DB
H460_1A	GDEDASRMEEVD	GDEDASRMEEVD	69.77	1351.52	12	3.7	676.767	1.99702	15.6	0.9266-0.9434	0.9266	0.9434	18397	2	15936	0520_1_2_Slot1-19_1_4024.d	1	1	P08238|HS90B_HUMAN			PEAKS DB
H460_1A	PKKNRIAIYELLFK	PKKNRIAIYELLFK	69.71	1732.04	14	-3.6	578.35	2.9948	26.59	0.8141-0.8310	0.8141	0.831	20908	2	52231	0520_1_2_Slot1-19_1_4024.d	2	2	P46783|RS10_HUMAN			PEAKS DB
H460_1A	PVPLPNVNAAILKKVIQWCTHHKDD	PVPLPNVNAAILKKVIQWCTHHKDD	69.41	2835.52	25	1.6	568.11	4.99115	32.19	0.8505-0.8673	0.8505	0.8673	2491.8	2	66718	0520_1_2_Slot1-19_1_4024.d	1	1	P63208|SKP1_HUMAN			PEAKS DB
H460_1A	NSAANASATTTEPLPEKTQESL	NSAANASATTTEPLPEKTQESL	69.4	2259.09	22	-0.8	1130.55	1.99823	20.04	1.2648-1.2815	1.2648	1.2815	2386.4	2	29517	0520_1_2_Slot1-19_1_4024.d	1	1	P55327-3|TPD52_HUMAN			PEAKS DB
H460_1A	KLMELHGEGSSSGKATGD	KLMELHGEGSSSGKATGD	69.36	1802.85	18	-0.8	601.953	2.99499	13.79	0.8040-0.8209	0.804	0.8209	2393.4	2	11438	0520_1_2_Slot1-19_1_4024.d	1	1	P61247|RS3A_HUMAN			PEAKS DB
H460_1A	LDAEPRPPPTQEAA	LDAEPRPPPTQEAA	69.34	1490.74	14	2.3	746.374	1.9973	16.86	0.9932-1.0100	0.9932	1.01	7679.2	2	19229	0520_1_2_Slot1-19_1_4024.d	1	1	Q9Y285-2|SYFA_HUMAN			PEAKS DB
H460_1A	LKKNWQNVRALYIKSTMGKPQRLY	LKKNWQNVRALYIKSTMGKPQRLY	69.31	2934.64	24	-2.1	587.931	4.99146	20.64	0.9037-0.9205	0.9037	0.9205	27014	2	31643	0520_1_2_Slot1-19_1_4024.d	4	4	P62906|RL10A_HUMAN			PEAKS DB
H460_1A	GGYGGGGGYGGSSF	GGYGGGGGYGGSSF	69.31	1178.46	14	0.6	1179.47	0.999149	20.48	1.5620-1.5787	1.562	1.5787	0	2	31246	0520_1_2_Slot1-19_1_4024.d	0	0	Q13151|ROA0_HUMAN			PEAKS DB
H460_1A	NSKESYELRYFQINQDEEEEEDED	NSKESYELRYFQINQDEEEEEDED	69.17	3037.26	24	1.5	1013.42	2.99703	23.6	0.9878-1.0046	0.9878	1.0046	5840	2	42464	0520_1_2_Slot1-19_1_4024.d	1	1	P35268|RL22_HUMAN			PEAKS DB
H460_1A	PPRATEPVATSNPAGD	PPRATEPVATSNPAGD	69.17	1578.76	16	5.7	790.391	1.99745	15.3	1.0220-1.0388	1.022	1.0388	42669	2	15008	0520_1_2_Slot1-19_1_4024.d	1	1	Q27J81-2|INF2_HUMAN			PEAKS DB
H460_1A	PGVTVKDVNQQEFVRAL	PGVTVKDVNQQEFVRAL	69.16	1899.02	17	-1.1	634.011	2.99525	24.04	0.8296-0.8465	0.8296	0.8465	1258.9	2	44074	0520_1_2_Slot1-19_1_4024.d	1	1	P39019|RS19_HUMAN			PEAKS DB
H460_1A	DINSGAVECPAS	DINSGAVECPAS	69.16	1161.5	12	2.4	1162.5	0.999135	19.18	1.5427-1.5594	1.5427	1.5594	0	2	26776	0520_1_2_Slot1-19_1_4024.d	0	0	P30050|RL12_HUMAN			PEAKS DB
H460_1A	DSILRLAKADGIVSKNF	DSILRLAKADGIVSKNF	69.13	1846.03	17	-0.2	616.348	2.99511	25.48	0.8613-0.8781	0.8613	0.8781	4767.7	2	48889	0520_1_2_Slot1-19_1_4024.d	1	1	P63220|RS21_HUMAN			PEAKS DB
H460_1A	KHAVSEGTKAVTKYTSSK	KHAVSEGTKAVTKYTSSK	69.11	1921.03	18	-12.7	641.339	2.99534	11.96	0.9064-0.9232	0.9064	0.9232	981.16	2	8223	0520_1_2_Slot1-19_1_4024.d	1	1	Q16778|H2B2E_HUMAN:Q5QNW6-2|H2B2F_HUMAN			PEAKS DB
H460_1A	SAGPPPTGEEDTAEKDEL	SAGPPPTGEEDTAEKDEL	69.09	1841.82	18	3.8	921.916	1.99781	18.06	1.1080-1.1248	1.108	1.1248	74896	2	22180	0520_1_2_Slot1-19_1_4024.d	1	1	P11021|BIP_HUMAN			PEAKS DB
H460_1A	TVHAITATQKTVDGPSGKLWRD	TVHAITATQKTVDGPSGKLWRD	69.07	2380.25	22	0.1	596.067	3.99326	18.4	0.8943-0.9111	0.8943	0.9111	2482.4	2	24097	0520_1_2_Slot1-19_1_4024.d	1	1	P04406|G3P_HUMAN			PEAKS DB
H460_1A	RRFVNVVPTFGKKKGPNANS	RRFVNVVPTFGKKKGPNANS	68.97	2215.23	20	1	554.814	3.99275	16.27	0.8761-0.8929	0.8761	0.8929	77337	2	17308	0520_1_2_Slot1-19_1_4024.d	3	3	P62861|RS30_HUMAN			PEAKS DB
H460_1A	AGKEGNNPAENGDAKTDQAQKAEGAGDAK	AGKEGNNPAENGDAKTDQAQKAEGAGDAK	68.9	2841.31	29	3.8	711.335	3.99434	11.26	0.8788-0.8956	0.8788	0.8956	2336.4	2	7316	0520_1_2_Slot1-19_1_4024.d	1	1	P05204|HMGN2_HUMAN			PEAKS DB
H460_1A	LDGRGHLLGRLAAIVAKQVLLGRKVVVVRCE	LDGRGHLLGRLAAIVAKQVLLGRKVVVVRCE	68.85	3338	31	-2.4	557.337	5.98919	34.58	0.8694-0.8862	0.8694	0.8862	1309.8	2	71802	0520_1_2_Slot1-19_1_4024.d	1	1	P40429|RL13A_HUMAN			PEAKS DB
H460_1A	TDEYDGHSTYPSHQYQ	TDEYDGHSTYPSHQYQ	68.85	1926.77	16	-3.1	643.258	2.99532	15.04	0.8161-0.8330	0.8161	0.833	5292.1	2	14543	0520_1_2_Slot1-19_1_4024.d	2	2	P30043|BLVRB_HUMAN			PEAKS DB
H460_1A	RYISKMFLRGDSVIVVLRNPLIAGK	RYISKMFLRGDSVIVVLRNPLIAGK	68.83	2844.65	25	-1.1	569.935	4.99119	26.85	0.9192-0.9360	0.9192	0.936	2283.6	2	53000	0520_1_2_Slot1-19_1_4024.d	1	1	P62316|SMD2_HUMAN			PEAKS DB
H460_1A	KESQAKDVIEEYFKCKK	KESQAKDVIEEYFKCKK	68.82	2072.06	17	1.8	691.693	2.99564	20.95	0.9320-0.9488	0.932	0.9488	13625	2	32815	0520_1_2_Slot1-19_1_4024.d	2	2	P25398|RS12_HUMAN			PEAKS DB
H460_1A	VAAKKTKKSLESINSRLQLVMKSG	VAAKKTKKSLESINSRLQLVMKSG	68.63	2615.52	24	6.4	654.888	3.99384	19.02	0.8916-0.9084	0.8916	0.9084	1726	2	26304	0520_1_2_Slot1-19_1_4024.d	2	2	P62888|RL30_HUMAN			PEAKS DB
H460_1A	VRLLLPGELAKHAVSEGTKAVTKYTSSK	VRLLLPGELAKHAVSEGTKAVTKYTSSK	68.62	2982.69	28	-2.8	597.541	4.9916	25.14	0.8748-0.8916	0.8748	0.8916	3721.3	2	47876	0520_1_2_Slot1-19_1_4024.d	1	1	Q16778|H2B2E_HUMAN:Q5QNW6-2|H2B2F_HUMAN			PEAKS DB
H460_1A	MLMPKKNRIAIYELLFK	MLMPKKNRIAIYELLFK	68.6	2107.2	17	-0.5	527.806	3.99238	26.64	0.8229-0.8397	0.8229	0.8397	103070	2	52260	0520_1_2_Slot1-19_1_4024.d	3	3	P46783|RS10_HUMAN			PEAKS DB
H460_1A	LVITDKEKAEKLKQSLPPGLAVKELK	LVITDKEKAEKLKQSLPPGLAVKELK	68.57	2874.72	26	2	719.685	3.99441	21.31	0.9811-0.9979	0.9811	0.9979	152500	2	33909	0520_1_2_Slot1-19_1_4024.d	5	5	P63173|RL38_HUMAN			PEAKS DB
H460_1A	PRNPKQSNSYDMFMRGEEILSGAQRIHD	PRNPKQSNSYDMFMRGEEILSGAQRIHD	68.56	3275.56	28	1.4	656.117	4.99234	25.25	0.9441-0.9609	0.9441	0.9609	4779.5	2	48105	0520_1_2_Slot1-19_1_4024.d	1	1	P14868|SYDC_HUMAN			PEAKS DB
H460_1A	V(sub G)KEKTHINIVVIGHVDSGKSTTTGHLIYKCGGID	VKEKTHINIVVIGHVDSGKSTTTGHLIYKCGGID	68.54	3618.92	34	3.9	724.791	4.99305	20.9	0.9669-0.9837	0.9669	0.9837	8096.7	2	32681	0520_1_2_Slot1-19_1_4024.d	1	1	Q5VTE0|EF1A3_HUMAN			SPIDER
H460_1A	AGGEAGVTLGQPHLSRQD	AGGEAGVTLGQPHLSRQD	68.51	1791.89	18	2.3	896.949	1.99776	18.06	1.1797-1.1965	1.1797	1.1965	1061.8	2	22877	0520_1_2_Slot1-19_1_4024.d	1	1	P41091|IF2G_HUMAN			PEAKS DB
H460_1A	GYVLEGKELEFYLRKIKARKGK	GYVLEGKELEFYLRKIKARKGK	68.51	2624.52	22	-3.8	525.907	4.99046	22.67	0.8256-0.8424	0.8256	0.8424	34936	2	38949	0520_1_2_Slot1-19_1_4024.d	2	2	P62241|RS8_HUMAN			PEAKS DB
H460_1A	AAPASAQAPPPAAAK	AAPASAQAPPPAAAK	68.49	1317.7	15	3.9	659.859	1.99695	13.22	0.9380-0.9548	0.938	0.9548	26008	2	10163	0520_1_2_Slot1-19_1_4024.d	1	1	O14558|HSPB6_HUMAN			PEAKS DB
H460_1A	KNWQNVRALYIKSTMGKPQRLY	KNWQNVRALYIKSTMGKPQRLY	68.48	2693.46	22	3.4	898.827	2.99664	21.13	1.0939-1.1107	1.0939	1.1107	129640	2	33373	0520_1_2_Slot1-19_1_4024.d	3	3	P62906|RL10A_HUMAN			PEAKS DB
H460_1A	FSSSAKIVKPNGEKPDEFE	FSSSAKIVKPNGEKPDEFE	68.4	2108.04	19	-1.6	703.684	2.99572	23.46	0.9246-0.9414	0.9246	0.9414	19447	2	41991	0520_1_2_Slot1-19_1_4024.d	4	4	P62081|RS7_HUMAN			PEAKS DB
H460_1A	PPSAKAAIDWFDGKEFSGNPIKVSFATRRAD	PPSAKAAIDWFDGKEFSGNPIKVSFATRRAD	68.39	3377.72	31	0.3	676.548	4.99257	26.95	0.9488-0.9656	0.9488	0.9656	5698.6	2	53295	0520_1_2_Slot1-19_1_4024.d	2	2	P35637|FUS_HUMAN:P35637-2|FUS_HUMAN			PEAKS DB
H460_1A	VTQPTVGMNFKTPRGPV	VTQPTVGMNFKTPRGPV	68.29	1827.97	17	5.9	914.992	1.99779	21.89	1.1878-1.2045	1.1878	1.2045	79009	2	36349	0520_1_2_Slot1-19_1_4024.d	2	2	P08708|RS17_HUMAN			PEAKS DB
H460_1A	YIKSTMGKPQRLY	YIKSTMGKPQRLY	68.29	1583.85	13	0.2	528.955	2.9943	16.1	0.8161-0.8330	0.8161	0.833	118120	2	16919	0520_1_2_Slot1-19_1_4024.d	5	5	P62906|RL10A_HUMAN			PEAKS DB
H460_1A	APRKGKEKKEEQVISLGPQVAEGENVFG	APRKGKEKKEEQVISLGPQVAEGENVFG	68.14	3023.6	28	2	756.907	3.99468	22.02	0.9286-0.9454	0.9286	0.9454	59170	2	36724	0520_1_2_Slot1-19_1_4024.d	2	2	P62263|RS14_HUMAN			PEAKS DB
H460_1A	SSQSSQSSYGQQSSYPGYG	SSQSSQSSYGQQSSYPGYG	68.09	1983.81	19	0.9	992.909	1.99798	18.05	1.1771-1.1938	1.1771	1.1938	8105.8	2	22997	0520_1_2_Slot1-19_1_4024.d	1	1	P35637|FUS_HUMAN:P35637-2|FUS_HUMAN			PEAKS DB
H460_1A	VDTSSEITTKDLKEKKEVVEEAENGRD	VDTSSEITTKDLKEKKEVVEEAENGRD	68.03	3048.51	27	0.9	763.133	3.99473	20.88	0.9636-0.9804	0.9636	0.9804	2660.6	2	32590	0520_1_2_Slot1-19_1_4024.d	1	1	P06454-2|PTMA_HUMAN			PEAKS DB
H460_1A	EVLNSAANASATTTEPLPEKTQESL	EVLNSAANASATTTEPLPEKTQESL	68.02	2600.28	25	1.6	1301.15	1.99846	22.41	1.3899-1.4066	1.3899	1.4066	10736	2	38253	0520_1_2_Slot1-19_1_4024.d	1	1	P55327-3|TPD52_HUMAN			PEAKS DB
H460_1A	INAAKGSSNSYAIKKKDELERVAKSNR	INAAKGSSNSYAIKKKDELERVAKSNR	68	2976.61	27	4.9	596.33	4.99155	14.78	0.8828-0.8997	0.8828	0.8997	8010	2	13993	0520_1_2_Slot1-19_1_4024.d	3	3	P46782|RS5_HUMAN			PEAKS DB
H460_1A	PMYQVKPYHGGGAPLRVE	PMYQVKPYHGGGAPLRVE	68	1998.01	18	-1	500.509	3.99197	19.49	0.8236-0.8404	0.8236	0.8404	2366.3	2	27681	0520_1_2_Slot1-19_1_4024.d	2	2	Q13155-2|AIMP2_HUMAN			PEAKS DB
H460_1A	PELAVQKVVVHPLVLLSVVDHFNRIGKVG	PELAVQKVVVHPLVLLSVVDHFNRIGKVG	67.99	3161.84	29	2.1	633.375	4.99206	31.49	0.9286-0.9454	0.9286	0.9454	1492.6	2	65106	0520_1_2_Slot1-19_1_4024.d	1	1	P51665|PSMD7_HUMAN			PEAKS DB
H460_1A	AKPRNQGGYGGSSSSSSYGSGRRF	AKPRNQGGYGGSSSSSSYGSGRRF	67.97	2449.15	24	3.3	613.294	3.99343	12.99	0.8990-0.9158	0.899	0.9158	29509	2	9700	0520_1_2_Slot1-19_1_4024.d	2	2	P09651-3|ROA1_HUMAN			PEAKS DB
H460_1A	RVAYVSFGPHAGKLVA	RVAYVSFGPHAGKLVA	67.95	1670.93	16	0.2	557.981	2.99459	20.67	0.8687-0.8855	0.8687	0.8855	7598.1	2	31818	0520_1_2_Slot1-19_1_4024.d	2	2	P50914|RL14_HUMAN			PEAKS DB
H460_1A	FKIHPMAYQLQLQAASNFKSPVKTIR	FKIHPMAYQLQLQAASNFKSPVKTIR	67.94	3015.65	26	-1.7	604.134	4.99169	24.29	0.9347-0.9515	0.9347	0.9515	2131.5	2	44917	0520_1_2_Slot1-19_1_4024.d	1	1	P67870|CSK2B_HUMAN			PEAKS DB
H460_1A	TVGKSSKMLQHIDYRMR	TVGKSSKMLQHIDYRMR	67.84	2049.06	17	2	513.272	3.99216	16.36	0.8074-0.8242	0.8074	0.8242	2737.9	2	17811	0520_1_2_Slot1-19_1_4024.d	2	2	P14678-2|RSMB_HUMAN			PEAKS DB
H460_1A	WISKQEYDESGPSIVHRKCF	WISKQEYDESGPSIVHRKCF	67.84	2408.16	20	-0.9	603.044	3.99334	20.07	0.8337-0.8505	0.8337	0.8505	2188.7	2	29686	0520_1_2_Slot1-19_1_4024.d	2	2	P60709|ACTB_HUMAN			PEAKS DB
H460_1A	KEGVHGGLINKKCYEMASHLRRSQY	KEGVHGGLINKKCYEMASHLRRSQY	67.64	2903.46	25	1.7	581.699	4.99135	18.7	0.8532-0.8700	0.8532	0.87	16375	2	25074	0520_1_2_Slot1-19_1_4024.d	2	2	P07737|PROF1_HUMAN			PEAKS DB
H460_1A	GAYKYIQELWRKKQSDVMRFLLR	GAYKYIQELWRKKQSDVMRFLLR	67.55	2927.6	23	1.2	586.525	4.99143	28.95	0.8579-0.8748	0.8579	0.8748	59664	2	58681	0520_1_2_Slot1-19_1_4024.d	3	3	P61313|RL15_HUMAN			PEAKS DB
H460_1A	ENAEVDGDDDAEEMEAKAED	ENAEVDGDDDAEEMEAKAED	67.53	2180.82	20	3.1	1091.42	1.99816	19.01	1.1804-1.1972	1.1804	1.1972	2347.8	2	26045	0520_1_2_Slot1-19_1_4024.d	1	1	P05198|IF2A_HUMAN			PEAKS DB
H460_1A	PLDKTVVNKDVFRD	PLDKTVVNKDVFRD	67.53	1644.88	14	-0.9	549.299	2.99451	21.01	0.8465-0.8633	0.8465	0.8633	3395.1	2	33055	0520_1_2_Slot1-19_1_4024.d	2	2	P61353|RL27_HUMAN			PEAKS DB
H460_1A	GKVVSETNDTKVLRH	GKVVSETNDTKVLRH	67.51	1681.91	15	1	561.643	2.99463	12.57	0.8330-0.8498	0.833	0.8498	48189	2	9043	0520_1_2_Slot1-19_1_4024.d	2	2	P05783|K1C18_HUMAN			PEAKS DB
H460_1A	HAVSEGTKAVTKYTSSK	HAVSEGTKAVTKYTSSK	67.47	1792.93	17	-1.3	598.648	2.99497	34.53	0.8748-0.8916	0.8748	0.8916	7217	2	71186	0520_1_2_Slot1-19_1_4024.d	4	4	Q16778|H2B2E_HUMAN:Q5QNW6-2|H2B2F_HUMAN			PEAKS DB
H460_1A	SSNSYAIKKKDELERVAKSNR	SSNSYAIKKKDELERVAKSNR	67.41	2422.29	21	1.2	606.579	3.99337	14.58	0.8673-0.8842	0.8673	0.8842	4044.9	2	13407	0520_1_2_Slot1-19_1_4024.d	1	1	P46782|RS5_HUMAN			PEAKS DB
H460_1A	QCFRQYAKDIGFIKLD	QCFRQYAKDIGFIKLD	67.36	1943.99	16	-0.7	649.002	2.99536	25.41	0.9219-0.9387	0.9219	0.9387	13789	2	48577	0520_1_2_Slot1-19_1_4024.d	2	2	P62273|RS29_HUMAN			PEAKS DB
H460_1A	ELAKHAVSEGTKAVTKYTSSK	ELAKHAVSEGTKAVTKYTSSK	67.29	2234.19	21	1.9	559.554	3.99281	16.56	0.8384-0.8552	0.8384	0.8552	2364.3	2	18329	0520_1_2_Slot1-19_1_4024.d	2	2	Q16778|H2B2E_HUMAN:Q5QNW6-2|H2B2F_HUMAN			PEAKS DB
H460_1A	VVQKALQARQASPAWK	VVQKALQARQASPAWK	67.21	1780.01	16	1.2	594.343	2.99492	15.57	0.8647-0.8815	0.8647	0.8815	4802.3	2	15938	0520_1_2_Slot1-19_1_4024.d	1	1	Q16626|MEA1_HUMAN			PEAKS DB
H460_1A	PDYLGADQRKTKEDEKD	PDYLGADQRKTKEDEKD	67.17	2006.95	17	-2.1	502.743	3.99201	12.75	0.7710-0.7878	0.771	0.7878	11192	2	9358	0520_1_2_Slot1-19_1_4024.d	2	2	P35998|PRS7_HUMAN			PEAKS DB
H460_1A	IWLRYDSRSGTHNMYR	IWLRYDSRSGTHNMYR	67.05	2053.99	16	0.3	514.503	3.99218	18.35	0.8236-0.8404	0.8236	0.8404	13566	2	23726	0520_1_2_Slot1-19_1_4024.d	1	1	Q02543|RL18A_HUMAN			PEAKS DB
H460_1A	TTEESLRNYYEQWGKLTD	TTEESLRNYYEQWGKLTD	66.86	2232.03	18	-5	745.012	2.99597	26.3	0.8741-0.8909	0.8741	0.8909	654.68	2	51435	0520_1_2_Slot1-19_1_4024.d	1	1	P22626|ROA2_HUMAN			PEAKS DB
H460_1A	HAEKVAEKLEALSVKEETKEDAEEKQ	HAEKVAEKLEALSVKEETKEDAEEKQ	66.81	2967.5	26	2.2	742.882	3.99458	17.6	0.9716-0.9884	0.9716	0.9884	0	2	21503	0520_1_2_Slot1-19_1_4024.d	0	0	P43487-2|RANG_HUMAN			PEAKS DB
H460_1A	AYPTQPGQGYSQQSSQPYGQQSYSGYS	AYPTQPGQGYSQQSSQPYGQQSYSGYS	66.79	2943.26	27	4.1	1472.64	1.99863	21.2	1.3638-1.3805	1.3638	1.3805	0	2	33891	0520_1_2_Slot1-19_1_4024.d	0	0	P35637|FUS_HUMAN:P35637-2|FUS_HUMAN			PEAKS DB
H460_1A	GKFMKPGKVVLVLAGRYSGRKAVIVK	GKFMKPGKVVLVLAGRYSGRKAVIVK	66.79	2800.7	26	1.8	701.181	3.99426	20.95	0.9468-0.9636	0.9468	0.9636	33942	2	32801	0520_1_2_Slot1-19_1_4024.d	3	3	P61353|RL27_HUMAN			PEAKS DB
H460_1A	PMGQKGTVEPQLEARGD	PMGQKGTVEPQLEARGD	66.75	1811.88	17	1.7	604.967	2.99501	16.46	0.8337-0.8505	0.8337	0.8505	9285.3	2	18094	0520_1_2_Slot1-19_1_4024.d	3	3	P21333|FLNA_HUMAN			PEAKS DB
H460_1A	TVGKSSKMLQHIDYR	TVGKSSKMLQHIDYR	66.67	1761.92	15	3.3	588.313	2.99487	15.29	0.8808-0.8976	0.8808	0.8976	23327	2	15091	0520_1_2_Slot1-19_1_4024.d	2	2	P14678-2|RSMB_HUMAN			PEAKS DB
H460_1A	GRMHAPGKGLSQSALPYRRSVPTWLK	GRMHAPGKGLSQSALPYRRSVPTWLK	66.63	2892.57	26	1.8	579.519	4.99132	20	0.8923-0.9091	0.8923	0.9091	175360	2	29421	0520_1_2_Slot1-19_1_4024.d	4	4	P62277|RS13_HUMAN			PEAKS DB
H460_1A	FDKATYDKLCK	FDKATYDKLCK	66.57	1330.66	11	-6.6	444.556	2.99323	16.62	0.7575-0.7744	0.7575	0.7744	7190.6	2	18477	0520_1_2_Slot1-19_1_4024.d	2	2	P62851|RS25_HUMAN			PEAKS DB
H460_1A	MKQDASRNAAYTVD	MKQDASRNAAYTVD	66.53	1568.73	14	5.3	785.371	1.99743	13.79	1.0160-1.0328	1.016	1.0328	3178.6	2	11435	0520_1_2_Slot1-19_1_4024.d	2	2	Q8NFH4|NUP37_HUMAN			PEAKS DB
H460_1A	LVENFDEASKNEAN	LVENFDEASKNEAN	66.45	1578.72	14	4	790.365	1.99745	17.73	1.0059-1.0227	1.0059	1.0227	1831	2	21762	0520_1_2_Slot1-19_1_4024.d	1	1	P20290-2|BTF3_HUMAN			PEAKS DB
H460_1A	PNPADSQKSTQVE	PNPADSQKSTQVE	66.43	1399.66	13	3.8	700.836	1.99713	12.41	0.9320-0.9488	0.932	0.9488	13511	2	8759	0520_1_2_Slot1-19_1_4024.d	1	1	O75663|TIPRL_HUMAN			PEAKS DB
H460_1A	GDDDTSRMEEVD	GDDDTSRMEEVD	66.42	1367.51	12	2.3	684.764	1.99706	15.32	0.9259-0.9427	0.9259	0.9427	20979	2	15090	0520_1_2_Slot1-19_1_4024.d	1	1	P07900|HS90A_HUMAN			PEAKS DB
H460_1A	MKASGTLREYKVVG	MKASGTLREYKVVG	66.42	1537.83	14	5.7	769.923	1.99738	16.48	1.0449-1.0617	1.0449	1.0617	173900	2	18187	0520_1_2_Slot1-19_1_4024.d	2	2	Q02543|RL18A_HUMAN			PEAKS DB
H460_1A	NRVVDLMAHMASKE	NRVVDLMAHMASKE	66.42	1599.79	14	-2.8	534.266	2.99436	22.54	0.8175-0.8343	0.8175	0.8343	118250	2	38299	0520_1_2_Slot1-19_1_4024.d	3	3	P04406|G3P_HUMAN			PEAKS DB
H460_1A	GHQQLYWSHPRKFG	GHQQLYWSHPRKFG	66.38	1739.86	14	0.8	580.96	2.99481	16.61	0.8276-0.8444	0.8276	0.8444	34587	2	18383	0520_1_2_Slot1-19_1_4024.d	3	3	P62273|RS29_HUMAN			PEAKS DB
H460_1A	FEKAYKTVIKKDEQEHEFYK	FEKAYKTVIKKDEQEHEFYK	66.36	2559.3	20	2.4	640.832	3.99372	15.86	0.8700-0.8869	0.87	0.8869	1887.8	2	16452	0520_1_2_Slot1-19_1_4024.d	2	2	P43686-2|PRS6B_HUMAN			PEAKS DB
H460_1A	SYVTHETKHFIYFY	SYVTHETKHFIYFY	66.33	1833.87	14	0	917.94	1.99781	23.01	1.1737-1.1905	1.1737	1.1905	4874.8	2	40359	0520_1_2_Slot1-19_1_4024.d	2	2	Q96FJ2|DYL2_HUMAN			PEAKS DB
H460_1A	GKFMKPGKVVLVLAGRYSGRKAVIVKNIDD	GKFMKPGKVVLVLAGRYSGRKAVIVKNIDD	66.28	3257.88	30	4.1	815.477	3.99506	22.21	1.0301-1.0469	1.0301	1.0469	71828	2	37366	0520_1_2_Slot1-19_1_4024.d	3	3	P61353|RL27_HUMAN			PEAKS DB
H460_1A	TGKNKWFFQKLRF	TGKNKWFFQKLRF	66.28	1698.94	13	-1.5	567.316	2.99469	23.17	0.8505-0.8673	0.8505	0.8673	30112	2	41032	0520_1_2_Slot1-19_1_4024.d	2	2	P61353|RL27_HUMAN			PEAKS DB
H460_1A	AAVTGHIRIRAKSQGMALSLGDKINLSQKKTSI	AAVTGHIRIRAKSQGMALSLGDKINLSQKKTSI	66.27	3491.97	33	-1.2	699.398	4.99282	20.52	0.9508-0.9676	0.9508	0.9676	1380.1	2	31358	0520_1_2_Slot1-19_1_4024.d	1	1	P53618|COPB_HUMAN			PEAKS DB
H460_1A	DIIRSMPEQTGEK	DIIRSMPEQTGEK	66.26	1502.74	13	0	752.374	1.99733	18.79	1.0113-1.0281	1.0113	1.0281	5805.9	2	25344	0520_1_2_Slot1-19_1_4024.d	2	2	P62888|RL30_HUMAN			PEAKS DB
H460_1A	ALEGLKMVEKDQD	ALEGLKMVEKDQD	66.25	1474.73	13	1.5	738.372	1.99728	19.73	1.0583-1.0751	1.0583	1.0751	2436.2	2	28537	0520_1_2_Slot1-19_1_4024.d	1	1	P39019|RS19_HUMAN			PEAKS DB
H460_1A	ELHGEGSSSGKATGDETGAKVERAD	ELHGEGSSSGKATGDETGAKVERAD	66.22	2487.15	25	1	622.792	3.99354	11.71	0.9010-0.9178	0.901	0.9178	1160.5	2	7860	0520_1_2_Slot1-19_1_4024.d	1	1	P61247|RS3A_HUMAN			PEAKS DB
H460_1A	AILDGGAPGPQPHGEPPGGPDAVD	AILDGGAPGPQPHGEPPGGPDAVD	66.21	2220.04	24	3.6	1111.03	1.99819	21.27	1.2608-1.2775	1.2608	1.2775	19188	2	33567	0520_1_2_Slot1-19_1_4024.d	2	2	P09496-2|CLCA_HUMAN			PEAKS DB
H460_1A	LAKADGIVSKNF	LAKADGIVSKNF	66.12	1261.7	12	3.2	631.858	1.99681	18.38	0.9616-0.9784	0.9616	0.9784	1690.5	2	23905	0520_1_2_Slot1-19_1_4024.d	1	1	P63220|RS21_HUMAN			PEAKS DB
H460_1A	LVENKKAQLVVIAHDVD	LVENKKAQLVVIAHDVD	66.09	1890.06	17	1.4	631.025	2.99522	19.53	0.8647-0.8815	0.8647	0.8815	2430.2	2	27891	0520_1_2_Slot1-19_1_4024.d	2	2	P62424|RL7A_HUMAN			PEAKS DB
H460_1A	APVKKLVVKGGKKKKQVLKFTLDCTHPVE	APVKKLVVKGGKKKKQVLKFTLDCTHPVE	66.08	3217.91	29	3	644.589	4.99219	17.54	0.9151-0.9320	0.9151	0.932	14599	2	21058	0520_1_2_Slot1-19_1_4024.d	3	3	P35268|RL22_HUMAN			PEAKS DB
H460_1A	SSESGAPEAAEED	SSESGAPEAAEED	66.06	1277.49	13	-0.4	1278.49	0.999216	13.42	1.5707-1.5873	1.5707	1.5873	12112	2	10775	0520_1_2_Slot1-19_1_4024.d	1	1	P09497|CLCB_HUMAN			PEAKS DB
H460_1A	GQVINETSQHHDDLE	GQVINETSQHHDDLE	65.99	1720.77	15	3.4	861.39	1.99766	15.01	1.0731-1.0899	1.0731	1.0899	23686	2	14379	0520_1_2_Slot1-19_1_4024.d	2	2	P08670|VIME_HUMAN			PEAKS DB
H460_1A	SEVSETTESTDVKDSSEASDSAS	SEVSETTESTDVKDSSEASDSAS	65.94	2346.97	23	4.4	1174.49	1.99828	15.04	1.2508-1.2675	1.2508	1.2675	455.68	2	14531	0520_1_2_Slot1-19_1_4024.d	1	1	P41227|NAA10_HUMAN			PEAKS DB
H460_1A	DIRPEIHENYRING	DIRPEIHENYRING	65.88	1724.86	14	1.4	575.959	2.99476	18.68	0.8680-0.8849	0.868	0.8849	14538	2	24896	0520_1_2_Slot1-19_1_4024.d	2	2	O75348|VATG1_HUMAN			PEAKS DB
H460_1A	VAKEARNVTMETE	VAKEARNVTMETE	65.85	1476.72	13	4.5	739.37	1.99727	13.28	0.9952-1.0120	0.9952	1.012	22657	2	10351	0520_1_2_Slot1-19_1_4024.d	2	2	P49458|SRP09_HUMAN			PEAKS DB
H460_1A	PALPLDQLQITHKD	PALPLDQLQITHKD	65.8	1587.86	14	-0.9	530.292	2.99432	24.06	0.8377-0.8546	0.8377	0.8546	21054	2	44016	0520_1_2_Slot1-19_1_4024.d	1	1	Q9H1I8|ASCC2_HUMAN			PEAKS DB
H460_1A	FILFKDAASVEKVLDQKEHRLDGRVID	FILFKDAASVEKVLDQKEHRLDGRVID	65.77	3140.7	27	-1.2	629.144	4.99202	26.72	0.9071-0.9239	0.9071	0.9239	1680.1	2	52646	0520_1_2_Slot1-19_1_4024.d	1	1	Q99729-2|ROAA_HUMAN			PEAKS DB
H460_1A	LLFKEGVMVAKKD	LLFKEGVMVAKKD	65.73	1476.84	13	-2.2	493.284	2.99389	19.48	0.8081-0.8249	0.8081	0.8249	12366	2	27664	0520_1_2_Slot1-19_1_4024.d	2	2	P46783|RS10_HUMAN:Q9NQ39|RS10L_HUMAN			PEAKS DB
H460_1A	GRSSGPYGGGGQYFAKPRNQGGYGGSSSSSSYGSGRRF	GRSSGPYGGGGQYFAKPRNQGGYGGSSSSSSYGSGRRF	65.72	3819.75	38	3.8	764.957	4.99342	17.02	1.0664-1.0832	1.0664	1.0832	12070	2	19803	0520_1_2_Slot1-19_1_4024.d	1	1	P09651-3|ROA1_HUMAN			PEAKS DB
H460_1A	LYIKSTMGKPQRLY	LYIKSTMGKPQRLY	65.59	1696.93	14	0.8	566.65	2.99468	19.07	0.8546-0.8714	0.8546	0.8714	9232.6	2	26357	0520_1_2_Slot1-19_1_4024.d	3	3	P62906|RL10A_HUMAN			PEAKS DB
H460_1A	PPDAEGPHGQFVSEKRVEQW	PPDAEGPHGQFVSEKRVEQW	65.58	2292.09	20	1.6	574.029	3.99299	22.24	0.8788-0.8956	0.8788	0.8956	3015.5	2	37323	0520_1_2_Slot1-19_1_4024.d	1	1	P16152|CBR1_HUMAN			PEAKS DB
H460_1A	VCDIRPEIHENYRING	VCDIRPEIHENYRING	65.56	1926.94	16	-0.3	643.317	2.99531	19.77	0.8748-0.8916	0.8748	0.8916	7979.1	2	28627	0520_1_2_Slot1-19_1_4024.d	2	2	O75348|VATG1_HUMAN			PEAKS DB
H460_1A	QQPAPSSTSGSYGSSSQSSSYG	QQPAPSSTSGSYGSSSQSSSYG	65.53	2135.89	22	5.3	1068.95	1.99811	16.02	1.1657-1.1824	1.1657	1.1824	971.8	2	16799	0520_1_2_Slot1-19_1_4024.d	1	1	P35637|FUS_HUMAN:P35637-2|FUS_HUMAN			PEAKS DB
H460_1A	KESESVDKVMDQKEHKLNGKVID	KESESVDKVMDQKEHKLNGKVID	65.49	2655.35	23	0.6	664.844	3.99395	16.06	0.8734-0.8902	0.8734	0.8902	3123.5	2	16996	0520_1_2_Slot1-19_1_4024.d	1	1	Q14103-4|HNRPD_HUMAN			PEAKS DB
H460_1A	TVGKSSKMLQHIDYRMRCILQ	TVGKSSKMLQHIDYRMRCILQ	65.47	2506.3	21	-1.4	627.578	3.9936	22.25	0.9003-0.9172	0.9003	0.9172	13728	2	37589	0520_1_2_Slot1-19_1_4024.d	2	2	P14678-2|RSMB_HUMAN			PEAKS DB
H460_1A	VMKPQDSGSSANEQAVQ	VMKPQDSGSSANEQAVQ	65.45	1774.82	17	4.1	888.415	1.99773	13.85	1.0805-1.0973	1.0805	1.0973	19720	2	11618	0520_1_2_Slot1-19_1_4024.d	1	1	Q15370|ELOB_HUMAN			PEAKS DB
H460_1A	PENVAPRSGATAGAAGGRGKGAYQDRD	PENVAPRSGATAGAAGGRGKGAYQDRD	65.4	2628.28	27	3.1	658.076	3.99388	12.42	0.8875-0.9044	0.8875	0.9044	10228	2	8819	0520_1_2_Slot1-19_1_4024.d	1	1	P50991-2|TCPD_HUMAN			PEAKS DB
H460_1A	HSKGAGSKTLQQNAESRFN	HSKGAGSKTLQQNAESRFN	65.39	2059.02	19	2.3	687.346	2.99561	13.3	0.8721-0.8889	0.8721	0.8889	5481.8	2	10453	0520_1_2_Slot1-19_1_4024.d	2	2	O95816|BAG2_HUMAN			PEAKS DB
H460_1A	MRQTVAVGVIKAVDKKAAGAGKVTKSAQKAQKA	MRQTVAVGVIKAVDKKAAGAGKVTKSAQKAQKA	65.34	3337.93	33	3.5	668.594	4.99247	17.05	0.9353-0.9521	0.9353	0.9521	596.67	2	19757	0520_1_2_Slot1-19_1_4024.d	1	1	Q5VTE0|EF1A3_HUMAN			PEAKS DB
H460_1A	DGEEQNKEALQDVEDENQ	DGEEQNKEALQDVEDENQ	65.32	2088.87	18	7.4	1045.45	1.99807	18.43	1.1469-1.1637	1.1469	1.1637	808.04	2	24032	0520_1_2_Slot1-19_1_4024.d	1	1	P62258|1433E_HUMAN			PEAKS DB
H460_1A	SYGQSQNSYGTQSTPQGYGSTGGYG	SYGQSQNSYGTQSTPQGYGSTGGYG	65.25	2531.05	25	7.6	1266.54	1.9984	19.73	1.2742-1.2909	1.2742	1.2909	421.66	2	28532	0520_1_2_Slot1-19_1_4024.d	1	1	P35637-2|FUS_HUMAN			PEAKS DB
H460_1A	PRNKISFKFDHLRKEASD	PRNKISFKFDHLRKEASD	65.19	2187.15	18	0.4	547.794	3.99266	16.51	0.8310-0.8478	0.831	0.8478	20949	2	18131	0520_1_2_Slot1-19_1_4024.d	3	3	P52907|CAZA1_HUMAN			PEAKS DB
H460_1A	KPRNQGGYGGSSSSSSYGSGRRF	KPRNQGGYGGSSSSSSYGSGRRF	65.19	2378.11	23	1.1	595.533	3.99325	12.88	0.8896-0.9064	0.8896	0.9064	17279	2	9560	0520_1_2_Slot1-19_1_4024.d	2	2	P09651-3|ROA1_HUMAN			PEAKS DB
H460_1A	SSSAKIVKPNGEKPDEFE	SSSAKIVKPNGEKPDEFE	65	1960.97	18	-4	654.66	2.99541	23.45	0.8593-0.8761	0.8593	0.8761	17650	2	42062	0520_1_2_Slot1-19_1_4024.d	4	4	P62081|RS7_HUMAN			PEAKS DB
H460_1A	PGKGLSQSALPYRRSVPTWLK	PGKGLSQSALPYRRSVPTWLK	64.99	2340.31	21	-4.1	586.079	3.99316	19.97	0.8956-0.9124	0.8956	0.9124	2378.6	2	29385	0520_1_2_Slot1-19_1_4024.d	1	1	P62277|RS13_HUMAN			PEAKS DB
H460_1A	SYLLKNKAQFEDRN	SYLLKNKAQFEDRN	64.97	1724.88	14	2.1	575.968	2.99476	16.36	0.8424-0.8593	0.8424	0.8593	10972	2	17756	0520_1_2_Slot1-19_1_4024.d	2	2	Q9C005|DPY30_HUMAN			PEAKS DB
H460_1A	SKKLESKLDYKPV	SKKLESKLDYKPV	64.95	1533.88	13	-1.1	512.297	2.99412	14.74	0.7656-0.7824	0.7656	0.7824	18599	2	13780	0520_1_2_Slot1-19_1_4024.d	3	3	P62333|PRS10_HUMAN			PEAKS DB
H460_1A	PYATFVKMLPDKD	PYATFVKMLPDKD	64.95	1523.77	13	-5	508.926	2.99409	24.04	0.8215-0.8384	0.8215	0.8384	4093.9	2	44045	0520_1_2_Slot1-19_1_4024.d	1	1	P23528|COF1_HUMAN			PEAKS DB
H460_1A	MRIFAPNHVVAKSRFWYF	MRIFAPNHVVAKSRFWYF	64.87	2268.18	18	-0.3	568.049	3.99292	25.86	0.8801-0.8970	0.8801	0.897	7468	2	49987	0520_1_2_Slot1-19_1_4024.d	1	1	Q02543|RL18A_HUMAN			PEAKS DB
H460_1A	IRKFLDGIYVSEKGTVQQADE	IRKFLDGIYVSEKGTVQQADE	64.83	2395.24	21	1.5	799.418	2.99623	22.01	0.9582-0.9750	0.9582	0.975	10184	2	36723	0520_1_2_Slot1-19_1_4024.d	2	2	P32969|RL9_HUMAN			PEAKS DB
H460_1A	IIRSMPEQTGEK	IIRSMPEQTGEK	64.66	1387.71	12	-0.3	694.861	1.99711	18.79	0.9938-1.0106	0.9938	1.0106	36767	2	25323	0520_1_2_Slot1-19_1_4024.d	5	5	P62888|RL30_HUMAN			PEAKS DB
H460_1A	NWQNVRALYIKSTMGKPQRLY	NWQNVRALYIKSTMGKPQRLY	64.66	2565.36	21	5.8	856.13	2.99646	21.13	1.0650-1.0818	1.065	1.0818	9600.7	2	33447	0520_1_2_Slot1-19_1_4024.d	2	2	P62906|RL10A_HUMAN			PEAKS DB
H460_1A	PVANMEPVQGENKRD	PVANMEPVQGENKRD	64.66	1682.8	15	-0.8	561.94	2.99464	14.79	0.8391-0.8559	0.8391	0.8559	11653	2	13994	0520_1_2_Slot1-19_1_4024.d	3	3	Q96MX6|WDR92_HUMAN			PEAKS DB
H460_1A	RAQLGGPEAAKSDETAAK	RAQLGGPEAAKSDETAAK	64.58	1798.92	18	-0.2	600.644	2.99498	12.17	0.8862-0.9030	0.8862	0.903	4811	2	8348	0520_1_2_Slot1-19_1_4024.d	1	1	P04792|HSPB1_HUMAN			PEAKS DB
H460_1A	STGGYGSSQSSQSSYGQQSSYPGYG	STGGYGSSQSSQSSYGQQSSYPGYG	64.55	2506.02	25	2	1254.01	1.9984	19.28	1.2407-1.2574	1.2407	1.2574	5526.9	2	27137	0520_1_2_Slot1-19_1_4024.d	1	1	P35637|FUS_HUMAN:P35637-2|FUS_HUMAN			PEAKS DB
H460_1A	PATGCQKLIEVDDERKLR	PATGCQKLIEVDDERKLR	64.51	2070.09	18	-1.8	518.527	3.99225	25.37	0.8276-0.8444	0.8276	0.8444	5767.8	2	48529	0520_1_2_Slot1-19_1_4024.d	2	2	P62753|RS6_HUMAN			PEAKS DB
H460_1A	VRMNVLADALKSINNAEKRG	VRMNVLADALKSINNAEKRG	64.51	2198.2	20	-4.5	550.552	3.99271	25.78	0.8040-0.8209	0.804	0.8209	3118.8	2	49782	0520_1_2_Slot1-19_1_4024.d	1	1	P62244|RS15A_HUMAN			PEAKS DB
H460_1A	MTTVHAITATQKTVD	MTTVHAITATQKTVD	64.48	1615.82	15	-0.5	808.916	1.99752	16.85	1.0650-1.0818	1.065	1.0818	244.91	2	19249	0520_1_2_Slot1-19_1_4024.d	1	1	P04406|G3P_HUMAN			PEAKS DB
H460_1A	RADGYVLEGKELEFYLRKIKARKGK	RADGYVLEGKELEFYLRKIKARKGK	64.36	2966.68	25	1.7	594.342	4.99154	22.7	0.8707-0.8875	0.8707	0.8875	4808.8	2	39106	0520_1_2_Slot1-19_1_4024.d	1	1	P62241|RS8_HUMAN			PEAKS DB
H460_1A	TKPGTTGSGAGSGGPGGLT	TKPGTTGSGAGSGGPGGLT	64.34	1558.76	19	4.5	780.387	1.99742	14.48	1.0274-1.0442	1.0274	1.0442	1852	2	13226	0520_1_2_Slot1-19_1_4024.d	1	1	P67809|YBOX1_HUMAN			PEAKS DB
H460_1A	NVLAAMRKAAAKKD	NVLAAMRKAAAKKD	64.32	1485.85	14	1.5	743.928	1.9973	15.9	1.0630-1.0798	1.063	1.0798	52278	2	16667	0520_1_2_Slot1-19_1_4024.d	2	2	Q9Y3U8|RL36_HUMAN			PEAKS DB
H460_1A	ASYLLKNKAQFEDRN	ASYLLKNKAQFEDRN	64.29	1795.92	15	2.4	599.647	2.99496	16.78	0.8572-0.8741	0.8572	0.8741	2241.4	2	18935	0520_1_2_Slot1-19_1_4024.d	1	1	Q9C005|DPY30_HUMAN			PEAKS DB
H460_1A	DALDSSNSMQTIQKTTTRRIVDGKVVSETNDTKVLRH	DALDSSNSMQTIQKTTTRRIVDGKVVSETNDTKVLRH	64.26	4143.13	37	0.1	691.527	5.99128	20.57	0.9548-0.9716	0.9548	0.9716	34152	2	31386	0520_1_2_Slot1-19_1_4024.d	2	2	P05783|K1C18_HUMAN			PEAKS DB
H460_1A	IPEETESRDGEAVASES	IPEETESRDGEAVASES	64.25	1804.8	17	0.8	903.403	1.99778	15.88	1.0711-1.0879	1.0711	1.0879	7552.4	2	16385	0520_1_2_Slot1-19_1_4024.d	1	1	Q92974-3|ARHG2_HUMAN			PEAKS DB
H460_1A	PLTITSSLSSDGVLTVNGPRKQVSGPERTIPITREEKPAVTAAPKK	PLTITSSLSSDGVLTVNGPRKQVSGPERTIPITREEKPAVTAAPKK	64.25	4825.67	46	6.8	805.288	5.99248	21.81	1.0200-1.0368	1.02	1.0368	6023.7	2	36432	0520_1_2_Slot1-19_1_4024.d	1	1	P02511|CRYAB_HUMAN			PEAKS DB
H460_1A	RTQGTKIASDGLKGRVFE	RTQGTKIASDGLKGRVFE	64.24	1962.06	18	-1.7	491.521	3.99182	16.78	0.8067-0.8236	0.8067	0.8236	2561.9	2	19063	0520_1_2_Slot1-19_1_4024.d	2	2	P61247|RS3A_HUMAN			PEAKS DB
H460_1A	PGHLQEGFGCVVTNRFDQ	PGHLQEGFGCVVTNRFDQ	64.22	2002.93	18	-0.8	668.648	2.99549	23.59	0.8754-0.8923	0.8754	0.8923	1546	2	42539	0520_1_2_Slot1-19_1_4024.d	1	1	Q8NC51-2|PAIRB_HUMAN			PEAKS DB
H460_1A	PVNYYVDTAVRHVLLR	PVNYYVDTAVRHVLLR	64.19	1914.05	16	2.5	639.022	2.99527	26.11	0.9050-0.9219	0.905	0.9219	133320	2	50763	0520_1_2_Slot1-19_1_4024.d	3	3	P23396|RS3_HUMAN			PEAKS DB
H460_1A	TQDSEGNQVIRHQF	TQDSEGNQVIRHQF	64.07	1657.78	14	1.7	829.896	1.99758	17.12	1.1107-1.1274	1.1107	1.1274	701.45	2	20002	0520_1_2_Slot1-19_1_4024.d	1	1	Q9H7T9|AUNIP_HUMAN			PEAKS DB
H460_1A	NSSAPEAEQGGAE	NSSAPEAEQGGAE	64.06	1245.51	13	5.3	1246.52	0.99919	13.95	1.5687-1.5853	1.5687	1.5853	0	2	11966	0520_1_2_Slot1-19_1_4024.d	0	0	P67809|YBOX1_HUMAN			PEAKS DB
H460_1A	PNIQAVLLPKKTESHHKAKGK	PNIQAVLLPKKTESHHKAKGK	63.98	2323.35	21	-2.3	581.841	3.9931	22.21	0.8512-0.8680	0.8512	0.868	14517	2	37349	0520_1_2_Slot1-19_1_4024.d	8	8	Q6FI13|H2A2A_HUMAN:Q93077|H2A1C_HUMAN:P04908|H2A1B_HUMAN:P0C0S8|H2A1_HUMAN:P20671|H2A1D_HUMAN			PEAKS DB
H460_1A	RVVDLMAHMASKE	RVVDLMAHMASKE	63.96	1485.74	13	-5.8	496.25	2.99394	19.97	0.7959-0.8128	0.7959	0.8128	5109.2	2	29336	0520_1_2_Slot1-19_1_4024.d	2	2	P04406|G3P_HUMAN			PEAKS DB
H460_1A	AGLDLNSSDNQSGGSTASKG	AGLDLNSSDNQSGGSTASKG	63.94	1864.84	20	3.5	933.427	1.99784	16.25	1.1268-1.1435	1.1268	1.1435	99.328	2	17537	0520_1_2_Slot1-19_1_4024.d	1	1	O00571|DDX3X_HUMAN			PEAKS DB
H460_1A	FYGQTLGQAQAHSQEQ	FYGQTLGQAQAHSQEQ	63.91	1791.82	16	3.3	896.916	1.99775	18.26	1.0973-1.1140	1.0973	1.114	5677	2	23347	0520_1_2_Slot1-19_1_4024.d	1	1	Q96I24|FUBP3_HUMAN			PEAKS DB
H460_1A	GAYKYIQELWRKKQSDVMRFL	GAYKYIQELWRKKQSDVMRFL	63.89	2658.41	21	0.3	665.607	3.99396	28.02	0.8882-0.9050	0.8882	0.905	20011	2	56255	0520_1_2_Slot1-19_1_4024.d	2	2	P61313|RL15_HUMAN			PEAKS DB
H460_1A	PEALAIEQNLGKALKKD	PEALAIEQNLGKALKKD	63.86	1837.03	17	-4.2	613.346	2.9951	23.51	0.8613-0.8781	0.8613	0.8781	871.41	2	42337	0520_1_2_Slot1-19_1_4024.d	1	1	P46821|MAP1B_HUMAN			PEAKS DB
H460_1A	KAADPPAENSSAPEAEQGGAE	KAADPPAENSSAPEAEQGGAE	63.86	2024.89	21	3.1	1013.45	1.99801	13.64	1.1160-1.1328	1.116	1.1328	219.03	2	11258	0520_1_2_Slot1-19_1_4024.d	1	1	P67809|YBOX1_HUMAN			PEAKS DB
H460_1A	KSGLKDSSVEELKKRYGG	KSGLKDSSVEELKKRYGG	63.79	1980.06	18	3.7	661.029	2.99543	16.28	0.9165-0.9333	0.9165	0.9333	7604.8	2	17588	0520_1_2_Slot1-19_1_4024.d	2	2	Q9H6T3|RPAP3_HUMAN			PEAKS DB
H460_1A	VSFSSSSSSSSSSSPSNENATSNS	VSFSSSSSSSSSSSPSNENATSNS	63.78	2309.94	24	5.5	1155.98	1.99825	15.86	1.2260-1.2427	1.226	1.2427	0	2	16577	0520_1_2_Slot1-19_1_4024.d	0	0	Q9BV68|RN126_HUMAN			PEAKS DB
H460_1A	ITYKPVKHGRPGIGATHSSRFIPLK	ITYKPVKHGRPGIGATHSSRFIPLK	63.72	2759.57	25	6.1	690.902	3.99416	16.33	0.9918-1.0086	0.9918	1.0086	67909	2	17575	0520_1_2_Slot1-19_1_4024.d	2	2	P62841|RS15_HUMAN			PEAKS DB
H460_1A	SILRLAKADGIVSKNF	SILRLAKADGIVSKNF	63.67	1731	16	-8.2	578.002	2.99481	22.83	0.8647-0.8815	0.8647	0.8815	3655.5	2	39855	0520_1_2_Slot1-19_1_4024.d	1	1	P63220|RS21_HUMAN			PEAKS DB
H460_1A	PELAVQKVVVHPLVL	PELAVQKVVVHPLVL	63.64	1640	15	-3.7	547.671	2.9945	27.19	0.8990-0.9158	0.899	0.9158	2769.8	2	54016	0520_1_2_Slot1-19_1_4024.d	1	1	P51665|PSMD7_HUMAN			PEAKS DB
H460_1A	TVETRDGQVINETSQHHDDLE	TVETRDGQVINETSQHHDDLE	63.63	2422.1	21	6.1	808.376	2.99625	16.24	0.9878-1.0046	0.9878	1.0046	22715	2	17404	0520_1_2_Slot1-19_1_4024.d	3	3	P08670|VIME_HUMAN			PEAKS DB
H460_1A	DGRGHLLGRLAAIVAKQVLLGRKVVVVRCE	DGRGHLLGRLAAIVAKQVLLGRKVVVVRCE	63.62	3224.91	30	2.1	538.492	5.98879	34.58	0.8620-0.8788	0.862	0.8788	3333.2	2	71791	0520_1_2_Slot1-19_1_4024.d	3	3	P40429|RL13A_HUMAN			PEAKS DB
H460_1A	PNYSPQRFPNAQRAFADD	PNYSPQRFPNAQRAFADD	63.62	2092.97	18	0.6	698.662	2.99568	20.53	0.8768-0.8936	0.8768	0.8936	7322.6	2	31388	0520_1_2_Slot1-19_1_4024.d	2	2	P46379-3|BAG6_HUMAN			PEAKS DB
H460_1A	LDRIAGQVAAANKKH	LDRIAGQVAAANKKH	63.56	1590.9	15	4.9	531.306	2.99431	13.05	0.8606-0.8774	0.8606	0.8774	46650	2	10044	0520_1_2_Slot1-19_1_4024.d	7	7	P39019|RS19_HUMAN			PEAKS DB
H460_1A	AILDGGAPGPQPHGEPPGGPD	AILDGGAPGPQPHGEPPGGPD	63.56	1934.91	21	3.7	968.463	1.99792	19.99	1.1201-1.1368	1.1201	1.1368	16614	2	28821	0520_1_2_Slot1-19_1_4024.d	1	1	P09496-2|CLCA_HUMAN			PEAKS DB
H460_1A	SREIQTAVRLLLPGELAKHAVSEGTKAVTKYTSAK	SREIQTAVRLLLPGELAKHAVSEGTKAVTKYTSAK	63.56	3752.09	35	1.4	626.355	5.99037	26.47	0.9017-0.9185	0.9017	0.9185	648.62	2	51952	0520_1_2_Slot1-19_1_4024.d	1	1	P06899|H2B1J_HUMAN			PEAKS DB
H460_1A	TKHVLTGSADNSCRLWD	TKHVLTGSADNSCRLWD	63.55	1901.91	17	-2.8	634.972	2.99526	19.44	0.8256-0.8424	0.8256	0.8424	805.7	2	27565	0520_1_2_Slot1-19_1_4024.d	1	1	Q13347|EIF3I_HUMAN			PEAKS DB
H460_1A	MLMPKKNRIAIYE	MLMPKKNRIAIYE	63.52	1605.87	13	6.5	803.946	1.99749	18.95	1.0885-1.1053	1.0885	1.1053	309770	2	25708	0520_1_2_Slot1-19_1_4024.d	4	4	P46783|RS10_HUMAN			PEAKS DB
H460_1A	RNFGSYVTHETKHFIY	RNFGSYVTHETKHFIY	63.5	1997.97	16	-6	500.496	3.99199	20.2	0.7811-0.7980	0.7811	0.798	12036	2	30005	0520_1_2_Slot1-19_1_4024.d	3	3	Q96FJ2|DYL2_HUMAN			PEAKS DB
H460_1A	FGYSNRVVDLMAHMASKE	FGYSNRVVDLMAHMASKE	63.5	2053.97	18	1.1	685.663	2.9956	26.47	0.9427-0.9595	0.9427	0.9595	15289	2	51937	0520_1_2_Slot1-19_1_4024.d	4	4	P04406|G3P_HUMAN			PEAKS DB
H460_1A	TQSTPQGYGSTGGYGSSQSSQSSYG	TQSTPQGYGSTGGYGSSQSSQSSYG	63.5	2458.02	25	2.3	1230.01	1.99837	17.95	1.2447-1.2615	1.2447	1.2615	559.15	2	22511	0520_1_2_Slot1-19_1_4024.d	1	1	P35637|FUS_HUMAN:P35637-2|FUS_HUMAN			PEAKS DB
H460_1A	SITYKPVKHGRPGIGATHSSRFIPLK	SITYKPVKHGRPGIGATHSSRFIPLK	63.5	2846.6	26	3.1	712.658	3.99435	19.32	1.0066-1.0234	1.0066	1.0234	16389	2	27252	0520_1_2_Slot1-19_1_4024.d	3	3	P62841|RS15_HUMAN			PEAKS DB
H460_1A	MMCNEFFEGFPDKQPRKK	MMCNEFFEGFPDKQPRKK	63.46	2231.03	18	0.5	744.682	2.99595	37.85	0.9145-0.9313	0.9145	0.9313	3250.9	2	78395	0520_1_2_Slot1-19_1_4024.d	1	1	P26447|S10A4_HUMAN			PEAKS DB
H460_1A	PGDSDIIRSM(+15.99)PEQTGEK	PGDSDIIRSMPEQTGEK	63.43	1874.87	17	0	625.961	2.99518	15.63	0.8040-0.8209	0.804	0.8209	42455	2	15464	0520_1_2_Slot1-19_1_4024.d	2	2	P62888|RL30_HUMAN	Oxidation (M)	M10:Oxidation (M):1000.00	PEAKS DB
H460_1A	ASLRKMVKKIEISQHAKYT	ASLRKMVKKIEISQHAKYT	63.38	2230.26	19	-3.7	558.569	3.99282	16.62	0.8552-0.8721	0.8552	0.8721	969.13	2	18587	0520_1_2_Slot1-19_1_4024.d	1	1	P61513|RL37A_HUMAN			PEAKS DB
H460_1A	AIIDPGDSDIIRSMPEQTGEK	AIIDPGDSDIIRSMPEQTGEK	63.37	2271.11	21	2.1	1136.56	1.99823	23.84	1.3678-1.3845	1.3678	1.3845	12277	2	43381	0520_1_2_Slot1-19_1_4024.d	3	3	P62888|RL30_HUMAN			PEAKS DB
H460_1A	KSPYQEFTDHLVKTHTRVSVQRTQAPAVATT	KSPYQEFTDHLVKTHTRVSVQRTQAPAVATT	63.33	3495.82	31	0.9	874.96	3.99541	20.98	1.0220-1.0388	1.022	1.0388	31775	2	33002	0520_1_2_Slot1-19_1_4024.d	1	1	P15880|RS2_HUMAN			PEAKS DB
H460_1A	L(sub A)AAKDTHEDHDTSTENTDESNHD	LAAKDTHEDHDTSTENTDESNHD	63.32	2581.04	23	-12.1	861.342	2.99654	11.03	0.9474-0.9642	0.9474	0.9642	54703	2	6914	0520_1_2_Slot1-19_1_4024.d	1	1	P43487-2|RANG_HUMAN			SPIDER
H460_1A	RKQMVIDVLHPGKATVPKTEIREKLAKMYK	RKQMVIDVLHPGKATVPKTEIREKLAKMYK	63.31	3506.99	30	2.3	702.405	4.99284	20.64	0.9555-0.9723	0.9555	0.9723	0	2	31979	0520_1_2_Slot1-19_1_4024.d	0	0	P62847|RS24_HUMAN			PEAKS DB
H460_1A	MRIFAPNHVVAKSRFWY	MRIFAPNHVVAKSRFWY	63.26	2121.11	17	-6.2	531.279	3.99246	23.03	0.8525-0.8694	0.8525	0.8694	6553.2	2	40314	0520_1_2_Slot1-19_1_4024.d	1	1	Q02543|RL18A_HUMAN			PEAKS DB
H460_1A	IKAKMQASIEKAH	IKAKMQASIEKAH	63.25	1453.81	13	3.8	727.911	1.99723	11.9	1.0066-1.0234	1.0066	1.0234	8002.5	2	8094	0520_1_2_Slot1-19_1_4024.d	3	3	P06748-3|NPM_HUMAN			PEAKS DB
H460_1A	FAKPRNQGGYGGSSSSSSYGSGRRF	FAKPRNQGGYGGSSSSSSYGSGRRF	63.23	2596.22	25	4.3	650.062	3.9938	14.52	0.9589-0.9757	0.9589	0.9757	7537.7	2	13391	0520_1_2_Slot1-19_1_4024.d	2	2	P09651-3|ROA1_HUMAN			PEAKS DB
H460_1A	AEKKEMKTITGKTFSSR	AEKKEMKTITGKTFSSR	63.19	1941.04	17	0.4	486.264	3.99173	12.8	0.8020-0.8188	0.802	0.8188	2307.7	2	9463	0520_1_2_Slot1-19_1_4024.d	1	1	O15144|ARPC2_HUMAN			PEAKS DB
H460_1A	MKIEEVKSTTKTQRIASHSHVKGLG	MKIEEVKSTTKTQRIASHSHVKGLG	63.16	2764.5	25	2.3	692.132	3.99418	14.66	0.9205-0.9373	0.9205	0.9373	9013.9	2	13615	0520_1_2_Slot1-19_1_4024.d	2	2	Q9Y265|RUVB1_HUMAN			PEAKS DB
H460_1A	PKKNRIAIYELLFKEGVMVAKKD	PKKNRIAIYELLFKEGVMVAKKD	63.15	2689.54	23	-1.1	673.388	3.99404	26.84	0.9252-0.9421	0.9252	0.9421	1375	2	53011	0520_1_2_Slot1-19_1_4024.d	1	1	P46783|RS10_HUMAN			PEAKS DB
H460_1A	MKVELCSFSGYKIYPGHGRRYA	MKVELCSFSGYKIYPGHGRRYA	63.13	2561.27	22	-0.3	641.321	3.99373	21.74	0.9320-0.9488	0.932	0.9488	11963	2	35868	0520_1_2_Slot1-19_1_4024.d	3	3	P83731|RL24_HUMAN			PEAKS DB
H460_1A	KYTEVLKTHGLLV	KYTEVLKTHGLLV	63.1	1499.87	13	1.8	750.941	1.99732	21.44	1.0664-1.0832	1.0664	1.0832	14543	2	34571	0520_1_2_Slot1-19_1_4024.d	2	2	P40429|RL13A_HUMAN			PEAKS DB
H460_1A	PSARTLTHYKSAVKA	PSARTLTHYKSAVKA	63.1	1628.9	15	-0.9	543.971	2.99446	13.81	0.8182-0.8350	0.8182	0.835	8070.7	2	11505	0520_1_2_Slot1-19_1_4024.d	3	3	P08243-2|ASNS_HUMAN			PEAKS DB
H460_1A	MLAKTGVHHYSGNNIELGTACGKYYR	MLAKTGVHHYSGNNIELGTACGKYYR	63.08	2882.4	26	-0.3	721.603	3.99443	18.37	1.0140-1.0308	1.014	1.0308	461.58	2	23920	0520_1_2_Slot1-19_1_4024.d	1	1	P62888|RL30_HUMAN			PEAKS DB
H460_1A	YIKSTMGKPQRL	YIKSTMGKPQRL	63.08	1420.79	12	-3.5	474.599	2.99365	14.19	0.7959-0.8128	0.7959	0.8128	4499.6	2	12527	0520_1_2_Slot1-19_1_4024.d	1	1	P62906|RL10A_HUMAN			PEAKS DB
H460_1A	RNQGGYGGSSSSSSYGSG	RNQGGYGGSSSSSSYGSG	63.05	1693.69	18	-0.3	847.85	1.99763	12.47	1.0187-1.0355	1.0187	1.0355	121.9	2	8925	0520_1_2_Slot1-19_1_4024.d	1	1	P09651-3|ROA1_HUMAN			PEAKS DB
H460_1A	RQYAKDIGFIKLD	RQYAKDIGFIKLD	63.02	1565.86	13	-4.9	522.955	2.99425	22.02	0.8215-0.8384	0.8215	0.8384	49014	2	36631	0520_1_2_Slot1-19_1_4024.d	2	2	P62273|RS29_HUMAN			PEAKS DB
H460_1A	IIDPGDSDIIRSMPEQTGEK	IIDPGDSDIIRSMPEQTGEK	63.01	2200.07	20	3.1	1101.04	1.99817	22.74	1.3277-1.3444	1.3277	1.3444	84291	2	39155	0520_1_2_Slot1-19_1_4024.d	1	1	P62888|RL30_HUMAN			PEAKS DB
H460_1A	SRSGGGGGGGLGSGGSIRSSY	SRSGGGGGGGLGSGGSIRSSY	63	1811.85	21	0.7	604.956	2.99501	15.63	0.8054-0.8222	0.8054	0.8222	6215.7	2	15940	0520_1_2_Slot1-19_1_4024.d	1	1	P35527|K1C9_HUMAN			PEAKS DB
H460_1A	VESQKILQRSQAQQPQKEAALSS	VESQKILQRSQAQQPQKEAALSS	62.98	2553.35	23	1.6	852.122	2.99646	15.93	0.9804-0.9972	0.9804	0.9972	6772.5	2	16816	0520_1_2_Slot1-19_1_4024.d	2	2	Q3MHD2-2|LSM12_HUMAN			PEAKS DB
H460_1A	DKEKAEKLKQSLPPGLAVKELK	DKEKAEKLKQSLPPGLAVKELK	62.97	2448.43	22	5.9	613.116	3.99342	18.44	0.9124-0.9293	0.9124	0.9293	17362	2	24277	0520_1_2_Slot1-19_1_4024.d	3	3	P63173|RL38_HUMAN			PEAKS DB
H460_1A	TKPGTTGSGAGSGGPGGLTSAAPAGGD	TKPGTTGSGAGSGGPGGLTSAAPAGGD	62.92	2185.02	27	2	1093.52	1.99816	16.74	1.2287-1.2454	1.2287	1.2454	2753.6	2	18926	0520_1_2_Slot1-19_1_4024.d	1	1	P67809|YBOX1_HUMAN			PEAKS DB
H460_1A	TTSKFGHGRFQTMEEKKAFMGPLKKDRIAKEEGA	TTSKFGHGRFQTMEEKKAFMGPLKKDRIAKEEGA	62.92	3852.98	34	2	643.169	5.99061	17.23	0.9225-0.9394	0.9225	0.9394	28336	2	20370	0520_1_2_Slot1-19_1_4024.d	2	2	P39023|RL3_HUMAN			PEAKS DB
H460_1A	NKKLKAKLAQYEPPQEEKRAE	NKKLKAKLAQYEPPQEEKRAE	62.92	2497.37	21	-3.1	625.344	3.99358	35.74	0.8822-0.8990	0.8822	0.899	0	2	74190	0520_1_2_Slot1-19_1_4024.d	0	0	Q99417|MYCBP_HUMAN			PEAKS DB
H460_1A	PMYQVKPYHGGGAPLR	PMYQVKPYHGGGAPLR	62.91	1769.9	16	2.2	590.974	2.99489	17.42	0.8828-0.8997	0.8828	0.8997	33137	2	20759	0520_1_2_Slot1-19_1_4024.d	3	3	Q13155-2|AIMP2_HUMAN			PEAKS DB
H460_1A	IKSTMGKPQRLY	IKSTMGKPQRLY	62.9	1420.79	12	5.3	711.401	1.99717	14.83	1.0005-1.0173	1.0005	1.0173	91943	2	14056	0520_1_2_Slot1-19_1_4024.d	4	4	P62906|RL10A_HUMAN			PEAKS DB
[truncated: 33,011 more rows]

## Sheet: QC_De novo peptide
Sample	Fraction	Source File	Feature	Peptide	Precursor Id	Tag Length	Denovo Score	ALC (%)	length	m/z	z	RT	Predict RT	1/k0 Range	y_bottom value	y2_top value	Area	Mass	ppm	Accession	PTM	local confidence (%)	tag (>=80%)	mode
[truncated: 3,269 more rows]
