# Supplementary material for: Crucial Parameters for Immunopeptidome Characterization: A Systematic Evaluation
Source: Int J Mol Sci. 2024 Sep 3;25(17):9564. doi: 10.3390/ijms25179564 (PMC11395153; doi:10.3390/ijms25179564)
Supplement: Supplementary file 1 [file ijms-25-09564-s001.zip › Supplementary Table S10.xlsx]

## Sheet: Hoja1
			MM1S_Control_2B		MM1S_3nM_Btz_2B		MM1S_3nM_Btz_2B
			IDs	%	IDs	%	IDs	%
FDR 1 %	Peptides	Total	3283	1	3382	1	3364	1
		Length	2855	0.869631	3023	0.89385	2952	0.877527
		Binding	2409	0.73378	2556	0.755766	2493	0.741082
		Immunogenicity and Immunopeptidome Score	1271	0.387146	1374	0.406268	1352	0.401902
	De novo Peptides	Total	1357	1	1344	1	1292	1
		Length	1114	0.820929	1139	0.84747	1092	0.845201
		Binding	289	0.21297	365	0.271577	290	0.224458
		Immunogenicity and Immunopeptidome Score	99	0.072955	116	0.0863095	90	0.0696594
