# Supplementary material for: Crucial Parameters for Immunopeptidome Characterization: A Systematic Evaluation
Source: Int J Mol Sci. 2024 Sep 3;25(17):9564. doi: 10.3390/ijms25179564 (PMC11395153; doi:10.3390/ijms25179564)
Supplement: Supplementary file 1 [file ijms-25-09564-s001.zip › Supplementary Table S2.xlsx]

## Sheet: H460_1A vs H460_1B
Proteins					Peptides					De novo only peptides
467 elements included exclusively in "H460_1A":	339 elements included exclusively in "H460_1B":	264 common elements in "H460_1A" and "H460_1B":			4602 elements included exclusively in "H460_1A":	2357 elements included exclusively in "H460_1B":	641 common elements in "H460_1A" and "H460_1B":			339 elements included exclusively in "H460_1A":	149 elements included exclusively in "H460_1B":	10 common elements in "H460_1A" and "H460_1B":
NAA10_HUMAN	DESP_HUMAN	G3P_HUMAN			KLMELHGEGSSSGKATGDETGAKVERAD	DKDYFLFRDGDILGKYVD	EEQKIVVKVLKAQAQSQKAK			LATGANAEQAESHND	LESLELTLDKL	ETVHELLCK
RS13_HUMAN	CH10_HUMAN	RS19_HUMAN			DMRQTVAVGVIKAVDKKAAGAGKVTKSAQKAQKAK	PGMGAMGGMGGGMGGGMF	SRAQLGGPEAAKSDETAAK			VEAKVAAKV	EKVSFKLTLTSD	LTQAVCVLK
RS11_HUMAN	CALL5_HUMAN	RL30_HUMAN			PLARDLLHPSLEEEKKKHKKKRLVQ	VGGSGGGSFGDNLVTR	MRQTVAVGVIKAVDKKAAGAGKVTKSAQKAQKAK			LKGQQEEQ	HDVCCHLLHL	FQKLRF
H2B2F_HUMAN	S10A7_HUMAN	YBOX1_HUMAN			EVSETTESTDVKDSSEASDSAS	FQESDDADEDYGRDSGPPT	MLMPKKNRIAIYELLFKEGVMVAKKD			AGGQEAEPAAGQEAHA	PPLKFM	LESSDQLYR
RL18A_HUMAN	CALR_HUMAN	EF1A3_HUMAN			PSSLGQPDGGGGGGGGGGGVGAAGED	LLDFGSLSNLQVTQPTVGMNFKTPRGPV	PGDSDIIRSMPEQTGEK			LTYCGFNKPEDK	FVELTLSHS	EALQNLH
RS16_HUMAN	CYTA_HUMAN	RS10_HUMAN			MFSSSAKIVKPNGEKPDEFE	PAAVTESKEGTEASASKGLEKKEK	DGIYVSEKGTVQQADE			ELCGSFSGYK	LTQAVCVKL	MSHVLAMF
RS4X_HUMAN	CATL1_HUMAN	FUS_HUMAN			LIEEQKIVVKVLKAQAQSQKAK	PPELHAAASSESTGFGEERESIL	PGVTVKDVNQQEFVRALA			APPCSSNPAHA	DFDKAVLKPE	LSNVTNQTD
RL7A_HUMAN	KI67_HUMAN	RL10A_HUMAN			HIDKSGLKDSSVEELKKRYGG	VFEKKDKNEDKKIDFSEF	IVEGLMTTVHAITATQKTVD			AGEGEPAGAAGAGAEAHA	LLEPSRL	LDNMSLHD
CRIP1_HUMAN	S1A7A_HUMAN	RL34_HUMAN			PLAKDLLHPSPEEEKRKHKKKRLVQ	GEKKAYVRLAPDYDALDVANKIGII	ESDDSILRLAKADGIVSKNF			LGLAAQLAKD	FAKCLLEHVPD	VKAPTTY
RS14_HUMAN	KPYM_HUMAN	RL13A_HUMAN			YTEHQVVSSDFNSDTHSSTFD	KDAVEDLESVGKGAVH	AKKEEIIKTLSKEEETKK			EAGGEGAAHA	SLPAAKVSQKELNSNHD	EEPKALD
MEA1_HUMAN	NUCKS_HUMAN	RL22_HUMAN			PGELAKHAVSEGTKAVTKYTSSK	RFGIVTSSAGTGTTEDTEAKK	DAKSSAKILADQQDKYMK			YELLFK	LDLKRL
EIF3G_HUMAN	CALX_HUMAN	RL27_HUMAN			FEERYKTGKNKWFFQKLRF	SEILSDPSDDTKGFFDPNTEEN	VAAKKTKKSLESINSRLQ			EAPAAKVSQKELNSNHD	LEDMETQLKNY
RS8_HUMAN	PDIA3_HUMAN	RS3A_HUMAN			ETTESTDVKDSSEASDSAS	VAKVNTLIRPDGEKKAYVRLAPDYDALDVANKIGII	KKAAGAGKVTKSAQKAQKAK			LDELAQAQVAGVQTP	DLAGGELRGDTGGED
SYDC_HUMAN	K2C1B_HUMAN	RS7_HUMAN			GRMHAPGKGLSQSALPYR	YVPVTTFKNLQTVNVDEN	GYSNRVVDLMAHMASKE			KQAAVASAKSYK	LTAALATVLSKK
RS18_HUMAN	MIF_HUMAN	RL38_HUMAN			EKEQIVPKPEEEVAQKKKISQKKLKKQKLMARE	SPAVKPAAAPKQPVGGGQKLL	PGVTVKDVNQQEFVR			MADPQMAGPEAEQGEQ	DVVHAQRNFKWD
RL18_HUMAN	ARGI1_HUMAN	HSPB1_HUMAN			PAGHQEEAKVTANNDKNRTFS	SSWWTHVEMGPPD	EQKIVVKVLKAQAQSQKAK			LPKMEED	LHQAAVVELF
RL14_HUMAN	ACTG_HUMAN	RS15_HUMAN			AKSSAKILADQQDKYMK	VGVIKAVDKKAAGAGKVT	PPQRTAGVKVETTEDLVAKLKEIGRI			PKTTDGGGPGGTTGYF	MPQLTEEQLAEETR
RS4Y1_HUMAN	AK1C3_HUMAN	RS29_HUMAN			VNKGQGSVSASVTEGQQNEQ	RFGIVTSSAGTGTTEDTEAK	AGEKVEKPDTKEKKPEAKKVD			LGANDEEQ	WSLHRL
HNRPD_HUMAN	SARNP_HUMAN	FLNA_HUMAN			PSKPVHLTAFLGYKAGMTHIVR	TLTFDHSLEAQWTKWKAMHNRLYG	RIKRAFLIEEQKIVVKVLKAQAQSQKAK			DVVTATTKVPELRD	QNSDWDTVTVRL
TOM34_HUMAN	HM13_HUMAN	RS5_HUMAN			GDSDIIRSMPEQTGEK	VVVTEIPKEEKDPGMGAMGGMGGGMGGGMF	PAKRISGKMALNHPYFNDLDNQIKKM			AQQTYDDY	LDELSEAGKVYDAHTQELDLVDKAA
RL37A_HUMAN	TGM3_HUMAN	RL19_HUMAN			LSEVSETTESTDVKDSSEASDSAS	PGMGAMGGMGGGMGGGM	IYVSEKGTVQQADE			AGAGGAEAHA	LATGANAACGPESHTQ
RS9_HUMAN	PDIA1_HUMAN	RS17_HUMAN			AAKGSSNSYAIKKKDELERVAKSNR	MQVTLKTLQQQTFKIDID	GKETKAADPPAENSSAPEAEQGGAE			AGVTDDEAHA	LATGANAEQAESHDN
RS10L_HUMAN	EF1B_HUMAN	CLCA_HUMAN			PHTKKALEAHCRADELASQDGR	LAPDYDALDVANKIGII	ERYKTGKNKWFFQKLRF			QTCLTYGCFNKPEDK	KEVSFSLVRTSD
DYL2_HUMAN	GRP75_HUMAN	RL3_HUMAN			SHADTATKSGSTTKNRFVV	VLAELYVSDREGSDATGD	GIYVSEKGTVQQADE			FQHLLR	LGQAHNAAKGLPLFD
EIF3J_HUMAN	PDIA6_HUMAN	H2B2E_HUMAN			YGQTLGQAQAHSQEQ	TFDHSLEAQWTKWKAMHNRLYG	PGHLQEGFGCVVTNRFDQL			EAEPASSNPAHA	YDFFETF
EWS_HUMAN	K2C3_HUMAN	ROA1_HUMAN			PRSVINLLRNVCSEAAQKRSLDR	DFGSLSNLQVTQPTVGMNFKTPRGPV	GLMTTVHAITATQKTVD			EEEDLLEEQ	LSYMDEHD
H2A2A_HUMAN	PARK7_HUMAN	ROA2_HUMAN			PDSHQGKLVFNRTVTLKEDPGKV	SPTIKPSPAASKEYFQKVNQ	IPGVRFKVVKVANVSLLALYKGKKERPRS			ESEEGKVLE	YAEGGGCFL
PRS7_HUMAN	EF1A2_HUMAN	RL9_HUMAN			TMEEKKAFMGPLKKDRIAKEEGA	RQSSATSSFGGLGGGS	VVKVANVSLLALYKGKKERPRS			QEGEAPGAAGAGAEAHA	LESSDQLYRDL
H2A1C_HUMAN	IF4H_HUMAN	RS3_HUMAN			APVKKLVVKGGKKKKQVLKFTLDCTHPVED	PELAVQKVVVHPLVLLS	IEEQKIVVKVLKAQAQSQKAK			EMLRLQLLLES	VPLPQDW
TTC1_HUMAN	AATM_HUMAN	RS24_HUMAN			SKDLSEVSETTESTDVKDSSEASDSAS	PDTAEYVAYVAKD	GRTLSDYNIQKESTLHLVLRLRGG			PQYFEF	FLDLNGALGLPL
H2A1B_HUMAN	NUP98_HUMAN	RS23_HUMAN			APVKKLVVKGGKKKKQVLKFT	VTYVPVTTFKNLQTVNVDEN	LPGELAKHAVSEGTKAVTKYTSSK			ELLKLHARELF	ELEYVDSEGHLYT
H2A1_HUMAN	SPB3_HUMAN	RL13_HUMAN			HYLGEFSITYKPVKHGRPGIGATHSSRFIPLK	EPAVYFKEQFLDGD	GEEQNKEALQDVEDENQ			FFLDVLVFRFT	MFKPRP
H2A1D_HUMAN	BT3L4_HUMAN	RL17_HUMAN			PQYQTWEEFSRAAEKLY	PPQEAAQFTSQVIILNHPGQISAGYSPVID	LMVAKEARNVTMETE			LETPASLGKPADP	FVTLKGGSHS
RL15_HUMAN	PLEC_HUMAN	HS90A_HUMAN			LRQIFNGTFVKLNKASINMLR	VAVGVIKAVDKKAAGAGKVT	TVHAITATQKTVD			SSESGATMAAEED	DDKLALGVENPKKPD
G3BP1_HUMAN	RT30_HUMAN	TYB10_HUMAN			DRIKRAFLIEEQKIVVKVLKAQAQSQKAK	WYDNEFGYSNRVVDLMAHMASKE	SSNSMQTIQKTTTRRIVDGKVVSETNDTKVLRH			VLQLVKK	DPVPPGLAVKELK
RS28_HUMAN	BLMH_HUMAN	RL24_HUMAN			GRMHAPGKGLSQSALPYRRSVPTWLKLTSDD	ATSSFGGLGGGS	KTPSTMENDSSNLD			ESHKTFRLK	FLDLK
RL7_HUMAN	NDKB_HUMAN	RS25_HUMAN			RLAAIVAKQVLLGRKVVVVR	MQIFVKTLTGKTITL	PPAENSSAPEAEQGGAE			YCPPLLR	LDNMSLH
IF2G_HUMAN	TPR_HUMAN	RS2_HUMAN			SREIQTAVRLLLPGELAKHAVSEGTKAVTKYTSSK	PVQPAVLQVHQT	SLLKKNWQNVRALYIKSTMGKPQRLY			EKVCVRTLYE	NNELAKAGAVARDNP
CIA2B_HUMAN	RAI3_HUMAN	HS71B_HUMAN			RLAAIVAKQVLLGRKVVVVRCE	PEAVKPDDWDED	AQGPKGGSGSGPTIEEVD			NPPGMLLR	ELLKHL
FUBP3_HUMAN	AK1BA_HUMAN	PAIRB_HUMAN			PGVTVKDVNQQEFVRALAAFLKKSGKLK	GKYTPSGQAGAAASESLFVSNHAY	GDDDAEEMEAKAED			TLTYCMNKPEDK	EMLRLQKVLQ
TBB4B_HUMAN	TXND5_HUMAN	RL8_HUMAN			SVARIAKLEKAKAKELATKLG	PMFIVNTNVPRASVPD	GSRNMGGPYGGGNYGPGGSGGSGGYGGRSRY			MLKTYDHM	ETVHELLCKL
IF4E_HUMAN	CPSM_HUMAN	RS27_HUMAN			VAAKKTKKSLESINSRLQLVMKSGKYVLGYK	PSPGSNLGGGDDLKL	ESRAQLGGPEAAKSDETAAK			LLLPTGSTEN	ELGVPKLVLH
AIMP2_HUMAN	AAAT_HUMAN	YBOX3_HUMAN			FINRNDTKEDVFVHQTAIKKNNPRKYLR	YDALDVANKIGII	APVKKLVVKGGKKKKQVLKFTLD			DGSTSVKYSKKTVAHAT	DKLDKPSL
RL35A_HUMAN	AK1C2_HUMAN	PABP1_HUMAN			VKANKHQIKQAVKKLYD	SAGDDFDLGDAVVDGENDD	SDIIRSMPEQTGEK			PELAVQKVVVHPLVVVP	LAYQLVLRL
RBP56_HUMAN	SUMO3_HUMAN	RS27A_HUMAN			MIGHYLGEFSITYKPVKHGRPGIGATHSSRFIPLK	NRAPEPTPQQVAQQQ	LLKKNWQNVRALYIKSTMGKPQRLY			EAGGAGEAHA	LDELAGAAQVARDNP
TBB3_HUMAN	CLPT1_HUMAN	RS21_HUMAN			ITDKEKAEKLKQSLPPGLAVKELK	LDTNADKQLSFEEF	DEETVRKAMEAVAAQGKAKK			LQAAALGLD	FVMGLLSREAQDPN
RL22L_HUMAN	CASPE_HUMAN	RL31_HUMAN			PSKGPLQSVQVFGRKKTATAVAHCKRGNGLIKVNGRPLE	TPSGQAGAAASESLFVSNHAY	MKVELCSFSGYKIYPGHGRRYARTD			AAPYDGLLLPGK	MTVLLVFGAD
CRYAB_HUMAN	K1C24_HUMAN	CLCB_HUMAN			SHGVAQVRFVTGNKILRILK	DDKDYFLFRDGDILGKYVD	FRQYAKDIGFIKLD			WAVSKFLT	LMVSLQGGPLCL
RL29_HUMAN	CATD_HUMAN	HS90B_HUMAN			YGKESQAKDVIEEYFKCKK	NSDSFASHPNYPYSDEY	KEKAEKLKQSLPPGLAVKELK			EAHLQWMLLQ	CSYYPLDPKVYG
RL4_HUMAN	AATC_HUMAN	PA2G4_HUMAN			VAAKKTKKSLESINSRLQLVM	QAGAAASESLFVSNHAY	LDKPDMGEIASFDKAKLKKTETQEKNTLPTKETIEQEKRSEIS			VAVGSGAYTPR	LDKTTSLL
RL36_HUMAN	MDHM_HUMAN	CDK1_HUMAN			PEQWSQLKEQISDIDDAVRKL	PFGAPAGAPGGPALGNGVAGAGEED	EFSITYKPVKHGRPGIGATHSSRFIPLK			REKLR	LDGTLLYLVH
PRS10_HUMAN	TCTP_HUMAN	K1C18_HUMAN			FESRAQLGGPEAAKSDETAAK	IVEALNGKEVAAQVKAPLVLKD	YSNRVVDLMAHMASKE			EGADESYYK	ELLKLHNLELF
PRS8_HUMAN	CATA_HUMAN	SRP09_HUMAN			SSAKIVKPNGEKPDEFE	SATSSFGGLGGGSVR	PGVTVKDVNQQEFVRA			PSDTLENVKLLLTDTPPN	VDVLTEVGSKNVV
MYCBP_HUMAN	THIO_HUMAN	ROAA_HUMAN			GPGGGPGGSHMGGNYGDD	ALNGKEVAAQVKAPLVLKD	GKEAKAGEAPTENPAPPTQQSSAE			MNAGGQMAGPEAEQGGAE	CAMVGAKYEALAAKL
SYK_HUMAN	HORN_HUMAN	PTMA_HUMAN			RAFLIEEQKIVVKVLKAQAQSQKAK	SVGGSGGGSFGDN	LRYFQINQDEEEEEDED			TTVFSHTY	LMSFFHS
H2B1J_HUMAN	AHNK_HUMAN	STIP1_HUMAN			PVNYYVDTAVRHVLL	SDVLELTDDNFESRISD	GHQQLYWSHPRKFGQGS			LRFPFK	FLVPDAVPDLGNLK
XRCC6_HUMAN	TBXT_HUMAN	RS27L_HUMAN			GRGHLLGRLAAIVAKQVLLGRKVVVVRCE	SSLLEKGLDGAKKAVGGLGKLG	DAASVEKVLDQKEHRLDGRVID			QEFGEHLLE	VAVGVLK
HSPB8_HUMAN	FILA_HUMAN	RL12_HUMAN			SGGDSKDLSEVSETTESTDVKDSSEASDSAS	PDNEAYEMPSEEGYQDYEPEA	TIKPDVQKSKEYFSKQK			PEAYGAGYAQP	EEKSVEAAAELSAKD
PRS6A_HUMAN	EF2_HUMAN	RL23_HUMAN			AEDSGGDSKDLSEVSETTESTDVKDSSEASDSAS	SGYDQVLQENSSDFQSNIA	GDEDASRMEEVD			CSTEPVVVPFSLLR	VNVGDLLKTSAPQP
GON7_HUMAN	PEBB_HUMAN	RS20_HUMAN			NVRALYIKSTMGKPQRLY	YEDIAQKSKAEAESL	PPRATEPVATSNPAGD			LLDGNCHME	KLDTMLGMLKLD
MAP1B_HUMAN	DDX24_HUMAN	ACTB_HUMAN			VKEKTHINIVVIGHVDSGKSTTTGHLIYK	ADVDQDGRVNYEE	PGVTVKDVNQQEFVRAL			LGALVHKSKL	PPPPPPP
MCA3_HUMAN	CD99_HUMAN	RL40_HUMAN			ALSVKEETKEDAEEKQ	RKAQAVSEEEEEEEGKSSSPK	DSILRLAKADGIVSKNF			LETLTKGTVP	MKLVRLF
TBA1C_HUMAN	SYNC_HUMAN	PRDX1_HUMAN			ADELINAAKGSSNSYAIKKKDELERVAKSNR	SATSSFGGLGGGS	SAGPPPTGEEDTAEKDEL			LQDQGEQENLDR	NNNFSLHD
PSMD6_HUMAN	PSB7_HUMAN	RPAP3_HUMAN			IEPRNGPAQKLRQEVKQNLH	PGHLQEGFGCVVTNRFD	TVHAITATQKTVDGPSGKLWRD			AGADPPSSAQGQEAHA	MAVGGTAVLEK
DRG1_HUMAN	CCNB1_HUMAN	EIF3I_HUMAN			ESEGFEEHVPSDNS	DDEVPDLVENFDEASKNEAN	RRFVNVVPTFGKKKGPNANS			FLLGDGEPNKEQDAPQ	ELGASGFAKL
PRS6B_HUMAN	HSP74_HUMAN	TYB4_HUMAN			PGVRFKVVKVANVSLLALYKGKKERPRS	LSVKAQTAHIVLED	TDEYDGHSTYPSHQYQ			NPVNVDEN	VYPNGGGRHL
SKP1_HUMAN	TPD54_HUMAN	VIME_HUMAN			MLAKTGVHHYSGNNIELGTACGKYYRVCTLAIIDPGDSDIIRSMPEQTGEK	APDYDALDVANKIGII	RYISKMFLRGDSVIVVLRNPLIAGK			QNSSDKLY	LADLSESSGADDGACG
ELOB_HUMAN	PRDX3_HUMAN	RL23A_HUMAN			DPGDSDIIRSMPEQTGEK	AEAFDDVVGETVGKTD	VRLLLPGELAKHAVSEGTKAVTKYTSSK			ESEEGKLFV	LVMLTLP
CIRBP_HUMAN	SH3L3_HUMAN	RANG_HUMAN			ECRPLSKTVRFNVLKVTKAAGTKKQFQKF	VNISSSDLTGRQDTS	MLMPKKNRIAIYELLFK			QDVLLDRL	YAGGEEYFAGSVPCHA
AIMP1_HUMAN	FKB10_HUMAN	PSMD7_HUMAN			DSDIIRSMPEQTGEK	PSIVRLLQCDPSSASQF	LVITDKEKAEKLKQSLPPGLAVKELK			LQAQLNAQANEFGR	LSQLRL
RBM3_HUMAN	G6PI_HUMAN	SEM1_HUMAN			DDEAHLQEDQGEEECFHD	AEGPHGQFVSEKRVEQW	AAPASAQAPPPAAAK			MECHCE	LTQAVCVLDKG
DCTN2_HUMAN	CHD4_HUMAN	G3BP2_HUMAN			PVKKLVVKGGKKKKQVLKFTLD	VLTGYQVDKNKDDELTGF	KNWQNVRALYIKSTMGKPQRLY			CPGGDYTHT	QLHAVKELQ
DPY30_HUMAN	MTPN_HUMAN	RL6_HUMAN			TDKEKAEKLKQSLPPGLAVKELK	SVFALTNGIYPHKLVF	VTQPTVGMNFKTPRGPV			ESSGAKDKEPLQ	VDVFLTLAGLPDV
HNRPC_HUMAN	DYL1_HUMAN	IF2A_HUMAN			ESESVDKVMDQKEHKLNGKVID	AIAQAVRGLITKA	YIKSTMGKPQRLY			LSEKEKAEKLKNPV	LDELSEQQVYDAHTAADLDLNAADL
UB2D1_HUMAN	ECHB_HUMAN	RS6_HUMAN			TVHAITATQKTVDGPSGKLWR	DMPVDPDNEAYEMPSEEGYQDYEPEA	EVLNSAANASATTTEPLPEKTQESL			LGALVTVKKH	AAFSSVPLA
K1C9_HUMAN	AGR2_HUMAN	TBB5_HUMAN			AADTKPGTTGSGAGSGGPGGLT	FGGGTGGFGTT	AKPRNQGGYGGSSSSSSYGSGRRF			NDQLKKM	FAGALMAER
CSK2B_HUMAN	ACADV_HUMAN	1433E_HUMAN			ASDYKVASAEYHRKAL	PGHLQEGFGCVVTNRFDQLFD	WISKQEYDESGPSIVHRKCF			VLTYVPVTTSVSPNPVVFV	LTVDLKT
COPB_HUMAN	RL32_HUMAN	HSP7C_HUMAN			VAAKKTKKSLESINSRLQLVMKSGKYVLGYKQTLK	AFLASPEYVNLPINGNGKQ	GKVVSETNDTKVLRH			LDEGGASYSEHDD	FLQVMKTLTEVGGGAKGSPL
HNRPL_HUMAN	BCLF1_HUMAN	S10A4_HUMAN			RENAEVDGDDDAEEMEAKAED	DVDGLDPSFTPATGTPVVGGLTYREG	HAVSEGTKAVTKYTSSK			EMLRLQK	LEVEQKKTNGFL
H2A2B_HUMAN	RLA1_HUMAN	RS15A_HUMAN			MVGGGGVGGGLLE	KQSLPPGLAVKELK	SSNSYAIKKKDELERVAKSNR			LACNAGLAPM	MMPNKPGDM
NQO1_HUMAN	SSBP_HUMAN	PROF1_HUMAN			LPAENGETKTEESPASDEAGEKEAKSD	RQSSATSSFGGLGGGSVR	QCFRQYAKDIGFIKLD			EAHLQGEM	VANDSFGASLPVCV
DDX6_HUMAN	MIC27_HUMAN	RSMB_HUMAN			ELINAAKGSSNSYAIKKKDELERVAKSNR	SVGGSGGGSFGDNLVTR	TTEESLRNYYEQWGKLTD			EAGGAEGAAHA	ALTNTAVKATQ
RL5_HUMAN	GSHR_HUMAN	NUCL_HUMAN			QQNQYNSSSGGGGGGGGGGNYG	TAEVVVTEIPKEEKDPGMGAMGGMGGGMGGGMF	LVENFDEASKNEAN			NLTLRYDP	LDELAQAQVARPN
SYFA_HUMAN	CHERP_HUMAN	UBP2L_HUMAN			MEEKKAFMGPLKKDRIAKEEGA	SDVLELTDDNFESRISDTGSAGLML	PNPADSQKSTQVE			APAEEEGAHA	LETQAAAADSALANH
PSD10_HUMAN	MOT4_HUMAN	FLNB_HUMAN			QSSYSSYGQSQNSYGTQSTPQGYG	PDTKEMLKLLDFGSLSNLQVTQPTVGMNFKTPRGPV	GDDDTSRMEEVD			APGAASSDPAHA	VLFGGETHP
HSP72_HUMAN	LAP2B_HUMAN	S10AA_HUMAN			PYFNDLDNQIKKM	GASLKPEFVDIINAKQ	NRVVDLMAHMASKE			PFEVLK	LPVDFLREA
WDR92_HUMAN	COX7C_HUMAN	PABP4_HUMAN			PSKQYGLKMKTSRAFFS	GRISVAGVTSSNVGYLAHAIHQVTK	GHQQLYWSHPRKFG			MAGGEEAHA	LLQPSAEAAK
ARHG2_HUMAN	APRV1_HUMAN	NPM_HUMAN			PKKNRIAIYELLFK	ESGNAKIGHPAPNFKATAVMPDGQFKD	GKFMKPGKVVLVLAGRYSGRKAVIVKNIDD			PVNPPGLAVKELK	LNHTRGPR
SEC13_HUMAN	RTN4_HUMAN	PPIA_HUMAN			PVPLPNVNAAILKKVIQWCTHHKDD	VFEKKDKNEDKKIDFS	TGKNKWFFQKLRF			LNSLSGMP	EKEYDVASTELQ
ZMAT2_HUMAN	ZC3HF_HUMAN	TBA1B_HUMAN			NSAANASATTTEPLPEKTQESL	EDIAQKSKAEAESL	LAKADGIVSKNF			CFPPLLR	TMLGADLGFLKLD
LSM12_HUMAN	MTND_HUMAN	RS12_HUMAN			KLMELHGEGSSSGKATGD	LAIVEALNGKEVAAQVKAPLVLKD	GQVINETSQHHDDLE			NCGGQEACAPEAEQGEQ	DPVAVGVLK
KLC1_HUMAN	NDUV3_HUMAN	CALM3_HUMAN			LDAEPRPPPTQEAA	EVPDLVENFDEASKNEAN	VAKEARNVTMETE			DREKLR	PGLPYLVHA
ASURF_HUMAN	CLIC1_HUMAN	RS30_HUMAN			LKKNWQNVRALYIKSTMGKPQRLY	PLYSIKEKETEKSQSSKKPYSD	PALPLDQLQITHKD			YTLAGRPGSLALVH	SSDYKRLKDLL
PSD11_HUMAN	LEG1_HUMAN	INF2_HUMAN			GGYGGGGGYGGSSF	SPAVKPAAAPKQPVGGGQKLLT	GRSSGPYGGGGQYFAKPRNQGGYGGSSSSSSYGSGRRF			FLYEALCAGSPL	LSNVTNAGTD
MSI2H_HUMAN	SCAM3_HUMAN	PSDE_HUMAN			NSKESYELRYFQINQDEEEEEDED	YQAELSQMQTQISETN	PENVAPRSGATAGAAGGRGKGAYQDRD			DSHDEYGPQ	ATSSFGGLGGGGLVT
F207A_HUMAN	LDHB_HUMAN	RL26_HUMAN			DINSGAVECPAS	PEWSSETDALVGSRLSHS	MRQTVAVGVIKAVDKKAAGAGKVTKSAQKAQKA			QEVKSSYS	PSAKVALTHAVY
FUBP1_HUMAN	CAVN1_HUMAN	BAG3_HUMAN			KHAVSEGTKAVTKYTSSK	PAGAIIYTSRFQLGD	DGEEQNKEALQDVEDENQ			EMLAVVKLGGGLASSVAVV	VLTLSTLYGGKSAYVL
BAG2_HUMAN	KDIS_HUMAN	VATG1_HUMAN			AGKEGNNPAENGDAKTDQAQKAEGAGDAK	YAKDVKFGADARALMLQ	PRNKISFKFDHLRKEASD			LSQLLR	LLAVKNAAVDLADPME
SYQ_HUMAN	SET_HUMAN	RUVB1_HUMAN			LDGRGHLLGRLAAIVAKQVLLGRKVVVVRCE	PVDLSKWSGPLSLQ	SYLLKNKAQFEDRN			LTDKEKAEKLEPVL	EEVLLKD
LIPB1_HUMAN	PTPRJ_HUMAN	RL11_HUMAN			KESQAKDVIEEYFKCKK	NSLACQGKYTPSGQAGAAASESLFVSNHAY	PYATFVKMLPDKD			AGAPLTDRQ	LGELLAVDAEFP
MO4L2_HUMAN	MARE1_HUMAN	PTBP1_HUMAN			VAAKKTKKSLESINSRLQLVMKSG	VFEKKDKNEDKKIDF	IRKFLDGIYVSEKGTVQQADE			TYGCFNKPEDK	DPFHKAGVRL
H2A2C_HUMAN	RRP1B_HUMAN	CSN9_HUMAN			PRNPKQSNSYDMFMRGEEILSGAQRIHD	FGGPGTASRPSSS	IIRSMPEQTGEK			AGSDECFK	YNAPEPVKKRGY
WDR61_HUMAN	SYSC_HUMAN	PPIB_HUMAN			VKEKTHINIVVIGHVDSGKSTTTGHLIYKCGGID	EAAAAAADGPPAADGEDGQD	RAQLGGPEAAKSDETAAK			TTSPKLTYR	HLETAGSLT
ADRM1_HUMAN	ATP5J_HUMAN	CAVN2_HUMAN			AGGEAGVTLGQPHLSRQD	GDGQVNYEEFVQMMTAK	VRMNVLADALKSINNAEKRG			NTFHQY	EPLACSEFFA
USP9X_HUMAN	K2C4_HUMAN	TCP4_HUMAN			GYVLEGKELEFYLRKIKARKGK	GQVNYEEFVQMMTAK	PGHLQEGFGCVVTNRFDQ			CAPGAGAGEED	MLTLLTGTL
SYEP_HUMAN	COX5B_HUMAN	S10A8_HUMAN			FSSSAKIVKPNGEKPDEFE	GSGSGWSSSRGPY	PVNYYVDTAVRHVLLR			MKKLVGF	EPDVRL
ARPC2_HUMAN	PGRC1_HUMAN	PSA1_HUMAN			PPSAKAAIDWFDGKEFSGNPIKVSFATRRAD	FSYEESNPKDPAAVTESKEGTEASASKGLEKKEK	RVVDLMAHMASKE			NNEGAGSYSEHD	ESESESGAGLEK
IF2B_HUMAN	BYST_HUMAN	DDX3X_HUMAN			APRKGKEKKEEQVISLGPQVAEGENVFG	ASPESVTGKVGVGTCG	SILRLAKADGIVSKNF			VEAAGGPVAACH	VELLKLE
ILK_HUMAN	RL36A_HUMAN	TPD52_HUMAN			SSQSSQSSYGQQSSYPGYG	GGAVVDEGPTGVKAPD	PELAVQKVVVHPLVL			FFHSARSHTF	LLSSGDPQTPQ
SCOC_HUMAN	MYDGF_HUMAN	RL35_HUMAN			VDTSSEITTKDLKEKKEVVEEAENGRD	SQEEITQGFEETGDTL	TVETRDGQVINETSQHHDDLE			PPNADPGPGAPHHQ	ATTSLDAFRGVDVSS
RPE_HUMAN	SPF45_HUMAN	MAP7_HUMAN			INAAKGSSNSYAIKKKDELERVAKSNR	PDYDALDVANKIGII	PNYSPQRFPNAQRAFADD			PQTHVGANYRL	NPTCVFKSH
DRG2_HUMAN	ELYS_HUMAN	HSPB6_HUMAN			PMYQVKPYHGGGAPLRVE	TPGLTPANSQASKATPKLDSSPSVSSTLAAKDD	LDRIAGQVAAANKKH			VQLGLAGAPR	HCFLTAAKK
DDX5_HUMAN	LEG7_HUMAN	SWAHC_HUMAN			PELAVQKVVVHPLVLLSVVDHFNRIGKVG	AKDVKFGADARALM	MLMPKKNRIAIYE			EAVPEELTM	VFLQDLDRGPM
TR112_HUMAN	ASPH_HUMAN	CDC37_HUMAN			RVAYVSFGPHAGKLVA	ETDIDIATEDKSPVDT	FGYSNRVVDLMAHMASKE			LSVTDGQTGQTL	ESKVSLQMLY
CRIP2_HUMAN	DNPH1_HUMAN	RL28_HUMAN			FKIHPMAYQLQLQAASNFKSPVKTIR	YEDIAQKSKAEAE	AIIDPGDSDIIRSMPEQTGEK			EVSEAHETAAH	FDFFEF
LC7L3_HUMAN	F10A1_HUMAN	VAT1_HUMAN			TVGKSSKMLQHIDYRMR	NNNADGVATDITSTRSLN	FAKPRNQGGYGGSSSSSSYGSGRRF			KSVGNNEK	LQGGYVKPGNEK
YTHD1_HUMAN	IMA4_HUMAN	ROA0_HUMAN			KEGVHGGLINKKCYEMASHLRRSQY	ASPEYVNLPINGNGKQ	KYTEVLKTHGLLV			PSPLLKEDP	LSGNARLGGAPADP
MZT2B_HUMAN	RBM10_HUMAN	BIP_HUMAN			GAYKYIQELWRKKQSDVMRFLLR	SSATSSFGGLGGGSVR	PSARTLTHYKSAVKA			KPCKKPVVKK	DHLFCDF
SF3B6_HUMAN	GNPI1_HUMAN	RL27A_HUMAN			ENAEVDGDDDAEEMEAKAED	PGVTVKDVNQQEFVRALAA	RQYAKDIGFIKLD			QEADAPGAGAAGAEAHA	FDEYFKYGY
UBC9_HUMAN	T179B_HUMAN	RLA0_HUMAN			PLDKTVVNKDVFRD	IDGDGQVNYEEFVQMMTAK	IIDPGDSDIIRSMPEQTGEK			EGSNGGGNSGGHC	PLNLPEEL
IF1AY_HUMAN	PUR4_HUMAN	EIF1_HUMAN			ELAKHAVSEGTKAVTKYTSSK	VNFTVDQIRAIMD	DKEKAEKLKQSLPPGLAVKELK			LQMNPEEEQ	MQLFVKTLTKAGKPNE
EIF3B_HUMAN	PDIA4_HUMAN	S10A9_HUMAN			VVQKALQARQASPAWK	GRDGELPVEDDIDLSDVELDDLGKDEL	IKSTMGKPQRLY			SCPNKFDALKDDMAGDHD	LQNYVKPGFSH
FSP1_HUMAN	SPF30_HUMAN	ENOA_HUMAN			PDYLGADQRKTKEDEKD	PSARTLTHYKSAVK	APMFVMGVNHEKYD			PYPFAGPEPLVD	FAVTGGLTTT
PFD2_HUMAN	PDE4B_HUMAN	VP26A_HUMAN			IWLRYDSRSGTHNMYR	PDASKPEDWDERAKIDD	GGRKLTPQGQRDLDRIAGQVAAANKKH			SGKLWR	APSLHGGSRDGKA
CNOT7_HUMAN	ZCCHV_HUMAN	TCPE_HUMAN			HAEKVAEKLEALSVKEETKEDAEEKQ	AAAQEADGARSAVVAAGGGSSGQVTSNGSIGRD	SQDASDGLQRLHMLQ			LPFAKKA	SYTGPVGGFG
CDK2_HUMAN	OSTP_HUMAN	PGAM1_HUMAN			AYPTQPGQGYSQQSSQPYGQQSYSGYS	SDPSDDTKGFFDPNTEEN	DEKKKGPKVTVKVYFD			TTLAFLLR	EAHLQGEMVRV
CHIP_HUMAN	PSB5_HUMAN	IF5A1_HUMAN			GKFMKPGKVVLVLAGRYSGRKAVIVK	DEVPDLVENFDEASKNEAN	VANVSLLALYKGKKERPRS			EAPAAKVSKQELESVHD	SPASAAALSGQR
RBX1_HUMAN	TOM40_HUMAN	TCPD_HUMAN			PMGQKGTVEPQLEARGD	GEGEATKGYLDD	DEDASRMEEVD			KNGVPLGAVLH	ELLKLNCSLAKH
HINT3_HUMAN	VAPA_HUMAN	1433G_HUMAN			TVGKSSKMLQHIDYR	LFRDGDILGKYVD	GRHPHDIIDDINSGAVECPAS			MVAVAPDPAVALA	AEAVTAGLASVLNQP
H2A1J_HUMAN	TRMB_HUMAN	TKT_HUMAN			GRMHAPGKGLSQSALPYRRSVPTWLK	EVKAQYEDIAQKSKAEAESL	IRAKRAKEAAEQDVEKKK			LNQDEEEEEDYC	PLAYPPQVHVAAR
YPEL5_HUMAN	PSA6_HUMAN	PLIN3_HUMAN			FDKATYDKLCK	LEKGLDGAKKAVGGLGKLG	NLQTVNVDEN			LMDLKTAL	LMLFKL
IMA1_HUMAN	P5CR1_HUMAN	BLVRB_HUMAN			MKQDASRNAAYTVD	PALAAQYEHDLEVAQTTALPDEDDDL	GKVKVGVNGFGRIG			LSPTAEHFA	LKASMAAQLASAHK
CS025_HUMAN	ATP5I_HUMAN	SC31A_HUMAN			MKASGTLREYKVVG	PVQEAWAEDVDLR	TQPTVGMNFKTPRGPV			AAANKHK	KAGSSPAGQLPADP
DNJB1_HUMAN	TM9S4_HUMAN	SMAP_HUMAN			FEKAYKTVIKKDEQEHEFYK	ATSSFGGLGGGSVR	GDEETVRKAMEAVAAQGKAKK			PEGNFQP	LHGAGLVAELF
DPOE3_HUMAN	FOXK1_HUMAN	SMD2_HUMAN			SYVTHETKHFIYFY	VGVIKAVDKKAAGAG	PVQPAVLQVHQTS			PGDSDLLRCP	EVELTLTKGTMKTLDLPGS
CLIC4_HUMAN	LORI_HUMAN	CSRP1_HUMAN			AAVTGHIRIRAKSQGMALSLGDKINLSQKKTSI	EKPHSEAGTAFIQTQQLHAAMAD	KLMELHGEGSSSGKATGDETGAKVERADGYEPPVQESV			KDMPKNFTYTWDQ	CSPDTVTLRT
SERPH_HUMAN	GDIR1_HUMAN	PSME3_HUMAN			DIIRSMPEQTGEK	TPLNQVANPNSAIFGGARP	TVETRDGQVINETSQ			PLLALAGEDL	VSSLLPYPKD
HNRPQ_HUMAN	RM18_HUMAN	ETFB_HUMAN			ALEGLKMVEKDQD	RIVDGKVVSETNDTKVL	GHQQLYWSHPR			AGYRHLD	MPVSEFLK
TPPC5_HUMAN	SUMO1_HUMAN	MAP2_HUMAN			ELHGEGSSSGKATGDETGAKVERAD	SDSFASHPNYPYSDEY	THETGTTHTATTVTSNMSSNQD			ESEAETTH	VANKLAVEVAEM
H2AZ_HUMAN	COX5A_HUMAN	NAMPT_HUMAN			AILDGGAPGPQPHGEPPGGPDAVD	AATDIVDSQYDAAAQGRLIAS	PTADDTSAAVTEEMPPLEGDDDTSRMEEVD			QPAMEAHA	LAVGRAGDFG
ARC1B_HUMAN	CAF1A_HUMAN	RL21_HUMAN			LVENKKAQLVVIAHDVD	PVSVKVGDKVLLPEYGGTKVVLDDKDYFLFRDGDILGKYVD	PTVGMNFKTPRGPV			APGAAAAAAPDP	LSTSRSMCTSCKKTSL
HMGN1_HUMAN	UBA1_HUMAN	HMGN2_HUMAN			APVKKLVVKGGKKKKQVLKFTLDCTHPVE	AAATDIVDSQYDAAAQGRLIAS	GKVKVGVNGFG			PHVQYTSAEEVYFA	KNSNKLVDDK
MEX3D_HUMAN	4F2_HUMAN	CAZA1_HUMAN			SSESGAPEAAEED	IAALVVDNGSGMCKAGFAGDD	PLPSKETIEQEKQAGES			ESGPSLVHRKGCF	TLSTNKALT
NHSL1_HUMAN	DSG1_HUMAN	RLA2_HUMAN			SEVSETTESTDVKDSSEASDSAS	LDTNADKQLSF	PRKIEEIKDFLLTARRKD			CLAAGKKKALTE	FVDLLNAGSL
AP3S1_HUMAN	TPX2_HUMAN	ALDOA_HUMAN			DIRPEIHENYRING	MRYVASYLLAALGGNSSPSAKD	AIKKKDELERVAKSNR			LYKNMLVSYTLLMLL	SGPSLVVWKEE
UB2L6_HUMAN	ATPO_HUMAN	HPCL1_HUMAN			FILFKDAASVEKVLDQKEHRLDGRVID	SPNKLYTLVTYVPVTTFKNLQTVNVDEN	TIKPDVQKSKEYFSKQ			LHYKAADSQREQFR	LLQRLNQELSDDLNL
EIF3H_HUMAN	GORS2_HUMAN	HNRH1_HUMAN			LLFKEGVMVAKKD	SFASHPNYPYSDEY	MVAKEARNVTMETE			GPPLLCGATGHV	LLDQEAQTPQ
TCPG_HUMAN	ANXA1_HUMAN	BTF3_HUMAN			LYIKSTMGKPQRLY	PEYGGTKVVLDDKDYFLFRDGDILGKYVD	PGRGAPLAKVVFR			PRTVQDVPQQNGKTM	LVLALRN
REPI1_HUMAN	TCAB1_HUMAN	BAG6_HUMAN			PPDAEGPHGQFVSEKRVEQW	ASSPPAGPPPPPAPALVG	AEVQVLVLDGRGHLLG			VFVFSTGPV	MVTAKVVLHA
CNOT2_HUMAN	RELL1_HUMAN	RCN1_HUMAN			VCDIRPEIHENYRING	AFEATDNQAIKALLQ	PPVKTKFGYHIIMVEGRK			RARLR
ATX2L_HUMAN	PDXL2_HUMAN	EPCR_HUMAN			QQPAPSSTSGSYGSSSQSSSYG	PLTTTSGNLHGQPVS	EPAEKADEPMEH			LATQNAEQAESHDD
HNRDL_HUMAN	DDX31_HUMAN	K2C1_HUMAN			KESESVDKVMDQKEHKLNGKVID	SDVLELTDDNFESRISDTGSAGLM	PNETNEIANANSRQQIRKLIKD			LTNEKESLKLVPTL
DNJA1_HUMAN	CNDP2_HUMAN	RBM22_HUMAN			TVGKSSKMLQHIDYRMRCILQ	PSPGSNLGGGDDLKLR	RYFQINQDEEEEEDED			SGTGGGAEAHA
SRP14_HUMAN	IMA3_HUMAN	COF1_HUMAN			VMKPQDSGSSANEQAVQ	LSAERAVTGYNDPETGNIISL	IGLAKDDQLKVHGF			AGPGPAGPAAGEP
DNJC7_HUMAN	IL37_HUMAN	K1C19_HUMAN			HSKGAGSKTLQQNAESRFN	AMTEEAAVAIKAMAK	TVGKSSKMLQHID			DVRGGTEPKVLGF
H2AX_HUMAN	SSRD_HUMAN	1433Z_HUMAN			SYGQSQNSYGTQSTPQGYGSTGGYG	MTKVDLQAKLDNL	CGKIEVEKPFAIAKE			MLEGALLLQYQ
STAU1_HUMAN	RBBP4_HUMAN	THOC4_HUMAN			KPRNQGGYGGSSSSSSYGSGRRF	FEGGEVSLEGGKVKG	APAANSDQTVTVKE			LLQRLQKELSDLCAKP
TTC31_HUMAN	RM33_HUMAN	DCD_HUMAN			SSSAKIVKPNGEKPDEFE	FGDSINESEGIPLK	PNYSPQRFPNAQRAFADDP			SMDMDMSDMH
HPBP1_HUMAN	PDIA5_HUMAN	S10A6_HUMAN			PGKGLSQSALPYRRSVPTWLK	FVRSDLGPSYGGWQVL	APSRNGMVLKPHFHKD			AGEAGGAEPAAGGAEAHA
CLU_HUMAN	DUT_HUMAN	G6PD_HUMAN			SKKLESKLDYKPV	IDLSDVELDDLGKDEL	PFRDWYPHSRLFD			MDDLDPE
RBM14_HUMAN	ITPK1_HUMAN	ILF3_HUMAN			MRIFAPNHVVAKSRFWYF	SSGGSEHSTEGSVSLGDGQLN	IDRDAIAQAVRGLITKA			PVGVASSVVMQ
2A5G_HUMAN	DPYL3_HUMAN	TPIS_HUMAN			NWQNVRALYIKSTMGKPQRLY	LVLTGYQVDKNKDDELTGF	AKHAVSEGTKAVTKYTSSK			NVEWAKPHE
VATE1_HUMAN	RRN3_HUMAN	SF3B5_HUMAN			PVANMEPVQGENKRD	LTNGIYPHKLVF	PALNSGVSQKPD			LTYCGFNKPEDQ
VPS51_HUMAN	PFD5_HUMAN	DLRB1_HUMAN			STGGYGSSQSSQSSYGQQSSYPGYG	PVLQAVTSQTSLPGH	LEERPQRKAQPAQPADEPAEKADEPMEH			AADGAGAAHA
VATF_HUMAN	NDUA3_HUMAN	S10AB_HUMAN			PATGCQKLIEVDDERKLR	PVDLSKWSGPLSLQEVD	INSGAVECPAS			PFFTKT
ELOF1_HUMAN	ATPMD_HUMAN	GSTP1_HUMAN			MTTVHAITATQKTVD	ALTNGIYPHKLVF	MADGTCQDAAIVGYK			PCPPNSTGPEAPAQ
LS14A_HUMAN	ADRO_HUMAN	KAD4_HUMAN			RADGYVLEGKELEFYLRKIKARKGK	KVGVKEELLAVGK	KDYEEVGVDSVEGEGEEEGEEY			PPAENSSAEPCPSDFM
VIGLN_HUMAN	SCD_HUMAN	TCPA_HUMAN			TKPGTTGSGAGSGGPGGLT	VEYAFKAINQGGLTSVAVRGKD	KEEIIKTLSKEEETKK			EDFEAPDAE
FXR1_HUMAN	TALDO_HUMAN	RL39_HUMAN			NVLAAMRKAAAKKD	TGYQVDKNKDDELTGF	AKIKARDLRGKKKEELLKQLDD			NFVAETQQ
WDR13_HUMAN	SC22B_HUMAN	HDGF_HUMAN			ASYLLKNKAQFEDRN	PPSSSSVDTSSSQPKPFR	SVLMSLKQTPLSR			YKLPVND
CYBP_HUMAN	RM52_HUMAN	1433B_HUMAN			DALDSSNSMQTIQKTTTRRIVDGKVVSETNDTKVLRH	ADVDQDGRVNYE	IPLDKTVVNKDVFRD			KSLNLLK
VPS4A_HUMAN	NFL_HUMAN	ARPC3_HUMAN			IPEETESRDGEAVASES	SPEYVNLPINGNGKQ	DDDTSRMEEVD			PKCVPGASGCKYPF
UBE2N_HUMAN	COX41_HUMAN	PAPS2_HUMAN			PLTITSSLSSDGVLTVNGPRKQVSGPERTIPITREEKPAVTAAPKK	LASPEYVNLPINGNGKQ	EEQNKEALQDVEDENQ			LVQLPVPLTAAVPVDGLFK
PFKAM_HUMAN	SBSN_HUMAN	ACLY_HUMAN			RTQGTKIASDGLKGRVFE	VGTDEEEETAKESTAEKDEL	PKRIITYNEAMDSPDQ			MAGASLLAYKVCGVR
IF4B_HUMAN	FEN1_HUMAN	E41L3_HUMAN			TQDSEGNQVIRHQF	SPAGTALSPSGHTKLLPRSLAPAGKD	QVTQPTVGMNFKTPRGPV			LNNDAVLQRLE
ABRX2_HUMAN	TYSY_HUMAN	ROA3_HUMAN			NSSAPEAEQGGAE	APVNVTTEVKSVE	KADGIVSKNF			ESKVSKDLE
NR4A1_HUMAN	DCPS_HUMAN	LARP1_HUMAN			PNIQAVLLPKKTESHHKAKGK	GAPPSGGASSGPTIEEVD	GKEGVHGGLINKKCYEMASHLRRSQY			TTVFSHYT
RPC4_HUMAN	WDR1_HUMAN	RALY_HUMAN			AGLDLNSSDNQSGGSTASKG	ISWYDNEFGYSNRVVDL	TTVHAITATQKTVD			YMGHLHT
PARD3_HUMAN	ALDOC_HUMAN	FKB1A_HUMAN			FYGQTLGQAQAHSQEQ	ISWYDNEFGYSNRVVD	WTSDTQGDEAEAGEGGEN			PGKLDDHL
RAE1L_HUMAN	MTNB_HUMAN	MAP1A_HUMAN			GAYKYIQELWRKKQSDVMRFL	YVQSMDVAAFNKI	GFGAQGPKGGSGSGPTIEEVD			MMFPDAEY
DLGP5_HUMAN	OSGEP_HUMAN	TIPRL_HUMAN			PEALAIEQNLGKALKKD	VIKAVDKKAAGAGKVT	PKNKKDAKSNYKMMFVKSSGS			LAEAAGYGGASRTVSKSKD
UBL4A_HUMAN	TR150_HUMAN	HNRPU_HUMAN			KAADPPAENSSAPEAEQGGAE	PGHLQEGFGCVVTNRFDQLFDDESD	PLLEAVPKTGDEKDVSV			PASVNPSLWLHAL
ELP3_HUMAN	AROS_HUMAN	ASCC2_HUMAN			KSGLKDSSVEELKKRYGG	KDAVEDLESVGKGA	SRDKPLKDVIIADCGKIEVEKPFAIAKE			NFKMTVPE
PPIL1_HUMAN	ANM3_HUMAN	CBR1_HUMAN			VSFSSSSSSSSSSSPSNENATSNS	RSFEVEEVETPNSTPPR	VSRMRSVLISLKQAPLVH			KGTLTKVNK
PDC10_HUMAN	SYYC_HUMAN	1433T_HUMAN			ITYKPVKHGRPGIGATHSSRFIPLK	KSSASAPDVDDPEAFPALA	YTEHQVVSSDFNSD			KAGLQEH
PP4R2_HUMAN	ERP29_HUMAN	PRDX6_HUMAN			DGRGHLLGRLAAIVAKQVLLGRKVVVVRCE	FDNTVAIHPTSSEELVTLR	LEQDRQGPEESDEFQS			CSGDAGGGADACLGDSH
UB2D3_HUMAN	ADX_HUMAN	ASNS_HUMAN			AILDGGAPGPQPHGEPPGGPD	LSDVELDDLGKDEL	SNRVVDLMAHMASKE			PPAENSSAPEAMMDCP
RBMS2_HUMAN	CORO7_HUMAN	KC1D_HUMAN			SREIQTAVRLLLPGELAKHAVSEGTKAVTKYTSAK	LEGKVLPGVDALSNI	NAAKGSSNSYAIKKKDELERVAKSNR			AGEAGGAHCANGALSAH
OTUB1_HUMAN	RACK1_HUMAN	HCFC1_HUMAN			TKHVLTGSADNSCRLWD	RAPSIHGGSGGRGVSVSSA	YCFNKPEDK			FAGGQFAGMPEAAGGPAA
AGRE5_HUMAN	SUSD5_HUMAN	PIN4_HUMAN			RNFGSYVTHETKHFIY	VANPNSAIFGGARP	GHQQLYWSHPRKFGQG			FLQGGVKKFGHANTR
COMD9_HUMAN	BASI_HUMAN	BASP1_HUMAN			TQSTPQGYGSTGGYGSSQSSQSSYG	DVKFGADARALMLQ	THSKRTLLIKTVETRDGQVINETSQHHDDLE			LLCPVLLKELSDLQRD
HMGN4_HUMAN	PUR6_HUMAN	TOP2A_HUMAN			SITYKPVKHGRPGIGATHSSRFIPLK	SEILSDPSDDTKGFFDPNTEENL	TTPDVIFVFGFRTHFGGGKTTGFG			PRCLSLVVP
LKHA4_HUMAN	RAGP1_HUMAN	MBD3_HUMAN			MMCNEFFEGFPDKQPRKK	GSGGGSYGSGGGGGGHGSY	GYEPPVQESV			LFLAAAANKADLL
LSM4_HUMAN	ACPM_HUMAN	NUFP2_HUMAN			ASLRKMVKKIEISQHAKYT	TAEVVVTEIPKEEKD	LMAHMASKE			EYATLLLPTLAMD
MLP3B_HUMAN	MPPA_HUMAN	ANXA2_HUMAN			KSPYQEFTDHLVKTHTRVSVQRTQAPAVATT	SAMTEEAAVAIKAMAK	ISLKQAPLVH			LKDFDKTATPKVL
DNJA2_HUMAN	AMPL_HUMAN	SYUA_HUMAN			LAAKDTHEDHDTSTENTDESNHD	IPGGLSEAKPATPEIQE	STMGKPQRLY			GVARLR
PNO1_HUMAN	DLDH_HUMAN	IRAK1_HUMAN			RKQMVIDVLHPGKATVPKTEIREKLAKMYK	YAKDIGFIKLD	GVYKKLTGKDVNFEFPEFQL			AGFPDLSH
XPO2_HUMAN	U520_HUMAN	JUPI1_HUMAN			MRIFAPNHVVAKSRFWY	GFLVGGASLKPEFVDIINAKQ	TALKHYDKAKELD			LMLKLDR
IF5_HUMAN	CBX8_HUMAN	SHC1_HUMAN			IKAKMQASIEKAH	KDYFLFRDGDILGKYVD	EPIPYEFMA			VRPTTSFK
PDRG1_HUMAN	PIMT_HUMAN	SAHH_HUMAN			AEKKEMKTITGKTFSSR	AVEALADSLGKKEAD	NLQVTQPTVGMNFKTPRGPV			LTQAVCVLSVN
KNOP1_HUMAN	RAVR1_HUMAN	LDHA_HUMAN			MKIEEVKSTTKTQRIASHSHVKGLG	SPQSDPADTPTNTK	IIHDPGRGAPLAKVVFRD			PVGVASADVAGTS
HNRL1_HUMAN	TXLNG_HUMAN	SRXN1_HUMAN			PKKNRIAIYELLFKEGVMVAKKD	YEDIAQKSKAEAES	QSLPPGLAVKELK			APAADEEAAAH
RBMS1_HUMAN	ITPI2_HUMAN	PGK1_HUMAN			MKVELCSFSGYKIYPGHGRRYA	PDNEAYEMPSEEGYQ	QDGGRKLTPQGQRDLDRIAGQVAAANKKH			DNQLKMK
EIF3F_HUMAN	KS6A2_HUMAN	MAP4_HUMAN			MLAKTGVHHYSGNNIELGTACGKYYR	YQGDGIVEDEEETMENNEEKKDR	PPAENSSAPEAEQGGA			ETQEAHH
MYH10_HUMAN	HP1B3_HUMAN	NUDC_HUMAN			YIKSTMGKPQRL	YGARPVSSAASVYAGAGGSGSRISVS	PQALSEHLKNPVIAQKIQKLMDVGLIAIR			LPCKSMYTLVAGHQLTYF
MATR3_HUMAN	MTCH1_HUMAN	IPYR_HUMAN			RNQGGYGGSSSSSSYGSG	YDMNAANVGWNNSTFA	SVEGEGEEEGEEY			EMLRLAGKLVQ
NUP37_HUMAN	NFYA_HUMAN	IQGA1_HUMAN			SRSGGGGGGGLGSGGSIRSSY	SKSLFHYRQYSAGKAA	PENEPFDEDQHTQITKV			LLQRLQKELSDLQSSP
PSMD2_HUMAN	BMS1_HUMAN	ICAL_HUMAN			VESQKILQRSQAQQPQKEAALSS	FYVPGVAPINFHQND	VSLLKKNWQNVRALYIKSTMGKPQRLY			VLPAGAKVPV
NUP88_HUMAN	RBM39_HUMAN	GGYF2_HUMAN			TKPGTTGSGAGSGGPGGLTSAAPAGGD	DTNADKQLSF	DIPGVRFKVVKVANVSLLALYKGKKERPRS			MLMLPKQDLLL
RED_HUMAN	BNIP3_HUMAN	CALU_HUMAN			TTSKFGHGRFQTMEEKKAFMGPLKKDRIAKEEGA	FRDGDILGKYVD	VKLAKAGKNQGDPKKMAPPPKEVEED			DEEEEEDHS
RFLB_HUMAN	NRDC_HUMAN	SNX3_HUMAN			NKKLKAKLAQYEPPQEEKRAE	VSSAASVYAGAGGSGSRISVS	GAQGPKGGSGSGPTIEEVD			EMLRLQKLVQ
PSD13_HUMAN	GLCM_HUMAN	PRDX4_HUMAN			PMYQVKPYHGGGAPLR	DAVEALADSLGKKEAD	ACNDYFVVHMKQKGKK			MGGLAAKAACTL
GPN1_HUMAN	IDHC_HUMAN	LMNA_HUMAN			VVASDKETYELR	DSIIAEVKAQY	TTDEYDGHSTYPSHQYQ			NMAGGMAGAGPEAEQGGAE
AUNIP_HUMAN	AFAD_HUMAN	LRC59_HUMAN			AFLGYKAGMTHIVR	LLEGKVLPGVDALSNI	NVSLLALYKGKKERPRS			PPSLLLFKSG
CNN3_HUMAN	SYNPO_HUMAN	PRDX2_HUMAN			GRMHAPGKGLSQSALPYRRSVPTWLKLT	FKDGLEMEKC	PRKIEEIKDFL			EMLRLAGKVLQ
RN126_HUMAN	KDM5B_HUMAN	CH60_HUMAN			REFVRQYYTLLNKAPEYLHRFYG	HDGHDDDVIDIEDDLDD	GKVVSETNDTKVLR			DYEDFM
NONO_HUMAN	AT1B3_HUMAN	MACF1_HUMAN			MLKNAESNAELKGLD	GDPVQPAVLQVHQTS	VLVSSGEGKAKDAGQRTTIYKRD			PAGNAHTKP
CLAP1_HUMAN	MYOF_HUMAN	TEBP_HUMAN			AVAVGHVKMTDDE	PKIAVAAQNCYKVTNGAFTGEISPGMIKD	PEVQQIMSD			AAPADEEAAHA
COMD5_HUMAN	PSB1_HUMAN	ENPL_HUMAN			KVVLTQANKLGV	ERAVTGYNDPETGNIISL	SQDASDGLQRLH			AEPASSNAPHA
PPIE_HUMAN	TAP26_HUMAN	ADDA_HUMAN			PPLPAQFKSIQHHLRTAQEHDKRD	TPAQLEMEDEDTIDVFQQQTGG	YEPPVQESV			LWLRYD
PPHLN_HUMAN	DHX9_HUMAN	RM45_HUMAN			EVSETTESTDVKDSSEASD	APQPSYGGGSSGGGGSGGSG	MLMPKKNRIAIYELLFKE			MSRLLDSHN
HAP28_HUMAN	PURA2_HUMAN	C1TC_HUMAN			PPTAKAAVEWFDGKD	EEEDKKEDVGTVVGIDLGTTYS	ALAKDTHEDHDTSTENTDESNHD			VFAHKGFAKHASL
VTA1_HUMAN	BRD9_HUMAN	ZC3H4_HUMAN			PILLQGHERSITQIKYNREGDLLFTVAKD	DPYATFVKMLPDKD	YNIQKESTLHLVLRLRGG			FAGGEEAEPASSHGPAQ
PRC2A_HUMAN	IGHG2_HUMAN	WIZ_HUMAN			VKKFSEDFGQES	KFIDTTSKF	VITDKEKAEKLKQSLPPGLAVKELK			KLECGCGDKPLLEK
IRS2_HUMAN	UCHL1_HUMAN	GLOD4_HUMAN			PVNYYVDTAVRHVLLRQGVLG	LDVANKIGII	PENVAPRSGATAGAAGGRGKGAYQD			LFQGEETP
MELPH_HUMAN	NUCB1_HUMAN	HLAA_HUMAN			LHNHDLGENHHLRVSFSKSTI	YDPEAASAPGSGNPCHEASAAQKENAGEDPGLARQAPKPRKQ	EVLKTHGLLV			LAPGGPAGAPAGEP
COPZ1_HUMAN	TOIP1_HUMAN	CE170_HUMAN			PNVSLVPKDGTGWASKQEQSD	EKLGGSAVISLEGKPL	FVQMMTAK			FSETLLKN
UBE2S_HUMAN	TFR1_HUMAN	SEPT9_HUMAN			PENVAPRSGATAGAAGGRGKGAYQ	TEKEQIVPKPEEEVAQKKKIS	LTYCFNKPEDK			PLPPAQMGTGNPAALP
RFA2_HUMAN	IDE_HUMAN	OTUD5_HUMAN			EVAQMKQAALPAAEAASSG	PAIAQFSVQKVTPQSD	MVDREQLVQKARLAEQAERYD			TKHVRL
TPC12_HUMAN	PNPT1_HUMAN	CATC_HUMAN			VAAKKTKKSLESINSRLQLVMKSGKYVLG	VQSMDVAAFNKI	NEFGYSNRVVDLMAHMASKE			NVEGEAKPEH
RTRAF_HUMAN	DDX21_HUMAN	GANAB_HUMAN			SIDFLSHHLKEATIVKE	MAMNAFGDMTSEEFR	IREADIDGDGQVN			NNNFSLHDA
PYGL_HUMAN	NDUC2_HUMAN	GBF1_HUMAN			LVLKQYTEAVKD	RSFEVEEVETPNSTPP	GKFMKPGKVVLVL			MVAPAVDE
HNRPR_HUMAN	CBPA4_HUMAN	NOL3_HUMAN			LPGELAKHAVSEGTKAVTKYTSAK	SAQGSDVSLTACKV	NPLPSKETIEQEKQAGES			ATAAYLR
K1C10_HUMAN	B2L13_HUMAN	AKIP_HUMAN			PAKRPKFDMIVPILEKMQDK	VKAQYEDIAQKSKAEAES	PRKIEEIKDF			PSDTLQVDKAVDGVQPQ
PDXD1_HUMAN	NCOA7_HUMAN	NCOR2_HUMAN			PQYQTWEEFSRAAEKLYLADPMKARVVLKYRHSD	YVRLAPDYDALDVANKIGII	PHTETQQPEATAAATSNPSSMTDTPGNPAAP			LVQLPVPLGDAVPVDGLFK
PYGB_HUMAN	PKHG3_HUMAN	HELLS_HUMAN			APVKKLVVKGGKKKKQVLKFTLDCTHPVEDG	LISWYDNEFGYSNRVVD	VDDPEAFPALA			GFKYSKKTVRHS
PKHG2_HUMAN	SPT5H_HUMAN	ITA6_HUMAN			TWRKAASLKSNYNLPMHKMINTDLSRILK	RAPKVEPVGDVVSTRD	KTVVNKDVFRD			AAAAANAAAMF
TNIP1_HUMAN	NASP_HUMAN	NOLC1_HUMAN			PRQKDDPVANMEPVQGENKRD	GELPVEDDIDLSDVELDDLGKDEL	SFLKAVPSQKRT			TKVMVARP
SMG8_HUMAN	RRBP1_HUMAN	SRRT_HUMAN			AMFGPKGFGRGGAESHTF	TPLSTGGTLA	DGLMIHSGD			KCGCLTYCGFNKPEDK
TTI2_HUMAN	OXA1L_HUMAN	KYNU_HUMAN			PTIFQNKKRVLLG	PGVTVKDVNQQEFVRALAAF	PKKMAPPPKEVEED			YGCFNKPEDK
MAGD2_HUMAN	MTAP_HUMAN	R113A_HUMAN			KNFGPKGFGFGQGAGALVHSE	LSLLGDIATD	IQEHIDLGIKYD			EFPKAPLKRCGTD
PRS4_HUMAN	SNX8_HUMAN	WAC2C_HUMAN			FRTHFGGGKTTGFG	DKYQGDGIVEDEEETMENNEEKKDR	RVGFQYEGTYKWVNPHKL			KAAGPLVH
API5_HUMAN	AL3A1_HUMAN	LEG3_HUMAN			HIQHYPGIRQHLSSVVFIKNRLYTNSH	YVATSIHEAVTKIQ	GKVKVGVNGFGRIGRLVT			DTVLESSE
SHOT1_HUMAN	KAD2_HUMAN	EIF1B_HUMAN			GFRTHFGGGKTTGFG	FVNVVPTFGK	SLLALYKGKKERPRS			PEVLMVLLSGAKLTEKP
ASAP2_HUMAN	DSC1_HUMAN	PEBP1_HUMAN			TAVRLLLPGELAKHAVSEGTKAVTKYTSSK	EDAAVDTSSEITTKDLKEKKEVVEEAENGRD	PGVTVKDVNQQE			VRQLTTAF
EHD1_HUMAN	DLG3_HUMAN	LARP4_HUMAN			LGLHNVRQTSMFPRD	LVAVEEDAESEDEEEEDVKLLS	RGDSVIVVLRNPLIAGK			GAEPAEAAGPEAESH
FKBP5_HUMAN	ABCF1_HUMAN	RD23B_HUMAN			DVASVQQQRQEQSY	VKFGADARALMLQ	PPMEAAGFTAQ			PKCGPAGCVTMPYVF
TFG_HUMAN	SYWC_HUMAN	TCOF_HUMAN			KKEEIIKTLSKEEETKK	SLTSAAVEQIKTSL	PRKIEEIKDFLL			VLEEYFKCTLV
IF4G2_HUMAN	SAC1_HUMAN	CDSN_HUMAN			LPNIQAVLLPKKTESHHKAKGK	RFGIVTSSAGTGTTEDTEAKKR	PIDALSGDLD			DSFASVGSGAVD
GALA_HUMAN	S39A8_HUMAN	DYHC1_HUMAN			PKGDFNKTGLVEPVNVVDNGD	PKFEVIEKPQA	ESGPSIVHRKCF			TDEAETHT
PTEN_HUMAN	ADAS_HUMAN	MISSL_HUMAN			TVDDDHFKSTDAE	LGQVAILLFKSG	SDTIKPDVQKSKEYFSKQK			EYYFAAPAKA
DCTN1_HUMAN	DHX30_HUMAN	CKAP2_HUMAN			LSVGHHLGKSIPTDNQIKARK	DLDTNADKQLS	KNKWFFQKLRF			LNSSCGSGSASAQ
ARI4B_HUMAN	PSMD4_HUMAN	RIOK3_HUMAN			PASVDKVLGQPHHELDSKTID	ETRDGQVINETSQ	QVAILLFKSG			VTKSAGAKALDKV
MBNL1_HUMAN	DHRS4_HUMAN	SODC_HUMAN			PGPEPAGTPSPSGEADGD	KYTPSGQAGAAASESLFVSNHAY	KPDMAEIEKFDKSKLKKTETQEKNPLPSKETIEQEKQAGES			PLDKNLTTPHS
SRP68_HUMAN	B4GT1_HUMAN	RAN_HUMAN			AYPTQPGQGYSQQSSQPYG	KDDTDDEIAKYD	ETGAKVERADGYEPPVQESV			KSVRPSHS
RUXF_HUMAN	PAPD5_HUMAN	NEDD8_HUMAN			FGCELKADKDYHFKVD	FEDYVQSMDVAAFNKI	AKIKARDLRGKKKEELLK			KLVLRLE
HMGA1_HUMAN	RHBT1_HUMAN	RYR2_HUMAN			VFRRFVEVGRVAYVSFGPHAGKLVA	YFLFRDGDILGKYVD	LVITDKEKAEKLK			LDDMGFES
AGFG1_HUMAN	PGM1_HUMAN	GRAP1_HUMAN			YPPLGRFAVRDMRQTVAVGVIKAVDKKAAGAGKVTKSAQKAQKAK	MKLNISFPATGCQKLIEVDD	NRRFVNVVPTFGKKKGPNANS			EDEQDECH
EDF1_HUMAN	UGDH_HUMAN	KHDR1_HUMAN			LINAAKGSSNSYAIKKKDELERVAKSNR	YEMPSEEGYQDYEPEA	AKDIGFIKLD			DSMLGAQVHA
ELP1_HUMAN	RPB1_HUMAN	TOP1_HUMAN			IQAAPASAQAPPPAAAK	SQDASDGLQRLHMLQISYFRD	RSAVPPGADKKAEAGAGSATE			NCAKLAKAGKNEGN
LAGE3_HUMAN	CK098_HUMAN	CHD9_HUMAN			VSYLLKDKGEYT	ERLRISPDRVYINYYDMNAANVGWNNSTFA	PVTEKDLAED			DTTMTDRD
TENS3_HUMAN	GGYF1_HUMAN	P66A_HUMAN			ARAKEFTNVYIKNFG	SSFGGLGGGSV	MIEPIDEY			NVEDAAKCSKC
RN114_HUMAN	CYTB_HUMAN	SF3B1_HUMAN			DNAGVIVNNKGEMKG	PILYRPVAVALD	PRKIEEIKDFLLT			PLLGATHGLLV
TTC5_HUMAN	NOMO2_HUMAN	RT09_HUMAN			AKRTKKVGIVGKYGTRYG	MEEEDVIEVYQEQTGG	FEGFPDKQPRK			YLGCDNQDTLACK
GSK3B_HUMAN	GMPR2_HUMAN				SEDEDEEGATALNNHSSIPMD	NEAYEMPSEEGYQDYEPEA	AEELDAQLDAYNARMDTS			LKMPNMLK
HDGR3_HUMAN	CAN1_HUMAN				LHGEGSSSGKATGDETGAKVERADGYEPPVQESV	LIKTVETRDGQVINETSQ	DEIIDKSYTPSKIRHA			EAYFDEHD
ERCC6_HUMAN	CL033_HUMAN				DFNPKSSKQAKDVSRMRSVLISLKQAPLVH	GISTPEELGLDKV	PPAENSSAPEAEQGG			EASSAAGSHA
NUF2_HUMAN	CDYL_HUMAN				PMGQKGTVEPQLEARGDSTYR	AVEQNTLQEFLKLA	GPLKKDRIAKEEGA			FDAVASVTGKEGKANM
RYR3_HUMAN	TXLNA_HUMAN				PGVTVKDVNQQEFVRALAAFLK	DHGQSHPEDIDMYSTRS	PKRTIAQDYGVLK			EAGNAVPDGGQEAAH
DC1L2_HUMAN	GNPI2_HUMAN				THFGGGKTTGFG	HEASAAQKENAGEDPGLARQAPKPRKQ	GKVKVGVNGF			LLEYLLYMPH
FA98A_HUMAN	DPYL2_HUMAN				KEKGKYKEETIEKMQE	EEIELAYEQVAKALK	GFGGGGYGGF			VTVVAVLTRSLKA
FKBP3_HUMAN	PSA3_HUMAN				KTVRFNVLKVTKAAGTKKQFQKF	WYDNEFGYSNRVVD	PLAKDLLHPSPEEEKRKH			PQAQLNCGPQPRN
SH3L1_HUMAN	PSA2_HUMAN				KQPTIFQNKKRVLLG	AEVNADRITWL	PAGKLKYFDKLN			LFKDTGKNF
UPP1_HUMAN	PHB2_HUMAN				ASKVVAKGLGLSKAYVGQKSSFTVD	QEFLTAAKKARAG	PEGEMKPGRKGISLNPEQWSQLKEQISDIDDAVRKL			EAGADAPGAQQEAHA
COMD3_HUMAN	PTN23_HUMAN				DNAGVIVNNKGEMK	EVKIDNSQVESGSLEDD	KHGSYEDAVHSGALND			DTVHVMTPN
M1IP1_HUMAN	RBBP5_HUMAN				GVRFKVVKVANVSLLALYKGKKERPRS	KVVDYSQFQESDDADEDYGRDSGPPT	DDTSRMEEVD			QVNQTREAYQKQ
CTU1_HUMAN	SPG21_HUMAN				PDYLGADQRKTKEDEKDDKPIRALDEGDIALLK	SQEEITQGFEETGDTLYAP	VIEEYFKCKK			KALFAGPFAFVLV
MYH9_HUMAN	MPCP_HUMAN				GKTPSTMENDSSNLD	KAVTTPGKKGATPGKALVA	PFTIKPLDRKLILDSARATKGRILT			LASNDSDEHG
CSN5_HUMAN	AIFM1_HUMAN				AVRKVADSKKLESKLDYKPV	PEAVKPDDWDEDAPAKIPD	GDEDEEAESATGKRAAEDDEDDDVDTKKQKTDEDD			AGEASSAAGSHA
TRIP4_HUMAN	DDX47_HUMAN				APVKKLVVKGGKKKKQVLKFTL	AAASESLFVSNHAY	CYGYHDFGSS			APCARGLLHA
HXK2_HUMAN	SWAHA_HUMAN				TATKSGSTTKNRFVV	TSSFGGLGGGSVR	MLMPKKNRIAIY			ADKVMVF
IF4G3_HUMAN	NUP54_HUMAN				IRPEIHENYRING	REFSGPSTPTGTLE	PAMRLILEQMQKD			RVMFLLR
PRC2C_HUMAN	HLAB_HUMAN				DTSRSIIRNVKGPVREGDVLTLLESEREARRLR	PTEATAVGAVEASFK	KTETQEKNPLPSKETIEQEKQAGES			PGPKPHHQ
KLC2_HUMAN	CENPV_HUMAN				EACRAYGLKSGLKKQELLEALTKHFQD	AKVAVLGASGGIGQPLSLLLK	KETIEQEKRSEIS			MAQCPQRAQF
RNZ2_HUMAN	VP13C_HUMAN				PGTTGSGAGSGGPGG	RRFVNVVPTFGK	LVSKHRAQVIYTRNTKGGDAPAAGEDA			VMLKGEEPT
DNJA3_HUMAN	APLD1_HUMAN				VSETTESTDVKDSSEASDSAS	RFVNVVPTFGK	AKRLIGRKFGD			CLSVPQQTPLG
SPAG5_HUMAN	HMGN3_HUMAN				SSSESGAPEAAEED	IFAGKQLEDGRTLSDY	TETQEKNTLPTKETIEQEKRSEIS			TAGGAGEAHA
NDC80_HUMAN	BAZ2A_HUMAN				NPVIAQKIQKLMDVGLIAIR	PLGTEGGLDASNTER	TIKPNVDDSKEYFSKHN			EEKQQPVEHGLLE
CSDE1_HUMAN	DDX41_HUMAN				MKVELCSFSGYKIYPGHGRRYARTDGKVFQ	ASEAIKGAVVGIDL	EEEEATKEDAEAPGIRDHESL			PHNHSLLVDLPML
LRCH3_HUMAN	GOLI4_HUMAN				HTLEDEDVIQIVKK	VKAQYEDIAQKSKAEAESL	AKDVKFGADARALMLQ			QVAWYMDD
ZN706_HUMAN	ETFA_HUMAN				ALYIKSTMGKPQRLY	FFDPNTEEN	PAYHSSLMD			LDATDGKTRQWSD
ENKD1_HUMAN	NPT2C_HUMAN				LSKAYVGQKSSFTVD	DGDILGKYVD	SSRTSLAGDTSNSSSPASTGAKTNRAD			EYGSEQFK
COPB2_HUMAN	DREB_HUMAN				MFSSSAKIVKPNGEKPD	FAPVNVTTEVKSVE	GGLAMACHDSFLKAVPSQKRT			KFEHSVTDQQK
NP1L1_HUMAN	LHX2_HUMAN				AVAKVMQKDSEKNMSIKKLWK	SDYNIQKESTLHLVLRLRGG	EDKPDMAEIEKFDKSKLK			AHMASEK
RPB11_HUMAN	RHBD3_HUMAN				DSRGGGGNFGPGPGSNFRGGSDGYG	TVETRDGQVIN	RRAEEKIKSVGGACVLVA			EEMGESADPD
SMAG2_HUMAN	GBG12_HUMAN				AKRTKKVGIVGKYG	AELSKLVIVAKASRTEL	PVVQSDMKHWPFQVIND			VVKGAVALHA
NOCT_HUMAN	NDUV2_HUMAN				GRMHAPGKGLSQSALPYRRSVPTWLKLTSDDVKEQIYK	EDIAQKSKAEAES	FGEEAEEEA			EFPKAPLKDAASTS
CAND1_HUMAN	PININ_HUMAN				DELINAAKGSSNSYAIKKKDELERVAKSNR	GGSGGGSFGDNLVTR	YFVVHMKQKGKK			PLAMRLL
ZNHI3_HUMAN	SMRC2_HUMAN				DIIHDPGRGAPLAKVVFRD	DAPEEEDHVLVLR	SDEREVAEAATGEDASSPPPKTEAASD			VMGAPLATHGVVAQL
TRADD_HUMAN	FAT4_HUMAN				KGLIKLVSKHRAQVIYTRNTKGGDAPAAGEDA	TTHITKTVKGGISETRIE	PFSKKDWYD			MKELTCH
GALC_HUMAN	DLG2_HUMAN				TTVHAITATQKTVDGPSGKLWR	MIMNKGLGSNERLEF	PVADKLLKRASTMPRLD			PPLRY
CARM1_HUMAN	TXNL1_HUMAN				VGGGGVGGGLLE	SSLDDEGDTQNIDS	FVCDIRPEIHENYRING			EAAKGGEVPGPL
HS105_HUMAN	HNRL2_HUMAN				AADPPAENSSAPEAEQGGAE	ILSDPSDDTKGFFDPNTEEN	ESGNAKIGHPAPNFK			NKNGKGGVQAFFV
YTHD2_HUMAN	TGS1_HUMAN				PDVIFVFGFRTHFGGGKTTGFG	EVKAQYEDIAQKSKAEAES	AAVDTSSEITTKDLKEKKEVVEEAENGRD			SPPLVGTDP
AP1M1_HUMAN	STAR7_HUMAN				IIHDPGRGAPLAKVVFR	FAKLVRPPVQVYG	ITVLSAMTEEAAVAIKAMAK			KYAGVGTVRQL
KDM1A_HUMAN	FHOD1_HUMAN				DFNPKSSKQAKDVSRMR	RVITEEEKNFK	IDDIRKPGESEE			QGFARGESHKTF
MLKL_HUMAN	TERA_HUMAN				EERLEEEEQNEEEEVDN	NSDTHSSTFDAGAGIALNDH	FEGFPDKQPRKK			EWAKPSTD
TRIPC_HUMAN	ZFR_HUMAN				MGPERIFPNQTEELGHQGPSEGTGD	LISWYDNEFGYSNRVVDLMAHMASKE	VMEKPSPLLVG			ALEVGPAEPL
PXL2C_HUMAN	RIF1_HUMAN				GSSNSYAIKKKDELERVAKSNR	QSSATSSFGGLGGGSVR	IEEELGSKAKFAGRNFRNPLAK			EFVLGPTPP
SHRPN_HUMAN	SLU7_HUMAN				MGQKDSYVGDEAQSKRGILT	IDKVRFLEQQNQ	EIRKNAQLNIELEAAHH			NGGVAGAGDCH
UB2L3_HUMAN	PSAL_HUMAN				RFVEVGRVAYVSFGPHAGKLVA	KPLKDVIIADCGKIEVEKPFAIAKE	MNFKTPRGPV			LALMGLHVQL
SPTN1_HUMAN	KANK1_HUMAN				AVDKKAAGAGKVTKSAQKAQKAK	DYVPKLYEQLSGK	DVFRDPALKR			NNELAGAAKVAGVYY
MO4L1_HUMAN	6PGD_HUMAN				APRKGKEKKEEQVISLGPQVAEGENVF	PEFLEDPSVLTKD	PVTFESRAQLGGPEAAKSDETAAK			KSNTALQRNAHK
RIPR1_HUMAN	EFTU_HUMAN				SAANASATTTEPLPEKTQESL	EVVVTEIPKEEKD	YDGIILPGK			VGGEGEAVTY
VATH_HUMAN	NOP53_HUMAN				GRVRTKTVKKAARVIIEKYYTRLGND	AGAGIALNDHFVKLIS	GNFGGSRNMGGP			ESKVKPDVDYE
F16B2_HUMAN	SIA4A_HUMAN				QSQNTGYGTQSTPQGYG	YKILGGSVLHLVLALRGG	PGRGAPLAKVVFRD			LSHNLYL
SNW1_HUMAN	DDX46_HUMAN				PSLRKSGVGNIFIKNLDKSIDNKALYD	PVDLSKWSGPLSL	LDTNADKQLS			SSLTSGVGDLLK
ARHG7_HUMAN	CRSPL_HUMAN				ATAEEEGEMYEDDEEESEAQGPK	GGAPPSGGASSGPTIEEVD	MFESSAKIVKPNGEKPDEFE			LKSTMLALSTTAW
PHP14_HUMAN	CB39L_HUMAN				SEKNMSIKKLWK	EVEEVETPNSTPPR	AKIKARDLRGKKKEELLKQLD			LSGGGKATLGAH
IF16_HUMAN	DPP9_HUMAN				PSLRKSGVGNIFIKNLDK	STPVSEKPVSAAVDANASESP	PKRTIAQDYGVLKAD			LGYLKCL
T2EB_HUMAN	MLEC_HUMAN				TSRSIIRNVKGPVREGDVLTLLESEREARRLR	YDPEAASAPGSGNPCHEASAAQKENAGEDPGLAR	VEVEVTIADA			PGVTVKDVNAGAGEAALLS
VP26B_HUMAN	S47A1_HUMAN				SSFDQTVRVLIVTKLNKI	DSIIAEVKAQYEDIAQKSKAEAESL	IGATHSSRFIPLK			AGAGATSYPN
AKA12_HUMAN	ETFD_HUMAN				GVFAPRPSTGPHKLR	MNAANVGWNNSTFA	AKVERADGYEPPVQESV			DKPGVVYYKKP
INT7_HUMAN	MCM3_HUMAN				KEVEIAYSDVAKRLTK	NAFGDMTSEEFR	ELKLQASNVTNKND			ELSNKLT
DCP1A_HUMAN	AL7A1_HUMAN				AKKGGEKKKGRSAINEVVTREYT	VWEGLNVVKTGRVML	ATYETKESKKEDLVF			PGVTVAKP
HNRPK_HUMAN	TM214_HUMAN				EIRRHWGGNVLGPKSVARIAKLEKAKAKELATKLG	YNDPETGNI	MLDTVVFK			LQAQLNAKANETQSGM
CE290_HUMAN	SYNE2_HUMAN				RPGIGATHSSRFIPLK	VPLPTELSSEAKTKSESTSGATQ	DRETGKLKGEATVSFDD			AAALLPVV
GCH1_HUMAN	ZA2G_HUMAN				PEHVELVKRTMAGVS	APSIHGGSGGRGVSVSSA	GPSWDPFRDWYPHSRLFD			VLCAGALVTKAGAVGAAPLD
PIHD1_HUMAN	ECI2_HUMAN				MLRLQKRLASSVLR	PVAGSAVSQELREGD	TKETIEQEKRSEIS			LDGASDRADLVGGNL
CT027_HUMAN	H14_HUMAN				GEFSITYKPVKHGRPGIGATHSSRFIPLK	DTSAAVTEEMPPLEGDDDTSRMEEVD	VVPTFGKKKGPNANS			GSKFLLLVY
SNAPN_HUMAN	FAS_HUMAN				SPDFESLLDHKHR	TRDGQVINETSQ	APGHRDFIKNMITGTSQAD			VAEAEEVAYT
PDC6I_HUMAN	ARF1_HUMAN				TTESTDVKDSSEASDSAS	LAAQEADGARSAVVAAGGGSSGQVTSNGSIGRD	TSAAVTEEMPPLEGDDDTSRMEEVD			GEHPTML
MOB1A_HUMAN	COPA_HUMAN				QRFESPESQASAEQPEM	APKVEPVGDVVSTRD	IVIQNPTE			EVGPEVVDP
DDB1_HUMAN	E41L5_HUMAN				SRQIILEKEETEELKRFDD	DTNADKQLSFEEF	PRKIEEIKDFLLTA			PFTTTFKGVD
CIAO1_HUMAN	RBM4_HUMAN				VRMNVLADALKSINNAEKR	LVITDKEKAEKL	YTLVITDKEKAEKLK			VVRGAAALHA
S18L2_HUMAN	PCYOX_HUMAN				FYTRAASTARHLYL	AAAAAATPAVRTVPQ	GPYGGGNYGP			PTMLRL
ANKY2_HUMAN	IL21R_HUMAN				MQGDGEEQNKEALQDVEDENQ	SVSGAETVNGEVPATPVK	TQAPAVATT			PDVNVDEN
ACSL4_HUMAN	GSHB_HUMAN				DSHGVAQVRFVTGNKILRILK	EDMDHGVLVVGYGFEST	MKVELCS			MTVKAHK
SMD1_HUMAN	CSMD3_HUMAN				PELADKNVPNLHVMK	AGAAASESLFVSNHAY	PDTKEMLKLL			LDDMGVKHTNEL
ARP5L_HUMAN					ALDSSNSMQTIQKTTTRRIVDGKVVSETNDTKVLRH	MAMNAFGDMT	SAGEECDAAEGAEN
GEMI5_HUMAN					QTKAQAAAPASVPAQAPKRTQAPTKASE	KRIVITGDADIDHDQE	AAVAIKAMAK
FRIL_HUMAN					AEYHSEPVEDEKP	FNSDTHSSTFDAGAGIALNDHF	PQTHANRIYRMIKLGLGIDEDD
NSUN5_HUMAN					DHLVKTHTRVSVQRTQAPAVATT	YQVDKNKDDELTGF	GHQQLYWSHPRKFGQGSRS
CLAP2_HUMAN					RVNSYWFITADHLIEKLRT	EAVQYKTQVVAGTNY	PPMEAAGFT
TFE2_HUMAN					ESSHSRAGQSAAGAAPGGGVDTRD	IISDTSGDF	GRVIDPKKAMAMKKD
MAP9_HUMAN					DTSSEITTKDLKEKKEVVEEAENGRD	GPPPTGEEDTAEKDEL	GKFMKPGKVVL
PCBP2_HUMAN					MIKAILIFNNHGKPRLS	VGVIKAVDKKAAGAGKVTKSA	GHQQLYW
ZN784_HUMAN					PKNQHSQSKLLRDDEAHLQEDQGEEECFHD	GSVLHLVLALRGG	NVVPTFGKKKGPNANS
GIT1_HUMAN					MPKKNRIAIYELLFKEGVMVAKKD	DFMYVSQD	INQDEEEEEDED
DC1L1_HUMAN					RGPSWDPFRDWYPHSRLFD	PEDSDVFEEDTHL	EDASRMEEVD
CKAP5_HUMAN					APSRNGMVLKPHFHKDWQRRVA	DLDTNADKQLSFEEF	LSSGFSLED
RT15_HUMAN					FKESESVDKVMDQKEHKLNGKVID	VVVTEIPKEEKD	LVVDNGSGM
HAUS8_HUMAN					PDMGEIASFDKAKLKKTETQEKNTLPTKETIEQEKRSEIS	ASEAIKGAVVGIDLGTTNS	KNLQTVNVDEN
ATRAP_HUMAN					DVVQKALQARQASPAWK	LGVEEVAASGSHLNGDLD	DEKKKGPKVTVKVYFDLR
MCE1_HUMAN					ASFDKAKLKKTETQEKNTLPTKETIEQEKRSEIS	VKQIESKTAFQEALD	PEAFPALA
RU2A_HUMAN					PTADDTSAAVTE	AEPAVQRTLLEK	SGNFGGSRNMGGP
H32_HUMAN					SSSQSSSYGQPQSGSYS	KIEEIKDFLLTA	EDAAVDTSSEITTKDLK
VCIP1_HUMAN					PTEAAAAAPQD	PDLVENFDEASKNEAN	EETVRKAMEAVAAQGKAKK
HINT1_HUMAN					VDIPLDKTVVNKDVFR	PGHLQEGFGCVVTNRFDQLF	DIGFIKLD
EIF2A_HUMAN					GHQQLYWSHPRKFGQGSRSC	GQAGAAASESLFVSNHAY	EEYEEAQGEAQKPQLA
SHIP2_HUMAN					TWRKAASLKSNYNLPMHKMINTD	YEEVGVDSVEGEGEEEGEEY	GMNFKTPRGPV
OFUT1_HUMAN					VRYSLDPENPTKSCKSRGSNLRVHFK	AYLYEVSQLKD	TTAAPAAAAAPAKVE
KAZRN_HUMAN					PPSAKAAIDWFDGKEFHGNIIK	GAAASESLFVSNHAY	TYCFNKPEDK
TNR6B_HUMAN					TEKEQIVPKPEEEVAQKKKISQKKLKKQKLMARE	GAVHDVKDVLDS	DVANKIGII
P85A_HUMAN					PPRIQVTAEPEAPDGPAGPEARD	HYRGPAGDATVASEKESVM	THSSTFDAGAGIALNDHFVK
STXB1_HUMAN					SSTFDAGAGIALNDHFVKLIS	WEAADLGNEER	EKNPLPSKETIEQEKQAGES
RPAB5_HUMAN					APSEHGVYSFQFNK	FVRSDLGPSYGGW	ATHSSRFIPLK
GID8_HUMAN					RYKTGKNKWFFQKLRF	PTLYIVERPLPGYPD	PETEQVNGLF
NU214_HUMAN					DPCLKDLKKGDIIQLQRRGFF	AIQGGTFGFNSSANVPTEGFQ	GGPYGGGNYGP
DPOLM_HUMAN					GRVRTKTVKKAARVIIEKYYTRLG	PAASAEEPKPVEAPAANSDQTVTVKE	RQYAKDIGFIK
DNJB6_HUMAN					KKENVATTDTLESTTVGTSV	DVDQDGRVNYEE	PTASPFCQ
OSBP1_HUMAN					NHIDKSGLKDSSVEELKKRYGG	NIQKESTLHLV	ISWYDNEFG
RHG04_HUMAN					GRMHAPGKGLSQSALPYRR	SVIVVLRNPLIAGK	TLPTKETIEQEKRSEIS
PHF23_HUMAN					DAASVEKVLDQKEHRLD	SVGGSGGGSFGDNLVT	YTLVITDKEKAEKLKQSLPPGLAVKELK
HUWE1_HUMAN					ELHGEGSSSGKATGDETGAKVERADG	WEAADLGNEERKQ	PPPEESQAPQAQTAAAEAP
CRTC2_HUMAN					MFGPKGFGRGGAESHTF	GGGGGSFGAGGGFGSRS	AEAPGIRDHESL
WSDU1_HUMAN					RVITEEEKNFKA	PGGLLLGDVAPNFEANTTVGRIRFHDFLGD	GRPGIGATHSSRFIPLK
COMD7_HUMAN					LMPKKNRIAIYELLFK	AEAEPEPELEPEPD	KGKLPKQPVIVKA
GLO2_HUMAN					AKIKARDLRGKKKEELLKQLDDLK	AAVDTSSEITTKD	EETIEKMQE
FGD6_HUMAN					MFSSSAKIVKPNG	WQVKSGTIFDNF	EEAGEATTTTTTTLPQAPTEAAAAAPQD
SOSSC_HUMAN					EEDDEMAAVMGFSGFGSTKKSY	SATSSFGGLGG	KDIGFIKLD
FOXC1_HUMAN					QRDLDRIAGQVAAANKKH	MNSGPVVAM	GYGGGYDNY
TBD2A_HUMAN					STQESMGLHRAQGAPDAPFHM	IIEPSLRQLAQK	EILPTTPISEQKGGKPEPPAMPQPVPTA
MRNIP_HUMAN					HGRFQTMEEKKAFMGPLKKDRIAKEEGA	AMIDEGETDWKVIAINVDD	FVSNHAY
RENT2_HUMAN					FIDTTSKFGHGRFQTMEEKKAFMGPLKKDRIAKEEGA	ASEAIKGAVVGID	LDFGSLSNL
CSTF2_HUMAN					TATTRGSPVGGNDNQGQAPDGQSQPPLQQNQTSSPD	RDGDILGKYVD	VAKVNTLIRPD
MAGB2_HUMAN					GAYKYIQELWRKKQSD	GGPYGGGNY	DDMGFGLFD
CSN7A_HUMAN					MEDLIHEIYTVGKRFK	AMAKIQAKIPGLKRKAE	ASSGPTIEEVD
TSC1_HUMAN					IYLRLLVKLYR	EPAVYFKEQFLD	AKADGIVSKNF
PARP1_HUMAN					PPTARPTEPESPKNDREGPQ	FGAQGPKGGSGSGPTIEEVD	TVETRDGQVINETS
MUC18_HUMAN					PSLRKSGVGNIFIKNLD	VANAVLDGAD	TQEKNTLPTKETIEQEKRSEIS
SMYD2_HUMAN					PGTTGSGAGSGGPG	VDSDGDGEISF	SYVGDEAQSKRGILT
STK26_HUMAN					PEAEQGGAE	LYADVGGKQF	HYNNLSASKVL
DCP2_HUMAN					MKEKYEAIVEENKKLKAKLAQYEPPQEEKRAE	SGYSQSTDTSGYGQSS	LVITDKEKAEKLKQSLPPGLAVKEL
PDIP3_HUMAN					VRIGVLDEGKMKLD	VQYKTQVVAGTNY	TVVNKDVFRD
PRPF3_HUMAN					TKNEVNGTSEDIKSEGDTQSN	DMAEIEKFDK	PSKIKWGDAGAEYVVESTGVFT
PLK1_HUMAN					LKMKTSRAFFS	DPTADDTSAAVTEEMPPLEGDDDTSRMEEVD	PPAENSSAPEAEEGGAE
SNX6_HUMAN					GKELEFYLRKIKARKGK	PEVLAAMQD	PDPEMEHV
RNF31_HUMAN					MPKKNRIAIYELLFK	HDGHDDDVIDIEDDLD	VEIGLAKDDQLKVHGF
TTBK1_HUMAN					PDYLGADQRKTKEDEKDD	DLDTNADKQL	VTVAPPGARQGQQQAGGD
K1522_HUMAN					PSKGPLQSVQVFGRKKTATAVAH	THSSTFDAGAGIALNDHFVKLIS	MKTILSNQTVD
CFA20_HUMAN					RIAKLEKAKAKELATKLG	EPEPEPEPEPVKE	PYQYPALTPEQKKELSD
DPOE4_HUMAN					AERHGYIKGIVKDIIHD	DSELKNMQDMVED	EDDEFEEF
CG050_HUMAN					PTGDFDSKPSWAD	AKKEEIIKTLSKEEETK	TILPKKKPPPPDAD
RBM26_HUMAN					SYGQSQNTGYGTQSTPQGYGSTGGYG	VKTLTGKTITL	RIEEELGSKAKFAGRNFRNPLAK
XPOT_HUMAN					IGQGYLIKDGKLIK	GFPGGGAPPSGGASSGPTIEEVD	PETSVLVLRKPGINVASDWSIHLR
MCFD2_HUMAN					MGKEGVHGGLINKKCYEMASHLRRSQY	APEEIVEELPASKKQ	SGPTIEEVD
RBMS3_HUMAN					VYNGKTFNQVEIKPE	VGVIKAVDKKA	PIPTSEVN
FA83D_HUMAN					PTTSASRVAGTTARSKLQ	MDSEGQDINLNSPNKGLLS	PEPEPDFEERDESEDS
KS6A1_HUMAN					KKNWQNVRALYIKSTMGKPQRLY	PEGSVDPEGQGS	LLALYKGKKERPRS
TX1B3_HUMAN					SFDKAKLKKTETQEKNTLPTKETIEQEKRSEIS	RGKSSEPVVIMK	RTLLIKTVETRDG
MILK2_HUMAN					RYLYTLVITDKEKAEKLKQSLPPGLAVKELK	LVTYVPVTTFK	SSGEGKAKDAGQRTTIYKRD
EFHD2_HUMAN					SKGLIKLVSKHRAQVIYTRNTKGGDAPAAGEDA	VALAKGEVTEM	VEVTIADA
KINH_HUMAN					TKPGTTGSGAGSGGPGGLTSAAPAGGDKKVIATKVLG	RAAEDDEDDDVDTKKQKTDEDD	GPTIEEVD
CF410_HUMAN					TATTRGSPVGGNDNQGQAPD	AGGAAQLALDKSD	AGLKEAPEGWQTPKIYLRGK
NCKP1_HUMAN					RNFGSYVTHETKHFIYF	AKVSSLIERISD	KTAENATSGETLEENEAGD
CAPR1_HUMAN					AVDTSSEITTKDLKEKKEVVEEAENGRD	GDFKIKCVAFD	FGGSRNMGGP
AHSA1_HUMAN					MGPERIFPNQTEELGHQGPSEGTGDWS	FGGGTGGFGT	MEEYHKPDQQKLQALKD
HDDC2_HUMAN					EYVGQEGKPQKLRVS	EKPHSEAGTAFIQTQQLH	DESGPSIVHRKCF
S3TC1_HUMAN					SKPSWADQVEEEGED	WYDNEFGYSNRVVDL	PPAPPASASD
ARFP1_HUMAN					KDFEKAYKTVIKKDEQEHEFYK	SDVLELTDDNFESRISDTGSAGLMLVE	GSAGPPPTGEEDTAEKDEL
ZNFX1_HUMAN					VQKSKEYFSKQK	ERIFYPEIEEVQALDDTERGSGGFGSTGKN	EEEDKKEDVGTVVG
MRCKB_HUMAN					HLMPTRYSVDIPLDKTVVNKDVFRD	EADGAEADGSTQVTVEEPVQQPSVVDRVA	NTLPTKETIEQEKRSEIS
NIBA2_HUMAN					SYGQSQNTGYGTQSTPQGYG	MIIYRDLISHDEMFS	GVQVETISPGD
SMN_HUMAN					ALEGLKMVEKDQDGGRKLTPQGQRDLDRIAGQVAAANKKH	IEEIKDFLLTA	PTIEEVD
AUXI_HUMAN					QSSYSSYGQSQNTGYGTQSTPQGYG	EDEDTIDVFQQQTGG	FSNKITPIQSKEAY
CNGB1_HUMAN					PASTGAAKAVGKVIPELNGKLTG	DMTPPVNPSREIED	ALDKIRYESLTD
CFA97_HUMAN					VAEYHSEPVEDEKP	FRVPTANVSVVDL	VKEKTHINIVVIGHVD
EM55_HUMAN					LLLNRVQKLSRVINM	ISWYDNEFGYSNRVVDLMAHMASKE	ALDVANKIGII
ZNRD2_HUMAN					EYVGQEGKPQKLR	LDTNADKQL	IKTVETRDGQVINETSQ
AKP8L_HUMAN					GRMHAPGKGLSQSALPYRRSVPTWLKLTSD	IDKVRFLEQQNQV	TQEKNPLPSKETIEQEKQAGES
PAK6_HUMAN					VTKAAGTKKQFQKF	RQTVAVGVIKAVDK	SLGFDEPTE
MUC17_HUMAN					DMAEIEKFDKSKLK	VDQDGRVNYEE	DINTDGAVNF
AKP13_HUMAN					GLHNVRQTSMFPRD	GDAAASSSAVKKLG	AVPKTGDEKDVSV
ELAP1_HUMAN					DFNPKSSKQAKDVSRMRSVLIS	AINYMAADGDFKIKCVAFD	SRNGKTSKKITIADCGQLE
CAPZB_HUMAN					HEDYMEGILEVQAKKKANLQYYA	MQVTLKTLQQQTFKID	SSVEELKKRYGG
MLXIP_HUMAN					RDPSKQYGLKMKTSRAFFS	SSLLEKGLDGAK	FNLDTREDNVIRKYGD
RB3GP_HUMAN					MTESDTASVNENGLGKRCD	YTLVITDKEKAEK	PPQRTAGVKVQTTEDLVAKLKEIGRI
FA32A_HUMAN					SVGDGETVEFD	PVQPAVLQVHQ	GKVKVGVNGFGRIGRLVTRAAFNSGKVD
RXRB_HUMAN					PVDKIVLQKYHTINGHNAEVRKALSRQEMQEVQSSRSGRGGNFGFG	PVPEPEPEPEPEPVKE	SVPPPSAPPPKKSLG
IMB1_HUMAN					MSASSVFQTTDTKSKRK	MFGGPGTASRPSSS	AVKKIAIFG
ANDR_HUMAN					PAVLQVHQTS	RIKEDEDDKTVLD	VETRDGQVINETSQ
SNP29_HUMAN					LRDYQDNKADVILKYNADEARSLK	MKLNISFPATGCQKLIE	IKLVSKHRAQVIYTRNTKGGDAPAAGEDA
MA7D3_HUMAN					GRVIRGQRKGAGSVFR	SQFQESDDADEDYGRDSGPPTKKIR	SSGPTIEEVD
SRC8_HUMAN					VLLPKKTESHHKAKGK	DAMIREADVDQDGRVNYEEF	MSCDGPFKPDHYRY
PQBP1_HUMAN					DSYDSYATHNE	DALDVANKIGII	LALYKGKKERPRS
CNO11_HUMAN					ESSHSRAGQSAAGAAPGGGVDTRDAEMPATEKD	STNSSVLGADLPSSMKEKAKAETEKAGKTG	DTSRMEEVD
ARHGH_HUMAN					GVLSIQAAPASAQAPPPAAAK	STNSSVLGADLPSSMKEK	TAQSVGCNVDGRHPHDIIDDINSGAVECPAS
STK36_HUMAN					SYVTHETKHFIYF	MEEDDDQKAVKDEL	PRAIVEYRDLDAPDDVDFF
TKFC_HUMAN					SVQATQLQTTQSVEGATGSAVKSD	VIILNHPGQISAGYAPVLD	GKFMKPGKVVLVLAGRYSGRKAVIVKNIDDGTSD
TB10B_HUMAN					ETYVQDRGDGMYK	DAIAQAVRGLITKA	ESTLHLVLRLRGG
HDAC5_HUMAN					PVFQAKMLDMLK	EDAAVDTSSEITTKDLKEKKEVVE	PPSAKAAIDWFD
SFPQ_HUMAN					DSRGGGGNFGPGPGSNFRGGSD	PAGKLKYFDK	KESTLHLVLRLRGG
PRC2B_HUMAN					PDSHQGKLVFNRTVTLKED	TALGAAQATAKA	DVFRDPALK
RD23A_HUMAN					AERKEGTGSTATSSSSTAGAAGKGKGKGGSGD	SLSNLQVTQPTVGMNFKTPRGPV	PPMEAAGFTA
RHG10_HUMAN					RMRSVLISLKQAPLVH	VYISEHEHF	VNVVPTFGKKKGPNANS
DGKH_HUMAN					VRYSLDPENPTKSCKSRGSNLR	VIKAVDKKAAGAGKVTKSAQKAQKA	GTYKWVNPHKL
ARP19_HUMAN					GFVKVVKNKAYFK	LWPRIASNAGSIA	SILDSAETKN
K2C6C_HUMAN					PCIQAQYGTPAPSPGPRDHLASD	WSGSGGLGAKEQGIQD	FNSDTHSSTFDAGAGIALNDHFVK
IF4E2_HUMAN					PSQMEHAMET	MVEDYRNKYEDEINKRTNAENEF	GKVKVGVNGFGRIGRLVTR
CNOT9_HUMAN					PRKIEEIKDFLLTARRKDAK	ENTQAERSIIGMIDM	ISKQEYDESGPSIVHRKCF
RL10L_HUMAN					APVKKLVVKGGKKKKQVLK	FVEAVEQNTLQEF	DINTDGAVN
HGS_HUMAN					SSGPPGSSSSSSSRSQSAAVTPSSTTSSTR	FNSDTHSSTFDAGAGIALNDH	SLPPGLAVKELK
DISC1_HUMAN					MREIVHLQAGQCG	GFGDLKSPAGLQVLND	MIREADIDGDGQVNYEE
UB2E1_HUMAN					MREIVHIQAGQCG	TYPDVNNSI	PDEDAIPIT
TREF1_HUMAN					LTIAEERDKRLAAKQSSG	GLNRNVRYLTLDIFAGPPNYPFSDEY	IYNEALKG
PLMN_HUMAN					AREKTHINIVVIGHVDSGKSTTTGHLIYK	VPKLYEQLSGK	PLNAFGGQ
					DFEKAYKTVIKKDEQEHEFYK	GFGDLKSPAGLQVLN	LTSASYTMI
					MEEHLEEPVAEPEPD	EEKTNETYGKLEA	PFIDLNY
					FVVHMKQKGKK	SIHGGSGGRGVSVSSA	PRKIEEIKDFLLTAR
					PVKKIFVGGLNPEATEEKIR	PAEPEPEPEPEPEPALDL	DQLKVHGF
					GAGGPGPGGFG	ISWYDNEFGYSN	GKVKVGVNGFGR
					PTGDFDSKPSWA	APSIHGGSGGRGVSVSS	SSHKTFRIKRFL
					PVIAQKIQKLMDVGLIAIR	PQGPSLEWLKKL	GEEEDGDEDEEAESATGKRAAEDDEDDDVDTKKQKTDEDD
					PGKGLSQSALPYR	WEAADLGNEERK	MVNPTVFFD
					MIYDSLDYAKKNE	GSGGGSFGDNLVTR	EDMGFGLFD
					VIKMGVAAHKKSHEE	PQHPAASEGAAAAAASPPLLRCL	FGQGAGALVHSE
					APEAEQGGAE	DSIIAEVKAQYEDIAQKSKAEAES	PQFEPIVS
					LNRVQKLSRVINM	ADVDQDGRVNY	MLMPKKNRIAIYELL
					MAGIDDCYT	IREADIDGDGQVNYEE	GEKKAYVRLAPDYDALD
					LKKNWQNVRALY	APPSGGASSGPTIEEVD	VGIVKEEQLKVHGF
					GVYKKLTGKDVNFE	RQTVAVGVIKAVD	DMGFGLFD
					IACNDYFVVHMKQKGKK	LQQVDTSTRTHNLEPYFESF	LVLTDPDAPSRKD
					IKKVVKQASEGPLKGILG	LGDIATDYHKQSHG	PPMEAAGF
					PSKQYGLKMKTSRAFFSEVERRFD	FIKNMITGTSQAD	LVTYVPVTTFKNLQTVNVDEN
					IKKVVKQASEGPLK	AEVVVTEIPKEEKD	FVNVVPTFGKKKGPNANS
					PVSTHEPQTKDQVAEKD	PVAARQGQETAVAPSLVAPALNKPKKPLT	MIYDSLD
					PGRKGAFPVSFVHFIAD	AGGAAQLALDKSDSHPSD	FVDIINAKQ
					KTLTSGGHAEHEGKPY	ARPVSSAASVYAGAGGSGSRISVS	PGHLQEGFGC
					RPAGPGAPEAAGTEASSEEVG	VVLTQANKLGV	VNPTVFFD
					LEELRVAGIHKKVARTIGISVD	NVEIDPEIQ	FQYEGTYKWVNPHKL
					GSYNDYLRAAQMHSGYQRRM	TTAEVVVTEIPKEEKD	IDTVVFK
					PIISAGSELCLQQPVERKL	EKKDKNEDKKIDFSEF	LDTVVFK
					DSRALSASHTDLAH	SGGGSFGDNLV	VVESTGVF
					LTSDDVKEQIYK	AAEDVVATGAD	EKGPAVGIDLG
					PNQYYKIRSQAIHQLKVNGED	PEVQKDIKNVPFKIVRASNGD	PFIDLNYM
					VDTSSEITTKDLKEKKEVVE	RIEPAEELNSND	AVDKKAAGAGKVTKSAQKAQKA
					PAPKSPVGSGAPQAAAPAPAAHVAGNPGGD	DKEKAEKLKQSLPPGLAVKEL	LGASTPDLQ
					ARGPKKHLKRVAAPKHWMLD	GDSVIVVLRNPLIAGK	PSKIKWGDAGAEYVVE
					EAATHSPMMQVASGNGDRD	VQAWYMDD	EIETLDDY
					DWLRVVANSKESYELR	AGPESDAQYQFTGIK	YQSKYEEL
					ERLGLPPKIVIGYQSHADTATKSGSTTKNRFVV	FGGGGYGGF	LDNQIKKM
					AFKDTGKTPVEPEVAIHRIRIT	IDKVRFLEQQN	ESKVSRDTLYE
					SEEPEEEQEETGSGPAGYS	SSHLEDYPFNAEY	LIYNEALKG
					PSASASRKSQEKPREIMD	PQEMLRLLGH	NVAEVDKVTGR
					EKYGINTDPPK	EGKVLPGVDALSNI	EAADEVDGLGVARPHYG
					DAAKNQVAMNPTNTVFDAKRLIGRRFD	EDEEAESATGKRAAEDDEDDDVDTKKQKTDEDD	EPIPYEF
					MGPERIFPNQTEELGHQGPSEGTGDWSS	TSTRTHNLEPYFESF	GVDLDQLLD
					AVGVIKAVDKKAAGAGKVTKSAQKAQKAK	VATPAKKAAVTPG	SSLLEKGLDGAKK
					NKKAQLVVIAHDVD	EEYEEAQGEAQKPQ	PVLAKVAGD
					MLMPKKNRIAIYELLFKEGVMVAKK	APSIHGGSGGRGVSV	DYYRSLEKN
					DPNETNEIANANSRQQIRKLIKD	VPGQAKDEL	YGGGPGGGNF
					APSRNGMVLKPHFHKDWQ	VAVGVIKAVDKKAAGAG	PRPSPPRPDVC
					SQFGKTLSVKVMRD	IIEPSLRQLAQKYN	SQIQETSI
					AIRRMGESDDSILRLAKADGIVSKNF	VAVGVIKAVD	VSLLALYKGKKERPRS
					TIQKTTTRRIVDGKVVSETNDTKVLRH	IREADVDQDGRVNYEEF	PAKVQSLVDTIRED
					QTSPQGMPQHPPAPQGQ	TTVVADTGDF	SRGNPTVEVDLFTSKGLFR
					SQAMEEEKPEGHV	ADVDQDGRVNYEEFAR	MKETIMNQEKLAKLQ
					KELEFYLRKIKARKGK	VDTLTGEVN	PRIASNAGSIA
					PGLARQAPKPRKQ	TLLIKTVETRDG	TLVITDKEKAEKLKQSLPPGLAVKELK
					YSNRVVDLMAHMASK	IIEVDPDTKEM	VANKIGII
					PLGGLADMFG	VLLTMIARVAD	PDTKEMLKLLDFGSLSNLQ
					PFRDSPLSSRLLDDGFG	KETSTLQVEQNGDY	ASKTAENATSGETLEENEAGD
					PSKGWDILGLGLQHLSQAR	NMKKALKLLKTEL	MLMPKKNRIAIYEL
					ERPQRKAQPAQPADEPAEKADEPMEH	PPMEAAGFTAQVIILNHPGQISAGYAPVLD	AAAAVALGEVLG
					PAPRGTGIVSAPVPKKLLM	EDEEDEEDKEEDEEEDVPGQAKDEL	MRYVASYL
					PSKGPLQSVQVFGRKKTATAVAHCKRG	DADEDYGRDSGPPT	PVQPAVLQ
					DLMAHMASKE	GDILGKYVD	EELGSKAKFAGRNFRNPLAK
					QSQNTGYGTQSTPQGYGSTGGYG	LSDPSDDTKGFFDPNTEEN	AVLFFHTMRYKSQD
					TESTDVKDSSEASDSAS	SSFGGLGGGS	YGGGYDNY
					MKLLTHNLLS	RAPSIHGGSGGRGVSVSS	EDGRTLSDYNIQKESTLHLVLRLRGG
					SNRHGLIRKYGLNMCR	RSFEVEEVETPN	PAAAGPLGPWG
					AIVAKQVLLGRKVVVVRCE	EDAAVDTSSEITTKD	NQQPSNYGPMKSGNFGGS
					ESSMENDDEATEVTDEPMEQD	RSVFALTNGIYPHKLVF	VNPTVFF
					MIYDSLDYAKKNEPKHRLARHGLYE	YTLVITDKEKAEKL	PAEDWAGLD
					DIQTERAYQKQPTIFQNKKRVLLGETGKEKLPRYYK	GIVPDIAVGTK	EILKIHAREIFD
					KLVVKGGKKKKQVLKFTLD	AGGQWRLQQGLAANPSGYGPLT	INDPFID
					DMFSLAKLKPEKR	LDTNADKQLSFEE	TDEEEETAKESTAEKDEL
					APPAAPALSAAD	TLWGIQKELQF	GAGGPGPGGFGAQGPKGGSGSGPTIEEVD
					ISKIREEYPDRIMNTF	PNIVIAKMD	IASNAGSIA
					LPAAASSEDIERS	DYPFNAEY	IGFIKLD
					RVTIAQGGVLPNIQAVLLPKKTESHHKAKGK	EAPAAKVSKKELNSNHD	KQEYDESGPSIVH
					TIQNMSKVVDSLYNKAKKLT	ASEAIKGAVVGIDLG	LKKTETQEKNTLPTKETIEQEKRSEIS
					QSQNSYGTQSTPQGYGSTGGYG	AVRDMRQTVAVGVIK	DVELLKLE
					ADPPAENSSAPEAEQGGAE	VDGFLVGGASLKPEFVDIINAKQ	DEKMPDLE
					PQVAEGENVFG	AKDVKFGADARALML	RFVNVVPTFGKKKGPNANS
					PVNYYVDTAVRHVLLRQGVL	PTADDTSAAVTEEMPPLEGD	ETIEQEKRSEIS
					DAEEMEAKAED	PGGLLLGDVAPNFEANTTVGRIRFH	PVVQSDMKHWPFQVINDGD
					AEPRPPPTQEAA	ILSDPSDDTKGFFDPNTEENL	PGGFGAQGPKGGSGSGPTIEEVD
					RLKVPPAINQFTQALDR	VYGPLPQSF	GPFKPDHYRY
					GGYGGGGGGGYNA	FQESDDADEDYGRDSGPPTKKIR	LGKEIEQKYD
					RFQTMEEKKAFMGPLKKDRIAKEEGA	EEDEEDKEEDEEEDVPGQAKDEL	MGEIASFDKAKLKKTETQEKNTLPTKETIEQEKRSEIS
					PVRKVGGGGTAGGDRWE	GIQGLAKLIAD	KTVETRDGQVINETSQ
					GGDFTRHNGTGGKSIYG	YDPEAASAPGSGNPCHEASAAQKENAGED	DMRQTVAVGVIKAVDKKAAGAGKVTKSAQKAQKA
					GPGGGPGGSHMGGNYGD	PILYRPVAVAL	INDPFIDL
					TNQYGILFKQEQAHDD	DAHIYLNHI	PPLLYDE
					FAERHGYIKGIVKDIIHD	QEFLTAAKKARAGL	IDDAVRKL
					TERAYQKQPTIFQNKKRVLLG	PLLKLLQEAQQS	PPLPQPDP
					NDSYTLHKILPNKVD	RYFDPANGKF	YVVESTGVF
					SKDLSEVSETTESTD	EGDHLHNDSQIEADFRLNDSHKHKD	FNPFVTSD
					HLVKTHTRVSVQRTQAPAVATT	LSLLGDIATDYHKQSHGA	HAVYRDDLKKL
					FKVVKVANVSLLALYKGKKERPRS	SMDNNRSLDL	EKMPDLE
					PVRKVGGGGTAGGDRWEGEDEDEDVK	PYEIKKVFASLPQVERGVSKIIGGD	EEVDGKADGAEAKPAE
					VVANSKESYELRY	PTKVVRTALLD	KTETQEKNTLPTKETIEQEKRSEIS
					LVIPEKFQHILRVL	DGEEEDGDEDEEAESATGKRAAEDDEDDDVDTKKQKTDEDD	LVVKWGDEHIPGSPYRVVVP
					MLKNAESNAELK	GPPPTGEEDTAEKD	IIEPSLRQLAQKYNCD
					NVLKVTKAAGTKKQFQKF	EEEDVPGQAKDEL	GPSGKLWRD
					GLMTTVHAITATQKTVDGPSGKLWR	RLGDSSGPALK	PITIFQERD
					MVDREQLVQKARLA	VLDLDLFRVDKGGD	KDVLFLK
					NRVVDLMAHMASK	YSPISITSA	VIKMGVAAHKKSHEESHKE
					GPGGGPGGSHMGGNYG	PVQEAWAEDVDLRVN	SSHKTFRIKRFLA
					DPPAENSSAPEAEQGGAE	YVTTSTRTYSLG	SSHKTFRIKRF
					VVANSKESYELRYF	GGAAAQSLYIANHAY	PSIVRLLQ
					GGKKKKQVLKFTLD	RFVNVVPTFG	KDVLFLKD
					LKNGETYNGHLVS	LRPLVKPKIVK	LYLCGGDD
					MRIFAPNHVVAKSRFW	EKAEKLKQSLPPGLAVKELK	DNEFGYSNRVVDLMAHMASKE
					VSRLRSVLMSLKQTPLSR	PSQLPVGENGIV	VTIKKDVDGAY
					DPNETNEIANANSRQQIRKLIK	YNIQKESTLH	ALALREPDLEKVVRYL
					LQKRLASSVLRCGKKKVWLD	SVDIPLDKTVVNKDVFRD	IIEPSLR
					AAAGDSDSWD	FVRTNGKEPELLEPIPYEFMA	ETFSGVYKK
					GLNMCRQCFRQYAKDIGFIKLD	PAVLGFEGSANKIGVGVVRD	PDLEPGETS
					IGQTLARQMQLEDGGQL	FSGEEGEIEDDESGTEN	MADEDYEF
					RCLPTPKCHTPPLYR	YFQINQDEEEEEDED	EPIPYEFM
					KLTGVFAPRPSTGPHKLR	KLIEVDDERKLR	FDDDDIQ
					IPLDKTVVNKD	PVDLSKWSGPLS	RAAFNSGKVDIVAIND
					GPYGGGNYGPGGSGGSGGYGGRSRY	LKPRTVATPLNQVANPNSAIFGGARPREEVVQKEQE	IREADIDGDGQVNY
					PPGLAVKELK	AQERDGGNPFAEPSELDNPFQD	SRRAEEKIKSVGGACVLVA
					GFVKVVKNKAYFKRYQ	GEIETLDDY	ISEAIAKAKERGE
					RLRQIFNGTFVKLNKASINMLR	TTIAGVVYKD	ISKQEYDESGPSIVH
					AEHLTSHKYVTQM	DRDNNRVGFAEAAR	STLHLVLRLRGG
					FKEGVMVAKKD	RGLELLAASEAPRD	AEVQVLVLD
					VLVLDGRGHLLGRLAAIVAKQVLLGRKVVVVRCE	SVKAQTAHIVLED	AAMLDTVVFK
					AVRLLLPGELAKHAVSEGTKAVTKYTSSK	SGNAKIWHPAPNFKATAVMPD	YTRNTKGGDAPAAGEDA
					RLRKQAEKNVEKKIDKYTEVLKTHGLLV	RDLLHPSLEEEKK	DVNHFAPDEL
					VFGFRTHFGGGKTTGFG	IVAAGVGEF	PFADGGKTPD
					AAEKQVPGGGGGGGSGGGGGSGGGGSGGGRGAGGEENKENERPSAGSKANKEFG	STRTHNLEPYFESF	EEEETAKESTAEKDEL
					DDTSRSIIRNVKGPVREGDVLTLLESEREARRLR	RMATEVAADALGEE	SNLQVTQPTVGMNFKTPRGPV
					GVEEEEEDGEMRE	PRSLTVTLTLNNSTQTYGLQ	IQWGEDG
					LGSGSSYVQNGTGNAYEEEANKQS	RFVNVVPTFGKK	VELLKLE
					AVDFAERHGYIKGIVKDIIHD	MEDEMDMDMSPLRPQ	EVEVTIADA
					PQDSQEVTCT	EDAAVDTSSEITTKDLKEK	MVNPTVFF
					LDIQTERAYQKQPTIFQNKKRVLLG	YTVFDRDNNRVGFAEAAR	AVSEGTKAVTKYTSSK
					STGGYGSSQSSQSSYG	ASIEGINRQVEPLD	APSRKFFVG
					FNPKSSKQAKDVSRMRSVLISLKQAPLVH	RGAPVNISSSDLTG	LEQQNQVL
					LAKKGLTPSQIGVILRD	TCGQPADKASASGSGAQVGGPISSGSSASSVTVTRSY	GKFMKPGKVVLVLA
					APSRNGMVLKPHFHKDWQRRVATWF	GKVKVGVNGFGRIGRLVTRAAFNSGKVDIVAIND	SSVPGVRLLQ
					PRKIEEIKDFLLTARR	GKVLPGVDALSNI	PLWTLNKT
					LMPKKNRIAIYE	LHTKGALPLD	LEIYVQSKMDEKNAHI
					KLEKAKAKELATKLG	PFTIKPLDRKLILD	TLVITDKEKAEKLK
					TKGIPHLVTHDARTIRYPD	SSSEDKITVHFINRD	VVANSKESYELRYFQINQDEEEEEDED
					ARSPSASITDEDSNV	MRQTVAVGVIKAVD	NTLDLEE
					IPLDKTVVNKDVFR	LDFGSLSNLQVTQPTVGMNFKTPRGPV	GDGEEEDGDEDEEAESATGKRAAEDDEDDDVDTKKQKTDEDD
					FSSSAKIVKPNGEKPD	SQPAASTLESKSVQ	LEDGRTLSDYNIQKESTLHLVLRLRGG
					QLEPGRTLSDYNIQKESTLHLVLRLRGG	DAMIREADVDQDGRVNYEE	PKGGSGSGPTIEEVD
					DEEVPRSPFKVKVLPTHD	YPFNAEY	VVRSGYYKVLG
					MARLTWASHEK	AVEDLESVGKGAVH	MKPILLQGHERSITQIKYNREGDLLFTVAKD
					YDSRSGTHNMYR	LSAERAVTGYNDPETGNIIS	EKGPAVGID
					SMLRLQKRLASSVLR	HDGHDDDVIDIED	PIPYEFMA
					GILEVQAKKKANLQYYA	MDHLDIDHNKKID	SDEDEERVHEEL
					AFKDTGKTPVEPEVAIHRIR	PPGQVAASPDPTT	PENVAPRSGATAGAAGG
					DIKKVVKQASEGPLKGILG	IVTSSAGTGTTEDTEAKK	QATIIIGGKEQG
					GKCCLTYCFNKPEDK	PYQYPALTPEQKKELSDIAHRIVAPGKGILA	VRYSLDPENPTKS
					GDSKDLSEVSETTESTDVKDSSEASDSAS	EVETPNSTPPR	HLVLRLRGG
					DKDTGKPKGEATVSFDD	MRYVASYLLAALGGNSSPSAKDIKKILD	TLPTKETIEQEK
					TENFQIKQDSSTGSYS	VASSTQKFQDLGVK	FGGGTGGFGTTS
					PSKQYGLKMKTSRAFF	QERDPSKIKWGDAGAE	MEKTELIQKAKLAEQAERYD
					AHVDVKTTDGYLLR	GKAPLATGEDDDDEVPDLVENFDEASKNEAN	EFPEFQL
					DVIKGKPVRIMWSQRD	PLPQDSFEGVDEDEWD	APGQLALFS
					KINLSQKKTSI	YNNQPIDF	NKRSTITSREIQTA
					VLKQYTEAVKD	HDGHDDDVIDIEDD	YGGGGQYF
					NKITPIQSKEAY	SDFNSDTHSSTFDAGAGIALN	RFAVRDMRQTVAVGVIKAVD
					QTLGQAQAHSQEQ	GGGNYGSGNYNDFGNY	QYAKDIGFIKLD
					SRALSASHTDLAH	KDSPQTIPTYTDAL	PDTKEMLKLLD
					LGSQPPAAKDPSPSVQG	ERAVTGYNDPETGNIIS	PNSPVLLED
					VGQDARVLGGE	VELDDLGKDEL	APDDVDFF
					EVKEGAQRKWAALKEKLGPQDSD	TSSEITTKDLKEKKEVVEEAENGRD	RVAPEEHPVL
					LSVKHNPQKVGKDHTLEDEDVIQIVKK	RQSSATSSFGGLGGGTVR	LDGTCSLH
					VVANSKESYELR	SDVLELTDD	LEVQVLVLDGRGHLLG
					EDEEGATALNNHSSIPMD	ASIKKGEDFVKTLK	QERDPSKIKWGDAGAEY
					EKMLQPCGPPADKPEEN	RFAVRDMRQTVAVGVIKAVDK	FGSLSNLQVTQPTVGMNFKTPRGPV
					REFVRQYYTLLNKAPEYLHRFY	FELGGDKKRKGQVIQF	VDIPLDKTVVNKDVFRD
					ASGSHLNGDLD	EPAVYFKEQ
					DSHGVAQVRFVTGNKILR	FGQEGPGPGASEELHP
					VKKLVVKGGKKKKQVLKFTLD	FEGGEVSLEG
					WTSENQGDEGDAGEGEN	KKPKEPQPEQPQPSTSAN
					YPMPTGYSQ	FRAFDQDGDGHITVDEL
					ELLSKGLIKLVSKHRAQVIYTRNTKGGDAPAAGEDA	GGYGGGYGGQ
					EKEQIVPKPEEEVAQKKKISQKKLK	SSPSVSSTLAAKDD
					PNIQAVLLPKKTESHKPGKNK	ASTNGLINFIKQQREARVQ
					KKLVVKGGKKKKQVLKFTLD	NIIFLSDQTKEKE
					AQQNNVEHKVETFS	RMFGGPGTASRPSSS
					DFNPKSSKQCKDVSRLRSVLMSLKQTPLSR	PMFIVNTNVPRASVPDGFLS
					GGGGGGGLGSGGSIRSSY	IKRNTTIPTKQTQTFTTYSDNQPGVL
					MILTEKEQIVPKPEEEVAQKKKISQKKLKKQKLMARE	VDMKEEPLAVSKLT
					AAQDVAQRCKELGITALHIKLR	DDVVGETVGKTD
					GPMKGGNFGGRSSGP	IHAPPQELGPPVQ
					PNETNEIANANSRQQIRKLIK	IDKVRFLEQQ
					TVLSAMTEEAAVAIKAMAK	DDQKAVKDEL
					PEQPASAIVNFVSKVMIGSPKKV	INTPLTTTSGNLHGQPVS
					TYVPVTTFK	ATAEEEEDFGEEAEEEA
					LPPKIVIGYQSHADTATKSGSTTKNRFVV	PPIPVAKID
					DFAERHGYIKGIVKDIIHD	NTVAIHPTSSEELVTLR
					GQTLGQAQAHSQEQ	HSDNARLAADDF
					ELCSFSGYK	LPVGGSLEDE
					VKVGVNGFG	IVTSSAGTGTTEDTEAK
					PVNYYVDTAVRHVLLRQGVLGIKVK	LTAEVLNIGKKLYE
					AAAAAGPPLVA	DSIIAEVKAQYED
					GDDEDDAEDENNIDNRTNFDGPSAKRPKTPS	LGPKSSVLIAQQTDTSD
					PSKLDSGKELKID	DATVASEKESVM
					FGGGKTTGFG	RSAVPPGADKKAEAGAGS
					KTLTSGGHAEHEGKP	YIADKKDVYE
					RTPGNRIVYLYTKKVG	DILGKYVD
					SSTGSYSINFVQNPNNNR	AQNVGTTHDLLD
					PTKETIEQEKRSEIS	SGGGSFGDNLVT
					KYKEETIEKMQE	PPSSSSVDTSSSQPKPFRRVRLQ
					ARAKEFTNVYIKNFGEDMDDERLK	PPPTGEEDTAEKDEL
					VVNGKPQGSSSQAVATVASRPQCE	NLEPYFES
					AELEKHGYKMETS	YGLQDSDEEEEEHPS
					KMLQPCGPPADKPEEN	SVKLGHPDTL
					ANTGDRGQTNNAASASASNST	VLAELYVSDREGSD
					EDEERLEEEEQNEEEEVDN	PPTANIKPTPVVSTPSKVTAAAMAGN
					DNAGVIVNNKGEMKGSAITGPVAKE	SSATSSFGGLGG
					GVDIRHNKDRKVRRKEPKSQDIYLRLLVK	VAASEFFRSGKYDLDFKSPDD
					RLAAIVAKQVLLGRKVVVV	KYLSGIAHF
					SADGEDEGEEY	ASLKPEFVDIINAKQ
					AKAKELATKLG	DPSDDTKGFFDPNTHEN
					PSLRKSGVGNIFIKNLDKSID	NSLACQGKYTPSGQAGAAASQSLFVSNHAY
					PPAAPPAAPALS	DKTIGGGDDSFNTF
					VVASDKETYELRYFQ	PQYQTWEEFSRAAEKLYLAD
					PDTKEMLKL	KYTEVLKTHGLL
					GTSEDIKSEGDTQSN	TKGLVLGIYSKEKEDD
					ALEGLKMVEKDQDGGRKLTPQGQRDLD	SEYYDYGHGEVQD
					PPAAPALSAAD	LPPPPAEPEPEPEPEPEPALD
					DETGAKVERADGYEPPVQESV	YDPEAASAPGSGNPCHEASAAQKENAGEDPGLA
					YKEETIEKMQE	SMDNNRSLDLDSIIAEVKAQY
					AYPTQPGQGYSQQSSQPYGQQSYS	ITEESDAVLVDKSDSD
					AGNDTRNTTSDLQKTSEGT	LYTLVITDKEKAEKLK
					NVEWAKPSTN	GGEQEEERFDGMLLA
					VLDGRGHLLGRLAAIVAKQVLLGRKVVVVRCE	ESGNAKIGHPAPNF
					LVLDGRGHLLGRLAAIVAKQVLLGRKVVVVRCE	ESETTTSLVLERSLNRVHLLG
					PLADQNIKDRYYGIND	LGDIATDYHKQSHGA
					LGLLEEDDE	PSAVAKHFVALSTNTTKVKEFGID
					TYKPVKHGRPGIGATHSSRFIPLK	IREADIDGDGQVNYEEF
					VKLAKAGKNQGD	EANLAASFGKSINF
					AKGSSNSYAIKKKDELERVAKSNR	VYMDWYEKF
					VIYTRNTKGGDAPAAGEDA	TVAVGVIKAVDKKAAGAGKVT
					SASSVFQTTDTKSKRK	SVEDAARLSQEDPDYGIRDL
					GEKKAYVRLAPDYD	YVPKLYEQLSGK
					ELHGEGSSSGKATGDETGAKVERADGYEPPVQESV	SILKIHAREIFD
					KNLPYKVTQDELK	VSSSSSGAYGGGYGGVLTASD
					PDYLGADQRKTKED	YKTQVVAGTNY
					PFGAPAGAPGG	LRLPEGDLGKEIEQKYD
					MGRVRTKTVKKAARVIIEKYYTRLG	THSSTFDAGAGIALNDH
					PITGRSRGFGFVLFKESESVDKVMDQKEHKLNGKVID	SRGNPTVEVDLFT
					MIYDSLDYAKKNEPKHRLA	YEGTYKWVNPHKL
					AGSKTLQQNAESRFN	EPVPEPEPEPEPEPVKE
					AANEKAVHADFFN	AEAEPEPELEPEPDPEPEPDFEERDESEDS
					EYLKKTLDPD	FDDEEAEEKAPVK
					PREDRATWKSNYFLKIIQ	EKVVVTDVTSNF
					AVDTSSEITTKDLKEKKEVVE	LKEKKEVVEEAENGRD
					LTGVFAPRPSTGPHKLR	GLDRNLHYFNSDSFASHPNYPYSDEY
					ELDQQSTEMPRTGNGPMSVCG	QEAAAAAADGPPAADGEDGQD
					PEKFQHILR	VTGYNDPETGNIIS
					PQKDKRFSGTVRLK	VPPVQVSPLIK
					NAEVDGDDDAEEMEAKAED	SNLVEHNGVLESEAGQPQ
					PVSWADETD	FVIPDEGGPQEEQEEY
					AARSPSASITDEDSNV	KKEKIIEDKTFGLKN
					LYRPGHYDILYK	IIASDDGF
					NDLDNQIKKM	SGKLYTLVLTDPDAPSRKD
					GVLTVNGPRKQVSGPERTIPITREEKPAVTAAPKK	EDKPDMAEIEKFD
					YGGGYGGQSSM	FRAFDQDGDGHITVDE
					PHTETQQPEATAAATSNPSSMTD	KTKSQPAASTLESKSVQ
					PGTTGSGAGSGG	SLPLVDTHSKRTLL
					TAQSVGCNVDGRHPHD	VIYVPLTDKEKQWSRWK
					DQHPEMDFSKAKFN	RRPAEGPP(sub L)TNPPAPGGGSSSSKAFQLK
					PNEGIPHSSQTQEQD	PAYHSSLMDPDTKLIG
					ALKRIQKELSDLQRD	GISTASVDFEQPTRDG
					SYAKIDEKTAELKRKMFKMST	RTGEEDKKINEELESQ
					LCSFSGYK	SAPAIESVD
					DEEAEEKAPVKKSIRD	SMDMDMSPLRPQ
					VLEGKELEFYLRKIKARKGK	EDEFSLADALPEHSPAKTS
					QSSYSSYGQSQNTGYGTQSTPQGYGSTGGYG	DVGQTVDDPYATFVKMLPDKD
					KAAGAGKVTKSAQKAQKAK	ASFIDKVRF
					SLYLKVKGNVFKNKRIL	PTANLQTKEFNF
					PQTHSNRIYRMIKLG	IGGLAMACHDSF
					AVDVLVSSGEGKAKDAGQRTTIYKRD	GPIPEVLKNYMDAQY
					RKQAEKNVEKKIDKYTEVLKTHGLLV	IEEIKDFLLT
					GEATVSFDD	SGLPPPPAEPEPEPEPEPEPALDL
					PLAKDLLHPSPEEEKRKHKKKRLVQSPNSYFMDVK	VPDLVENFDEASKNEAN
					VQRTQAPAVATT	DAGAGIALNDHF
					IRSMPEQTGEK	DINTDGAVNFQEF
					KNAEEFTLRFGVDRPS	EEDKEEDEEEDVPGQAKDEL
					AASNFKSPVKTIR	YSQVSGTPLQRIGSMSSVTSNKETD
					EDDEMAAVMGFSGFGSTKKSY	DMPVDPDNEAYEMPSEQGYQDYEPEA
					PMGQKGTVEPQLEARG	GPAGDATVASEKESVM
					SNRHGLIRKYG	LGDIATDY
					VLDGRGHLLG	KIEVEKPFAIAKE
					GIRAKRAKEAAEQDVEKKK	LPPGLAVKELK
					PGVTVKDVNQQ	PNIVIAKMDATAND
					SEAGEATTTTTTTLPQAPTEAAAAAPQD	YRQSSATSSFGGLGGGS
					EVERRFDAMPFTLR	PEFVDIINAKQ
					KFGPALSVKVMTDESGKSKGFG	PPTANIKPTPVVSTPSKVT
					KHRAQVIYTRNTKGGDAPAAGEDA	NVVKTGRVML
					VLNRARPDAEKKEMKTITGKTFSSR	MIREADIDGDGQVN
					ERHGYIKGIVKDIIHD	EGDHLHNDSQIEADFRLND
					RYSGGNYRDNYDN	LVEIGLAKDDQLKVHGF
					PGELAKHAVSEGTKAVTKYTSAK	SRGPTEADELMKRVGFQYEGTYKWVNPHKL
					ENWFYTRAASTARHLYL	VDTSTRTHNLEPYFESF
					KIDLKFIDTTSKFGHGRFQTMEEKKAFMGPLKKDRIAKEEGA	VHDVKDVLDSVL
					TVGKSSKMLQHIDY	FVGTPVEKLDLLG
					AVLLPKKTESHHKAKGK	RSASPDDDLGSSN
					LFKDTGKTPVEPEVAIHRIR	SGGGGFGGGGFG
					QPTIFQNKKRVLLG	DDEVDVDGTVEEDLGKSREGSRTD
					LQTVNVDEN	NNRSLDLDSIIAEVKAQY
					DKETGKPKGDATVSYED	APSIHGGSGGRAVSVSS
					ENHHLRVSFSKSTI	EEVGVDSVEGEGEEEGEEY
					LKMVEKDQDGGRKLTPQGQRDLDRIAGQVAAANKKH	PGGFPGGGAPPSGGASSGPTIEEVD
					STQPTSYDQSSYSQQNTYGQPSSYG	PSQFELLKVL
					VAKQVLLGRKVVVVRCE	LTDTSQGELVHPKALP
					MLKNAESNAELKGLDVD	LVTYVPVTTFKNLQTVNVDED
					LFKDTGKTPVEPEVAIHRIRITLT	AAPKQPVGGGQKLL
					LGENHHLRVSFSKSTI	IPVKQADSGSSEEKQLY
					MKPILLQGHERSITQIKYNREGD	SQPDVDGFLVGGASLKPEFVDIINAKQ
					YYKASTNIQDTEGNTPLHLA	GSAQVTSHDASTNGLINFIKQQREARVQ
					LSVKEETKEDAEEKQ	ESSATSSFGGLGGGSVR
					TQMVRMILKIDDIRKPGESEE	SFGGLGGGSVR
					GAYKYIQELWRKKQSDVMRF	IDVAKVNTLIRPDGEKKAYVRLAPDYDALDVANKIGII
					VAKGGLGLILKRMVEG	VIIADCGKIEVEKPFAIAKE
					TIFQNKKRVLLG	IIEPSLRQLAQKY
					LVITDKEKAEK	PNQADEEAMTQIIRVS
					EYVGQEGKPQKLRVSCEAPGDGD	DRAPEPTPQQVAQQQ
					VFAPRPSTGPHKLR	LRVYLGASTPDLQ
					GQQQSYGQQQSYNPPQGYG	VEIDPEIQKVKSREREQIKSLNNQFASF
					YNHSGFGQGRHYTS	IREADVDQDGRVNYEE
					MVGGGGVGGGLL	LKSDEDEERVHEEL
					VVRNCSSFLIKRNKQTYS	TLVTYVPVTTFKNLQTVNVDEN
					APSRNGMVLKPHFHKDWQRRVATWFN	AKDVKFGADARALMLQGVDLLA
					AVMGFSGFGSTKKSY	VYVDLGGSHVF
					RSVLISLKQAPLVH	SMTATQLLVPSRR
					VRDMRQTVAVGVIKAVDKKAAGAGKVTKSAQKAQKAK	AASESLFVSNHAY
					GQRDLDRIAGQVAAANKKH	TKSPAVKPAAAPKQPVG
					LSKGLIKLVSKHRAQVIYTRNTKGGDAPAAGEDA	MPVDPDNEAYEMPSEEGYQDYEPEA
					AMMCNEFFEGFPDKQPRKK	PSRYISPDQLADLYK
					KGLIKLVSKHRAQVIYT	IFAGPPNYPFSDEY
					TRAASTARHLYL	PNLVPSISNKRIVG
					AKRTKKVGIVGKYGTRYGASLRKMVKKIEISQHAKYT	IYNGDMEKI
					GHERSITQIKYNREGDLLFTVAKD	TYLPTSPLL
					LEGKELEFYLRKIKARKGK	VEVGGDVQL
					PSKNQGGGLSSSGAGEGQGPKKQTRLG	DMNAANVGWNNSTFA
					FPRKPSAPKKGDSSAEELK	YRQSSATSSFGGLGGGSVR
					RSSGPYGGGGQYFAKPRNQGGYGGSSSSSSYGSGRRF	SQFQESDDADEDYGRDSGPPT
					VGGGGVGGGLL	LVAACAAGGQGHAMIVEAYPK
					DQTKAQAAAPASVPAQAPKRTQAPTKASE	RDPEQPLEGRGEEGVGEERPVKG
					EIIEVDPDTKEMLK	SSFGGLGGGSVR
					ETKAADPPAENSSAPEAEQGGAE	FEKKDKNEDKKIDFSEF
					IDRNASKSVKLED	MIIYRDLISHD
					KIVVKVLKAQAQSQKAK	MKFNPFVTSD
					NEAPWSTAGD	YSPISITSAL
					SGAPEAAEED	MQIFVKTLTGKTITLEVEPSDTIENVKAKIQDKE
					GPSPGSGPGD	LTFVELSTKAKMPIVG
					AGEKVEKPDTKEKKPEAKKVDAG	MTDQEAIQDLWQWRKSL
					TVRIVKHAFEIIHLLT	EDDDVPDLVENFDEASKNEAN
					VRYSLDPENPTKSCKSRNSNLRVHFK	IIDDINSGAVECPAS
					GLDLNSSDNQSGGSTASKG	PTDSKPEDWDKPEHIPD
					SQATNYGEDLTKNHDEL	SDAAVDTSSEITTKDLKEKKEVVEEAENGRD
					EHQVVSSDFNSD	AGKQLEDGRTLSDY
					ERVTSLGKDWHRP	SKGKIYPVGY
					YVPVTTFK	LKQSLPPGLAVKELK
					PKGKKAKGKKVAPAPAVVKKQEAKKVVNPLFE	TGYQVDKNKDDELTG
					AIVAKQVLLGRKVVVVR	AKDVKFGADARALMLQGVDLL
					IEEQKIVVKVLK	YDNEFGYSNRVVDLMAHMASKE
					EALVRHDEF	LEAQAATGF
					PRRRNKSTESLQANVQRLKEYR	IELAYEQVAKALK
					MPKKNRIAIYE	YTPSGQAGAAASESLFVSNHAY
					IAMMCNEFFEGFPDKQPRKK	KLIEVDDERKL
					KPDMGEIASFDKAKLKKTETQEKNTLPTKETIEQEKRSEIS	DVDQDGRVNYE
					APVKKLVVKGGKKKKQVLKFTLDC	FFQKLRF
					PKCPKCNKEPYFAERVTSLGKD	RVYLGASTPDLQ
					QNYSGYSSYG	ESVGKGAVHDVKDV
					GKNKWFFQKLRF	YSNRVVDL
					SIQAAPASAQAPPPAAAK	PTANLQTKEFN
					MKASGTLREYK	MKLNISFPATG
					PKKNRIAIYE	SDVLELTDDNFESRISDTGSAGLMLV
					DGGAPGPQPHGEPPGGPDAVD	AQWTKWKAMHNRLYG
					FLARRTNSTFNQVVLKRLFM	IESKTAFQEALDAAGDKL
					RTNSTFNQVVLKRLFM	GGSGGGSFGDNLV
					YNRRFVNVVPTFGKKKGPNANS	EEAEEPDMEEDDDQKAVKDEL
					IDYTGMQED	AAPAVQTKTKKTLAKPNIR
					LDSQKHIDFS	NSDTHSSTFDAGAG
					CTTVLCQPTGGKARLT	LDSLHRFVLSQAKDEL
					EDNAGVIVNNKGEMKGSAITGPVAKE	PAVGFLETISPGYSIHTYLWRRQ
					PFDSDFSCPVKLHRD	PVGGSLEDE
					VHGPRTPCEEILVKHVGSRLYS	MFGGPGTAS
					IAYSDVAKRLTK	EEAAVAIKAMAK
					RLVRIGVLDEGKMKLDYILG	YLDAIKKF
					PGVTVKDVN	VVVDRKHVPEEV
					SAPEAEQGGAE	SIHGGSGGRGVSVSS
					PAPNFKATAVMPDGQFKD	DADEDYGRDSGPPTKKIR
					MVYASQETFG	SAGGMPGGMPGGFPGGGAPPSGGASSGPTIEEVD
					MKLLTHNLLSSHVRGVGSRGFPLRLQ	EDEEMDVGTDEEEETAKESTAEKDEL
					GRGAPLAKVVFRD	DCYGYHDFGSS
					KDAASVEKVLDQKEHRLDGRVID	MATAASSSSLEKS
					LTAPPGSKEAEVQAKQQA	KKLPEMDID
					LDTSDHAHLEHITRKRSGEAAV	DMTSEEFRQVM
					QPQSGSYSQQPSYGGQQQSYG	LTLKEKLIAPVAEEE
					AIMEMGAVAADKGKKNAGNAED	EAADLGNEERKQKFL
					MARLTWASHEKMH	KVFKSLPGQNEDL
					YFIKKKLSKA	PTDSKPEDWD
					VVHVKDANGNSFATRIS	EIPPLEGDEDASRMEEVD
					VVHVKDANGNSFATRLS	TVETRDGQVINE
					VSRDTLYEAVREVLHGNQRKRRKFLE	RSFEVEEVETP
					DIDVAKVNTLIRPDGEKKAYVR	KIEEIKDFL
					MFESSAKIVKPNGEKPD	STSSEPAAKPEVD
					FLARRTNSTFNQVVLKRLF	LEPYFESF
					FEEAVIARDRALEGR	AEASGAMAKHEQILVLD
					EFSITYKPVKHGRPGIGATHSSRFIPL	EEMDVGTDEEEETAKESTAEKDEL
					IAEERDKRLAAKQSSG	PAWDPMGAL
					SEEAERSDGDPVQPAVLQVHQTS	PVQCSRDVVICPDASLED
					LVITDKEKAEKLKQ	APPSVFAEVPQAQPVLVFKLTADFRED
					DFNPKSSKQCKDVSRLR	QEFLTAAKKAR
					DEAGGSTGLLM	PAAVTSALSPEGVLSIQAAPASAQAPPPAAAK
					GKEGVHGGLINKKCYE	RFAVRDMRQTVAVGVIKAVDKKAAGAGKVT
					CNDYFVVHMKQKGKK	MEDEDTIDVFQQQTGG
					KEEAMRWFQQKYDGIILPGK	YQAELSQMQTQISETNVIL
					LGNGVAGAGEED	SYMGHFDLL
					GRMHAPGKGLSQSALPYRRSVPTWLKLTSDDVK	PEDRKPEDWDERPKIPD
					VLVLDGRGHLLGRLAAIVAKQVLLGRKVVVVR	FDDEEAEEKAPVKKSIRD
					YTSASGDEM	DDYVPKLYEQLSGK
					GPGPGSAAPPGLEAARQKLALRRKKVLS	ETFSGVYKKL
					ESAFRKLDELYGTWRKAASLK	PILGVTEAFKRD
					MPKKNRIAIYELLFKE	EKKISGGSVVEMQGD
					MVEKDQDGGRKLTPQGQRDLDRIAGQVAAANKKH	EVNADRITWL
					QAVRTYQEHKASMHPVTAMLVGKDLKVD	LTELENELNTK
					KQEYDESGPSIVHRKCF	TADDRVNPCIGGVILFH
					PRGNIKVLMATNRPDTLD	SDVSLDSEDSGAKSPGILG
					DAAVDTSSEITTKDLKEKKEVVEEAENGRD	LTYCFNKPED
					RSAVPPGADKKAEAGAGSATEFQFRGGFGRLRGQPPQ	GTKVVLDDKDYFLFRDGDILGKYVD
					PSIVRLLQCD	ALNDHFVKLIS
					PHNHVLYSNRSAAYAKKGDYQKAYED	GLPPPPAEPEPEPEPEPEPALD
					PSASASRKSQEKPREIMDAAEDYAKERYG	VTGYNDPETGNI
					FNPKSSKQAKDVSRMRSVLIS	NVADLHEKYSGSTP
					ASRKKFVEGVDSDYH	VILSMDNNRSLDL
					PGHLQEGFNCVVTNRFDQL	DPFAFIHKI
					LSEGEAAGRPAGPD	VVDLMAHMASKE
					ISENGWVEDY	SDKTIGGGDDSFNTF
					NRYKQEIGFGNWGH	IYNPTTGEF
					PSKGPLQSVQVFGRKKTATAVAHCKRGNGLIK	TTPASGERGIASTSD
					VKAPAMFN	PAAVTESKEGTEASASKGLEKKE
					ESKVSRDTLYEAVREVLHGNQRKRRKFLE	RAVTGYNDPETGNII
					IQTERAYQKQPTIFQNKKRVLLG	FVKLISWYDNEFGYSNRVVDLMAHMASKE
					PDNDTGHTMGD	ADDRVNPCIGGVILFH
					PPAMPQPVPTA	LSVKAQTAHIVLEDGTK
					PGDSDIIRSMPEQTGE	KVVDYSQFQESD
					SCIAMMCNEFFEGFPDKQPRKK	MKLNISFPATGCQKLIEVD
					SSKVSRDTLYE	ASEAIKGAVVG
					FSNQLRAELEKHGYKMETS	LGVEEVAASGSHLNGDLDPDD
					GASSGPTIEEVD	DPSDDTKGFFDPNTEEN
					VGVIKAVDKKAAGAGKVTKSAQKAQKAK	FGGPGTASRP
					SDDVKEQIYK	IYDADGDGDFDVDDAKVL
					FNVLKVTKAAGTKKQFQKF	PGGLLLGDVAPNFEANTTVGRIRFHD
					PLASKLNKVTQLTGFSD	FRVPTANVS
					DSYATHNE	DGQVNYEEFVQMMTAK
					DDEKEAEEGEDDRDSANGEDDS	SFDPVGSY
					DFGSLSNLQ	IVDPVSNL
					MAVAKVMQKDSEKNMSIKKLWK	FVNVVPTFG
					GDDLLHHHHVSGSRR	NEFGYSNRVVDL
					VVANSKESYELRYFQ	RYPDNLKHL
					PEEESVLYSNRAACHLKDGNCRD	TTIAGVVYKDGIVLGAD
					SYVTHETKHFIY	IQDLWQWRKSL
					PGHLQEGFG	KDLLHPSPEEEKR
					LLKKNWQNVRALY	WEAADLGNEERKQKFL
					IKQDSSTGSYSINFVQNPNNNR	MTPGLTPANSQASKATPKLDSSPSVSSTLAAKDD
					PARPPASKAVPTF	RQILKNPDDPDMVD
					AVAVGHVKMTDD	VPVTTFKNLQTVNVDEN
					ELRVAGIHKKVARTIGISVD	PAEPEPEPEPEPEPALD
					SPNSYFMD	TVAVGVIKAVD
					SSSQSSSYGQPQSGSYSQQPSYG	YNDPETGNII
					GRMHAPGKGLSQSAL	RYLYTLVITDK
					DKLTGVFAPRPSTGPHKLR	VNLGGSKSISIS
					YTEHQVVSSDFNSDTHSSTFDAGAGIALNDHFVK	LYTLVITDKEKAEKLKQSLPPGLAVKELK
					NSQGVDWWGN	RGTGEAEEEYVGPRLS
					SSAPEAEQGGAE	ERAVTGYNDPETGNII
					DMIREVCGFAPYERRAMELLK	RTLLIKTVETRDGQVINETSQ
					ETGKPKGDATVSYED	PAASSLPNGD
					PLVPDIAQIYKSDKEKYNRHAREWTQKYAM	MDEKYQCVKLND
					MVEKDQDGGRKLTPQGQRDLD	FFDPNTHEN
					QTERAYQKQPTIFQNKKRVLLGETGKEKLPRYYK	RSLGIPSRVITNF
					TLESTTVGTSV	LHTAANAAATATETTCQD
					GKLIKNNASTDYD	ASFIDKVR
					VRYSLDPENPTKSCK	PYEFLQSPEPAASAKT
					TAAPAVAETPD	PAVLQSSGL
					DRIAGQVAAANKKH	FSVNASSERLNMGEIETLDDY
					GEGEEEGEEY	RGTGEAEEEYVGPR
					ARGPKKHLKRVAAPKHWMLDK	RDLDAPDDVDFF
					ADESTGSIAKRLQ	YDNEFGYSNR
					AQPTQGYAQTTQAYGQQSYG	APSRKFFVGGNWK
					MKLLTHNLLSSHVRGVG	IAQKSKAEAESL
					GYVLEGKELEFYLRKIKARKG	TKSPAVKPAAAPKQPVGGGQKLL
					ATNYGEDLTKNHDEL	PAVTQHAPYFKGTAVVNGEFKD
					NVGTVEWAD	NIQKESTLHL
					NSHDGLDGPTYKKRRLD	EPAVYFKEQFLDG
					VFVHQTAIKKNNPRKYLR	APPSVFAEVPQAQPVLVFK
					PKYADLPGIARNEPDVYETSD	IDVAKVNTLIRPD
					RSRDYNGRNQGGYDRYSGGNYRDNYDN	AKKPIKYLEESDEDDLF
					LAKDTHEDHDTSTENTDESNHD	MKTILSNQTVDIPENVD
					IVRLDSQKHIDFS	YSQFQESDDADEDYGRDSGPPTKKIR
					AIHGLMSQVIKDKLFNQINIS	FQINQDEEEEEDED
					PKTEIREKLAKMYK	NSDTHSSTFDAGAGIALNDHF
					GNNPAKNRDASTLQSQKAEGTGDAK	HEPQLSDKVHNDA
					DIQTERAYQKQPTIFQNKKRVLLG	NGDADLSGMTGSRGL
					EDEKPAAKENSEGAGAKASSAGVLVS	LPEVEVPQHL
					SKIHQGAKKGLMKQNKAV	SIQEAPAVSEDLVIR
					AAGAGKVTKSAQKAQKAK	EDAAVDTSSEITTKDLKE
					GNFGGRSSGPYGGGGQYFAKPRNQGGYGGSSSSSSYGSGRRF	KKAAGAGKVTKSAQKAQKA
					SGEGKAKDAGQRTTIYKRD	EKAEKLKQSLPPGLAVKEL
					ATIAGGGVIPHIHKSLIGKKGQQKTV	RPDQQLQGEGKIID
					FGPKGFGRGGAESHTF	EVNPSLGKTPEE
					IDVAKVNTLIRPDGEKKAYVR	TVAGLALIKKYYGTKD
					MARANARLFGIRAKRAKEAAEQDVEKKK	ESRVDTLTGEVN
					DSRGGGGNFGPGPGSNFRGGSDGY	ESETTTSLVLERSLNRVHLLGRVGQD
					PDRRSVSTMNLSKYVDPVISKRLS	ERIAGEASRLAHY
					EGRLWSKAIFAGYK	GKVVSETNDTKVL
					GCELKADKDYHFKVD	MAMNAFGDM
					DLDNQIKKM	GDEDEEAESATGK
					APVPKKLLM	MDEAGQDINLNSPNKGLLSD
					YVLEGKELEFYLRKIKARKGK	AKEQGIQDPIKGGDVR
					AAPVAAATTAAPAAAAAPAKVE	SGGGSFGDNLVTR
					SEDGSGKGAALITAVACRIREAGQR	KVFKSLPGQNED
					PPSAKAAIDWFDGKEFSGNPIK	RTLLIKTVETRDGQ
					RAAPGAEFAPNKRRRY	NKNGSEADIDEGLYSRQL
					PRRLFEGNALLR	NGDADLSGMTGSRGLVLSGVLHKA
					SRNVKSLEKVCADLIR	EDIAEKSKAEAES
					GQRAKSMKFVDGLMIHSGD	RRRVDQLKSDQSRL
					VKMAAAGGGGGGGRYYG	QERDPSKIKWGDAGA
					LVLDGRGHLLGRLAAIVAKQVLLGRKVVVVR	YTLSKTEF
					GGYGGGYGGQS	AAEDVVATGADPSDLESGGLLH
					SVQVFGRKKTATAVAHCKRGNGLIKVNGRPLE	NGIYPHKLVF
					SQAKDVIEEYFKCKK	IINTFHQ
					VLRFIMESGAKGCEVVVSGKLRGQRAKSMKFVD	DYFLFRDGDILGKYVD
					AFLIEEQKIVVKVLKAQAQSQKAK	DAGAGIALNDH
					IVVKVLKAQAQSQKAK	KEEDEEEDVPGQAKDEL
					MIEPRTLQYK	GFGDLKSPAGLQVLNDYLAD
					AYPTQPGQGYSQQSSQPYGQQS	GSGLGARGSSYGVTSTES
					AKESSTVFELKRIVE	PYQYPALTPEQKKELSDIAHRIVAPGKGILAAD
					GGYGGSSSSSSYGSGR	SGSGWSSSRGPY
					QQSSYPGYG	GEDLTKNHDEL
					TVTIRTRKFMTNRLLQ	DADEDYGRDSGPPTKKI
					SNRHGLIRKYGLN	ASHPNYPYSDEY
					SKPSWADQVEEEGEDD	SDKKLPEMDID
					FEDNAGVIVNNKGEMKG	LAVDEEENADNNTKAN
					KRAGELTEDEVERVIT	AGPPPTGEEDTAEKDEL
					SLDYAKKNEPKHRLA	PGQDPEKTIGD
					FPRKPSAPKKGD	VEIDPEIQ
					ESDPSILRLAKADGIVSKNF	YIKVRAGDNKYMHL
					RFAVRDMRQTVAVGVIKAVDKKAAGAGKVTKSAQKAQKAK	LEDLEEAEEPDMEEDDDQKAVKDEL
					PEATAAATSNPSSMTDTPGNPAAP	HVPGGGNVQIQ
					LRKQAEKNVEKKIDKYTEVLKTHGLLV	APSIHGGSGGRGVSVS
					EEIIKTLSKEEETKK	FSYEESNPKD
					DGRTLSDYNIQKESTLHLVLRLRGG	STRTHNLEPYFES
					APEAEQGGA	PGPPPPPPP
					AFSHLESSDGEAGRD	RPLVKPKIVK
					FDTALKHYDKAKELD	EYDGHSTYPSHQYQ
					VIKMGVAAHKKSHEESH	AKDVKFGADARALMLQGVDLLAD
					VFRRFVEVGRVAYV	ELSNKLTLDKLD
					PATGCQKLIEVDDERKLRTFYEKRMAT	SIAVAATPIPKL
					LGLGIDEDD	MVWEGLNVVKTGRVML
					YYQKYVDEASKKEIK	PTTDKSSAALDVHIGSLSD
					LIGWGQIRRGVTIKPTVDDD	TLNDRSSIVMGEPISQSSSNSQ
					VEDPAGHQEEAKVTANNDKNRTFS	EVNPSLGKTPEEVTRTVNT
					TVESAHLAASTPVTAASDQKQEEKPKPD	LTAAKKARAGLEDL
					RAYQKQPTIFQNKKRVLLG	RQILKNPDDPDM
					QTERAYQKQPTIFQNKKRVLLG	NGFPHPEPD
					VISDEHGID	LLDVTPLSL
					AGGEAGVTLGQPHLSRQDLT	TYGEIFEKF
					ARGPKKHLKRVAAPKHWML	RRSAVPPGADKKAEAGAGSATE
					MIVPILEKMQDK	DSPQTIPTYTDALHVYSTVEGY
					AQLDAYNARMDTS	PYATFVKMLPD
					TVKDVNQQEFVR	KETSTLQVEQNGD
					RDETEFYLGKRCAYVYK	YCFNKPED
					DEDVIQIVKK	PQYQTWEEFSRAAEK
					LSEVSETTESTDVKDSSEASD	PLPSASQNAEMIETGSD
					PRRCESKKFGGPGARARYQKSYR	WYDNEFGYSNRVVDLM
					EGVMVAKKDVHMPKHPELAD	EPAVYFK
					YNTTSAVTVKSAIRRLKELKDQ	AAVDTSSEITTKDLK
					QTVNVDEN	EDAAVDTSSEITTKDL
					SFSGYKIYPGHGRRYARTD	ELYDDLGVETSDSKTEGWSKN
					PLNQDELKALKVILKG	GFVIPRGNVLFTVENTD
					GHQQLYWSHPRKFGQNSRSC	LQSRDGGNPFAEPSELDNPFQD
					HPYFNDLDNQIKKM	YQTSVESVD
					PSIGIYGLD	DEDEEAESATGKRAAEDDEDDDVDTKKQKTDEDD
					GKGVCRAQTMSNSGIK	EQISDIDDAVRKL
					VELCSFSGYKIYPGHGRRYARTD	YAKDVKFGAD
					GGAPGPQPHGEPPGGPDAVD	KVSHVSTGGGASLELLEGKVLPGVDALSNI
					ERAYQKQPTIFQNKKRVLLG	QEFLTAAKKA
					KVLKAQAQSQKAK	SDVLELTDDNFESRISDTG
					AQALQEYNN	EEKKQPVDLGLLE
					GGAPGPQPHGEPPGGPD	SVENQESVEIIND
					PPGPNVATTTVS	MDVIVPDIAVGTKRGSDELFS
					VVRNCSSFLIK	MKENFPNF
					IRLTIAEERDKRLAAKQSSG	RLLPVGGSLEDE
					ASGTLREYKVVG	YSLGSALRPSTSRSLYA
					ESEAETQQPPAAPPAAPALSAADTKPGTTG	PVANPDGY
					PKRHLEEHVDVLM	SKPHEEAGTAFIQTQQLH
					HYLGEFSITYKPVKHGRPGIGATHSSRFIPL	MQQKLVDQNIFSF
					PGKATVPKTEIREKLAKMYK	PQTGWPFFVDHNSRTTTWND
					IQKESTLHLVLRLRGG	AKDVKFGADARALMLE
					PLAKDLLHPSPEEEKRKHKKKRLV	PPMEAAGFTAQVIILNHPG
					NSAALIQQATTVKNKD	DTNADKQLSFEE
					DQVEEEGEDDKCVTSELLK	PDNEAYEMPSEEGYQDYEPE
					RKVRRKEPKSQDIYLRLLVKLYR	NVLQSSHLEDYPFNAEY
					NLVVIGHVD	INTPLTTTSGNLHGQP
					NIVVIGHVD	PTADDTSAAVTEEMPPLEGDDD
					FNPKSSKQAKDVSRMRSVL	GGLGGGSVRFGP
					FPNQTEELG	SVKLGHPDTLNQGEFKEL
					GHLQEGFG	AKDVKFGADARALMLQGVD
					LSRKRNEDEDSPNKLYT	PEVQQIMSDPAMRLILEQMQKD
					HQGPSEGTGDWS	AVGGLGKLGKDA
					KVANVSLLALYKGKKERPRS	KIEEIKDFLLT
					GFGDGYNGY	RAPSIHGGSGGRGVTVSSA
					AASVEKVLDQKEHRLDGRVID	AQLEMEDEDTIDVFQQQTGG
					GYDYTGYNYG	SGFTNTMRVVPVP
					GLEERPQRKAQPAQPADEPAEKADEPMEH	RETIPAKLVQSTLSD
					ATAEEEEDFG	GKIEVEKPFAIAKE
					EHFRVLSTVHTHSSVKSVPENLLK	GKADDMSDDQGTSVQ
					PMYQVKPYHGGGAPLRVELPTCMYR	ISGKRSAPGGGSKVPQKKVKLAADEDD
					TYGNPGSQGYGQASQSYSGYG	PYQYPALTPEQKKELSDIAHRIVAPGK
					MKVELCSF	YRNKYEDEINKRTNAENE
					FTEAESNMND	PAEGDGAQPEETPRD
					EGILEVQAKKKANLQYYA	EAAAAAADGPPSADGEDGQD
					EIRKFAMKEMGTPDVRID	AVAIGVALALRKK
					GYDGGYVQD	VDTSTRTHNLEPYFES
					AVNKVIKSYAKFSATPRYMTYN	GSGSGWSSSRGP
					RLAAIVAKQVLLGRKVVVVRCEG	RKIEEIKDFLLT
					PSASASRKSQEKPREIM	FGGGTGGFGTTSTFGQNTGFGTTSGGA
					LCFSTAQHAS	GLPPPPAEPEPEPEPEPEPALDL
					NYDYGSYSGNTQGGTSTQ	EVNPSLGKTPEEVTRTVN
					AKRTKKVGIVGKYGTRYGA	VSLTACKV
					GFSGFGSTKKSY	PTADDTSAAVTEEMPPLQGDDDTSRMEEVD
					GNGVAGAGEED	FTDCYGYHDFGSS
					PTQVSSSLSPE	SLTSLRRLAEALPKQSVDGKAPLATGEDDDDEVPDLVENFDEASKNEAN
					RVCSNRHGLIR	FRVPTANV
					DIKAKMQASIEKAH	AYLPVNESF
					LSNVLAAMRKAAAKKD	THNLEPYFES
					MMAGIDDCYT	DVKDVLDSVL
					EAKAISEQTGKELLYK	NLGGSKSISIS
					SLYNKAKKLT	IPGGLSEAKPATPEIQ
					KSIPTDNQIKARK	TDEGVPKFL
					VKETTYYD	FKKGQKVGEFSGANKEKL
					VEWAKPSTN	PAKVQSLVDTIREDPD
					RELAGGLEDGEPQQKRAHTEEPQAKKVRAQ	SESLFVSNHAY
					PGLAVKELK	RLGEASDSELADA
					KKNRIAIYELLFK	GGGGGYGGSSF
					TQPAYPAYGQQPAATAPTRPQD	PPGQVAASPD
					QVFEKSPLRVKNFG	SDGDGEISF
					TQSTPQGYGSTGGYG	PEPEPEPEPEPALD
					YAEDETDVEGTVNGVTLTSSGKRSTGN	IVDPVSNLR
					PTVGMNFK	TTGAGNPVGDKL
					TVGECRPLSKTVRFNVLKVTKAAGTKKQFQKF	DSIIAEVKAQ
					ACSTVLCQPTGGKARLTEGCSFRRKQH	AYATHPFKF
					MNFDVIKGKPVRIMWSQRD	FELPGPSQAVKGD
					LIKLVSKHRAQVIYTRNTKGGDAPAAGEDA	AIPELKASIKKGEDFVKTLK
					PAEDWAGLDE	HEASAAQKENAGEDPGLAR
					GGRSSGPYGGGGQYFAKPRNQGGYGGSSSSSSYGSGRRF	NAFGDMTS
					YQSHADTATKSGSTTKNRFVV	EVAAEEPNAAVPDEIPPLEGDEDASRMEEVD
					AMFGPKGFG	YDQVLQENSSDFQSNIA
					KDGDGTITTKELG	NVITVGPRGPLLVQD
					PGAPGGPGGAEGPMAKKHAGERD	GSLSNLQVTQPTVGMNFKTPRGPV
					RGGAGVGSMTKIYG	AKDVKFGADARAL
					EKYGINTD	FRTGEEDKKINEELESQ
					DEERLLAHQKKHDV	RAEEEYEYAFDDEPTPSPQA
					GALFGANANRKFLD	RSVENQESVEIIND
					EVNVNRSVSDQFYRYK	DVSPFLEG
					GHVDSGKSTTTGHLIYK	VDQDGRVNYE
					PPRATEPVATSNPAGDPVG	FDPNTEEN
					IIEPSLRQLAQKYNCDG	LVTYVPVTTFENLQTVNVDEN
					PIPQISSTPKTSEEAVD	EMESTATAAVAAELVSADKIED
					KVQDKKNASSRPASAISGQNNNHSGNKPD	SGSVLFTDEGVPK
					DIDGDGQVNY	PSLTVRADITGRYSNRLYAYEPADTALLLDNMKKALKLLKTEL
					YPTQPGQGYS	PAPNVTVLLR
					EKEQIVPKPEEEVAQKKKISQKKLKKQKLM	RDAIAQAVRGLITKA
					VLKVTKAAGTKKQFQKF	SLLGDIATDY
					GVTVKDVNQQEFVR	MLIKVKTLTGKEIEID
					DSSNSMQTIQKTTTRRIVDGKVVSETNDTKVLRH	LAIIDPGDSDIIRSMPEQTGEK
					QQSSQPYGQQSYSGYSQSTDTSGYG	LDQLTEEQIAEFKEA
					LERVTMLFLGLHNVRQTSMFPRDPKRLTP	KLQAQVRIGGKGTA
					AMLDTVVFK	DIFAGPPNYPFSDEY
					EWAKPSTN	PLPVPTEEGNPLLK
					KDYEEVGADSADGEDEGEEY	DDEGTLGPLPQVDGVQTQQTAEVI
					PALKRKARREAKVKFEERYKTGKNKWFFQKLRF	LHNQEYREGKHSFT
					YGGGGGYGGSSF	VVTGNMGSNDKVGDF
					GHQQLYWSHPRKF	FTDEGVPKFL
					EGTKAVTKYTSSK	NKPGPYSSVPPPSAPPPKKSLG
					QEIIEVDPDTKEMLK	MDKRELVQKAKLAEQAERYD
					SGSHLNGDLD	INYYDMNAANVGWNNSTFA
					ASLKDEVLKIMPVQKQTRAGQRTRFK	ESGFSLSGTQVDEGVRSAS
					SHRKFSAPRHGSLG	DAPAGRKVGLIA
					PGIRQHLSSVVFIKNRLYTNSH	ADVDQDGRVNYEEF
					LLKKNWQNVRALYIK	IIEPSLRQLAQ
					AQVAPKTLPWGPKR	LSAERAVTGYNDPETGNII
					RAELEKHGYKMETS	RRFVNVVPTFG
					GSGSSSGGYRGGSGGGGGGSSGGRGSGGGSSGGSIGGRGS	GKVKVGVNGFGRIGRLVTRAAFNSGKVDIVA
					YLLKNKAQFEDRN	ENTQAERSIIGM
					GVVEITGKHEERQDEHGYIS	ATDNQAIKALLQ
					PDYLGADQRKTKEDEKDDKPIRALD	MDEAGQDINLNSPNKGLLS
					EVISDEHGID	ASSERLNMGEIETLDDY
					GLHNVRQTSMFPRDPKRLTP	VANPNSAIFGGARPREEVVQKEQE
					FGFRTHFGGGKTTGFG	ITPAVVSE
					GAGGPGPGGFGAQGPKGGSGSGPTIE	RADGYEPPVQESV
					PMGGIVMTND	TTTLAFKFRHGVIVAAD
					EAPTENPAPPTQQSSAE	AEPAGGLVGE
					FQNKKRVLLG	IDKVRFLEQ
					SSRPASAISGQNNNHSGNKPD	EGFSTEERAAPFSLEYRVFLK
					YKTGKNKWFFQKLRF	HNPLLQPGKDNPPNIPSSSSKPKS
					DESDPFEVLKAAENKKKEAGGGGVGGPGAKSAAQAAAQTNSNAAGKQLRKESQKD	GPKFLKSGDAAIVD
					LVEHQAHDILT	AGSPTAPVHDESLVGPVD
					KKNASSRPASAISGQNNNHSGNKPD	DDLEDLEEAEEPDMEEDDDQKAVKDEL
					EDMDDERLK	YQVDKNKDDELTG
					APSRNGMVLKPHFHKDWQR	PLPPGWEIKID
					PGVTVKDVNQ	LAADGSLFDNPRTFS
					DIPEETESRDGEAVASES	VTNGAFTGEISPGMIKD
					QPVDLGLLE	IPGGLSEAKPATPEIEE
					VLTLLESEREARRLR	PNSPVLLE
					FEDNAGVIVN	SLLQPLNVE
					MFGPKGFGRGGAESHTFK	MVEDYRNKYEDE
					RLAHEVGWKYQ	ILGKYVD
					VAAKKTKKSLESINSRLQLVMKSGKYV	AGFAGDDAPR
					RLMVAKEARNVTMETE	GLETAGGVM
					PVISKRLSSSSATLLN	GIETAGGVM
					IVDVKANKHQIKQAVKKLYD	IREADVDQDGRVNYE
					PTEANLESAD	VPPPSAPPPKKSLG
					ARLTWASHEKMH	PSKIKWGDAGAEYVVESTGVFTTMEKAGAHLQGGAKRVIISAPSAD
					SMVGVYNGKTFNQVEIKPE	AEGTTTTAVKIGIIGGTGLDD
					EALTKHFQD	ASSLSSASAEKGSP
					VMEKPSPLLVGREFVR	MNAFGDMT
					YNMSHED	PLPAAAVGAAAEAEADEEAD
					LYIKRAQTTNSNSSSSSDVSTHS	IFAGKQLEDGRTLSD
					RSQAQQPQKEAALSS	TRTHNLEPYFESF
					NIRAVASRSADRF	RFAVRDMRQTVAVGVIKAVDKKA
					GPGARARYQKSYR	LDIDHNKKID
					LVSLLKKNWQNVRALYIKSTMGKPQRLY	AATRYIAPTILTDVD
					SSSSGAYGGGYG	GGSFGDNLVTR
					FVDFNSEED	RMATEVAADALGEEWKG
					TSWKTMRQSPP	AALRPLVKPKIVK
					SGGYGGGYGGQ	EEEILALVIDNGSGMCKAGFAGDD
					PAFSPRMPSSGFAAEGRSTLGDAEASD	GKVKVGVNGFGRIGR
					ESSHSRAGQSAAGAAPGGGVD	SILAAFSKATS
					NVYIKNFG	SKNDPPMEAAGFTAQVIILNHPGQISAGYAPVLD
					PSIKLQSSD	IGGLAMACHDSFLKAVPSQKRT
					NTYTVKYTPVQQGPVGVNVTYGGD	MADGTCQDAAIVGYKD
					MKVELCSFS	VNVVPTFGK
					KVTKAAGTKKQFQKF	ESGNAKIGHPAPN
					PDDVPHGHITSLAVKRSHRRLG	PAHLLQDDISSSYTTTTT
					LAPPKQQQHQLSAV	PVQEAWAEDVD
					LSKEDDVRQYVVRKPLN	KPVDPDGPENGPP
					PVTTFKNLQ	LGDSSGPALK
					PKTFKQHFESKHPKTPLPPELADVQA	SYGDILHVI
					GISLGPGASLKRKD	PGHLQEGFGCVVT
					SGGDSKDLSEVSETTESTDVKNSSEASDSAS	VNPTVFFDIAVDGEPLGRVS
					KLNNLVLFDKATYDKLCK	TGGIIDPKESHRLPVD
					VIPEKFQHILRVL	YDALDVANKIG
					PVNYYVDTAVRHVLLRQ	PKAPKQQPPEPEWIGDGESTSPSDKVVKKG
					ITDKEKAEKLK	QEFLTAAKK
					ASHFDRHYCGKCCLPYCFNKPEDK	DSIIAEVKAQYE
					CSFSGYKIYPGHGRRYA	LAEKLGGSAVISLEGKPL
					PKKAMAMKKDPVKKIFVG	INTPLTTTSGNLHGQPVSFL
					ITYKPVKHGRPGIG	EYKAAAGEDYKAD
					IASFDKAKLKKTETQEKNTLPTKETIEQEKRSEIS	IEEIKDFLL
					GRVRTKTVKKAARVIIE	WEAADLGNEERKQK
					DVLKDRPQEAD	LEDGRTLSDY
					DYPPLGRFAVRDMRQTVAVGVIKAVDKKAAGAGKVTKSAQKAQKAK	PAGKLKYFDKL
					LRYFQISQDEDESESED	LVRPGTAL
					TKKKEEQLKLLKEKYGINTDPPK	AEPEKNGEVVHTPETSV
					YQVKPYHGGGAPLR	DVAPNFEANTTVGRIRFH
					YGYHDFGSS	ATPFLVVRHQLLKT
					SQPPAAKDPSPSVQG	SAVPPGADKKAEAGAGSATE
					PENPTKSCKSRGSNLR	IQEHIDLGIKYDPSIGIYG
					PGKKGTPWEGGLFKLRMLFK	AVFVDLEPTVIDEVR
					AAAKDTHEDHDTETENTDESNHD	RKIEEIKDFLLTA
					EGEEEGEEY	YHKYSLIKGNF
					DYPPLGRFAVRDMRQTVAVGVIKAVDKKAAGAGKVTKSAQKAQKA	EEEEDVKLLS
					SQKHIDFSLR	YSPISITSALG
					PLRLDIKRKLTARSD	SFGDNLVT
					NFGGRSSGPYGGGGQYFAKPRNQGGYGGSSSSSSYGSGRRF	VGGSGGGSFGDNLVT
					PDYDPKKDQNPAECKQQ	NVVPTFGK
					SQASAEQPEM	EPAVYFKEQFLDGDG
					KRFSGTVRLK	EAEEPDMEEDDDQKAVKDEL
					PNGEKPDEFE	RRPENPKPQDGKETKAADPPAENSSAPEAEQGGAE
					FVVSSLQGED	APRLVQKEKID
					EIENLDKTKIKK	SEAKPATPEIQE
					VVNQCLSARS	SYFPKILTF
					MDPFPDDLT	ENTQAERSIIG
					WTSDMQGDGEEQNKEALQ	FDPNTEE
					YDRTLLVADPRRCESKKFGGPGARARYQKSYR	GAGDDDDLEDLEEAEEPDMEEDDDQKAVKDEL
					RVAIKDKQEGIE	ATVASEKESVM
					KGFGRGGAESHTFK	AEGVAVSDGVIKVFND
					LGGEAGVTLGQPHLSRQD	ITEFSDIPR
					LHTNDECVATYKGVPFEVKGKGVCRAQTMSNSGIK	WFIENEEQEYVQTVK
					KNWQNVRALYIK	DEDTIDVFQQQTGG
					GIKEDTEEHHLR	PNNIFGNRNLL
					AENDYTQQATQSYGAYPTQPGQGYS	DQDGDGHITVDEL
					EEEAEEEVA	HYEEGPGKNLP
					GAYKYIQELWRKKQSDVMRFLLRVR	REEEEDEEEELEEGTIDVTD
					MTEHALGDGTDKTSTI	MATAASSSSL
					SLKQAPLVH	KSLPGQNEDL
					LIVIQNPTE	PRKVNLGVGAYRTDD
					SGAPQAAAPAPAAHVAGNPGGD	TEYSYRQSSATSSFGGLGGGSVRFGP
					TQQATQSYG	DVDQDGRVNYEEF
					FTRHNGTGGKSIYG	VTVPPGPSL
					VFGVCHIF	MSGYDQVLQENSSDFQSNIA
					TSDHAHLEHITRKRSGEAAV	RCAENPKKAEDNVCVKK
					GPVREGDVLTLLESEREARRLR	ASGGGVPTDEEQATGLEREIMLAAKKGLD
					PNEIKVVYLR	DMRQTVAVGVIKAVDKKAAGAGKVT
					VVDHFNRIGKVGNQKRVVGVLLG	QQVDTSTRTHNLEPYFES
					DVTKPVPHLRL	EKPHSEAGTAFIQTQ
					FYLRKIKARKGK	KDYFLFR
					DKHGSYEDAVHSGALND	VQAWYMDDAPGDPRQPHRPD
					LTVNGPRKQVSGPERTIPITREEKPAVTAAPKK	ETLEDIDKNGDG
					YESSTASALVA	VTGYNDPETGNII
					KPWQNVRALYIKSTMGKPQRLY	FYGRFSSP
					ETALLSSGFS	FGGPGTASRPS
					DPEAFPALA	SEDASYITGETVVVGGGTPSRL
					IRVRVKGGGHVAQIYAIRQSISKALVA	SAAMPGASL
					LHNVRQTSMFPRDPKRLTP	LVTYVPVTTFKNLQ
					KPNGEKPDEFE	LLLPGELAKHAVSEGTKAVTKYTSSK
					LGCSTVLCQPTGGKARLTEGCSFRRKQH	KPGSDTIKPDVQKSKEYFSKQK
					LGGEAGVTLGQPHLSRQDLT	GETNPADSKPGTIRGDF
					PASTGAAKAVG	VGSQDVSLE
					SGSSYVQNGTGNAYEEEANKQS	KVLPGVDALSNI
					LRLQKRLASSVLR	YLYTLVITDK
					LVIPEKFQHILR	VYLPNINKI
					GDFDSKPSWA	ASEAIKGAVVGIDLGTTNSCVA
					MMFVKSSGS	VIAQGIGKL
					YGGGGGGGYNA	GQVAILLFKSG
					LVSEQTRVNAAKNKTGAAPIIDVVR	PLAKDLLHP
					MSETEKKIARALFNHIDKSGLKDSSVEELKKRYGG	GARPREEVVQKEQE
					HGEGSSSGKATGDETGAKVERADGYEPPVQESV	YSAPVSSSL
					RAASTARHLYL	RQSSATSSFGGLGG
					PRRRNKSTESLQANVQRLK	ACNVLQSSHLEDYPFNAEY
					SRLIKVHLDK	TKSPAVKPAAAPKQPVGGGQKLLT
					GAYKYIQELWRKKQSDVMRFLL	AGGAAQLALD
					DDEKEAEEGEDDRD	EEEIAALVVDNGSGMCKAGFAGDD
					PKRHLEEHVDVLMT	RVLFVEKKKIRSL
					AGEKVEKPDTKEKKPEAKKVDA	VKIVTVKTQ
					SYAAISQVD	SMDNNRSLDLDSIIAE
					PPRATEPVATSNPAGDPVGSTR	DMGEIASFDK
					TAQSVGCNVDGRHPHDIID	YQAELSQMQTQ
					ALLSAPNPDD	PTKETIEQEKQAGES
					GRNPFDTFFGQRNGEEGMDIDD	RGPAGDATVASEKESVM
					EFVQMMTAK	INKRTNAENEF
					SKNWQYQETIKKGDLLLNRVQKLSRVINM	LSASGAMAKHEQILV
					APVKKLVVKGGKKKKQVLKFTLDCTHPVEDGIM	YDNTTGKQWKNSVNSHTIGRY
					SIQKDSSSTNLESMDTS	DAPDDVDFF
					NSGQPERKFM	VYLGASTPDLQ
					VAGFGRKGHAVGD	IKKDVDGAYMTKVDLQAKLDNL
					ILQTFKTVA	PLPVPTEEGNPLLKHYRGPAGDATVASEKESVM
					MSLKQTPLSR	GPPPPPPPP
					PRKIEEIKDFLLTARRK	RAPSIHGGSGGRGVTVSS
					HGRPGIGATHSSRFIPLK	TTIAGVVYK
					EQEMATAASSSSLEKS	DNMKKALKLLKTEL
					PKYADLPGIARNEPDVYE	MFGIDRDAIAQAVRGLITKA
					DPAKRISGKMALNHPYFNDLDNQIKKM	GGIIDPKESHRLP
					TESKTSDVNETQPPQSE	IPVKQADSGSSEEKQLYN
					SSVLRCGKKKVWLD	TNGKEPELLEPIPYEFMA
					SLVIPEKFQHILR	ISWYDNE
					KVVSETNDTKVLRH	DAPEEEDHVLVLRKSNFA
					EPGVEVEVTIADA	TRESSSIYISKYLMDEGAHLHIYD
					IVEPSQNEES	FFDPNTE
					VEENKKLKAKLAQYEPPQEEKRAE	FNSDTHSSTFDAGAG
					GKTLTSGGHAEHEGKPY	TYQDIQNTI
					KAEKLKQSLPPGLAVKELK	LTKAVCVLKGDGPVQGIINF
					VQAKKKANLQYYA	WLRVVANSKESYELRYFQINQDEEEEEDED
					PLAKDLLHPSPEEEKRKHKKKRLVQSPNSYF	SHYEEGPGKNLP
					TRAASTARHLYLR	ESRVDTLTGEVNF
					GKVRGLRARVHQAAVRPKGEAAPGPAPPAPEATPPPASAAGKDWAFINTNIFARTKID	PLTTTSGNLHGQP
					LGLTDPNGGLA	DLGVETSDSKTEGWSKNF
					SQSTDTSGYG	MGGPMHNEVPPPPN
					QLFDDESD	GGIIDPKESHRLPVD
					VIKMGVAAHKKSHEES	LGDIATDYHKQSHGAA
					YVLDDSDGLG	ILNPDNSF
					NVFGVCHIF	DLDTNADKQLSF
					NREWEFQKYGH	PEGSKLLDDAMAADKSDEWFAKHNKPKASG
					NLPINGNGKQ	SLLQPLNV
					PTNTMHYGS	GSAVISLEGKPL
					EEGDTQTEETQPSETK	MKTILSNQTVDIPENVDITLK
					LQLQAASNFKSPVKTIR	YKSCAHDWVYE
					PFRDWYPHSRLF	NVITVGPRGP
					PGRGAPLAKVVF	ETLEDIDKNGDGFVDQDE
					GGYGGGYDNY	PVQPAVLEVHQTS
					VSEKGTVQQADE	STLSDLRVYLGASTPDLQ
					AEQNRKDAEAWFNEKSKEL	IVRANTFVAELKGLD
					FSSMAEVD	AVGVIKAVD
					SEKGTVQQADE	IENEEQEYVQTVK
					AEPPHQNGECYPNEKNSVNMDLD	AQNVGTTHDLL
					AAKSDETAAK	IVQPIISKLYGSAGPPPTGEEDTAEKDEL
					NQGGYGGSSSSSSYGSGR	KKEETQPPVALKKEGIRRVG
					DFSHYEKRQEEEESVKKERQGRGK	FNSDTHSSTFDAGAGIA
					PFDEDDKDD	GYLRSVFALTNGIYPHKLVF
					PPRIQVTAEPEAPD	DALGEEWKGYVVR
					RETGKLKGEATVSFDD	VEMKDLEDES
					NQREHTALLKIE	YRDLDAPDDVDFF
					PTGKIGPKKPLPDHVSIVEPKD	SKPEDWDKPEHIPD
					LLNKAPEYLHRFYG	PSILGYSLHGSSGEIESVDDY
					DLFDDDDIQ	EVVVTEIPKEEKDPGMGAMGGMGGGMGGGMF
					MKVELCSFSGYKIYPGHGRRYARTDGKVF	VVIVLTGWRPGSGFTNTMRVVPVP
					KKDEEEDMSLD	KLPKQPVIVKA
					LDIQTERAYQKQPTIFQNKKRVL	MRYVASYLLA
					YKVASAEYHRKAL	MKPAVDEMFPEGAGPYVDL
					KVTIAQGGVLPNIQAVLLPKKTESHHKAKGK	VNLGGSKSISI
					YAIKKKDELERVAKSNR	YYDMNAANVGWNNSTFA
					YPRDYQYSDQGIDY	SLLGDIATD
					DAAVDTSSEITTKDLKEKKEVVE	DVELDDLGKDEL
					KRLAAKQSSG	KKTVTPAKAVTTPG
					TVHAITATQKTVDGPSGKLW	DMTSEEFR
					RIAGQVAAANKKH	IETIINTFHQY
					ERDPSKIKWGD	SLPHENKPLTLSNYQTNKAKHDELTYF
					PSRGTRPEDSSVLIPTDNSTPHKED	RTHNLEPYFES
					TMNFDVIKGKPVRIMWSQRD	SSWWTHVEMGPPDPILG
					IEEVSDTSSLQPQASLKQD	VRLLLPGEL
					GVVEITGKHEERQD	SDPSDDTKGFFDPNTE
					ERYKTGKNKWFF	MEQVNELKEKGNKELSVGNIDDALQCYSEAIKLD
					ADRTEMLSESKNILDELKKEYQEIENLDKTKIKK	DEETVRKAMEAVAAQGKAK
					TKDKKDEEEDMSLD	SVNAVMKVID
					ISIKVPNLPSFK	AVRDMRQTVAVGVIKAVD
					SFQKIQVRLVR	VKQIESKTAFQEALDAAGDKLVVVD
					ASSVFQTTDTKSKRK	PPIPVAKIDATSASVLASRFD
					LKQAPLVH	VSVSTSHTTISGGDSRGGGGGGY
					PSEGLMNVLKKIYE	SDVLELTDDNFQSRISDTGSAGLML
					VGPFAPGITEKAPEEKK	AGKEGNNPAQNGDAKTDQAQKAEGAGDAK
					AKSNYKMMFVKSSGS	GGGGGSFGAGGGF
					LKKNWQNVRAL	IDQDARDL
					DATLSGKRMQSLSLNK	IFAGKQLEDG
					EKPSPLLVG	NLMADGTCQDAAIVGYKD
					CFNKPEDK	TSSPSILTL
					GHQQLYWSHPRK	YVLAVKWGEEHIPGSPFHVTVP
					FSETGAGKHVPRAVF	GYSEHFVEF
					ITQNGDYQLRTQ	AVGGLGKLGKDAVED
					AKRTKKVGIVGKYGTRY	FVNMVEKGIID
					PDTKEMLKLLDFGSLSNL	VVVPSTFEPNKEGDF
					LRNAAEELKPRNKK	SHSAAAAGE
					PTADDTSAAVT	SEEFRQVM
					PVEKALRDAKLD	GGEQEEERFDGML
					KADIDLTKRAGELT	PGVTVKDVNQQEFVRALAAFLKKSGKLKVPEWVD
					RSVLMSLKQTPLSR	VNTSTGTNNLEPLLENY
					MAITAGSEEPD	YSPISITS
					GPSWDPFRDWYPHSRLF	IVRPDNTY
					VAKVNTLIRPDGEKKAYVRLAPDYD	LVRPGTALEL
					GKFMKPGKVVLVLAGRYSGRKAVIVKNID	KTVETRDGQVINETS
					KIDKYTEVLKTHGLLV	IPGGLSEAKPATPEIQEIVD
					SDMQGDGEEQNKEALQDVEDENQ	ETVHEILCKLSLEGDH
					PRKIEEIKDFLLTARRKDAKSVKIKKNKD	VGQTVDDPYATFVKMLPDKD
					PKYADLPGIARNEPD	GIDRDAIAQAVRGLITKA
					TKAQAAAPASVPAQAPKRTQAPTKASE	PAYHSSLMDPD
					LPRQATPGVPAQQSPSM	EEEDKKEDVGTVVGIDLG
					LSPKKVGDDIAKATGD	DIQKDLKDL
					LHNVRQTSMFPRD	TSPKALVIGKDH
					AKDIGFIKL	PPAEDSSAPEAEQGGAE
					LLRGPSWDPFR	LYTEKFEEF
					SLGKDWHRP	EEGLTLNLE
					PEMIGHYLG	FIDKVRF
					ASRFLHPEVTETMEKGFSK	LDDKDYFLFRDGDILGKYVD
					RIEDVTPIPSDSTRRKGGRRGRRL	SQEEITQGFEETGD
					TAQSVGCNVD	ESIRKEVKGDLENA
					RLAAIVAKQVLLGRKVVVVRC	DVVFTDE
					PVKHGRPGIGATHSSRFIPLK	PAWDPMGA
					LTHTMEHEDVIQIVKK	PLFSMKDGN
					EKSESPKEPEQLRK	SSEPVVIM
					ATGEDASSPPPKTEAASD	VEDLESVGKGAVH
					FTRMQDIPEETESRDGEAVASES	TVDGPSGKL
					YGGYDGGYVQ	GAAGDWGERAN
					SGLKKQELLEALTKHFQD	SPLRPQNYLFG
					TRQVCPLDNREWEFQKYGH	PGQAKDEL
					KNRIAIYELLFK	IVAPPGGRANITSLG
					AKKGGEKKKGRSAINEVVTRE	ESIGTGYDLSASTFSPDGRVF
					TERRVPFSLLR	AESDFVKFDTP
					DISNGYDDSEDGGHTLGD	DIAALVVD
					APSRNGMVLKPHFHKDWQRRVAT	ENTQAERSIIGMID
					MCNEFFEGFPDKQPRKK	PSPVSSTVPAPSP
					PSLRKSGVGNVFIKNLDKSIDNKALYD	THNLEPYFESF
					PENVDITLKGRTVIVK	TGYLNTVTV
					VKLAKAGKNQGDPKKMAPPPKEVE	AAAATDIVDSQYDAAAQGRLIAS
					FYQPTVGMNFKTPRGPV	FQESDDADEDYGRDSGPPTKKI
					PEGAGPYVDL	LDAAGVASL
					GPKGGSGSGPTIEEVD	MIKLGLGIDEDD
					MGRVRTKTVKKAARVIIEKYYTRLGND	VTGYNDPETGNIISL
					VKYTPVQQGPVGVNVTYGGD	LEEAEEPDMEEDDDQKAVKDEL
					PGVTVKDVNQQEFVRALAAFLKK	YALPHAILRL
					PSVRPSVDEILKKLSTFSK	PEAASAPGSGNPCHEASAAQKENAGEDPGLAR
					EKSESPKEPEQLR	GQYVPRIMFVD
					AAKDSILRRARGMFTAEDLR	LEVAQTTALPDEDDDL
					VVASDKETYELRY	EDSPNKLYTLVTYVPVTTFKNLQTVNVDEN
					KTLVTRTQGTKIASDGLKGRVFE	PLTTTSGNL
					SGFSLEDPQTHANRIYR	YGSAGPPPTGEEDTAEKDEL
					YKAGMTHIVR	AAVAGGAPSVG
					GHQQLYWSHPRKFGQGSR	PGGLLLGDVAPNFEANTTVGRIRFHDFLG
					PDVMKPQDSGSSANEQAVQ	KLTGKDVNFEFPEFQL
					SNSYAIKKKDELERVAKSNR	VSTTYSGVTR
					PPPAPVQDRSPSPRHPDVS	IETILNT
					SYAIKKKDELERVAKSNR	IETIINT
					SPESQASAEQPEM	SAGYAPVLD
					VLQVHQTS	DESFTRGSDSLIKGKK
					SRGYVKEQFAWRHFY	LYWSHPRKF
					EATSVDTQRTKGQD	PSPVSSTVPAPSPLSAAAVSPSKLPEDD
					VKPYHGGGAPLR	DLGVETSDSKTEGWSKNFKL
					KGDSGVDTQNSEGNADEED	GAPVNISSSDLTG
					PPAENSSAPEAEQ	ISGNEGNW
					SPRGGMKKKTTHFVEGGDAGNREDQINRLIRRMN	DSIIAEVKAQYEDIAQ
					EKEQIVPKPEEEVAQKKKISQKKLKKQKLMA	MRQTVAVGVIKAVDKKAAGAGKVT
					KAQAAAPASVPAQAPKRTQAPTKASE	APSIHGGSGGRGL
					TIACNDYFVVHMKQKGKK	RGAPVNISSSDLTGRQDTS
					MELNGSQGTSGSANDSQHD	WSGSGGLGAKEQGIQDPIKGGDVR
					AKIKARDLRGKKKEELLKQLDDLKVE	QGVDNAAGQAGNEAGRFG
					PGHLQEGFGCVVTNRFN	GKDVNFEFPEFQL
					VQHVNFTNRPSVIHV	IINTFHQY
					AMFGPKGFGRGGAESHTFK	SALRPSTSRSLYA
					SKDLSEVSETTESTDVKDSSEASD	IIEPSLRQLAQKYNCDK
					ARRTNSTFNQVVLKRLF	KVVKVANVSLLALYKGKKERPRS
					AVAVGHVKMTDDELVY	VNLGGSKSIS
					LAANEKAVHADFFN	TEVHPDYGSHIQ
					APKFPDSVEELR	GYSNRVVDL
					ARGPKKHLKRVAAPKHWM	GSFRGSYGSSSFGGSYGGNF
					AQDVAQRCKELG	ILSDPSDDTKG
					LTNSHDGLD	VRFLEQQNQV
					AGGAAAAASDLG	KDSPQTIPTYTDALHVYSTVEGY
					GAPGPQPHGEPPGGPDAVD	TTEDTEQDEDEEMDVGTDEEEETAKESTAEKDEL
					GGRKLTPQGQRDLD	FAKALANVNIGSL
					PPAENSSAPEAEQG	LEQEPTAEQLAQIAAENEED
					PSAVEEGAAAD	GGNFGFGDSRGGGGNFGP
					GNEEDKENQGDETQGQQPPQRRYR	MVEDYRNKYEDEINKRTNAENE
					GVYKKLTGKDVN	IVDPVSNLRL
					QQSSYPGYGQQPAPSSTSGSYG	ASSPGGVYAT
					ESKNILDELKKEYQEIENLDKTKIKK	LGDIAADY
					MAGIDDCY	FGYSDRVVDLMAHMASKE
					VASEDYGDTL	TKSPAVKPAAAPKQPVGGGQKL
					FSGYKIYPGHGRRYA	IAVDGEPLGRVSFEL
					QKQPTIFQNKKRVLLG	SLLEPLHL
					GRRKIAFAITAIKGVGRRYAHVVLR	EPAVYFKEQFLDGNG
					RKGKEKKEEQVISLGPQVAEGENVFG	GDRGLPLEGSAKGKVQAELSQPLTAGGAISELL
					SMPEQTGEK	SSLLEKGLD
					KFQHILRVL	EKKAYVRLAPDYDALDVANKIGII
					ASDYEVAPPEYHRKAV	SSPGGVYAT
					EAVIARDRALEGR	PEIQKVKSREREQIKSLNNQFASF
					MSYEQLMQ	EPAVYFKEQFL
					VLHPGKATVPKTEIREKLAKMYK	VANPNSAIFGGARPREEVVQ
					PSQMEHAMETMMFTFHKFAGDKGYLTKEP	DAPEEEDHVLVL
					MILKIDDIRKPGESEE	RQSSATSSFGGLG
					DSSVEELKKRYGG	ASEAIKGAVVGIDLGTTN
					FEFPEFQL	PSMVSAEELEVQKGSLGISQEEQ
					TMEKAGAHLQGGAKRVIISAPSAD	IYDSVKVYF
					EEFPAEDWAG	EPLLPGGATLLQAEEHGGLVR
					KVKEGMNIVEAMERFGSRNGKTSKKITIAD	GIVSKNF
					FNSDTHSSTFD	DGYSGVEV
					PGHSATSSTLGTTGSVPTSTD	PGARVLIVSED
					FSLRSPYGGGRPGRVKRKNAKKGQGGAGAGDDEEED	FGEKTYL
					PKTGDEKDVSV	GGSAVISLEGKPL
					LGGPEAAKSDETAAK	VRDMRQTVAVGVIK
					ALDQEIIEVDPDTKEMLK	ASYEFVQRL
					LAKHAVSEGTKAVTKYTSSK	SIIAEVKAQY
					VSKHRAQVIYTRNTKGGDAPAAGEDA	ETVAVGVIKAVD
					IMRYLPREVD	PVDLSKWSGPLSLQEVDEQPQHPLHVTYAGAAVD
					AYDAFKHAVSD	PGVTVKDVNQQEFV
					ATGDETGAKVERADGYEPPVQESV	EIATYRTLL
					KQLQSEQPQTAAARS	ECISIHVGQAGVQIGN
					PRQNVSPAPEGQV	RNKYEDEINKRTNAEN
					EDAKWTSQHSNTQTLGK	RVVTSEDQVQEGTKVLK
					VKSLESALKDLKIK	KNEEGAPQEGILE
					PGSPYRVVVP	DAAKNQVAMNPTNTVFD
					VQRLTYRRRLSYNTASNKTRLS	PILLTNSHDGLD
					TTSAVTVKSAIRRLKELKDQ	VTTLDIVRANTFVAELKGLD
					QCDPSSASQF	NLNMEAD
					LQAKKEEIIKTLSKEEETKK	YGEDLTKNHDEL
					PIEAPPSLYS	KPEELVDYKSCAHDWVYE
					YNGRNQGGYDRYSGGNYRDNYDN	FAVRDMRQTVAVGVIKAVD
					APIPKTVGRIKLD	KIEEIKDFLL
					LDMSYEQL	LKPRTVATPLNQVANPNSAIFG
					PAKKGGEKKKGRSAINEVVTREYT	KPLKDVIIAD
					EQKIVVKVLK	SKSPDLEASLDTLENN
					CDIRPEIHENYRING	NQAIKALLQ
					AQGPKGGSGSGPTIE	DGYEQAARV
					PVRKVGGGGTAGGDRWEGEDEDEDVKD	PAAVTSALSPEGVLSIQAAPASAQAPPPAAA
					PKEVMNADD	DDKTDHLSWEWNLTIKKDWKD
					RSSGGSYRDSYDSYATHNE	VNVVPTFG
					YCGQVFEKSPLRVKNFG	GGVKVERQVFGEATKQPGITFIAAKFDGILG
					IQAVLLPKKTESHHKAKGK	SLDLDSIIAE
					PAWDETNL	MPSEEGYQDYEPEA
					PVRKVGGGGTAGGDRWEGED	YYIFIPSKF
					AAPASVPAQAPKRTQAPTKASE	NIIPASTGAAKAVG
					RVAQKKASFLRAQERAAES	VREEEIEVDS
					GGGPGGGNFGGSP	VAADALGEEWKGYVVR
					PDGHDVDD	YEEGPGKNLP
					SKLDYKPV	FFDPNTEE
					DKATYDKLCK	DSGDGVTHTVPIYEG
					EQKIVVKVLKAQAESQKAK	TTIAGVVYKDGIVLG
					YKASTNIQDTEGNTPLHLA	ESGLGLGLG
					PNKRISAKAALAHPFFQDVTKPVPHLRL	GFGDSRGGGGNFGP
					DRQSGKKRGFGFVTFDDHD	EIPKEEKDPGMGAMGGMGGGMGGGMF
					PEGSVANKFYVHNDIFR	FKELDINTDGAVNFQEF
					ETNENANTPAARLH	APSIHGGSGGRGVDVS
					MAPSRNGMVLKPHFHKD	PRISVNNVL
					FNPKSSKQAKDVSRMR	PAGGHGGFGTTS
					ASLKDEVLK	IQVYEGERAMTKDNNLLGKF
					PAAAPASSSD	SNLVEHNGVLE
					GVDIRHNKDRKVRRKEPKSQDIYLRLL	SQEEITQGFEETGDTLYAPYSTH
					NWECAIPGKKGTPWEGGLFKLRMLFK	NSDTHSSTFDAGAGIA
					VTWANDGY	SIHGGSGGRGLSVSSA
					DGRGHLLGRLAAIVAKQVLLGRKVVVVR	RNKYEDEINKRT
					APQKDRKPKRSTWRFNLD	VFDRPLPVSRL
					LFKDTGKTPVEPEVAIHRIRIT	VEVTEEGAEAAAATAVVG
					DVESQKILQRSQAQQPQKEAALSS	AEWDDYVPKLYEQLSGK
					GHQQLYWS	EEITQGFEETGDTL
					YTQQATQSYG	VNLGGSKSISINVAR
					RIGVITNRERHPGSFDVVHVKD	MQIFVKTLTG
					TVELQISLKNYDPQKDKRFSGTVRLK	LIEVDDERKL
					SLGSVQAPSYG	AVLLVGYGTDSASGMDY
					GPYMVKMLK	EEEIEVDS
					MENNGSQGTSGSANDSQHD	EAKAISEQTGKELLY
					SWQKKVLD	GSHSMRYFYTSVSRPGR
					KILSYKIGKEMQNA	MLTELEKALNSIIDVYHKYSL
					VELCSFSGYKIYPGHGRRYA	LPPPPAEPEPEPEPEPEPALDL
					HYLGEFSITYKPVKHGRPGIG	PVVKQRVLFVEKKKIRSL
					LAAEDSGGDSKDLSEVSETTESTDVKDSSEASDSAS	NAANVGWNNSTFA
					KATYDKLCKEVPNYK	LVAKLKEIGRI
					PSGASTGIYE	AVEKPPSEKPRL
					ILKIHAREIFD	AAGQAGNEAGRFG
					QKPWSQHYHQGYY	EYCFNKPEDK
					GKKYKNIVLLK	TGYQVDKNKDDELT
					WFYTRAASTARHLYL	AAVPSGASTGIYEALELRD
					QWSQLKEQISDIDDAVRKL	IEENDEVLVAGFGRKGHAVGD
					PVPAAAPASSSD	YREHVKPLFNMEDK
					MAEIEKFDK	SNTQAERSIIGM
					VPTKRPPVLRAGVNTVTTLVENKKAQLVVIAHDVD	GSFGDNLV
					VRYSLDPENPTKSCKSR	TYISWKEEL
					IVTVGECRPLSKTVRFNVLKVTKAAGTKKQFQKF	SAFATPFLVVRHQLLKT
					ESSHSRAGQSAAGAAPGGGVDTRDA	GESDDSILRLA
					PLAKDLLHPSPEEEKRKHKKKRLVQSPNSYFM	SSWWTHVE
					GVDIRHNKDRKVRRKEPKSQDIYLR	PDPRKVNLGVGAYRTDD
					DYSDITSSK	EAHLQWMVVRN
					SAAPAGGDKKVIATKVLG	EKEQIVPKPEEEVAQKKKIS
					FINRNDTKEDVFVH	RPLVKPKIV
					PREDRATWKSNYFLK	NADMNTFPTFKFED
					VKMAAAGGGGGGGRYYGGGSEGGRAPKRLKTDNAGDQHGGGGGGGGGAGAAGGGGGGENYDD	NYVPEVSAL
					EVESIELPMD	AAKNQLTSNPENTVFDAKRLIGRTWND
					GKFMKPGKVVLVLAGRYSGRKAVIVKNIDDGTSDRPYS	IIEPSLRQLA
					GECRPLSKTVRFNVLKVTKAAGTKKQFQKF	EASDGIMVA
					FAERHGYIKGIVKDIIHDPGRGAPLAKVVFRD	GGLGGGSVRF
					MVETNSQDRPVDDVKIIKAYPSG	VGVIKAVD
					PAQKLRQEVKQNLH	IDPEIQKV
					WTSDQQDDDGGEGNN	GGGSFGDNLVTR
					RVQKLSRVINM	DEIVNNENKDVL
					YYAQTSPQGMPQHPPAPQGQ	DAPEEEDHVLVLRKSNFAEALAAHKYLL
					ETAPEDAQKSSSPAPAD	YVTGPGGVD
					VIKGKPVRIMWSQRD	MTPGLTPANSQASKATPKLNSSPSVSSTLAAKDD
					QYFAKPRNQGGYGGSSSSSSYGSGRRF	NVAEVDKVTGRFNGQ
					LTQANKLGV	AEHVEGEDLQQED
					IDESSPGTEW	MDMSPLRPQ
					PKTDHRLGKVGR	IAKIPNF
					GNEDEEAESATGKRAAEDDEDDDVDTKKQKTDEDD	ADNFELHDALSGSGNPNPQ
					FSTAQHAS	MQTQISETNVILSMDNNRSLDL
					ALRYPMAVGLNKGHKVT	ANKEKLEATINELV
					EVRTPSQLSDNNCRQ	LFTSKGLFR
					ERDKRLAAKQSSG	VQAWYMDDAPGD
					KGNYAERVGAGAPVYM	LDELSEQ
					PSLRKSGVGNVFIKNLDK	EFGYSNRVVDLMAHMASKE
					QVLKFTLD	GGGYDNYGGGNYGS
					KAQQNNVEHKVETFSGVYKKLT	SSHLEDYPFDAEY
					IGDIVTVGECRPLSKTVRFNVLKVTKAAGTKKQFQKF	LSLLGDIAT
					TYGQPTDVS	ASEAIKGAVVGIDLGTTNSCVAVMEGKQAKVLENAEGARTTPSVVAFTAD
					GLIKLVSKHRAQVIYTRNTKGGDAPAAGEDA	SDVLELTD
					IGQDIQPKRDLT	ESRAQLGGPEAAKSDET
					NGEKPDEFE	LSEDKKNIILEEGKEILVGDVGQTVDD
					NSYFMDVK	SRGPGTSFEFAL
					PVDLGLLEE	AAAQQADGARSAVVAAGGGSSGQVTSNGSIGRD
					GRMHAPGKGLS	DAPEEEDHVLVLRKSNFAEALAAHKYL
					EKSESPKEPEQLRKLF	GKVKVGVNGFGRIGRL
					MQDIPEETESRDGEAVASES	MTPGLTPANSQASKATPKLD
					PTGKIGPKKPLPD	VLDLDLFRVD
					GVPFEVKGKGVCRAQTMSNSGIK	FVEAVEQNTLQE
					KGGKKKKQVLKFTLD	ADGSLFDNPRTFS
					SSLSPEGTLT	RKSPENTEGKDGSKVTKQEPTR
					TFSAFGNILS	FTQMSQY
					LQKRLASSVLR	GGGSFGDNLVT
					EHTALLK	SLHRFVLSQAKDEL
					HTMEHEDVIQIVKK	SKGLFRAAVPSGASTGIYE
					ESMAQYWKRNNK	PTADDTSAAVTEEMPPLEG
					HLQWMVVR	MEGLTAKVF
					TVRGMLPHKTKRGQAALDRLK	LNVSSISRKSEDDEKLK
					KVMDQKEHKLNGKVID	SPVRGQDSEQPQAQ
					ARRTNSTFNQVVLKRLFM	YIRPEIF
					GTVQQADE	SVKEMAKGITYDD
					RNFGSYVTHETKHFIYFY	PESEADRAAVEDINPADD
					PKRAKAMKTKEPVKKIFVGGLSPDTPEEKIREYFGGFG	EHIPGSPYRVVVP
					KVQQVSEGAPYNGT	VVPEMTEILKKK
					PAKRISGKMALNHPYFNDLDNQIKK	PLVGLVLLVILVTVLQRRRPAWLPVRL
					GLAVRRACYGVLR	ADLWPRIASNAGSIA
					GAPEAAEED	KKEKIIEDKTFGLK
					TNQYGILFKQEQAHD	APSIHGGTGGRGVSVS
					SAKIVKPNGEKPDEFE	MIIYRDLIS
					TDEQALEDHFS	PKEPEQLRKLFIGGLSFETTDDSLREHFEKWGTLTD
					VEDPEGNKEEAQVTPDSD	GTGQMEGRFTGQ
					PYGGGGQYFAKPRNQGGYGGSSSSSSYGSGRRF	GFEETGDTL
					RRVPFSLLR	AGAEYVVESTGVFTTMEKAGAHLQGGAKRVIISAPSAD
					IRKNAQLNIELEAAHH	TLLIKTVETRDGQ
					SASKYAALSVDGEDENEGEDYAE	QVDKNKDDELTGF
					PMPTGYSQ	KASASGSGAQVGGPISSGSSASSVTVTRSY
					DHSQVEGPESLR	GFGDLKSPAGLQ
					KTETQEKNTLPTKETIEQEKRSE	EKGPAVGIDLGTTYSCVG
					LEELRVAGIHKKVARTIG	FKKGQKVGEFSGANKEK
					GVMNGEYYQ	GGLGGGSVRFG
					TGKPKGEATVSFDD	PPALASKNAEVTG
					PYSQQIRLQQQQAQQPLQQQQQRNAYTRF	EDKPDMAEIEKFDKSKL
					LQVLTKNKDNHNL	SESGLNSEKVA
					GEEEGEEY	PAPVAEEAAPSAVEEGAAAD
					TLLESEREARRLR	PVPEEEEGFEGGD
					NKWFFQKLRF	YLVPDMD
					KETKAADPPAENSSAPEAEQGGAE	ADNFELHDALSGSGNPNPQG
					PEEESVLYS	NYIDKVRFL
					AVDGVMNGEY	GILNPSQPGQSSSSSQT
					QQATQSYG	DVAPNFEANTTVGRIRFHDFLG
					PQALSEHLKNPVIAQKIQKLM	PYQYPALTPEQKKELSDIAHRIVAPGKGILAADESTG
					SIKTGFQAVTGKRAQLRAKAN	FGLPRLPEE
					LDKPDMGEIASFDKAKLK	YQTKYQEL
					TGCQKLIEVDDERKLR	ETVHEILCKLSLEGD
					FSADETWDS	TLAIIDPGDSDIIRSMPEQTGEK
					VEGPSQAKIECDDKGD	TEKEQIVPKPEEEVAQKKKISQ
					ISDEHGID	APKQPVGGGQKLL
					VHGPRTPCEEILVK	LKPRTVATPLNQ
					YDQAVVSND	AGAGAGAGARGGAAAGVEARARD
					IGESFDDY	ALAKGEVTEM
					PQYQTWEEFSRAAEKL	GKITVDELKLKSDEDEERVHEEL
					IVRLDSQKHIDF	AEEPDMEEDDDQKAVKDEL
					IRNIGKTLVTRTQGTKIASDGLKGRVFE	AAAAAAAAAKSAGLGAAGANPLGLPYY
					ITSKEDLNCQEEED	EEEDKKEDVGTVVGID
					PPNINWKEIMKVD	WVNPHKL
					VSLADLQNDEVAFRKFK	LPDEDDDL
					YAMNFNPIISRKDITGKLKD	RDVDPGEHYI
					TVRFNVLKVTKAAGTKKQFQKF	DVKDVLD
					PKTREEFLTLIRS	PEAVKPDDWDEDAPAKIPDEEATKPEGWLDDEPEYVPD
					TKEDVFVHQTAIKKNNPRKYLR	LEPYFES
					TDRETGKLKGEATVSFDD	DEVAQLKKSADTLWDIQKDLKDL
					VRYSLDPENPTKSCKSRNSNLR	LQVLQEGVLC
					PRRRNKSTESLQANVQRLKEYRSKLIL	IGIPTSENPFKD
					APRKGKEKKEEQVISLGPQVA	NRFDQLFDDESD
					DAMAADKSDEWFAKHNKPKASG	RRAMAGLGQPLPQEEL
					DTSHEDMIH	FIIDDKGILR
					DIKKVVKQASEGPLK	SSVPGVRLLQD
					SLDYAKKNEPKHRLARHGLYE	INTPLTTTSGNLHGQPVSF
					GDQNYSGYG	VEIDPEIQKVKSREREQIKSLNNQF
					RGEEILSGAQRIHD	MIPDGLSEAKPATPEIQE
					DYLRAAQMHSGYQRRM	GSFGDNLVT
					MELHGEGSSSGKATGDETGAKVERADGYEPPVQESV	EAHLQWMVVR
					VRMNVLADALK	DVKDVLDS
					FFLGASLKD	MLSIDVAE
					MNFNPIISRKDITGKLKD	AKNGEEADIDEGLY
					GLMIHSGD	EKALNSIIDV
					EGNFASIDERMKKLGK	GAGGALFVHRD
					AMLSVVHCNSRKDVKPENKQ	TKVVLDDKDYFLFRDGDILGKYVD
					EDEVERVITIMQNPRQYK	PNDVRPIQARLL
					EKRMATEVAADALG	PTAPSPGTVTPVPPPQ
					DFAARSPSASITDEDSNV	ASESLFVSNHAY
					GGNYGPGGSGGSGGYGGRSRY	ERPAAAADGPPAADGEDGQDPHSKHLYT
					GAPGTFNF	DIDSPPITARNTG
					QQVAFYGQTLGQAQAHSQEQ	HVYSTVEGY
					DKVPKTAENFRALSTGEKGFGYK	RQILKNPDDPD
					SVPAQAPKRTQAPTKASE	VRFLEQQNQ
					ADIDGDGQVN	SLLEKGLDGAK
					AKWTSQHSNTQTLGK	GMPGGFPGGGAPPSGGASSGPTIEEVD
					PGVTVKDVNQQEFVRALAAFLKKS	KYLSVQGQLF
					SAVTVKSAIRRLKELKDQ	PVEEAYKRGLVG
					DDDNEDRGDDQLELIK	KSQPAASTLESKSVQ
					DDEDDAEDENNIDNRTNFDGPSAKRPKTPS	VPPVQVSPLIKLG
					AYKKKDFDTALKHYDKAKELD	YGGGYDNYGGGNYGS
					GSHLNGDLD	ISWYDNEF
					EFPAEDWAG	DYRNKYEDEINKRTNAENE
					PGSNPNKRQRQPPLLG	GAIETYQEVASLPDVPADLLK
					TSRMSTSQNSIPFEHHGK	SEILSDPSDDTKG
					KNSSYVHGGLDSNGKPAD	APTGNAPASRGLPTTTQ
					WIDACEAANQ	LSKGLIKL
					QIEPRNGPAQKLRQEVKQNLH	KYGDILHVI
					FSHLESSDGEAGRD	KDSPQTIPTYTD
					QKIVVKVLKAQAQSQKAK	SLPPGLAVKEL
					MGHQQLYW	GQDDWNGTRP
					RQGVLGIKVK	AAGTVFTTVEDLG
					IYDPAKRISGKMALNHPYFNDLDNQIKKM	RFVNVVPTF
					PPVTHDLRVSLE	NSDPQFVL
					TKSPYQEFTDHLVKTHTRVSVQRTQAPAVATT	ESVGKGAVHDVKDVLDS
					AELEYDSEHSDWHGFD	EDGRTLSDY
					TILSNQTVD	VMGVNHEKYDNSL
					PILLQGHERSITQIKYNREGD	YGQDDWNGTRP
					LDSQKHIDFSLR	SMDVAAFNKI
					EIIKTLSKEEETKK	MVGVKPVGSD
					VKRRAMADPEVQQIMSD	TTIAGVVYKDGIVLGADTRATEGMVVAD
					PQHPAASEGAAAAAASPPLLR	RAVTGYNDPETGNIIS
					YLENGKETLQRTD	PEVMVAFQDVAQNPANMSKYQSNPKVMNLISKLSAKFGGQA
					PEQPLEGRGEEGVGEERPVKGHSPFTLRPKSNVFG	TSTRTHNLEPYFES
					GRVVEPKRAVSRED	FAVRDMRQTVAVGVIKAVDKKAAGAGKVT
					GGDAGNREDQINRLIRRMN	LGGDKKRKGQVIQF
					GEEEDVTVQE	VNLPINGNGKQ
					SRNVKSLEKVCAD	LSDPSDDTKGFFDPNTEENL
					DAASVEKVLDQKEHRLDGRVIDPKKAMAMKKD	FSAVALCKAA
					ISENGWVED	EKIIEDKTF
					AVHDAILED	DEAGGGGAGPGG
					SEPVDVYSD	RYLEKNVKL
					PATGCQKLIE	DAVEDLESVGK
					YYIQQDTKGDYQKAL	TLPTKETIEQE
					SKEDLNCQEEED	LSTSSEPAAKPEVD
					PGDSDIIRSMPEETGEK	SLLGKDVLFLKD
					VLLESEQF	PEAVKPDDWD
					MTTVHAITATQKTVDGPSGKLWR	GKVKVGVNGFGRIGRLVTRAAFNSG
					APAGSHAAPAQPGPTSGAGSED	VDLQAKLDNL
					PKRAKAMKTKEPVKKIFVGGLSPD	TYTDVTPRQF
					FIEENDEVLVAGFGRKGHAVGDIPGVRFKVVKVANVSLLALYKGKKERPRS	FGGLGGGSVR
					LMGKEGVHGGLINKKCYEMASHLRRSQY	SGLGDDLVQ
					RQCFRQYAKDIGFIKLD	PALLRPGRLD
					VSVQRTQAPAVATT	PAILRPGRLD
					AIRTNYNDRYD	NPITIFQERD
					YGPPGTGKTLLARAVAHHTD	SQFQESDDADEDYGRDSGPPTKKI
					EVQAKKKANLQYYA	KYPSPFFVF
					HQQLYWSHPR	VFAGTLNTA
					MGEIASFDK	GPIPEVLKNY
					RFLARRTNSTFNQVVLKRLF	MRYVASYLL
					KASGTLREYKVVG	MLTELEKAL
					LEMNSDLK	GQSAAGAAPGGGVDTRDAEMPATEKDL
					EGRLWSKAIFAGYKRGLR	LDFKSPDD
					VRDTQSGSLLFIGRLVRPKGDKMRDEL	GGEQEEERFDGMLL
					GSRLIKVHLD	GKFMKPGKVVLVLAG
					GRVRTKTVKKAARVIIEKYYT	VDTAERKEPEDGRLV
					RIDDIVSGHKKKGDDQSRQGGAPDAGQE	AVPTNMAAKKTSTPKIN
					DSRGGGGNFGPGPGSNFRGG	GGNFGFGDS
					ETLEENEAGD	PENIKSEGDGTQDIVDKSSEKLVR
					ARGPKKHLKRVAAPKHWMLDKLT	PMASFLGQ
					LGAGSAAVSGAGTPVAGPTGRD	DTIEIITDR
					RTGYTLDVTTGQRKYG	PYAGKEDIVPQLKASLL
					MKLNISFPATGCQKLI	AQERDGGNPFAEPSELD
					LLFTVAKD	SGGGGFGGGGFGGGGYG
					GKYKEETIEKMQE	IKIIAPPERK
					NRVQKLSRVINM	VKYMNSGPVVAM
					PSPEEEKRKHKKKRLVQ	SRDKPLKDVIIAD
					MAHMASKE	TEVVCAPPTAYIDFARQKLD
					DEAGGSTGLL	MPPLVIKV
					VEDPVRKVGGGGTAGGDRWE	SVGGACVLVA
					NWFYTRAASTARHLY	VNIVEKY
					NPPSKVYGNIRAVASRSADRF	FSNPLDEPVRDCVL
					KSEEAHAEDSVMD	KDSPQTIPTYTDA
					SLIKATIAGGGVIPHIHKSLIGKKGQQKTV	FEELTDYQLVSPAKNPSSLFS
					PPAPEATPPPASAAGKDWAFINTNIFARTKID	PAAVTESKEGTEASA
					ESAFRKLDE	VSEPTTVAFD
					TPDVIFVFGFRTHFGGGKTTGFG	EVNPSLGKTPEEVTRT
					PGVTVKDVNQEEFVR	LGAKDNTAQQIKKVLHFDQ
					VRLTKSRDLFVSTSWKTMRQSPP	AENDYTQQATQSYG
					YQPLNQD	PSKIKWGDAGAEYVVESTG
					KRAKEAAEQDVEKKK	PEKRPFERLPAD
					PENVDITLKGRTVIVKGPRGTLR	KKRKGQVIQF
					LTFISVQLKKTSEVDLAKPLVK	KVRFLEQQ
					PGVTVKDVNQQEFVRALAAFLKKSG	EAAAAAADGPPAADGED
					INFVQNPNNNR	KGKIPDVPGFS
					GVYNGKTFN	SSLLEKGLDGAKKAVGGLG
					ESNGPTDSYA	GNASQLEQLS
					QTVAVGVIKAVDKKAAGAGKVTKSAQKAQKAK	SVPPPSAPPPK
					MFLSSAKIVKPNGEKPDEFE	PVEEAYKRGLVGIEFKEK
					GVDIRHNKDRKVRRKEPKSQDIYLRLLVKLYR	KEEHKLQDSVPE
					AAGDSDSWD	AKPGQFIHTNWTGHGGTVSSSSYNA
					SRSGGGGGGGLGSGGSIRSS	QEFLTAARKARAG
					DEKKKGPKVTVKVYF	FRSGKYDLD
					TRDGQVINETSQHHDDLE	GNRTIGTGLVTNTLAMTEEEKNIKWG
					ITSSLSSDGVLTVNGPRKQVSGPERTIPITREEKPAVTAAPKK	FEALNNKNCQAL
					KRLASSVLRCGKKKVWLD	AAGGSGVGGKRSSKSDADSGFLGLRPTSVD
					RRELAPLQELIEKLGSKDR	GGIIDPKESHRLPVDIA
					PTGKIGPKKPLPDHVSIVEPKDEILPTTPISEQKGGKPEPPAMPQPVPTA	IAVHVVPDQL
					TAFLGYKAGMTHIVREVD	LDYREDGVTPYMIF
					RIQKELSDLQRD	RENGSDNLPSSAGSGDKPLSDPAPF
					GDIVTVGECRPLSKTVRFNVLKVTKAAGTKKQFQKF	PFTIKPLD
					LVRHVSFVD	SHPNYPYSDEY
					RPFLIIKDQDRKSRLMG	TYIPVPAKI
					DTSSEITTKDLKEKKEVVE	SLFVSNHAY
					LEKIGEGTYG	TLPTKETIEQEKRSE
					IEKIGEGTYG	RPWAKPEDPSLLED
					KEWMPVTKLGRLVK	NFGGSRNMGGP
					SNVLAAMRKAAAKKD	EDAAVDIDEQIESMFNSKKRVKDMHAPGTSS
					DLIKVVEELTRIH	ASKPEDWDERAKIDD
					GRVRTKTVKKAARVIIEKYY	RSGSGWSSSRGPY
					EAPWSTAGD	QQEIDFL
					NWFYTRAASTARHLYL	VTIKKDVDGAYMTKVDL
					MKDSLVLLGRVPAHPD	ASGGGVPTDEEQATGLE
					PLARDLLHPSLEEEKKKHKKKRLVQSPNSYFM	IQKDLKDL
					IAMMCNEF	EVNPSLGKTPEEVTRTVNTA
					SRSGTHNMYR	NTIDQKIVER
					KSTMGKPQRLY	IWAHGPSQL
					GPPGTGKTLLARAVAHHTD	NNRSLDLDSIIAEVKAQ
					RRFDDAVVQSDMKHWPFMVVND	APSIHGGSGGRGVTVSS
					TWVFQVGSS	KYISKPENL
					KKDELERVAKSNR	QQVDTSTRTHNLEPYFESF
					SYIYDRDPEGKVQP	SDGYGSGRGFGDG
					SPEDVKRRAMADPEVQQIMSD	KAVGGLGKLGKDAVED
					PYDENWFYTRAASTARHLYL	HHAKDIGFIKLD
					EEEKNFKAFASLR	LTTGTPTADRGDAAATDD
					AKFRLILIESRIHRLA	SATSSFGGLGGGTVR
					SVGIEADDD	ATSSFGGLGG
					FGIRAKRAKEAAEQDVEKKK	KLLAEPAGGLVGE
					KAIKLLEHSKGAGSKTLQQNAESRFN	SQEEITQGFEETG
					GSRLIKVHLDK	GLSSVDINN
					PGVTVKDVPQQEFVRALA	YGAGVGGGY
					PPGLAVKEL	RPRPKGLEGERPA
					KKLTGKDVNFEFPEFQL	NLTLWTSDTQGDEAEAGEGGEN
					LLRGPSWDPFRDWYPHSRLFD	AAGAGLPESVIWAVNAGGEAHVDVHGIHFRKD
					AENPHSEYG	MKVELCSFSGYK
					NVCSEAAQKRSLDR	YVTTSTRTYSLGSA
					LLEEDDEFE	WKPGSDTIKPDVQKSKEYFSKQK
					WGQIRRGVTIKPTVDDD	PPPLPQPD
					LATIADASPTSTSKAME	RAEEKIKSVGGACVLVA
					VKTTDGYLLR	LQRSALVLL
					SGFSLEDPQTHSNRIYR	YVNLPINGNGKQ
					TQVLAAENKSLAADTKKQNAD	SLLEKGLDGAKK
					EDNAGVIVNNKGEMKG	SKAKFAGRNFRNPLAK
					VACSTVLCQPTGGKARLTEGCSFRRKQH	SYISRTNQL
					RDFGAKTQNGVYS	PSQNINWVVPEGGGGPAYNGM
					QTAYATSYG	VTLENRLQNMEVTDA
					HLQWMVVRNCSSFLIKRNKQTYS	ARVITEEEKNF
					AKRTKKVGIVGKYGTRYGASLRK	APSIHGHDYVKK
					EGRLWSKAIFAGYKRGL	EGFSTEERAAPFS
					GDFDSKPSWAD	LPLAQGIKFQ
					GFGRGGAESHTF	ENTQAERSIIGMIDMF
					IQEHIDLG	KDAVEDLESVGK
					PAAEEPSRAVLD	WEAADLGNEERKQKF
					GRMHAPGKGLSQ	MIREADVDQDGRVNYEEF
					FVFGFRTHFGGGKTTGFG	LTKTAGVGRWEVVKKG
					ESGNAKIGHPAPNFKAT	IEIPAEKVF
					LVKTHTRVSVQRTQAPAVATT	ETVHEILCK
					LKSGLKKQELLEALTKHFQD	VAQTTALPDEDDDL
					LSSGFSLEDPQTHSNRIYR	QDLWQWRKSL
					IAGIENDEA	ETNYGIPQR
					PEPAKSAPAPKKGSKKAVTKAQKKD	ELIDQDARDL
					APVKKLVVKGGKKKKQVLKF	TLQVTSHDASTNGLINFIKQQREARVQ
					GPSGKLWRDGRGALQ	DVAAFNKI
					RMGESDDSILRLAKADGIVSKNF	SLSGTQVDEGVRSAS
					GINISGNFYRNKLKYLAFLR	LLSYNRDSDQLTK
					DDQLKVHGF	SKHVEDVPAFQ
					APAGPQVSEE	NVITVGPRGPLLVQ
					QPEATAAATSNPSSMTDTPGNPAAP	EKPHSEAGTAFIQTQQLHAAMADTFLE
					GKILGFFF	YDAELSQ
					TRGSPVGGNDNQGQAPD	PTADDTSAAVTEEMPPLEGDDDTSRMEEHD
					VIPEKFQHILR	ASQKDFENSMNQVKLLKKD
					LKPLTDSEKRKQISVRGLAGLGD	DKDYFLFR
					NFAKATFD	EETAPAAPAAPAPAEKTPVK
					KQAEKNVEKKIDKYTEVLKTHGLLV	GGSFGDNLVT
					YTEHQVVSSD	KDSPQTIPTYT
					PVGVNVTYGGD	PLLSGLLD
					GPVMPVRNVYKKEKA	SGYDQVLQENSSD
					AVGKNKRLTKGGKKGAKKKVVDPFSKKDWYDVKAPAMFN	TQQLAQATGKPPQ
					ETGKEKLPRYY	GLDWLSNQLRNQK
					ATTTVSDD	PEIQKVKSREREQIKSLNNQF
					GQVFEKSPLRVKNFG	DAARLSQEDPDYGIRDL
					DIERMYGGK	FRNPLAK
					PTGDFDSKPSWADQVEEEGEDDK	VGGSGGGSFGDNLV
					PTTPISEQKGGKPEPPAMPQPVPTA	LQAEEHGGLVR
					GRRKIAFAITAIKGVG	KQFQGTDSGEEP
					MKASGTLREYKVVGR	SSATSSFGGLGGGTVR
					SPNSYFM	EAIQNLHSFD
					MTEPIDEY	VELLKIE
					GFVKVVKNKAYFKRYQVKFR	EAKAISEQTGKELL
					PEVGTAAHQTNRQEKSPQD	PEKETIPDID
					VQDYEDFM	VQEGKARKTNPEIQSTLRKRLYLQ
					GKSYSSGGEDGYVRIHYFD	WISKQEYDESGP
					AETPDIKLFG	DKTDHLSWEWNLTIKKDWKD
					PPKTEAASD	NSDPQFV
					LVFPSEIVGKRIRVK	DIAVDGEPLGRVSFE
					EVLVAGFGRKGHAVGDIPGVRFKVVKVANVSLLALYKGKKERPRS	NVILSMDNNRSLDLDSIIAE
					PEGSVANKF	EREQGEVRFSAVALCKAA
					FFEGFPDKQPRKK	WNNSTFA
					FVVHMKQKGK	AGITETEWTSGSSKGGPLQALT
					KMLIYDPAKRISGKMALNHPYFNDLDNQIKKM	DTSTRTHNLEPYFES
					MREIVHLQAGQ	ACNVLQSSHLEDYPFDAEY
					MREIVHIQAGQ	EYPDRIMNTF
					LCDPNPDD	LVDAVTSSGPILAEEAVLK
					VSKLNILKLAPGGHVG	KDSPQTIPTYTDALHVYSTVEG
					ASTLQSQKAEGTGDA	YDNEFGYSNRVV
					WAKPSTN	LNDHFVKLIS
					KGQGSVSASVTEGQQNEQ	APPSVFAEVPQAQPVLVFKLTADFREDPD
					PERDSEPFSNPLAPDGHDVDD	PETGNIIS
					SLKQTPLSR	ADEDYEF
					SYATHNE	ATAAAAAAAAAAVTAAS
					PVDLGLLEED	MIREADIDGDGQVNYEEF
					YRRRLSYNTASNKTRLS	GKVKVGVNGFGRIGRLVTRAAFNSGKVDIVAINDPFIDL
					SWDPFRDWYPHSRLFD	GLYEKLKTEL
					TVEEVDAAMNARPHKVD	MARLTWA
					QVTQPTVG	IDPEIQKVKSREREQ
					PRKIEEIKDFLLTARRKDAKSVKIKKNKDNVKFKVR	KQSPPKNVVEPKE
					SSVVFIKNRLYTNSH	QQEIDFLT
					ASGSTSTPAPSRTASFS	RQSSATSSFGGLGGG
					PDRRSVSTMNLSKYVD	VLGGDHSLAIGSISGHARVHPDLG
					VNVTYGGD	ILKNPDDPD
					MKLVRFLMK	DYEDPAFY
					PKGKKAKGKKVAPAPAVVKKQEAKKVVNPLF	PAGDATVASEKESVM
					VYNGKTFNQVEIKPEMIG	IIEPSLRQL
					AYPPQVYG	WSLRPESL
					FMKPGKVVLVLAGRYSGRKAVIVKNID	FGDSINESEGIPLKR
					VFRRFVEVGRVA	SVGGSGGGSFGDNLV
					KSPLRVKNFGIWLR	YGRFSSP
					LVFPSEIVGKRIRVKLDG	PVDLSKWSG
					VSFSKSTI	LDQLTEEQIAEFK
					SVVFIKNRLYTNSH	ILSDPSDDTKGFFDPNTE
					VTSLGKDWHRP	IHGGSGGRGVTVSS
					AMQSLKSRGYVKEQFAWRHFY	EEDVPGQAKDEL
					TVAVGVIKAVDKKAAGAGKVTKSAQKAQKAK	DAIPELKASIKKGEDFVKTLK
					MREIVHLQ	GGVAAGVAVLDNPYPV
					MREIVHIQ	IIQACRGEQRDPGERVGGD
					QISQDEDESESED	FARMLAQE
					KQAPLVH	MQTQISETNVIL
					ESKVSRDTLYEAVR	DAPEEEDHVLVLRKSNFAEALAAHKYLLV
					AQQPQAPPQQPQQYG	VDVFTKRKGHILEL
					GEIASFDK	YVTTSTRTYS
					GIYVSEKGTVQQAD	YKLGSTVTY
					MFGPKGFG	DWLRVVANSKESYELRYFQINQDEEEEEDED
					GRKLTPQGQRDLDRIAGQVAAANKKH	RGTGEAEEEYVGP
					SKKDWYD	PAHLLQDDISSSYTTTTTIT
					SGSGPTIEEVD	TIDVFQQQTGG
					GVHGGLINKKCYEMASHLRRSQY	KIEEIKDF
					LTNEGIQYLRDYLH	YRNKYEDEINKRTNAENEF
					VQMMTAK	RELFQTPCTDNPTTDE
					WHEKALAVGGLGSIIRVLTARKTV	KSPAVKPAAAPKQPVGGGQKLL
					ITAGSEEPD	GSHSMRYFYT
					VIKMGVAAHKKSHE	YDRGVNTFSPEGRL
					AKEARNVTMETE	PIRTVGLGDAISAEGLFYSEVHPHY
					PFRDSPLSSRLLD	VRDMRQTVAVGVIKAVD
					TEEMPPLEG	YPVVSIED
					TKRVLPPNWKYESSTASALVA	GALALIYNEALKG
					RLAKADGIVSKNF	VTIKKDVDGAYMTKVDLQAKLDNL
					DLKKITNSL	RSFEVEEVETPNS
					VEGPSQAKIE	MPGGFPGGGAPPSGGASSGPTIEEVD
					NYNNQSSNFGPMKGGNFGGRSSGPYGGGGQYFAKPRNQGGYGGSSSSSSYGSGRRF	LQPLNVE
					VVDHFNRIGKVGNQKRVVG	VSIFPVEEQQEVPPDT
					EVNVNRSVSDQFYRYKMPRLIA	PAVGFLQTISPGYSIHTYLWRRQ
					TDREASIDILHSIVKRD	NEFGYSNRVVD
					LLQGHERSITQIKYNREGDLLFTVAKD	SQDASDGLQRLHMLQISYFR
					VAWSPLDPD	EFTTRSTFSTN
					TTTVSDDVS	RTSGETTQTHTEPTGDSKSIKAF
					EYLFERLTLKHD	NRPIPQWIRMKTG
					PGEPDKELNPKKKIWE	SSVPGVRLLQDSVD
					SGTLREYKVVG	DDLPVYLARPGTTD
					GLYAAAAGVLAGVESRQGSIKGLVY	LSLLGDIA
[truncated: 2,604 more rows]

## Sheet: JURKAT_1A vs JURKAT_1B
Proteins					Peptides					De novo only peptides
472 elements included exclusively in "JURKAT_1A":	52 elements included exclusively in "JURKAT_1B":	53 common elements in "JURKAT_1A" and "JURKAT_1B":			2286 elements included exclusively in "JURKAT_1A":	274 elements included exclusively in "JURKAT_1B":	143 common elements in "JURKAT_1A" and "JURKAT_1B":			269 elements included exclusively in "JURKAT_1A":	107 elements included exclusively in "JURKAT_1B":	2 common elements in "JURKAT_1A" and "JURKAT_1B":
ACTB_HUMAN	H2B1D_HUMAN	G3P_HUMAN			VRLLLPGELAKHAVSEGTKAVTKYTSSK	LDSSPSVSSTLAAKDD	PGDSDIIRSMPEQTGEK			LMKDTGKTPVE	SVASLSLTK	FQKLRF
RS10_HUMAN	S10A9_HUMAN	RL27_HUMAN			PDSHQGKLVFNRTVTLKEDPGKV	GEKKAYVRLAPDYDALDVANKIGII	PAKRISGKMALNHPYFNDLDNQIKKM			LFQDTGKTPVE	EDAAVDTSSELTTKD	DLLKRL
H2B2E_HUMAN	K1C9_HUMAN	RS19_HUMAN			SVARIAKLEKAKAKELATKLG	LDTNADKQLSF	APVKKLVVKGGKKKKQVLKFTLD			EEEDLLEEQ	DNQLKKM
ROA1_HUMAN	S10A7_HUMAN	RL30_HUMAN			MLMPKKNRIAIYELLFKEGVMVAKKD	LDTNADKQLSFEE	YKTGKNKWFFQKLRF			VSVTLKV	TVFSTSSLK
RL13A_HUMAN	CYTA_HUMAN	RS17_HUMAN			FGCELKADKDYHFKVDND	VLTGYQVDKNKDDELTGF	IPGVRFKVVKVANVSLLALYKGKKERPRS			PSWLRL	LKKLEHCH
RS15_HUMAN	S10A8_HUMAN	NPM_HUMAN			FGCELKADKDYHFKVD	DTNADKQLSF	GIYVSEKGTVQQADE			VLLPKK	DFDKAVLKPE
RS13_HUMAN	K2C1B_HUMAN	RS23_HUMAN			MIGHYLGEFSITYKPVKHGRPGIGATHSSRFIPLK	SRSGGGGGGGLGSGGSIRSSY	PPAENSSAPEAEQGGAE			VSSLLKV	YRTLL
CLCA_HUMAN	H2BFS_HUMAN	RL38_HUMAN			PKRKVTFQGVGDEEDEDEIIVPKKKLVD	HAVSEGTKAVTKYTSAK	GYSNRVVDLMAHMASKE			LSLLQVDQEVQLKTL	YKRLKDLL
HS90A_HUMAN	APRV1_HUMAN	YBOX1_HUMAN			PGVTVKDVNQQEFVR	PKAAKPKAAKAKKAAAKKK	AQLDAYNARMDTS			PDSAPAMADKMD	PAPKASKKK
RL7A_HUMAN	DESP_HUMAN	ROA2_HUMAN			PPQRTAGVKVETTEDLVAKLKEIGRI	VFEKKDKNEDKKIDFSEF	KEKAEKLKQSLPPGLAVKELK			LSYMDEHD	EDLLKTL
DDX5_HUMAN	GNL3_HUMAN	VIME_HUMAN			PGVTVKDVNQQEFVRALA	GILNPSQPGQSSSSSQT	PGELAKHAVSEGTKAVTKYTSSK			KSVGVALHS	TKYTSKS
CLCB_HUMAN	ATP5J_HUMAN	RS29_HUMAN			PNVSLVPKDGTGWASKQEQSD	PKFEVIEKPQA	SDIIRSMPEQTGEK			PLLKVDN	KGGPVPLK
RL35A_HUMAN	HORN_HUMAN	RL10A_HUMAN			KYTEVLKTHGLLV	PKAAKAKKAAAKKK	GRTLSDYNIQKESTLHLVLRLRGG			MLKTYDHM	ESEAETHT
TBA1B_HUMAN	RL26L_HUMAN	K2C1_HUMAN			RLAAIVAKQVLLGRKVVVVRCE	ALDVANKIGII	GQVINETSQHHDDLE			AGGKEAHCAGGQEAHA	LDLKLR
RL34_HUMAN	CKS2_HUMAN	STIP1_HUMAN			PGVRFKVVKVANVSLLALYKGKKERPRS	TGYQVDKNKDDELTGF	FGYSNRVVDLMAHMASKE			PEKFEHLL	ALRYDL
EIF3G_HUMAN	TCPH_HUMAN	EF1A3_HUMAN			PSSLGQPDGGGGGGGGGGGVGAAGED	YDALDVANKIGII	VVYALKRQGRTLYGFGG			DVDTSQGELVHKP	LFDMLSE
TBB4B_HUMAN	CHK1_HUMAN	RL8_HUMAN			IEEQKIVVKVLKAQAQSQKAK	GSGSGWSSSRGPY	SNRVVDLMAHMASKE			DPKLSKKRKFVAD	LATYLTRL
RL19_HUMAN	TI23B_HUMAN	RS3A_HUMAN			GKETKAADPPAENSSAPEAEQGGAE	VQYKTQVVAGTNY	GKFMKPGKVVLVLAGRYSGRKAVIVKNIDD			GLLRKY	ALTNTAVKATQ
RS10L_HUMAN	DSC1_HUMAN	TBB5_HUMAN			AIIDPGDSDIIRSMPEQTGEK	LDTNADKQLS	IPLDKTVVNKDVFRD			LAVPFAKKA	KSPMRDAVSV
MCA3_HUMAN	ACADV_HUMAN	RL22_HUMAN			MGPERIFPNQTEELGHQGPSEGTGD	MKFNPFVTSD	SVKEMAKGITYDD			LQWGEGD	LLSSLMLRT
RS18_HUMAN	NMRL1_HUMAN	RL9_HUMAN			QVTQPTVGMNFKTPRGPV	ILVIKMGVAAHKKSHEESHKE	PLVDTHSKRTLLIKTVETRDGQVINETSQHHDDLE			ELSHLYGVD	EEKKEKK
TBA1C_HUMAN	UBE2T_HUMAN	PAIRB_HUMAN			GRGHLLGRLAAIVAKQVLLGRKVVVVRCE	LVDSGAQVSVVHPNL	YSNRVVDLMAHMASKE			PPTALWEGR	QNKLQASNVTNELD
RS3_HUMAN	POTEF_HUMAN	THOC4_HUMAN			RIKRAFLIEEQKIVVKVLKAQAQSQKAK	LDTNADKQL	YEDIAQKSKAEAE			YSNSVALF	LGFLKDL
RL15_HUMAN	PRSR1_HUMAN	RL31_HUMAN			PGIRQHLSSVVFIKNRLYTNSH	QQVDTSTRTHNLEPYFES	PRKIEEIKDFLLTARRKD			EMLRLQK	PCGGEGAAHA
YBOX3_HUMAN	HMCS1_HUMAN	H2A1D_HUMAN			GEEQNKEALQDVEDENQ	GAVHDVKDVLDS	IIRSMPEQTGEK			FESQELET	AFGETFKP
SRP09_HUMAN	PNRC2_HUMAN	RL13_HUMAN			PVKKLVVKGGKKKKQVLKFTLD	KYFDEHYEY	AASNFKSPVKTIR			APPCSSNPAHA	APKSGSSFSL
HS90B_HUMAN	RM33_HUMAN	RS30_HUMAN			FRQYAKDIGFIKLD	VILSMDNNRSLDL	KKAAGAGKVTKSAQKAQKAK			LLLPTGSTEN	QGVATTAAADY
TBB2A_HUMAN	H14_HUMAN	CSK2B_HUMAN			PYATFVKMLPDKD	DINTDGAVNF	GKVKVGVNGFGRIG			AGGQEAHCAGGKEAHA	AFGETFPK
ROA3_HUMAN	SRP68_HUMAN	CDK1_HUMAN			SILRLAKADGIVSKNF	VTYVPVTTFKNLQTVNVDEN	ERYKTGKNKWFFQKLRF			MPADYEF	MVAAASLLD
RS27A_HUMAN	DSG1_HUMAN	RL40_HUMAN			DYGSYSGNTQGGTSTQ	LDTNADKQLSFEEF	PGVTVKDVNQQE			VGHLGKRR	LNLTQSGLSHL
RL12_HUMAN	RL18A_HUMAN	RS5_HUMAN			LKKNWQNVRALYIKSTMGKPQRLY	TTISGGGSRGGGGGGYGSGGSS	VLLPKKTESHHKAKGK			FEAKVKL	LYDLASTTSAEKW
CAPR1_HUMAN	RM20_HUMAN	H4_HUMAN			RYSVDIPLDKTVVNKDVFRD	AVGGLGKLGKDAVED	LDRIAGQVAAANKKH			EAGGAGAEPAAGGAEAHA	LVFGGKMVMK
TTC1_HUMAN	BLMH_HUMAN	RL29_HUMAN			NSAANASATTTEPLPEKTQESL	SSLLEKGLDGAKK	PTVGMNFKTPRGPV			MDMDMSDHM	VVAPLSLY
RS14_HUMAN	EIF3C_HUMAN	DCD_HUMAN			GDDDAEEMEAKAED	KLLDVVHPAAK	SLLKKNWQNVRALYIKSTMGKPQRLY			QTVLAFTFK	KLAQMGSKLY
FUS_HUMAN	NDUC2_HUMAN	H2A1J_HUMAN			LPGELAKHAVSEGTKAVTKYTSAK	LGHPDTLNQGEFKEL	SAPEAEQGGAE			PKRLTP	TVNADCPTVHT
RS21_HUMAN	LYST_HUMAN	RL23A_HUMAN			PGVTVKDVNQQEFVRA	GGGGGGGLGSGGSIRSSY	ELAKHAVSEGTKAVTKYTSSK			DPVNVDEN	KNKLQASNVTNRSN
ACTBL_HUMAN	A2ML1_HUMAN	RS7_HUMAN			VITDKEKAEKLKQSLPPGLAVKELK	DAGAGIALNDH	LMAHMASKE			LTGKYTSSK	GAAAKPKGVP
RS2_HUMAN	H11_HUMAN	RL17_HUMAN			QIKQDSSTGSYSINFVQNPNNNR	VDTSTRTHNLEPYFES	PEAEQGGAE			PCGGQEAPEHVGQGGAE	DGGFSLTPGMP
HNRPD_HUMAN	CATD_HUMAN	PSDE_HUMAN			MRQTVAVGVIKAVDKKAAGAGKVTKSAQKAQKAK	KLIDIVSSQK	GYEPPVQESV			LHYQAADSKLWN	PFDEDDQDP
RED_HUMAN	NO40_HUMAN	PTBP1_HUMAN			MKVELCSFSGYKIYPGHGRRYARTD	GTMTGMLYK	VSLLKKNWQNVRALYIKSTMGKPQRLY			LAVQTLGGKP	SLFAGLGEVAK
SPF45_HUMAN	CHCH9_HUMAN	CDSN_HUMAN			GAYKYIQELWRKKQSDVMR	ENTQAERSIIGM	NRVVDLMAHMASKE			YKAFLK	LFVAGAGHKSLNA
CALM3_HUMAN	EF2_HUMAN	RT15_HUMAN			GKFMKPGKVVLVLAGR	RSGGGGGGGLGSGGSIRSSY	GGRKLTPQGQRDLDRIAGQVAAANKKH			LVTLDQD	LEVAGSKL
H2B1J_HUMAN	BICRA_HUMAN	H2A2B_HUMAN			MVAKEARNVTMETE	DLDTNADKQLS	KNKWFFQKLRF			EQGQEAPEGHVAGGGAE	ALYGGRLLK
RS8_HUMAN	SBSN_HUMAN	DDX41_HUMAN			PSPGSNLGGGDDLKLR	SVYVYKVLK	GRVRTKTVKKAARVIIEKYYTRLGND			PPAENSSAGTMCSNAPE	LPDRVHTKL
RSMB_HUMAN	RT21_HUMAN	TCOF_HUMAN			LVENFDEASKNEAN	LSLLGDIATD	FVNVVPTFGKKKGPNANS			LLEPSRL	LRSPFLLKK
ML12A_HUMAN	NU160_HUMAN	RL37A_HUMAN			SVEGEGEEEGEEY	AGGAAQLALDKSD	QTKAQAAAPASVPAQAPKRTQAPTKASE			QLTLKLESSETWPPLLK	TVFSTSSKL
CNN2_HUMAN	SCP2_HUMAN	PSMD7_HUMAN			KKGNFNYIEFTRILKHGAKDKDD	DSIIAEVKAQY	EDIAQKSKAEAESL			LREMLQKRL	TDLKGPDW
RS11_HUMAN	PDCL3_HUMAN	PRDX1_HUMAN			PLLEAVPKTGDEKDVSV	DAVEDLESVGK	VVRKPAQSRLDDD			PAGVHPRP	KTDAASLARMK
VATG1_HUMAN	SSRP1_HUMAN	RM45_HUMAN			PGVTVKDVNQQEFVRAL	NSDTHSSTFDAGAGIALNDH	PRKIEEIKDFLLTARRKDAKSVKIKKNKD			DTFLKAGVHLTD	VNVPTAGFTVLV
RL36_HUMAN	RL23_HUMAN	ATX2L_HUMAN			TQPTVGMNFKTPRGPV	YLKGKIGKVPVR	SKGKIYPVGY			LHVAGPAGLSLACVF	DKAKLLYV
1433E_HUMAN	RL7L_HUMAN	BRD9_HUMAN			PQMVLSAPHPGLSEAHNPAGHM	DTNADKQLSFEEF	LAKHAVSEGTKAVTKYTSSK			MKVELGCS	KAEPAKPAPAEKLRLH
IF2G_HUMAN	YTHD2_HUMAN	H15_HUMAN			THETGTTHTATTVTSNMSSNQD	DINTDGAVNFQEF	PNIQAVLLPKKTESHHKAKGK			AAAAGGAAAAMF	YNGVFQEGCGCAGAEDK
RL18_HUMAN		CASPE_HUMAN			GKYSQVLANGLDNKLRED	TDGAVNFQEF	GKFMKPGKVVLVL			MAGGQEAEPLPQFMM	LMAFQSAYS
MEA1_HUMAN					FAERHGYIKGIVKDIIHD	SSLLEKGLDGAK	NAAKGSSNSYAIKKKDELERVAKSNR			PVFGGSQLLTK	LSTSDSLSTTSHQ
NUP50_HUMAN					VRFKVVKVANVSLLALYKGKKERPRS	IDKVRFLEQQ	TRDGQVINETSQHHDDLE			LQTVAYFYD	LFKDTHM
SFPQ_HUMAN					DSDIIRSMPEQTGEK	VVYSGLENIKK	KNLQTVNVDEN			LEVEKGSGAAL	EEPTQNENP
DEFI6_HUMAN					PALPLDQLQITHKD	PYEFLQSPEPAASAKT	KTVVNKDVFRD			LPSMDMDMSDMH	AAWERGLDDAA
SF3B5_HUMAN					GPGGGPGGSHMGGNYGDD	AKDIGFIKLD	AQYEDIAQKSKAEAE			EEGENPASKPTPVQDVQGD	ELLQKHKGLRFD
SF3B6_HUMAN					APVKKLVVKGGKKKKQVLKFTLDCTHPVED	DLDTNADKQLSF	GKFMKPGKVVLVLAGRYSGRKAVIVKNID			LYDDSVKEQD	LTAALATVLSKK
RL6_HUMAN					GDSDIIRSMPEQTGEK	LPNIQAVLLPKKTESHHKAKGK	NVSLLALYKGKKERPRS			KTYTSSK	VCPPVKR
MYADM_HUMAN					GGYGGSSSSSSYGSGR	VDTSTRTHNLEPYFESF	AKVERADGYEPPVQESV			LDKVLRF	MVMFKLD
UBL4A_HUMAN					GRMHAPGKGLSQSALPYRRSVPTWLKLTSDD	YGPMKSGNFGGS	HAVSEGTKAVTKYTSSK			EDEEEEMKLVFC	VLFTNVGK
RLA2_HUMAN					RQYAKDIGFIKLD	TSHTTISGGGSRGGGGGGYGSGGSS	FQINQDEEEEEDED			AFGGQFGAMPAEGAPAQ	VMVPKGCKKLD
CNOT7_HUMAN					DINSGAVECPAS	EPNPDDPLM	ETGAKVERADGYEPPVQESV			PGVPCKP	LGKGPAAASSF
SRP14_HUMAN					RKQAEKNVEKKIDKYTEVLKTHGLLV	VAKVNTLIRPDGEKKAYVRLAPDYDALDVANKIGII	GKFMKPGKVVLVLAGRYSGRKAVIVKNIDDGTSD			TYGCFNKEPDK	LKECGCGDKPLLEK
USO1_HUMAN					PTADDTSAAVTEEMPPLEGDDDTSRMEEVD	LDVANKIGII	TIKPDVQKSKEYFSKQK			LDKVRFL	VVGPNPLVY
RL14_HUMAN					DSILRLAKADGIVSKNF	LDGIYVSEKGTVQQADE	IKAKMQASIEKAH			LDQNLKKM	HAGLAVKELK
RL24_HUMAN					RVVDLMAHMASKE	PGVPNSAPFKE	RFVNVVPTFGKKKGPNANS			DEEEEEDSH	VNVNKCSGLKR
HMGN2_HUMAN					WQNVRALYIKSTMGKPQRLY	IPGGLSEAKPATPEIQE	IPLDKTVVNKD			MLDDDPM	MNLLSNLV
SEM1_HUMAN					PAPKSPVGSGAPQAAAPAPAAHVAGNPGGD	YEDIAQKSKAEAESL	VKAQYEDIAQKSKAEAESL			QEAEPASSNPAAH	EYEATLDDTSLMD
TPD52_HUMAN					PFQESGLHLSPTAAEAKEKARAM	LVTYVPVTTFKNLQTVNVDEN	PDTKEMLKL			KQTVGGDPLPL	VFSVGFP
HNRL1_HUMAN					PTGDFDSKPSWAD	SHGGGSGFGGESGGSYGGGEEASGSGGGYGGGSGKSSHS	DLMAHMASKE			NQAMDLGKD	ELYEPDYEQL
H2AZ_HUMAN					IPEETESRDGEAVASES	INAAKGSSNSYAIKKKDELERVAKSNR	SEGTKAVTKYTSSK			PGDALKP	YWKLLPFNK
ARHG2_HUMAN					AQAAAQTNSNAAGKQL	YGPGGSGGSGGYGGRS	PGRGAPLAKVVFRD			AANKKH	YEGQEAEPVVLACSY
PRS7_HUMAN					PAMRLILEQMQKD	SRSGGGGGGGLGSGGSIRSSYSRF	EVKAQYEDIAQKSKAEAESL			EWENPASKPTPVQDVEGN	LFLDSME
TCPA_HUMAN					IRPEIHENYRING	SPNKLYTLVTYVPVTTFKNLQTVNVDEN	QERDPSKIKWGDAGAE			ELLDEEQ	MEPKLTL
ROAA_HUMAN					SYEDAVHSGALND	VRYSLDPENPTKS	MKTILSNQTVD			MLTSVQLPLD	CAGMTEFS
SYQ_HUMAN					TKKKEEQLKLLKEKYGINTDPPK	VFEKKDKNEDKKIDFS	MAHMASKE			VKSGSKK	FKALDHSFK
RS20_HUMAN					FKESESVDKVMDQKEHKLNGKVID	GIFPGTPLKK	NVELDPEIQ			KADVKQFDLAQVMLAG	PGVTVKDPPE
RBP56_HUMAN					ASTLQSQKAEGTGDAK	AQYSPQQLAGK	NVEIDPEIQ			ESEEGKVLE	VAAALDAQVGKYE
NUCL_HUMAN					AAGAGTAGPASGPGVVRD	APRLNSADRPM	APSRNGMVLKPHFHKD			FAGGQFCAPEAFAHSE	LDLGWAKLF
SYK_HUMAN					GRHPHDIIDDINSGAVECPAS	PVVKQRVLFVEKKKIRSL	PEAFPALA			LNSLSGMP	PAAAARKGPPV
RFLB_HUMAN					VVDNGSGMCKAGFAGDD	TGYQVDKNKDDELTG	PRKIEEIKDF			PDSAPAMADQVM	LSTSTTLNEHS
DPOE3_HUMAN					APRKGKEKKEEQVISLGPQVAEGENVFG	PKKAAAKKK	GTKAVTKYTSSK			AGAGGAEAHA	PGPGGGGHLVP
RBM22_HUMAN					DIRPEIHENYRING	VLYDRVLKY	SVDIPLDKTVVNKDVFRD			ESKVSRDTL	PKGKKAKGLPVV
TOM34_HUMAN					SSTGSYSINFVQNPNNNR	ERAVTGYNDPETGNII	SMDNNRSLDL			SMDMDMSDMH	LLKPGAPGLLP
FUBP3_HUMAN					PERDSEPFSNPLAPDGHDVDD	MKTILSNQTVDIPENVD	TLVITDKEKAEKLKQSLPPGLAVKELK			FAKQGHL	LQVAAAASY
HSP7C_HUMAN					IRKFLDGIYVSEKGTVQQADE	MLDTVVFK	NRRFVNVVPTFGKKKGPNANS			YKLKRDLL	PLSSAHALV
RS15A_HUMAN					GKEAKAGEAPTENPAPPTQQSSAE	KDSPQTIPTYTDAL	DETGAKVERADGYEPPVQESV			PHKLVF	WFENKAVACL
H33_HUMAN					ASRFLHPEVTETMEKGFSK	IQAVLLPKKTESHHKAKGK	TSQHHDDLE			LLQRLQKELSDLQSSP	KAKPPAAAAP
BAG6_HUMAN					GTGNAYEEEANKQS	EETAPAETATPAPVEKSPAKKKATKKAAGAG	YQAELSQMQTQISETN			REQSSVSFR	LVAECAEALV
RS12_HUMAN					MTTVHAITATQKTVD	LQQVDTSTRTHNLEPYFES	SQHHDDLE			EKFKHATPL	KVAKRGH
NAA10_HUMAN					KVVKVANVSLLALYKGKKERPRS	PGVPNSAPF	GELAKHAVSEGTKAVTKYTSSK			DVDTSQWLLHPK	VLSSVAAKGSPVQA
INF2_HUMAN					SYTEEPAPKHTARSLHPAMLPAADGAGPR	ITQIEHEVSSS	SSPSVSSTLAAKDD			ALRYDE	DLLKAVV
HMGN4_HUMAN					PGVTVKDVNQQEF	VVTGNMGSNDKVGDF	GHQQLYWSHPRKFGQG			SMDMDMSDHM	SLLSLVTGLK
CD2B2_HUMAN					GYVLEGKELEFYLRKIKARKGK	RIFAPNHVVAK	PNIQAVLLPKKTESHHKTK			EKSFQQSCPTKE	AGEKVDAAHG
PSMD6_HUMAN					GHQQLYWSHPRKFG	QDLWQWRKSL	QERDPSKIKWGDAGAEY			FQGQFGAPEAMAGPAQ	TLSTGGLKAT
RS4X_HUMAN					YGKESQAKDVIEEYFKCKK	STRTHNLEPYFESF	DAYNARMDTS			AAAAAGGAAAMF	LFGFLTL
FLNA_HUMAN					GFSGFGSTKKSY	DALDVANKIGII	EEYEEAQGEAQKPQLA			SVTTTFVRDP	KKAVKPP
DDB1_HUMAN					THSKRTLLIKTVETRDGQVINETSQHHDDLE	IINTFHQY	SQRYESLKGVD			TNGKAPEPHVEEDD	LSTSTKNSQH
TAF4_HUMAN					GRMHAPGKGLSQSALPYRRSVPTWLKLT	AIYEPKTFK	VAKVNTLIRPD			GNAEAEPAAGEAGAHA	LFGETTNHL
HNRPF_HUMAN					LVITDKEKAEKLKQSLPPGLAVKELK	ENTQAERSIIGMIDM	GMNFKTPRGPV			APKFPD	LSVDLVAHLGY
F207A_HUMAN					APIGLKAVVGEKIMHD	GAVHDVKDVLD	IDTVVFK			LAGAGALSGSHS	ELGASGFAKL
CSTF2_HUMAN					PKKNRIAIYELLFKEGVMVAKKD	AQNVGTTHDLLD	LDTVVFK			LSKGLLLK	AKLRAPQ
TERF2_HUMAN					PNPADSQKSTQVE	SQASKATPKLDSSPSVSSTLAAKDDPDGKQEAKPQ	AVSEGTKAVTKYTSSK			SMDMDDSDENG	PQLAVFSMY
CDC37_HUMAN					FEERYKTGKNKWFFQKLRF	PRRRNKSTESLQANVQRL	VTKYTSSK			KLVLLRE	PSSGAAVHSVV
DPY30_HUMAN					AERHGYIKGIVKDIIHD	VKAQYEDIAQKSKAEAE	IQDLWQWRKSL			GSQVSKMNKD	LMKLVAQDFP
EWS_HUMAN					IIHDPGRGAPLAKVVFRD	NSDTHSSTFDAGAGIALNDHF	AVLLPKKTESHHKAKGK			FAGGQFAGPEMAAPGAQ
ZMAT2_HUMAN					GQRDLDRIAGQVAAANKKH	IDKVRFLEQQN	LDNQIKKM			LGLAGNAVAPL
BUB3_HUMAN					PPMEAAGFTAQ	SLVNLGGSKSISIS	VNVVPTFGKKKGPNANS			PRTAAPR
PEBB_HUMAN					PGHLQEGFGCVVTNRFD	IDVAKVNTLIRPDGEKKAYVRLAPDYDALDVANKIGII	VELDPEIQ			PKDTLVAAWLLH
IF2A_HUMAN					VKLAKAGKNQGD	GGGNYGSGNYNDFGNY	VEIDPEIQ			FVAPDSAGGKSTT
TKT_HUMAN					PTPSHTPAGAATPGRGD	YEDIAQKSKAEAES	GKFMKPGKVVLVLAGRYSGRKAVIVKNIDDG			LPAEVFK
MYH10_HUMAN					WISKQEYDESGPSIVHRKCF	GGGGGGGLGSGGSIRSS	VGMNFKTPRGPV			SQAARRY
PRC2A_HUMAN					MEKMLQPCGPPADKPEEN	EKKDKNEDKKIDFSEF	AVTKYTSSK			EANVTNKTD
PRPS3_HUMAN					GAYKYIQELWRKKQSD	LLDIQSSGRAK	LEAQAATGF			LLTVHTHE
PPIL1_HUMAN					SMKNSTYGVNSNDMMS	MLTELEKAL	DVANKIGII			MDMDMSDMH
RS16_HUMAN					AVRLLLPGELAKHAVSEGTKAVTKYTSSK	VKKEEKKEKK	FFQKLRF			MQEVGLVVGVC
KHDR1_HUMAN					DRQIVDTPPHVAAGLKD	MKENFPNF	GTSDRPYSHALVAGID			PPAENSSAENADYNCP
RL5_HUMAN					VVKVANVSLLALYKGKKERPRS	NVILSMDNNRSLDL	GGPYGGGNY			EDAMFKRD
RLA1_HUMAN					KKENVATTDTLESTTVGTSV	TGYQVDKNKDDELT	FGGSRNMGGP			PGVTVYFK
EIF3I_HUMAN					VAGFGRKGHAVGDIPGVRFKVVKVANVSLLALYKGKKERPRS	KTYGEIFEK	GKFMKPGKVVLVLAG			CNATATATAATTPKA
COPB_HUMAN					DGIYVSEKGTVQQADE	LGDIATDY	YQAELSQMQTQISET			PGGCAEAAPGQEAHA
RL21_HUMAN					NSSAPEAEQGGAE	AGKQLEDGRTLSDY	PKKTESHHKAKGK			DEDYMD
COF1_HUMAN					VVDLMAHMASKE	IKGNFHAVYRDDLKKL	YQAELSQ			PVLPRMP
TFE2_HUMAN					AEVEQTDAESKDAVPTE	ENTQAERSIIG	SQASKATPKLDSSPSVSSTLAAKDD			NMAGGQMAGPEAEQGGAE
SF3B1_HUMAN					KADGIVSKNF	ISWYDNEFGYSNRVVDL	FRVPTANVS			EMLRLQKLR
EIF3L_HUMAN					GRMHAPGKGLSQSALPYRRSVPTWLKLTSD	AQYEDIAQKS	FGGPGTASRPSSS			NMGVTPKYE
CCAR2_HUMAN					YIKSTMGKPQRLY	LILVIKMGVAAHKKSHEESHKE	ALIDLHNHDLGENHHLRVSFSKSTI			SPLGGVPVR
AKAP8_HUMAN					PEGSVDPEGQGS	SMDNNRSLDLDSIIAE	VANKIGII			EAHLGAGEM
TAF10_HUMAN					VRMNVLADALKSINNAEKRG	IIAEVLGSPP	PNIQAVLLPKKTESHKPGKNK			LGAAKARP
RS24_HUMAN					DGRGHLLGRLAAIVAKQVLLGRKVVVVRCE	KAVTKYTSSK	PQALSEHLKNPVIAQKIQKLMDVGLIAIR			NAGAAPTGNGGEAAHA
NOP10_HUMAN					ENRNNNKLPSNLPQLQNLIKRD	YEDIAQKSKAEAESLYQS	SPAKAIPKTLKDSQ			LPAYKTSF
EIF1_HUMAN					PKYCPQGTVADGAPSGTGD	ENAGEDPGLAR	AKHAVSEGTKAVTKYTSSK			CEDLDMGPSEP
LAGE3_HUMAN					PNIKIFSGSSHQDLSQKIAD	VNLGGSKSIS	RILPKPTRK			ENGYDMHAEDE
MAGD2_HUMAN					GAYKYIQELWRKKQSDVMRF	NNRSLDLDSIIAE	GKFMKPGKVVL			KLVLRNQ
DNJB1_HUMAN					LVLKQYTEAVKD	QQAIDSREDPVS	TYNTTSAVTVKSAIRRLKELKDQ			LMLKLSSP
PLEC_HUMAN					FVMGVNHEKYDNSLKIISN	GKETKAAD	VTIKKDVDGAY			PDMHEDT
FKBP4_HUMAN					INSGAVECPAS	WRPSFSEGTDL	YQSKYEEL			QDAGADPVGGGAFFN
CNOT2_HUMAN					GVYARDETEFYLGKRCAY	PKKAAPKKK	QLYWSHPRK			PPTRKL
CIA2B_HUMAN					PNYSPQRFPNAQRAFADD	EEANNDLENKIQ	VNLGGSKSISIS			TLELRT
RTRAF_HUMAN					TYHGSPDQSHQVTG	GILNPSQPGQSSSSSQ	YQAELSQMQTQ			RDLFYPSVG
FKBP5_HUMAN					KEVEIAYSDVAKRLTK	DRDNNRVGFAEAAR	APEEHPVLL			LVKLFTAF
ILF3_HUMAN					PHIHKSLIGKKGQQKTV	SLIPDEEEEKEEAKSAEFEKPD				LVLENPTE
TPD54_HUMAN					SITYKPVKHGRPGIGATHSSRFIPLK	APRQPGLMA				LTYGCMNKAGPML
1433Z_HUMAN					NPVIAQKIQKLMDVGLIAIR	KPKAAKPKAAKAKK				AAASATPDPK
RL26_HUMAN					HGRPGIGATHSSRFIPLK	KSLPGQNEDL				NVGLLTYR
ADDA_HUMAN					AYQLQLQAASNFKSPVKTIR	SLYQSKYEEL				EEQMPNLEQ
SMD1_HUMAN					LRSVLMSLKQTPLSR	YFDPANGKF				FGEVGCPECV
RS6_HUMAN					PEPAFQRSASTAGDIA	FVIQNQLGVPPPNSNPAPTAPGPPQPPLRPQ				PDVDASKAP
DDX6_HUMAN					GYGGGRGGYGGGGP	SQASKATPKLDSSPSVSSTLAAKD				PLPTSEVD
ZC3H4_HUMAN					FGCELKADKD	DLWQWRKSL				DAKLCVGH
SYEP_HUMAN					PALKRKARREAKVKFEERYKTGKNKWFFQKLRF	MARLTWASHEKMHEGD				LFEGAHL
EIF3J_HUMAN					PLDNTSRPRYSHSYLSDSDTEAKLTETNA	ESRVDTLTGEVN				PDKEVAGAAP
ETFB_HUMAN					SMDMDMSPLRPQ	DTNADKQLSFE				PQLASEHLAHAL
CP087_HUMAN					MLMPKKNRIAIYEL	AAGQAGNEAGRFG				MVEDSAMSPVD
BMP2K_HUMAN					LQLQAASNFKSPVKTIR	RIYNMEMARK				AGCGVATADEE
NONO_HUMAN					RETNLDSLPLVDTHSKRTLLIKTVETRD	STRTHNLEPYFES				EDQNLEQ
DRG1_HUMAN					SRGGGGNFGPGPGSNFRGGSDGY	SVKLGHPDTLNQGEFKEL				CSPNKFDALKDDD
ILK_HUMAN					LIEEQKIVVKVLKAQAQSQKAK	AVYDRPGASPK				FELPKE
CDC5L_HUMAN					PYAYPSDYDMHTGD	VPQSGVPAL				DEEEEEDHS
PTMA_HUMAN					AIVAKQVLLGRKVVVVRCE	RVFVVGVGMTK				PCPCALLSNH
MEX3D_HUMAN					SKRTLLIKTVETRDGQVINETSQHHDDLE	SISGPGVDKEPFN				EEPKALD
HNRPM_HUMAN					LPGELAKHAVSEGTKAVTKYTSSK	LSRSGGGGGGGLGSGGSIRSSY				LSVLMVSHAK
DNJB6_HUMAN					TVETRDGQVINETSQHHDDLE	RLAEWKATKL				APGAEFSPEPVLKK
PCBP2_HUMAN					FSSSESGAPEAAEED	THNLEPYFES				PDAFASSAGMGSLAP
DLRB1_HUMAN					LLFKEGVMVAKKD	RVMKALVNR				SSHMGEEA
PRS8_HUMAN					EVKEGAQRKWAALKEKLGPQDSD	FRVPTANVSV				PVGAVSWVNTT
TCPD_HUMAN					AAIVAKQVLLGRKVVVVRCE	AAKAKKAAAKKK				AANAKKH
HNRH1_HUMAN					LYIKSTMGKPQRLY	PRIASNAGSIA				FAGGQEAEPASGKQDM
PLRG1_HUMAN					FNPKSSKQAKDVSRMRSVLISLKQAPLVH	KIFSGVFVK				YCGFNKPEDK
HDGR3_HUMAN					VANVSLLALYKGKKERPRS	SVYYNEATGGK				SMDMDMCDHM
CSDE1_HUMAN					PPLKFMSVQRPGPYD	IIEPSLRQ				PDKEVAGAPA
MBD3_HUMAN					EQKIVVKVLKAQAQSQKAK	ALDPEISSGEGLR				ESKVACSPTLYAEVR
RBM14_HUMAN					APPAAPALSAAD	TPSEPHPVL				DSMLQQVAH
BTF3_HUMAN					RQIFHPEQLITGKED	QQVDTSTRTHNLEPYFESF				TSNGVEWA
HAUS8_HUMAN					RQLFHPEQLITGKED	SRSGGGGGGGLGSGGSIRSSYSRFSSSGGGG				LVQLSCLTSLGLVAD
AIMP2_HUMAN					LKKNWQNVRALY	FGGPGTASRPS				PGDSDLLCKP
HCFC1_HUMAN					VRMNVLADALKSINNAEKR	AVGGLGKLGKDA				TELLRT
SYDC_HUMAN					MPKKNRIAIYELLFKEGVMVAKKD	YLSRSGGGGGGGLGSGGSIRSSY				ALTKHFEN
ANKY2_HUMAN					PALNSGVSQKPD	QAVLLPKKTESHHKAKGK				AGNLKVEMVGLGPA
ASCC2_HUMAN					PPAAPALSAAD	KEKDKDKEKSDVKKEEKKEKK				LTLKEQL
RU2A_HUMAN					RVVEKADSWVEKEEPAPSN	IFAGKQLEDGRTL				LPCTSAGELF
RPAB5_HUMAN					GYTEHQVVSSDFNSDTH	KLLNYAPLEK				FAGGQEFMAGGQEAAH
RUXG_HUMAN					PSKIKWGDAGAE	VDVFTKRKGHIL				SGGSLSHGGAPCP
NHRF2_HUMAN					SSSESGAPEAAEED	ALASRFLKK				LPSMDMDDCDGNL
PDXD1_HUMAN					ISLKQAPLVH	AAGPPISEGKYF				LSGDRPKK
H2A2C_HUMAN					PRQNVSPAPEGQV	YTVFDRDNNRVGFAEAAR				MDCPPVGLQP
IF4G1_HUMAN					PNETNEIANANSRQQIRKLIKD	GSGGGSYGSGGGGGGHGSYGSGS				LMPHRDP
TAL1_HUMAN					LTVQEKEKYLNVSRW	SLSPVILIK				PDSVQDLTGNFAD
PA2G4_HUMAN					APEAEQGGAE	PGVPNSAPFKEALL				PYSFFKPQLNELR
CSN9_HUMAN					RETSHSLLLYKAFLK	IDKVRFL				EPVKGGVQP
STXB1_HUMAN					SLIKATIAGGGVIPHIHKSLIGKKGQQKTV	DNNRSLDLDSIIA				FLLRVR
ARPC3_HUMAN					PAKRPKFDMIVPILEKMQDK	EKLLARAGEVQNKLVSLQPSFKKELISAV				LADVKVGTVKVAL
TIPRL_HUMAN					MDMDMSPLRPQ	QTYVGITEK				TPGPSLVHVGKGFE
SKP1_HUMAN					PVIAQKIQKLMDVGLIAIR	SSHKTFRIKRF				EAGAPEGGASSPGGAHA
XPO7_HUMAN					FYGQTLGQAQAHSQEQ	YHKYSLIKGNF				LYLPRS
SPTN1_HUMAN					SSAPEAEQGGAE	ESVGKGAVHDVKDV				AFRVWKSPL
MED19_HUMAN					TVGKSSKMLQHID	IVAGTLTNK				AATSLANAKKAD
RBBP4_HUMAN					GTAGPASGPGVVRD	EDIAQKSKAEAES				APPQQTEADPD
SDA1_HUMAN					GDAKTDQAQKAEGAGDAK	GGVLPNIQAVLLPKKTESHHKAKGK				GANEHSTGGGGAAEAH
CINP_HUMAN					DIIRSMPEQTGEK	AAKGSSNSYAIKKKDELERVAKSNR				LLEPTLNLRQAAGY
RS28_HUMAN					GRPGIGATHSSRFIPLK	SSLLEKGLDG				DHSGGYGGGGGYALTFDH
CLIC4_HUMAN					AAVMGFSGFGSTKKSY	DSIIAEVKAQ				SPGPLSERNQD
SRGP2_HUMAN					AGDDAPRAVFPSIVGRPRHQGVMV	HAVYRDDLKKL				NMFVSTL
LEF1_HUMAN					TPDKKMEVASEKKTD	SLGGGFGGGSRGFGGASGGGYSSS				LSTSTTLNHE
MY18A_HUMAN					VMKPQDSGSSANEQAVQ	GRPGLPGKEGTA				VDPGDDAAAV
RL28_HUMAN					GKFMKPGKVVLVLAGRYS	STSSEPAAKPEVD				QKLGVF
ESF1_HUMAN					AREKTHINIVVIGHVDSGKSTTTGHLIYKCGGID	APSRNGMVL				PCDDQFAGPEAEQGGCP
TOP2A_HUMAN					MLMPKKNRIAIYE	IALNDHF				LDGGVTNNTE
F16B2_HUMAN					PELAVQKVVVHPL	GLFQGKTPLRK				FKAGLRF
ELOB_HUMAN					GVYARDETEFYLGKR	SVAQVVLSR				MLTAKVPASFL
CRIP1_HUMAN					PYGGGGGGGGGGGGGGGYRRY	QVPSELGGV				APGAASSDPAHA
FA98B_HUMAN					VSEKGTVQQADE	KAVGGLGKLGKDAVED				DSKVGDAVLKNAD
VATF_HUMAN					TALKHYDKAKELD	SSHKTFRIKRFLA				LVQLSHPVALGVLAD
ERPG3_HUMAN					PNEGIPHSSQTQEQD	MKFNPFVTSDR				LSTSTTTPASHSS
MAP2_HUMAN					LMVAKEARNVTMETE	TIAPALVSK				EMRLLGARQ
CCD86_HUMAN					PNYSPQRFPNAQRAFADDP	GSYNKVFLAK				KDVPPSH
SRSF5_HUMAN					PKKNRIAIYELLFKE	RLFVGSIPK				ESGPSLVHGVKCGF
SRRT_HUMAN					AKADGIVSKNF	KDSPQTIPTYTDA				MAGGQEAEPFETTCH
TB10B_HUMAN					SESGAPEAAEED	VILSMDNNRSLDLDSIIAE				ESALERKSLD
WDR92_HUMAN					VSVQRTQAPAVATT	KENFPNF				TMLAAPKAD
CDK6_HUMAN					IYVSEKGTVQQADE	PAAPAAVSSA				AAANPAPK
CLU_HUMAN					VEIGLAKDDQLKVHGF	SRSGGGGGGGLGSGGSIRSS				KGTPPLLAGK
PATZ1_HUMAN					GVYARDETEFYLGKRCA	ELNGLILRERDLTILAKGLNKSASLVH				NFGAGPPVRTATE
WDR1_HUMAN					TLALLQKQPPQQPAAKI	TSTRTHNLEPYFES				KVNAKGF
RALY_HUMAN					SLPLVDTHSKRTLLIKTVETRD	TPGAPGLPGPKG				AGALKARP
HS71A_HUMAN					IKSTMGKPQRLY	LGGIIAEVNL				PDKEAGVPAA
SC31A_HUMAN					EVLNSAANASATTTEPLPEKTQESL	KVWSDPFGRK				PKKGPRKP
PDC10_HUMAN					TYKPVKHGRPGIGATHSSRFIPLK	PKAAKPKTAKPKAAKPKKAAAKKK				ALYAVVAKR
RUXF_HUMAN					HYLGEFSITYKPVKHGRPGIGATHSSRFIPLK	TFDVAPSRL				DSNGGQMAGPEAEQGGAE
SRSF1_HUMAN					GPYGGGGQYFAKPRNQ	PLRGSSSQKAG				ENGWDYCSNED
ELMO1_HUMAN					SQAMEEEKPEGHV	KPAGAAKKPKK				CSGDAGGGADADSAGANP
CAND1_HUMAN					PTSSNDDSKSNLNTSGKTTSSTD	GPPISEGKY				PVPEEEEGQRGY
C1TC_HUMAN					PLDKTVVNKDVFRD	IETILNT				LMPHRPD
PABP3_HUMAN					PVNYYVDTAVRHVLLRQ	IETIINT				VTFTTDPKP
EXOS6_HUMAN					FEDTNLCAIHAKRVTIMPKDIQLARRIRGERA	KYEELQIT				AGWMVVR
AIMP1_HUMAN					RRFVNVVPTFGKKKGPNANS	TAMDVVYAL				LSVLSLKT
ASNS_HUMAN					PASAAGKDWAFINTNIFARTKID	SSLLEKGLDGA				PECLKLASTLEGPP
PRDX4_HUMAN					ALRYPMAVGLNKG	ASVSTVLTSKYR				ESGPSLVHRCGKF
CLIC1_HUMAN					PGRGAPLAKVVFRDPYRFKKRTELF	PRAAEKAQLTG				MTYDMM
CNOT9_HUMAN					PEVQQIMSD	QIFVKTLTGK				VSLPNRGKR
RIPR1_HUMAN					PNIKIFSGSSHQD	GKVKVGVNGFGRIGRLVTRAAFNSGKVDIVAIND				VLVGAVGVTKGY
ADRM1_HUMAN					IIKTLSKEEETKK	NYDEMKNLL				TLETRL
KDM1A_HUMAN					VSRMRSVLISLKQAPLVH	AGPGAAAAHL				VAGPGAEVAAHC
SOSSC_HUMAN					KQSLPPGLAVKELK	TVDLPKSPK				AAPADEEAAHA
SYFA_HUMAN					VFRRFVEVGRVAY	TSTRTHNLEPYFESF				LGLAGNAVP
PLIN3_HUMAN					GRMHAPGKGLSQSALPYR	AQAAAPASVPAQAPKRTQAPTKASE				KSTGYAALS
ARPC2_HUMAN					ADELINAAKGSSNSYAIKKKDELERVAKSNR	TKRQPAAPASVPAQAPKRTQAPTKASE				PKVTYQLGSKKP
MYH9_HUMAN					PVANMEPVQGENKRD	KGPAFNMA				NGVKPRP
DDX17_HUMAN					ASYLLKNKAQFEDRN	CAVFGGSRG				SYGEPTDVLAD
GDIR2_HUMAN					SHLPPSQNTSELNTA	VLYNGFTGR				DGGMNTKAGED
DNJC9_HUMAN					SADGEDEGEEY	LHPHLISTI				EMLRLQKRPSSS
S18L2_HUMAN					RPVDDVKIIKAYPSG	GKDAVEDLESVGK				KCAASADDHR
XPO2_HUMAN					GGRSSGPYGGGGQYFAKPRNQGGYGGSSSSSSYGSGRRF	IYDEIQQEM				MDKLQLQLKAFD
DDX3X_HUMAN					VSRLRSVLMSLKQTPLSR	ATAEEEEDFGEEAEEEA				AFGGTGLPVGA
RS9_HUMAN					SKTVRFNVLKVTKAAGTKKQFQKF	SSLLEKGLD				FAGGQFCAPEAMAGPQA
SF3B3_HUMAN					VLKQYTEAVKD	AQKENAGEDPGLA				PVGVASWVMNA
RFLA_HUMAN					GKVKVGVNGFG	EVKAQYEDIAQKSKAEAES				FGDPPLL
IF4E_HUMAN					PSKGPLQSVQVFGRKKTATAVAH	KLIKDGLIIRK				LSTQTASTATEALDLV
ERI3_HUMAN					KHGSYEDAVHSGALND	SIVGGKDSIYGP				MKLVRLF
LIAT1_HUMAN					PPRATEPVATSNPAGD	LQQVDTSTRTHNLEPYFESF				ASTTSNGAKP
MED8_HUMAN					PERDSEPFSNPLAPDGHD	LIESGVHGAL				AGGGAPSGGGACHAAGGPAA
TCPG_HUMAN					PTGDFDSKPSWADQVEEEGEDDK	VSNIATEIKDG				PQEEKPCR
ROA0_HUMAN					VTETMEKGFSK	ASSASASGSSVT				VRFLMK
FUBP1_HUMAN					YGQTLGQAQAHSQEQ	APTKAAPKQKIVKPVKVSAPRVGGKR				GPSLVHDVKKM
GRAP1_HUMAN					VVESTGVFTT	HRLGKVGR				TTVFSHTY
NUF2_HUMAN					TGKNKWFFQKLRF	LTGPVMPVR				YGLHVGF
TACC1_HUMAN					LVVDNGSGMCKAGFGGDDA	SVSTVLTSKYR				PVARSWVFTVPT
NUFP2_HUMAN					NVEWAKPSTN	NLGGSKSISIS
PRC2B_HUMAN					GASSGPTIEEVD	SMDNNRSLDLDS
COG6_HUMAN					EDDDDDDFDDEEAEEKAPVKKSIRD	NNRSLDLDSIIA
2A5G_HUMAN					GPMKGGNFGGRSSGP	AAAAGGIMTLP
RMI1_HUMAN					RENGSDNLPSSAGSGDKPLSDPAPF	MLNAAADR
CCD97_HUMAN					ADELHKILLEKKDA
MTA70_HUMAN					DESEDPGKDLDHI
MCM4_HUMAN					EDAAVDTSSEITTKDLKEKKEVVEEAENGRD
CIRBP_HUMAN					MLMPKKNRIAIYELLFKE
MLXIP_HUMAN					LGSQPPAAKDPSPSVQG
PPIE_HUMAN					PEVDQQPMGPEGK
FOXK2_HUMAN					VSLLKKNWQNVRALY
RAVR1_HUMAN					GVYARDETEFYLGKRC
GBF1_HUMAN					DDFDDEEAEEKAPVKKSIRD
CR021_HUMAN					VAGFGRKGHAVGD
RRP1B_HUMAN					ELKLQASNVTNKND
EIF3F_HUMAN					PRKIEEIKDFLLTARRKDAK
SSBP_HUMAN					YVAEYHSEPVEDEKP
PDIA5_HUMAN					GNFGGSRNMGGPYGGGNYGPGGSGGSGGYGGRSRY
CTU1_HUMAN					GFVKVVKNKAYFKRY
DDX46_HUMAN					GVNHEKYDNSLKIISN
TCP4_HUMAN					HGIDPTGTYHGD
EIF3K_HUMAN					SLKQAPLVH
CNO6L_HUMAN					PSAVEEGAAAD
HMGA1_HUMAN					LFKDTGKTPVEPEVAIHRIR
API5_HUMAN					YDNEFGYSNRVVD
PP6R1_HUMAN					TTMEKAGAHLQG
ZN784_HUMAN					PQYQTWEEFSRAAEK
WIZ_HUMAN					APRKGKEKKEEQVISLGPQVAEGENVF
VPS51_HUMAN					LRKQAEKNVEKKIDKYTEVLKTHGLLV
ABCF1_HUMAN					RTGNPTGTYQNGYDSTQQY
PQBP1_HUMAN					VCDIRPEIHENYRING
NCOR2_HUMAN					KVVLTQANKLGV
GAPR1_HUMAN					YGPMKSGNFGGSR
RLA0_HUMAN					TEHQVVSSDFNSDTH
PAK2_HUMAN					TESKTSDVNETQPPQSE
SPAG5_HUMAN					VVQKALQARQASPAWK
RHG09_HUMAN					AEINRKIINQRLIL
ZN142_HUMAN					GNGVAGAGEED
TTC9C_HUMAN					GGYGGGYDNY
GCH1_HUMAN					PGHLQEGFGCRVTNRFDQL
DEST_HUMAN					FSNQLRAELEKHGYKMETS
MSI2H_HUMAN					YIRGVEEEEEDGEMRE
CK098_HUMAN					PGRGAPLAKVVFR
CKAP5_HUMAN					GGDEAPAPASTPQEDKLD
P5CR1_HUMAN					ERLEEEEQNEEEEVDN
ARHG7_HUMAN					EGGGVIRGPAGNND
EFTU_HUMAN					RSVLISLKQAPLVH
CNOT6_HUMAN					DFDDEEAEEKAPVKKSIRD
IF4B_HUMAN					EGDEDASRMEEVD
HNRH3_HUMAN					DTSAAVTEEMPPLEGDDDTSRMEEVD
P66B_HUMAN					KLPVADIKAVVTGKD
PLK1_HUMAN					EAPAPASTPQEDKLDPAPEN
PSA1_HUMAN					NLQTVNVDEN
PRKRA_HUMAN					SIQKDSSSTNLESMDTS
R113A_HUMAN					MDMSPLRPQ
TOPK_HUMAN					VRLLLPGELAKHAVSEGTKAVTKYTSAK
DCP1A_HUMAN					GNFGGRSSGPYGGGGQY
ENKD1_HUMAN					RQYAKDIGFIKL
AAAS_HUMAN					FMKPGKVVLVLAGRYSGRKAVIVKNID
UPP1_HUMAN					PRKIEEIKDFL
RNF31_HUMAN					GRMHAPGKGLSQSALPYRRSVPTWLK
PPIB_HUMAN					DDDDDFDDEEAEEKAPVKKSIRD
CIAO1_HUMAN					GPMKGGNFGGRSSGPYGGGGQYFAKPRNQ
FA32A_HUMAN					ETESRDGEAVASES
CXXC1_HUMAN					SFRTGNPTGTYQNGYD
AP3S1_HUMAN					PTIYSGKVIRPLRSVD
CAF1B_HUMAN					IAQKSKAEAESLYQSKYEEL
RUNX1_HUMAN					PETEQVNGLF
FLNB_HUMAN					SGSSYVQNGTGNAYEEEANKQS
PTN23_HUMAN					EPIPYEFMA
HPBP1_HUMAN					PVQPEATQV
TGS1_HUMAN					FSETGAGKHVPRAVF
PAF1_HUMAN					EERLEEEEQNEEEEVDN
KNOP1_HUMAN					GQVINETSQHHD
SKAP_HUMAN					NLRETNLDSLPLVDTHSKRTL
MCE1_HUMAN					FKVVKVANVSLLALYKGKKERPRS
CHIP_HUMAN					TQAPAVATT
CFA20_HUMAN					DIPGVRFKVVKVANVSLLALYKGKKERPRS
RBM39_HUMAN					PGDHRRIRGPEESQPPQLYAADEEEAPGTRD
VCIP1_HUMAN					VQRTQAPAVATT
PUM1_HUMAN					KKAEAGAGSATEFQFR
GANAB_HUMAN					STQQYGSNVPNMHNG
ELAV1_HUMAN					EEQNKEALQDVEDENQ
HINT1_HUMAN					GKFMKPGKVVLVLAGRYSGRKA
SR140_HUMAN					ELRVAGIHKKVARTIGISVD
TRIPC_HUMAN					PSARTLTHYKSAVKA
MARE2_HUMAN					PPAENSSAPEAEEGGAE
FA50A_HUMAN					GGSRNMGGPYGGGNYGPGGSGGSGGYGGRSRY
TM263_HUMAN					PAGKLKYFDKLN
CAB39_HUMAN					AYEQVAKALK
DJB11_HUMAN					AKAKELATKLG
RBM38_HUMAN					NTNIDGRRKIAFAITAIKGVGRRYAHVVLRKAD
MLKL_HUMAN					AADPPAENSSAPEAEQGGAE
PSME3_HUMAN					TGKPKGEATVSFDD
PRS10_HUMAN					VISDEHGID
MATR3_HUMAN					PPAMPQPVPTA
PRDX2_HUMAN					GHQQLYWSHP
RENT1_HUMAN					GGPYGGGNYGP
WDR5_HUMAN					HTLEDEDVIQIVKK
CAPZB_HUMAN					LIKVVEELTRIH
TTC37_HUMAN					YVLEGKELEFYLRKIKARKGK
SCOC_HUMAN					SHQGKLVFNRTVTLKEDPGKV
RL11_HUMAN					SEIAGIEND
RPAP3_HUMAN					PFSKKDWYD
IMA1_HUMAN					VSAGIQTSFRTGNPTGTYQN
DDA1_HUMAN					FDDEEAEEKAPVKKSIRD
DCTN2_HUMAN					FVQMMTAK
G6PI_HUMAN					PVADKLLKRASTMPRLD
WAC2C_HUMAN					AGNDTRNTTSDLQKTSEGT
ATRAP_HUMAN					GGGPGGGNFGGSP
USP9X_HUMAN					GMGQKDSYVGDEAQSKR
MYCBP_HUMAN					GSGMKREATADDLIKVVEELTRIH
EI2BB_HUMAN					YEEVGADSADGEDEGEEY
MTNA_HUMAN					PVTVTRTTITTTT
TBCD4_HUMAN					SSGSQGGRAPSYDQPDYGQQD
ERAP2_HUMAN					LSEVSETTESTDVKDSSEASDSAS
HNRPR_HUMAN					PTEAAAAAPQD
ARID2_HUMAN					PGHSATSSTLGTTGSVPTSTD
MAP4_HUMAN					PPGLAVKELK
CUL3_HUMAN					RPGIGATHSSRFIPLK
MA7D1_HUMAN					MKVELCSFSGYKIYPGHGRRY
PSMD2_HUMAN					SKDLSEVSETTESTDVKDSSEASDSAS
LDHB_HUMAN					MIREADIDGDGQVNYEE
MYCN_HUMAN					EPGVEVEVTIADA
TOM5_HUMAN					WTSDTQGDEAEAGEGGEN
RL4_HUMAN					KMTPEQLAIKNVGKQD
PP6R2_HUMAN					TPPHVAAGLKD
MARF1_HUMAN					AGGEAGVTLGQPHLSRQD
ERH_HUMAN					PKTDHRLGKVGR
CCNT2_HUMAN					TFITSKEDLNCQEEED
CO039_HUMAN					YTLPRQATPGVPAQQSPSM
RANB3_HUMAN					PRAVFPSIVGRPRHQ
WDR91_HUMAN					TTMEKAGAHLQGGAKRVIISAPSAD
OPA1_HUMAN					SLLALYKGKKERPRS
BCR_HUMAN					PKTGDEKDVSV
PSA_HUMAN					AEPRPPPTQEAA
COMD3_HUMAN					AYKKKDFDTALKHYDKAKELD
PSD11_HUMAN					IRQVTDAETKPKST
CD6_HUMAN					VGPFAPGITEKAPEEKK
MZT2A_HUMAN					SNTPNSGYTQSQFSAPRD
DP13A_HUMAN					PPAENSSAPEAEQG
CG050_HUMAN					PPAENSSAPEAEQGGA
COMD5_HUMAN					SYVGDEAQSKR
UBC9_HUMAN					PGDSDIIRSMPEQTGE
RUVB2_HUMAN					PGVTVKDVNQ
RL27A_HUMAN					GQMPSDKTIGGGDD
SSXT_HUMAN					PVALEEHFRDDDD
DCTP1_HUMAN					YPPLGRFAVRDMRQTVAVGVIKAVDKKAAGAGKVTKSAQKAQKAK
FBRL_HUMAN					AGLGGAGASTSGSSGACNFSYK
BRD4_HUMAN					MLMPKKNRIAIY
GPN1_HUMAN					VAKEARNVTMETE
HELLS_HUMAN					SQGDSEYYDYGHGEVQD
BTBDA_HUMAN					FGEEAEEEA
CETN3_HUMAN					GQGGAGPVGGQGPRG
DIDO1_HUMAN					DEEAEEKAPVKKSIRD
PKHG2_HUMAN					EEVDGKADGAEAKPAE
RIOK3_HUMAN					MVGSMVGVYNGKTFNQVEIKPE
TOX_HUMAN					PDYLGADQRKTKED
ZN274_HUMAN					AGKEGNNPAENGDAKTDQAQKAEGAGDAK
TLN1_HUMAN					EAPAPASTPQEDKLD
ELAP1_HUMAN					PDPEMEHV
NOMO3_HUMAN					GAGTYGASSTTSTGRSSQSSSQ
ZN668_HUMAN					GSGGGSYGSGGGGGGHGSY
SHOC2_HUMAN					PKAPNVVVTRLTLVCE
VAT1_HUMAN					YEPPVQESV
K2C6C_HUMAN					GAGGPAPAAGAAPAGGPAPST
EIF3H_HUMAN					LVVDNGSNMCKAGFAGD
CHD9_HUMAN					DKEKAEKLKQSLPPGLAVKELK
ENOA_HUMAN					GRVRTKTVKKAARVIIEKYYTRLG
HMGN1_HUMAN					FSITYKPVKHGRPGIGATHSSRFIPLK
CDHR2_HUMAN					EEVFGTADL
SKOR2_HUMAN					VLLESEQF
ENY2_HUMAN					RSHFEQWGTLTD
DIAP1_HUMAN					YKEETIEKMQE
CWC22_HUMAN					FAEFGTLKKAAVHYDRSGRSLGTAD
STAG3_HUMAN					ATIADASPTSTSKAME
DHSO_HUMAN					TPGYQTAFSQLAFAGKKEHD
GCYA2_HUMAN					EFSITYKPVKHGRPGIGATHSSRFIPLK
TIF1B_HUMAN					HDPGRGAPLAKVVFRD
BPTF_HUMAN					VTRTTITTTTTSSSGLGSPM
UBP2L_HUMAN					APTEAAAAAPQD
CD99_HUMAN					DKTVVNKDVFRD
NBEL2_HUMAN					EAPTENPAPPTQQSSAE
CUX1_HUMAN					GNFGGSRNMGGPYGGGN
DPOLM_HUMAN					PKKMAPPPKEVEED
AHSA1_HUMAN					DVVYALKRQGRTLYGFGG
SMRC2_HUMAN					SSTFDAGAGIALNDHFVKL
VPS11_HUMAN					PEKFQHILRVL
DC1I2_HUMAN					PTGKIGPKKPLPDHVSIVEPKD
DYHC1_HUMAN					ETKAADPPAENSSAPEAEQGGAE
THYN1_HUMAN					GYGGGYDNY
HP1B3_HUMAN					FAKPRNQGGYGGSSSSS
ATF6B_HUMAN					DDDFDDEEAEEKAPVKKSIRD
TCAB1_HUMAN					GRMHAPGKGLSQSALPYRRSVPTWL
BAP18_HUMAN					MSLKQTPLSR
RS26L_HUMAN					MQGDGEEQNKEALQDVEDENQ
MRTFA_HUMAN					LFKEGVMVAKKD
ACADM_HUMAN					AGEKVEKPDTKEKKPEAKKVD
I17RD_HUMAN					LQLKAQYKSL
GRM5_HUMAN					PKYCPQNTVADGAPSGTGD
MBD2_HUMAN					SNYGPMKGGSFGGR
TF3C4_HUMAN					RTPPEVSKKLEDIRTRYAF
					PFGAAPFPSKQ
					PVNYYVDTAVRHVLLR
					PERDSEPFSNPLAPDGHDVD
					GIFIRQVTDAETKPKST
					PAPSLLGPATL
					GEIIAKQGGGGGGGSVPGIERM
					TATKSGSTTKNRFVV
					VGRLSLQDVPELVDAKKKGD
					LGGEAGVTLGQPHLSRQD
					MGQKDSYVGDEAQSKR
					PKGKKAKGKKVAPAPAVVKKQEAKKVVNPLFEKRPKNFGIGQD
					ESVGKGAVHDVKD
					YYRQQVAFYGQTLGQAQAHSQEQ
					ALYIKSTMGKPQRLY
					SLPLVDTHSKRTL
					SWVEKEEPAPSN
					PSKLDSGKELKID
					AYRGFIFKQTSKPF
					ALVVDNGSGMCKAGFGGDDA
					DVPELVDAKKKGD
					SLPLVDTHSKRTLLIKTVETRDGQVINETSQHHDDLE
					PVKHGRPGIGATHSSRFIPLK
					FKEGVMVAKKD
					YGGGYGSGGGSGGYGS
					NMGGPYGGGNYGPGGSGGSGGYGGRSR
					FYTRAASTARHLYL
					PEVEEQEKQLTTD
					SNYGPMKGGSFGGRSS
					GMGQKDSYVGDEAQS
					SFRTGNPTGTYQN
					GKVKVGVNGF
					SSGPYGGGGQYFAKPRNQ
					GPYGGGGQYFA
					TVVNKDVFRD
					FTRMQDIPEETESRDGEAVASES
					GKVKVGVNGFGR
					ESEDPGKDLDHI
					PNLYQKLESD
					PDTKEMLKLL
					ESVGKGAVHDVK
					PVKKIFVGGLNPE
					PMGGIVMTND
					IDLHNHDLGENHHLRVSFSKSTI
					PRAVFPSIVGRPRHQGVMV
					TNLCAIHAKRVTIMPKDIQLARRIRGERA
					PKNQHSQSKLLRDDEAHLQEDQGEEWCFHD
					PTGKIGPKKPLPD
					TATEETHPVSWKPEIIKRKRF
					SYGPMKSGGGGGGGGSSWGGRSN
					PPAENSSAPEAEQGG
					DLIKVVEELTRIH
					TSFRTGNPTGTYQN
					DDTSRMEEVD
					SRGGGGNFGPGPGSNFRGGSDGYGSGRGFGDGYNGY
					PDLEPGETS
					MTEPIDEY
					ARQMQLEDGGQL
					NVVEQVRVQVSD
					PPFASAKAAAD
					PGVTVKDVNQQ
					YGGGPGGGNF
					GPGGGPGGSHMGGNYGD
					KLEKAKAKELATKLG
					GHQQLYWSHPR
					RIAGQVAAANKKH
					NGVYSAANY
					GHQQLYWSHPRKF
					PDTKEMLKLLD
					GDDDTSRMEEVD
					PLADQNIKDRYYGIND
					YCFNKPEDK
					PVTVTRTTITTTTTSSSGLG
					VVRTMQRFGPPVSR
					SYAKIDEKTAELKRKMFKMST
					YGYHDFGSS
					RSVLMSLKQTPLSR
					YLLKNKAQFEDRN
					TKPGTTGSGAGSGGPGGLTSAAPAGGD
					YEVLGVQRHASPED
					PVARDGPLSQTSSKPD
					PKRIITYNEAMDSPDQ
					DAPRAVFPSIVGRPRHQGVMV
					PNIVIVPKDGTGWANKQDQQD
					ALDKIRYESLTD
					VTQPTVGMNFKTPRGPV
					DFGEEAEEEA
					LEKDYEEVGADSADGEDEGEEY
					GKVKVGVNGFGRIGRLVTRAAFNSGKVD
					DDDTSRMEEVD
					GEGEEEGEEY
					SNFGPMKGGNFGGRSSGPYGGGGQYFAKPRNQ
					PENILHRSPQQVQTLLS
					AVGKNKRLTKGGKKGAKKKVVD
					MGQKDSYVGDEAQSKRGILTL
					PSDYDMHTGD
					MDKRELVQKAKLAEQAERYDD
					EVISDEHGID
					PKPEEEVAQKKKISQKKLKKQKLMARE
					PHTKKALEAHCRADELASQDGR
					PPLGALLAVEHVKDD
					VAATQGAAAAAGSGAGTGGGTASGGTEGGSAESEGAKID
					GVYARDETEF
					RVIIEKYYTRL
					AGKQGNNPAENGDAKTDQAQKAEGAGDAK
					PGLARQAPKPRKQ
					PTGDFDSKPSWA
					IKVDDNKKLGEW
					IIDPGDSDIIRSMPEQTGEK
					VLLPKKTESHHKTK
					YVVESTGVF
					LEKHGYKMETS
					SSYVQNGTGNAYEEEANKQS
					GNFGGSRNMGGP
					VRLSSETGGMGSS
					DDMGFGLFD
					SNFGPMKGGNFGGRSSGPYGGGGQYFAKPRNQGGYGGSSSSSSYGSGRRF
					PTASPFCQ
					QDGGRKLTPQGQRDLDRIAGQVAAANKKH
					FYQPTVGMNFKTPRGPV
					EERYKTGKNKWFFQKLRF
					EKYGINTDPPK
					DVNMEHLENLKKRLNK
					PVTVTRTTITTTTTSSSGLGSPM
					AIIDPGDSD
					APSPELDGD
					GPYGGGGQYFAKPRNQGGYGGSSSSSSYGSGRRF
					LDIQTERAYQKQPTIFQNKKRVLLG
					PDVVARFKQRYPDGIISKPKNL
					FGCELKADKDYHFKVDNDENEHQLSLRTVSLGAGAKD
					FKNLQTVNVDEN
					FGQRNGEEGMDIDD
					GVDIRHNKD
					RVAPEEHPVLLTEA
					DKYTEVLKTHGLLV
					PLASKLNKVTQLTGFSD
					SKPSWADQVEEEGEDD
					NVLKVTKAAGTKKQFQKF
					PAQLPEQASKAVTRIGKRLGES
					GKPKQKVIIADCGEYV
					TPPAAVREKGVQN
					PVTVTRTTITTTTTSSSG
					IKNRLYTNSH
					PATEKDLAED
					GYSNRVVDL
					AKDIGFIKL
					PTGKIGPKKPLPDHVSIVEPKDEILPTTPISEQKGGKPEPPAMPQPVPTA
					PGRGAPLAKVVFRDPYRFKKRTELFIA
					GINVKKPHYFT
					ESGPSIVHRKCF
					PNPETKPARPD
					RQIVDTPPHVAAGLKD
					FYSGSPTSY
					EQEMATAASSSSLEKS
					PDYLGADQRKTKEDEKD
					GGGSRGGGGGGYGSGGSSY
					KRLAAKQSSG
					EDDESEDPGKDLDHI
					LVVDNGSGMCKQGFAGD
					IVDVKANKHQIKQAVKKLYDID
					SFRTGNPTGTYQNGYDSTQQY
					PIPTSEVN
					FRNFLSSLKGGLLK
					PEQKPLHGVLKTPTSSPASSPLVAKKPLTTTPRRRPRAMDFF
					YGSYSGNTQGGTSTQ
					IGLAKDDQLKVHGF
					GKFMKPGKVVLVLAGRYSG
					FRQYAKDIGFIKL
					PVPAAAPASSSD
					FKDAASVEKVLDQKEHRLDGRVID
					PGLAVKELK
					FSQFGPIERA
					QVTQPTVGM
					VLEGKELEFYLRKIKARKGK
					PPAEDSSAPEAEQGGAE
					NVFGVCHIF
					GSGRGFGDGYNGY
					NIIFLSDQTKEKE
					MFESSAKIVKPNGEKPD
					PQYQTWEEFSRAAEKL
					ERIAGEASRLAHY
					GAYKYIQELWRKKQSDVMRFLLR
					ISKIREEYPDRIMNTF
					AKVSSLIERISD
					EDASRMEEVD
					TFKNLQTVNVDEN
					MGGPYGGGNYGP
					DDTESKTSDVNETQPPQSE
					LTTMGDRFTDE
					FSSSSQAEVPPSLSRSGRDLS
					LDFGSLSNL
					PARPPASKAVPTF
					SESVDKVMDQKEHKLNGKVID
					PAEAEKEGNEMEGEELD
					RVIIEKYYTRLG
					LMTTVHAITATQKTVD
					PEQWSQLKEQISDIDDAVRKL
					SITYKPVKHGRPGIGATHSSRFIPL
					APSRNGMVLKPHFHKDWQRRVATWFN
					ITSKEDLNCQEEED
					EGVMVAKKD
					ITYKPVKHGRPGIGATHSSRFIPLK
					GRVRTKTVKKAARVIIEKYYTRLGNDF
					KVERADGYEPPVQESV
					VENKKAQLVVIAHDVD
					PGSNLGGGDDLKLR
					PDGHDVDD
					VFGVCHIF
					GDEDASRMEEVD
					SVSSIMASSQ
					IKTLSKEEETKK
					VIDQNRALVD
					RLAQPNQVPVQPEATQV
					GGDEAPAPASTPQEDKLDPAPEN
					LIVIQNPTE
					RGGSDGYGSGRGFGDGYNGY
					DGQVINETSQHHDDLE
					LFKDTGKTPVEPEVA
					GYGGGPGGGNF
					YNIQKESTLHLVLRLRGG
					LLKKNWQNVRALYIKSTMGKPQRLY
					IRVKTSEDADELHKILLEKKDA
					MLQPCGPPADKPEEN
					IVVKVLKAQAQSQKAK
					AKTDQAQKAEGAGDAK
					PENVAPRSGATAGAAGGRGKGAYQDRD
					PKEKYDPPD
					PPYYQEEAGY
					KKLSLKLNGGRHVQGILRGFD
					PGVTVKDVN
					GVEVKRPKY
					LKKNWQNVRAL
					SYGGPASQQL
					PTADDTSAAVTEEMPPLEGDDD
					SEKNMSIKKLWK
					EESSSKSSQPLASKQEKD
					VFRRFVEVGRVA
					PPTAKAAVEWFDGKD
					RYFQINQDEEEEEDED
					RYKTGKNKWFFQKLRF
					PEGAGPYVDL
					GKPEPPAMPQPVPTA
					DKHGSYEDAVHSGALND
					GHYLGEFSITYKPVKHGRPGIGATHSSRFIPLK
					AVAKVMQKDSEKNMSIKKLWK
					AGQRTTIYKRD
					EEIIKTLSKEEETKK
					YGINVKKPHYFT
					MIREADIDGDGQVN
					AVLFFHTMRYKSQD
					VVQSITPHQSQQSQPVELD
					VAAKKTKKSLESINSRLQLVM
					IAGQVAAANKKH
					KKAEAGAGSATEFQFRGGFVRGRGQPPQ
					GAYKYIQELWRKKQSDVMRFL
					MEKAGAHLQG
					FAKPRNQGGYGGSSSSSSYGSGR
					DAQLDAYNARMDTS
					ARQIYNPPSGKYSSNLGNFNYERSLQGK
					RRSAVPPGADKKAEAGAGSATEFQFR
					LIEQAAQYTNAVRD
					PEGPASPGSQ
					PAEEGRGETAKVKVEADQ
					PPPEESQAPQAQTAAAEAP
					VVIAHDVD
					IPGTKGNFKLVRHVSFVD
					EEQKIVVKVLKAQAQSQKAK
					PAPKASGKKA
					DFNPKSSKQAKDVSRMRSVL
					DEDASRMEEVD
					IVIQNPTE
					PQRMGAHAGKHSSP
					GPSPGSGPGD
					PDYLGADQRKTKEDEKDDKPIRALD
					TVGKSSKMLQHIDYRMR
					TLESTTVGTSV
					IAQKSKAEAESL
					VDLEPGTMD
					PMYQVKPYHGGGAPLR
					NTNIDGRRKIAFA
					GPMKGGNFGGRSSGPYGGGGQYF
					VKEKTHINIVVIGHVD
					RSSGSPYGGGYGSGGGSGGYGS
					YGPGGSGGSGGYGGR
					GGGYGGGYDNY
					WDDMEKIWHH
					HPGMGSSQASSSSSLR
					PHVAAGLKD
					GGGGTAGGDRWEGEDE
					IKTVETRDGQVINETSQHHDDLE
					PPAPPASASD
					IEKLLNYAPLEK
					HSQVEGPESLR
					PSIKLQSSD
					TENKENEVEEVKE
					PKKAMAMKKD
					FEENVLPPKK
					PGKDLDHI
					MKLVRFLMK
					VGADSADGEDEGEEY
					DGGAPGPQPHGEPPGGPDAVD
					PTGTYHGD
					FAKPRNQGGYGGSSSSSSYGSGRRF
					FLIEEQKIVVKVLKAQAQSQKAK
					GIDPTGTYHGD
					IANANSRQQIRKLIKD
					PENVAPRSGATAGAAGGRGKGAYQD
					PVPAPVGDSHVD
					GPYGGGGQY
					GNNPAKNRDASTLQSQKAEGTGDAK
					GHQQLYW
					KYIQELWRKKQSDVMRFL
					PFADGGKTPD
					PIPQISSTPKTSEEAVD
					PQGSLSLSQRTSQLD
					VAAKKTKKSLE
					ELHGEGSSSGKATGDETGAKVERADGYEPPVQESV
					VDIPLDKTVVNKDVFRD
					IREADIDGDGQVNYEE
					PRKIEEIKDFLLT
					GEFSITYKPVKHGRPGIGATHSSRFIPLK
					GYGSGRGFGDGYNGY
					YAKDIGFIKLD
					PRKIEEIKD
					GHQQLYWSH
					ISKQEYDESGPSIVHRKCF
					GKELEFYLRKIKARKGK
					RETNLDSLPLVDTHSKRTL
					VASEDYGDTL
					KNVPNLHVM
					GHQQLYWSHPRKFGQGSR
					GKFMKPGKVVLVLA
					PRNPKQSNSYDMFMRGEEILSGAQRIHD
					YREAPIDKKGNFNYIEFTRILKHGAKDKDD
					PSPPAPAAPHTGPEG
					PMGQKGTVEPQLEARGD
					AVSRYHRALLQLRGLD
					SGRLWSKAIFAGYKRGLRNQREHTALLKIE
					IYDPAKRISGKMALNHPYFNDLDNQIKKM
					PKTREEFLTLIRS
					PFKHFVGMLPEKD
					ESKVSRDTLYE
					MELNGSQGTSGSANDSQHD
					APAGPQVSEE
					LNEQGDRVYTLKKFD
					PAYHSSLMD
					GYVLEGKELEFYLRKIKTRKH
					VEMKDLEDES
					IGPDGRVTGEAD
					ESVGKGAVHDVKDVLDS
					PGHLQEGFNCVVTNRFDQL
					FFHTMRYKSQD
					NVRALYIKSTMGKPQRLY
					GSAPAKFQPASAPAED
					EKMLQPCGPPADKPEEN
					VEVTIADA
					ATADEQGEFEEEEGEDEA
					PGRGAPLAKVVFRDPYRFKKRTEL
					KINLSQKKTSI
					SSGPTIEEVD
					LGRKVVVVRCE
					RDGQVINETSQHHDDLE
					SPAGTALSPSGHTKLLPRSLAPAGKD
					PAWDETNL
					INVRLSSETGGMGSS
					AVEAKKTYVRD
					PNETNEIANANSRQQIRKL
					MKPILLQGHERSITQIKYNREGD
					DMEKIWHHTF
					VVDNGSNMCKAGFAGDD
					RVKLPSGSKK
					ARVIIEKYYTRLG
					LQTVNVDEN
					IKQDSSTGSYSINFVQNPNNNR
					PFTSETVD
					DPEAFPALA
					PFLPQVNGIHLPGRR
					GGKPEPPAMPQPVPTA
					GFVKVVKNKAY
					YSNRVVDL
					SNRHGLIRKY
					PRRCESKKFGGPGARARYQKSYR
					LLLNRVQKLSRVINM
					GGGNYGSGNYNDFGNYNQQPSN
					KKAEAGAGSATEFRFRGGFGRGRGQPPQ
					VSYGMNPVDL
					PVSWADETD
					APASVPAQAPKRTQAPTKASE
					EQEMATAASSSSLEK
					SGGYGTPDGL
					GEEEGEEY
					YRFLARRTNSTFNQVVLKRL
					IDESSPGTEW
					PTGTYHGDSD
					ENERETSHSLLLYKAFLK
					VGDEAQSKRGILTL
					GKFMKPGKVVLVLAGRYNGRKAV
					IRSMPEQTGEK
					TNGSFGSNF
					FGCELKAD
					VSAGIQTSF
					DAEEMEAKAED
					VVESTGVF
					MERMEEDALRLNLLKRSLD
					LHPEVTETMEKGFSK
					GYTEHQVVSSDFNSD
					AALGGNSSPSAKD
					DPGDSDIIRSMPEQTGEK
					AKPRNQGGYGGSSSSSSYGSGRRF
					LENERETSHSLLLYKAFLK
					GQLKSLTINGKEQLLRLDNK
					TGSNEFKLNQPPED
					LDMSYEQL
					GKVKVGVNGFGRIGRLVT
					YIKSTMGKPQRL
					AASVEKVLDQKEHRLDGRVID
					VLLPKKTESHHKAK
					TEVLKTHGLLV
					EMLRLQKRLASSVLR
					LKQAPLVH
					GGYGGSSSSSSYGSGRRF
					RVAPEEHPVL
					MFGAERKKFVEGVDSDYHD
					PMPTGYSQ
					MLMPKKNRIAIYELL
					PGKVVLVLAGRYSGRKAVIVKNIDD
					NRLYTNSH
					LDAQLDAYNARMDTS
					NLPSSAGSGDKPLSD
					FAIAENESKA
					TKEMLKLL
					PGRGAPLAKVVFRDPYRF
					EAAVTAGKLARAPAD
					YNANRAFQKMDTKKKEEQLKLLKEKYGINTD
					PEEVHHGEEEVE
					GHQQLYWSHPRKFGQGS
					EPAEKADEPMEH
					ESGPSIVHRKWF
					VGMGQKDSYVGD
					FAEFGTLKKAAVHYD
					HAITATQKTVD
					EIRRHWGGNVLGPKSVARIAKLEKAKAKELATKLG
					PAPVAEEAAPSAVEEGAAAD
					PGDSPIIRSMPEQTGEK
					MIREADIDGDGQVNY
					YSEAIKLD
					PDTKEMLK
					PSKIKWGDAGAEYVVE
					TPQGQRDLDRIAGQVAAANKKH
					SDFNSDTHSSTFD
					GSNVPNMHNGMNQQA
					EEAGEATTTTTTTLPQAPTEAAAAAPQD
					AAHNALQYLKIIAERK
					APSTMKIKIIAPPERKY
					ELHKILLEKKDA
					PPMEAAGF
					PLTPLITY
					PDEDAIPIT
					PKDRPSAAHIVEALETDV
					SSLRASTSKSESSQK
					LQVLTKNKDNHNL
					GRMHAPGKGLS
					SEVGPVVSF
					QLQLQAASNFKSPVKTIR
					SMDNNRSLDLD
					AAVTGHIRIRAKSQGMALSLGDKINLSQKKTSI
					NKWFFQKLRF
					MREIVHIQAGQCN
					ASSGPTIEEVD
					SSVVFIKNRLYTNSH
					TTFKNLQTVNVDEN
					LGLLEEDDE
					SIAGAPTQY
					ASKVVAKGLGLSKAYVGQKSSFTVD
					GRVRTKTVKKAARVIIEKYYTRL
					GISLGPGASLKRKD
					FNVLKVTKAAGTKKQFQKF
					NEGGNFGGGNY
					MGQKDSYVGDEA
					EDEEGATALNNHSSIPMD
					GPKFLKSGD
					GKFMKPGKVVLVLAGRYSGRKAVIVK
					GVDIRHNKDRKVRRKEPKSQDIYLRLLVKL
					QSLPPGLAVKELK
					PLPGPPPVLPHSPHSHL
					AILDGGAPGPQPHGEPPGGPD
					VSLLALYKGKKERPRS
					FSETGAGKHVPRAVFVD
					NMGGPYGGGNYGPGGSGGSGGYGGRSRY
					PSASASRKSQEKPREIMD
					STQQYGSNVPNMH
					DDDDFDDEEAEEKAPVKKSIRD
					PEEHPVLL
					GSRLIKVHLD
					EERLQAKKEEIIKTLSKEEETKK
					EDEERLEEEEQNEEEEVDN
					VERADGYEPPVQESV
					ILKEQIQKSTGAP
					KQYTEAVKD
					MREIVHLQAGQCN
					YTEGAELVD
					LATGANAEKAESHND
					PMYQVKPYHG
					KVANVSLLALYKGKKERPRS
					GRMHAPGKGLSQSALPYRRSVPTWLKL
					PVDLGLLEED
					EYHSEPVEDEKP
					PEEVHHGEEEVETF
					SGEGKKESLESEAELEGLQDAPAGPQVSEE
					GKKKVWLD
					PPAYQARLLQKLTEEVPLGQSIPRRRK
					LVENKKAQLVVIAHDVD
					GMGQKDSYVGDEA
					LLFTVAKD
					KNPVIAQKIQKLMDVGLIAIR
					FLGASLKD
					VSEGTKAVTKYTSSK
					VVPVASPSGD
					KTGKNKWFFQKLRF
					DRIAGQVAAANKKH
					TAKANVGAGKKPKE
					PLADEYD
					SGYSQSTDTSGYGQSSYSSY
					MELHGEGSSSGKATGDETGAKVERADGYEPPVQESV
					PKRKVTFQGVGDEED
					RSSGPYGGGGQYF
					TNEGIQYLRD
					PALSMLIKSIKTKTEQFQARKKQKVK
					AALGGNSSPSAKDIKKILD
					PRAIVEYRDLD
					VDDPEAFPALA
					CGKIEVEKPFAIAKE
					PDYLGADQRKTKEDEKDD
					MKDSLVLLGRVPAHPD
					TLTEHYDIPKVSWTK
					GRMHAPGKGLSQSALPYRR
					YASGRTTGIVMD
					DPPAENSSAPEAEQGGAE
					NPGVPPATM
					VSETTESTDVKDSSEASDSAS
					YRPSFSNTPNSGYTQS
					DIGFIKLD
					IIEVDPDTKEM
					SNFGPMKGGNFGGRSSGPYGGGGQYF
					PTRYSVDIPLDKTVVNKDVFRD
					PTGTYHGDSDLQLD
					VAGFGRKGHAVGDIPGVRFKVVKVA
					PLTTDLRSSADR
					EDVIQIVKK
					ISIKVPNLPSFK
					ELRKFGAQFKLQPSSSPENSLD
					FVMGVNHEKYD
					PSSPGTTPPQARQAPAPTVIRD
					MRLMVAKEARNVTMETE
					TAPDLTAFSD
					GNVLGPKSVARIAKLEKAKAKELATKLG
					NEIANANSRQQIRKLIKD
					IAGIENDEA
					SYDQQSGYDQHQGSYD
					PVTEKDLAED
					NKRSTITSREIQTA
					FVCDIRPEIHENYRING
					LRIAQLRFLLSLPEHRGD
					TTDEGAKNNEESPTATVAEQGED
					SRLHLESMLLETGHRAL
					LSNVLAAMRKAAAKKD
					PLWTLNKT
					GSGVERMGPAIERM
					KPVKHGRPGIGATHSSRFIPLK
					CYSEAIKLD
					AITAGSEEPD
					FQKCRTSGSVY
					GKFMKPGKVVLVLAGRYSGRKAVIVKNIDDGTSDR
					GRMHAPGKGLSQ
					MEEYHKPDQQKLQALKD
					GPPGPHDGGDRPSAEARQDAYF
					DGEEQNKEALQDVEDENQ
					GGGGVGGPGAKSAAQA
					LGGEAGVTLGQPHLSRQ
					LSSGFSLED
					PASGQSEPRNGGTNEESNSSGNTNTD
					YASGRTTGIVMDSGD
					APTIQTQAQRED
					PTAFSVQD
					LAEINRKIINQRLIL
					IYPHKLVF
					PPSALSGGQPAD
					ISDEHGID
					PDTELMPPPPPKRPRPLT
					PPVTHDLRVSLE
					NVEKKIDKYTEVLKTHGLLV
					ERDKRLAAKQSSG
					PEPAKSAPAPKKGSKKAVTKAQKKD
					SRGGGGNFGPGPGSNFRGGSDGYGSGRGFGDGY
					ISENGWVEDY
					AILDGGAPGPQPHGEPPGGPDAVD
					EHTALLKIE
					YLPVQNKAKQ
					PGDSDIIRSMPEQTG
					AKAGEAPTENPAPPTQQSSAE
					IVHLQQGQCGNQIGAKF
					VRFLMKLSHETVT
					QTVNVDEN
					DSLIKATIAGGGVIPHIHKSLIGKKGQQKTV
					SMTATQLLVPSRR
					DMSPLRPQ
					APRKGKEKKEEQVISLGPQVAEG
					ARVIIEKYYTRL
					GEDSTYKFF
					PKCPKCNKEPYFAERVTSL
					KESESVDKVMDQKEHKLNGKVID
					DSQDAEMTNTTEPMDHS
					ELINAAKGSSNSYAIKKKDELERVAKSNR
					GFAGDDAPRAV
					GRAMGEQLLPGKKFWETDESSKD
					FRTHFGGGKTTGFG
					ANLSVLNLVIVKKGEKD
					ASVPAGGAVAV
					QYYLNEQGDRVYTLKKFD
					VITDKEKAEKLKQSLPPGLAVKEL
					QRGPPLDGRGGRD
					PETSVLVLRKPGINVASDWSIHLR
					PDDPLADQNIKDRYYGIND
					MIEPIDEY
					YRPSFSNTPNSGYTQ
					LTSTSLDPYD
					YESSTASALVA
					ENGYEDHMAED
					PPMEAAGFTA
					GKFMKPGKVVLVLAGRY
					QAKKEEIIKTLSKEEETKK
					IVHIQQGQCGNQIGAKF
					SHAAPAQPGPTSGAGSED
					GPYGGGNYGP
					MKTILSNQ
					EGCRVFIGRLNPAAREKD
					REELSNVLAAMRKAAAKKD
					PGKGLSQSALPYRRSVPTWLKLTSD
					LDEIAKAQVARPGGD
					PPRATEPVATSNPAGDPVG
					ARDETEFYLGKRCA
					QEGGRPLTPQGQRDLDRIAGQVAAANKKH
					PPGLAVKEL
					SFGEGVEFD
					MATAASSSSLEKS
					VINETSQHHDDLE
					ESGPSIVHR
					PTADDTSAAVTEEMPPLQGDDDTSRMEEVD
					EGFGAPAGSHAAPAQPGPTSGAGSED
					YASGRTTGIVMNS
					SDIIRDMPEQTGEK
					TAEEMKATESGAQSAPLPMEG
					VKIIKAYPSG
					LYWSHPRKF
					SLEELRVAGIHKKVARTIGISVD
					LDKTPGGSQKASSKTRSSD
					AAAAAATASI
					ECRPLSKTVRFNVLKVTKAAGTKKQFQKF
					PPTQQSSAE
					RMTDQEAIQDL
					QAAEVKVD
					AAKDSILRRARGMFTAEDLR
					GKVKVGVNGFGRIGRLVTRAAFN
					FNSDTHSSTFD
					PESNQEAVNSSAARTD
					PGPTQTLSPNGENNND
					GEEEMEEDTVTNGS
					PGHLQEGFG
					MREIVHLQ
					MREIVHIQ
					SFLKRVKEND
					YGMNPVDL
					VDLEPTVIDE
					LDSSGRGAGKPATGPTNSSSAKKKD
					AGAGIALND
					IPEKFQHILRVL
					GGRKLTPQGQRDLD
					AKKGGEKKKGRSAINEVVTREY
					FAEFGTLKKAAVHYDRSGRSLGTADVHFERKAD
					ILQTFKTVA
					PEKKWDKYTIR
					GHQQLYWSHPRKFGQGSRSC
					QLQAASNFKSPVKTIR
					YGGGGQYFA
					GVTAVGSAVVNKVPLTGKKKDKSD
					RVAGIHKKVARTIGISVD
					KKAEAGAGSATEFQFRLGFGRGRGQPPQ
					TELTRLFQKCRTSGSVY
					VLKAQAQSQKAK
					LLALYKGKKERPRS
					LVSLLKKNWQNVRAL
					IEENDEVLVAGFGRKGHAVGD
					MGPGTPAGY
					LKRPAQQEA
					SKEETPGTEWE
					GRDFYKILGVPRSASIKD
					HTALLKIE
					EMPPLEGDDDTSRMEEVD
					FLQSPEPAASAKT
					STMGKPQRLY
					VETRDGQVINETSQHHDDLE
					PPGPNVATTTVSDD
					GQVINETSQHHDD
					LVTGPLVL
					MPQPVPTA
					EDIAQKSKAEAESLYQSKY
					LNYAPLEK
					VLLPKKTESHHK
					LDKTVVNKDVFRD
					ANANSRQQIRKLIKD
					EIAGIEND
					PYEIKKVF
					DVIKGKPVRIMWSQRD
					ARDETEFYLGKRC
					VQYQAPQLQPDRMQ
					VAAKKTKKSLESINSRLQL
					KESTLHLVLRLRGG
					APSRNGMVLKPHFHKDWQR
					PGKVVLVLAGRYSGRKAVIVKNID
					PSVRPSVDEILKKLSTFSK
					LALYKGKKERPRS
					AELLKVDQEVKLKVD
					PRKIEEIKDFLL
					SMLLETGHRAL
					GHQQLYWSHPRKFGQ
					ATGDETGAKVERADGYEPPVQESV
					VRYSLDPENPTKSCKG
					PRKIEEIKDFLLTARR
					NVSLLALYKGKKERPR
					ASFNDTF
					LSSLRASTSKSESSQK
					AQLDAYDARMDTS
					IERLASRFLHPEVTETMEKGFSK
					LTVQEKEKYL
					PPHVAAGLKD
					RAELEKHGYKMETS
					LDAYNARMDTS
					SLVVRTMQRFGPPVSR
					PEKFQHIL
					YTDRETGKLKGEATVSFDD
					GMCKAGFAGDD
					PNEIKVVYLRCT
					APSRNGMVLKPHF
					VIEEYFKCKK
					LDLGPPVD
					SGSHLNGDLD
					SKKLESKLDYKPV
					PADKPEEN
					SAANASATTTEPLPEKTQESL
					AVTEEMPPLEGDDDTSRMEEVD
					EKSFQQSSLSRD
					PNETNEIANANSRQQIRKLIK
					DDHDPVDKIVLQKY
					VQMMTAK
					NMCKAGFAGDD
					GQGGAGPVGGQGPRGMGPGTPAGY
					FVMGVNHEKYDNSL
					DSLREHFEKWGTLTD
					PITGRSRGFGFVLFKESESVDKVMDQKEHKLNGKVID
					VRYSLDPENPTKSCKSRN
					DVKIIKAYPSG
					APSRNGMVLKPHFHKDWQRRVAT
					SLYQSKY
					GPMKSGNFGGSRNMGGP
					LRVAGIHKKVARTIGISVD
					VLIESEQ
					VLLESEQ
					PKSVARIAKLEKAKAKELATKLG
					RSSGPYGGGGQY
					TIKPNVDDSKEYFSKHN
					GEDSTYKF
					PPMEAAGFT
					ESEDEDEEGATALNNHSSIPMD
					LQVTQPTVG
					STYQGERAYQHGGVTGLSQY
					LAAIVAKQVLLGRKVVVVRCE
					PVSAVHFNRD
					PFIDLNY
					TKAQAAAPASVPAQAPKRTQAPTKASE
					LVEALKRKQQC
					GVDIRHNKDRKVRRKEPKSQDIYLRLLVK
					DHSQVEGPESLR
					TVGKSSKMLQHIDYRMRCILQ
					IREADIDGDGQVN
					PVLPRLDPE
					AAMRKAAAKKD
					PQYQTWEE
					PGQSSSSSQT
					NRVQKLSRVINM
					ALRYPMAVGLNK
					VGGGGVGGGLLE
					VTYVPVTT
					ASGSHLNGDLD
					ARTIRYPD
					VKEQFAWRHFYWY
					DTATEETHPVSWKPEIIKRKRF
					IGFIKLD
					NSGKVDIVAIND
					PRKIEEIK
					TRALELNQRLSSQ
					MSASSVFQTTDTKSKRK
					DQDGGRKLTPQGQRDLDRIAGQVAAANKKH
					EMKATESGAQSAPLPMEGVD
					YNELRVAPEEHPVL
					GVMVAKKD
					STGYGGYEEY
					VVDNGSNMCKAGFAGD
					PMDPKLNKRRGFVFITF
					PSIGIYGLD
					NTNIDGRRKIAFAITAIKGVGRRYA
					IITDRQSGKKRGFGFVTFDDHD
					ESLRSHFEQWGTLTD
					SSVEELKKRYGG
					PSKIKWGD
					TVKKAARVIIEKYYTRL
					HGIQPDGQMPSD
					FLKVLNRARPDAEKKEMKTITGKTFSSR
					GAPGTFNF
					LDFLKGLPVYNKSNFSRFHAD
					KAEKLKQSLPPGLAVKELK
					YPHKLVF
					ELVIPEKFQHILR
					PKYADLPGIARNEPD
					VLLPKKTESHKAKSK
					APSRNGMVLKPHFHKDWQ
					FEFPEFQL
					NQREHTALLKIE
					GRMHAPGKGLSQSALPYRRSVPTW
					ASTNGLINFIKQQREARVQ
					MNFKTPRGPV
					DQTKAQAAAPASVPAQAPKRTQAPTKASE
					AGDDAPRAVFPSIVGRPRHQ
					GKFMKPGKVVLVLAGRYSGRK
					PLNAFGGQ
					EKAHPPELKKFMD
					PTIEEVD
					PVNYYVD
					VLKTHGLLV
					WAKPSTN
					MGGAMGINNR
					PRKIEEIKDFLLTARRK
					GLMIHSGD
					KEWMPVTKLGRLVKD
					EGRLWSKAIFAGYKRGL
					PFAVPEGRSQDARGY
					TRGSPVGGNDNQGQAPD
					SRGGGGNFGPGPGSNFRGGSDGYGSGR
					TSAAVTEEMPPLEGDDDTSRMEEVD
					PVNYYVDT
					ATHSSRFIPLK
					PPQEEKRAE
					MPKKNRIAIYELLFKE
					SRGEHRQDRRERPY
					PGSAAKGSELSERIE
					MREIVHLQAGQ
					MREIVHIQAGQ
					FQHILRVL
					GTLDGPQM
					PMKARVVLKYRHSD
					YVGDEAQSKRGILT
					GSGGGGFGGGGF
					EGRLWSKAIFAGYKR
					YGGGGQYF
					IIEPSLRQLAQKYNCDG
					GAYPTQPGQGYSQQSSQPYG
					SHGVAQVRFVTGNKILRIL
					ISNVKIPKHLTD
					QIRRGVTIKPTVDDD
					PIPYEFMA
					KNIDDGTSD
					PNYSPQRFPNAQRAFAD
					SGGNTGINFEKY
					VIAQGIGKL
					AYNARMDTS
					LLLRDLNCNPNNKAKIGNKP
					HDNFGIVEG
					QVTQPTVG
					KNRLYTNSH
					SPEDVKRRAMADPEVQQIMSD
					DGRTLSDYNIQKESTLHLVLRLRGG
					VLSAPHPGLSEAHNPAGHM
					PSSYHFTED
					YQDTYGQQWK
					PEALKGFHPD
					FTDCYNYHDFGSS
					FTVQSKEQEKDSEMLQ
					TYCFNKPEDK
					RRSAVPPGADKKAEAGAGSATEF
					GKVKVGVNGFGRIGRLVTRAAF
					ELSNVLAAMRKAAAKKD
					IAGIENDEAF
					FGVCHIF
					NDEDEERLEEEEQNEEEEVDN
					GRMHAPGKGL
					LLKNKAQFEDRN
					VTIKKDVDGAYMTKVDL
					SAAPARPGPAAHVYPAGSQV
					GGPYGGGNYGPGGSGGSGGYGGRSRY
					IKFDTGNL
					VTYVPVTTF
					VVFIKNRLYTNSH
					AQGPKGGSGSGPTIEEVD
					LARRTNSTFNQVVLKRL
					QREAQTLDSQIQETN
					LTRFVKWPRYIR
					YLARTPEDRKVYTYVA
					TAEEMKATESGAQSAPLPMEGVD
					RETGKLKGEATVSFDD
					DTSRMEEVD
					GGAPGPQPHGEPPGGPDAVD
					CKAGFAGDD
					GYAAIAQAD
					LKKAVVQSPQVTEVL
					YGGGYDNY
					APGHRDFIKNMITGTSQAD
					PAYHSSLMDPD
					VILRKNPNYDL
					DIQKDLKDL
					GVLPNIQAVLLPKKTESHHKAKGK
					FMSRTNRPPLSL
					APGAEFAPNKR
					AAPASAPAAGP
					LTNGIYPHKLVF
					SLREHFEKWGTLTD
					DVGLIAIR
					STLHLVLRLRGG
					DLKKITNSL
					TTSAVTVKSAIRRLKELKDQ
					RVTPFILKK
					PPPASAAGKDWAFINTNIFARTKID
					GTAKANVGAGKKPKE
					AVDFAERHGYIKGIVKDIIHD
					PRGIDARGMEARAMEARGLD
					GVPFEVKGKGVCRAQTMSNSGIK
					FMKPGKVVLVLAGRYSGRKAVIVKNIDDGTSD
					GRTLYGFGG
					PRGIPLPPQ
					NRQPYAVSEL
					GKTDAPPEGAALNGPV
					PATAAAPMI
					PVESPAKKQPKNRVKLAANFSLAPITKL
					WIKEKIYVLLRRQAQQAGK
					ASTLQSQKAEGTGDA
					SQSQGDSEYYDYGHGEVQD
					DFNPKSSKQCKDVSRLRSVLMSLKQTPLSR
					AKKEEIIKTLSKEEETKK
					YYAQTSPQGMPQHPPAPQGQ
					VDSVEGEGEEEGEEY
					AEKLKQSLPPGLAVKELK
					GIYPHKLVF
					IVRLDSQKHIDF
					LSAQGMNM
					PDSAPATSE
					PDWFLNRQKDVKD
					ECVATYKGVPFEVKGKGVCRAQTMSNSGIK
					IPLDKTVVNKDVFR
					VLAPSGATAAGAGDEGDGQTTGST
					ENSSAPEAEQGGAE
					GKIKLTTLLAHKA
					VQDYEDFM
					TMQRFGPPVSR
					EFPEFQL
					EETAPAETATPAPVEK
					PQYFEFE
					LEELRVAGIHKKVARTIGISVD
					FTSGSPEETAFR
					GASEPRASASRPQPAPADGAD
					SILRRARGMFTAEDLR
					KETGKPKGDATVSYED
					AESIHQYLLQRKASPPTV
					TKDKKDEEEDMSLD
					ALTNGIYPHKL
					ASKSLERATQL
					AAAAAAAAVTA
					VKEQFAWRHFYWYL
					EGRLWSKAIFAGYK
					ESGSELSKTVAT
					DVDIRKDLY
					DELINAAKGSSNSYAIKKKDELERVAKSNR
					SLYNKAKKLT
					AFRVPTANVS
					PNEIKVVYLR
					SPNKLYTL
					GNYNQQPSNYGPMKS
					VKEQFAWRHFY
					VGDEAQSKRGILTLKY
					VQNGTGNAYEEEANKQS
					PELPPPPAAGN
					FPSIVGRPRHQGVMV
					PAAVSLPTS
					VVVGTITD
					MDVGLIAIR
					EEEDMSLD
					FAKPRNQGGYGGSSSSSSY
					PTGTYHGDSDLQLE
					YEDIAQKSKAE
					TDTQVLAAENKSLAADTKKQNAD
					TKYTSSK
					GRLWSKAIFAGYKRGLRNQREHTALLKIE
					GDEDEEAESATGKRAAEDDEDDDVDTKKQKTDEDD
					SSSQSEESDLGEGGKKRESEA
					PSKIKWGDAGAEY
					HHTFYNEL
					TIFQERD
					PVTTFKNL
					PRRRNKSTESLQANVQRLKEYRSKLIL
					ILEQMQKD
					TKKKEEQLKLLKEKYGINTD
					VEWAKPSTN
					HIQHYPGIRQHLSSVVFIKNRLYTNSH
					PPLPGRAQRIRQVLQLLS
					HGEGSSSGKATGDETGAKVERADGYEPPVQESV
					TVRFNVLKVTKAAGTKKQFQKF
					TRVSVQRTQAPAVATT
					YLNRAGFEASD
					EAVGAATPYLHHPGD
					LNEPNIQD
					MVEKDQDGGRKLTPQGQRDLDRIAGQVAAANKKH
					VVPTQQY
					HGAKDKDD
					KEEIIKTLSKEEETKK
					PPTAKAAVEWYDGKD
					GIGAIGGTPPAFNRAAPGAEFAPNKRRRY
					QVINETSQHHDDLE
					GDETGAKVERADGYEPPVQESV
					DSLDYAKKNEPKHRLAR
					PHNHVLYSNRSAAYAKKGD
					PQTHANRIYRMIKLGLGIDEDD
					LTVTATTKVPEIRD
					EEAEEKAPVKKSIRD
					PGKGLSQSALPYRRSVPTWLKLTSDD
					YALLQAQ
					RAEEKIKSVGGACVLVA
					YIYEIAR
					GPSQGGPGPQYPNYPQGQGQQY
					AIKKKDELERVAKSNR
					EVAGGEIRGDTGGED
					RQSGKKRGFGFVTFDDHD
					TAENATSGETLEENEAGD
					HAVVVGVYRPPPKVKN
					PGTTGSGAGSGG
					TGAKVERADGYEPPVQESV
					EKFQHILRVL
					AAVAAAATPQ
					DRETGKLKGEATVSFDD
					LQEASEAY
					LVVDNGSNMCKAGFAGDD
					AAEAAAAELQASGGPRHPVCL
					ELERVAKSNR
					SSTQPTSYDQSSYSQQNTY
					APVKKLVVKGG
					GSNVPNMHNGMNQQAYAY
					PAERPAGSGGSEAPAMVEQLD
					EEEEEEEPDPDPEMEHV
					LVVDNGSGM
					SYATHNE
					DFNPKSSKQAKDVSRMRSVLISLKQAPLVH
					TKAADPPAENSSAPEAEQGGAE
					VGRLSLQD
					HLQWMVVR
					PQAVTMPATETKKVSHVAD
					GVMVAKKDVHMPKHPELAD
					PDAQNPML
					TESHHKAKGK
					IAIMTGDI
					AMFGPKGFGRGGAESHTF
					DTESKTSDVNETQPPQSE
					LYYGLHRF
					LMPKKNRIAIYELLFKEGVMVAKKD
					ESKQEIMSDQRFRRVAKD
					NFIEEND
					AKFRSNLPAKAIGHRIRVMLYPSRI
					KWFFQKLRF
					FDDDDIQ
					SVVFIKNRLYTNSH
					PKPEASRASDAGTASQA
					LTELTRL
					GINISGNFYRNKLKYL
					PYFNDLDNQIKKM
					PRDADDAVYELD
					AEPRGSGSSTSLSTVGSEGD
					TEHQVVSSDFNSDTHSSTFD
					LTVTGKTVRLL
					GKVKVGVNG
					RHGLIRKY
					GQVIDETSQHHDDLE
					AAVLEYLTAE
					KLMELHGEGSSSGKATGDETGAKVERADGYEPPVQESV
					GKVKVGVNGFGRIGRLVTR
					GRVRTKTVKKAARVIIEKY
					SSSGKATGDETGAKVERADGYEPPVQESV
					GGQYFAKPRNQGGYGGSSSSSSYGSGRRF
					PPLLYDE
					THSSRFIPLK
					KNWQNVRALYIKSTMGKPQRLY
					EIPPLEGDEDASRMEEVD
					GKVKVGVNGFGRIGRL
					FTEEEEAQVRKENQWCEEK
					GQIRRGVTIKPTVDDD
					GVSDADIQEL
					AQPAAAPDAP
					GKSYSSGGEDGYVRIHYFD
					TSRMEEVD
					EEAEDFWP
					AAKGAAAHPD
					YGLHRFIVD
					TEMKEEQKSNTAGSQSQVETEA
					VVPTFGKKKGPNANS
					PAARMSRSSGRSGSMD
					DEEEEEDED
					PRLTRHVEASGGSGPGDSGPSD
					SINVTNVMN
					PPAENSSAPEAEQ
					SVNGKVLSK
					VLTLLESEREARRLR
					LGMPEEGPA
					NKVISELNGKNIED
					ESEQFLTEL
					YNRRFVNVVPTFGKKKGPNANS
					GRGFGDGYNGY
					GDVLTLLESEREARRLR
					NDFHTNKRVCE
					VLLPKKTESHKPGKNK
					LRLLVKLYRF
					TRNTTSDLQKTSEGT
					FRDVEDEET
					TVVEPYN
					GAGSATEFQFR
					PLENLEEEG
					TSRSIIRNVKGPVREGDVLTLLESEREARRLR
					ESSLGKEKDSKEKD
					HEEARRKHTGGKILGFFF
					KQAPLVH
					FIEENDEVL
					EEEEEDED
					FLGASLKDE
					PDYLGADQRKTKEDEKDDKPIRALDEGD
					MMPNMNND
					PEQTGEK
					PPPKTEAASD
					QRDLDRIAGQVAAANKKH
					KVVKQASEGPLK
					TEHQVVSSDFNSD
					VVDNGSGMCKQGFAGDD
					VFRRFVEVGRVAYVSFGPHAGKL
					AETSTTIRSHSSS
					EFVQMMTAK
					IAGQINTY
					ILSNQTVD
					FRQYAKDIGF
					WDDMEKIWHHT
					TTVHAITATQKTVD
					FGGRNPFDTF
					DFGSLSNL
					AAPASVPAQAPKRTQAPTKASE
					GQMPSDKTIGGGD
					QEILEVD
					QEIIEVD
					IPHMDIE
					RVAQKKASFLRAQERAAES
					ATTTVSDD
					EILPTTPISEQKGGKPEPPAMPQPVPTA
					PQVERGVSKIIGGD
					ISEAIAKAKERGE
					RTGNPTGTYQNGYD
					FKTPRGPV
					ALKRQGRTLYGFGG
					NQQPSNYGPMKS
					SGGDSKDLSEVSETTESTDVKDSSEASDSAS
					WISKQEYDESGPSIVHRKWF
					RGVPPPGMM
					AAGAGKVTKSAQKAQKAK
					ARGPKKHLKRVAAPKHWMLD
					SGSMMGSDMRTERF
					NTNIDGRRKIAFAITAIKGVGRR
					STQQYGSNVPNMHNGMNQQ
					SPLRPQNYLFGCELKADKD
					IVRLDSQKHID
					KGNFNYIEFTRILKHGAKDKDD
					VKFEERYKTGKNKWFFQKLRF
					RVLNTNID
					EELGSKAKFAGRNFRNPLAK
					MGGAMGINNRG
					TKRVLPPNWKYESSTASALVA
					MKRELCSFSGYKIYPGHGRRYARTD
					VTIKPTVDDD
					PGHLQEGFNCVVTN
					RDAIAQAVRGLITKA
					LTYCFNKPEDK
					AIIADPKTDHRLGKVGR
					LPAENGETKTEESPASDEAGEKEAKSD
					KDIGFIKL
					PHNHVLYSNRSAAYAKKGDYQKAYED
					PTGDFDSKPSWADQ
					TALFGAQAD
					FYQPTVGMNFKTPRGP
					NVAPKFLAN
					AGAGAAAAGSGPAG
					SAVTVKSAIRRLKELKDQ
					RIRTFLAQHASL
					EAKELVGRAS
					EEEEDED
					AAPARPGPAAHVYPAGSQV
					YTRPTVGMNFKTPRGPV
					MDVVYALKRQGRTLYGFGG
					PLPGHPLRD
					YALKRQGRTLYGFGG
					IDKYTEVLKTHGLLV
					HKPQGKKTKFE
					SMLRLQKRLASSVLRCGKKKVWLD
					SQGAVANANSTPPPYERT
					LGENHHLRVSFSKSTI
					GREEYEGPNKKPRF
					MKESVAQIKPSSGHD
					GSNVPNMHNGMNQQ
					LGKLMELHGEGSSSGKATGDETGAKVERADGYEPPVQESV
					TVETRDGQVINETSQ
					KDTGKPKGEATVSFDD
					LVSLLKKNWQNVRALYIKSTMGKPQRLY
					PKAPKQQPPEPEWIGDGESTSPSDKVVKKGKKD
					VAAKKTKKSLESINSRLQLVMKSGKYVLG
					AIHAKRVTIMPKDIQLARRIRGERA
					SNYGPMKGGSFGGRSSGSPYGGGYGSGGGSGGYGS
					EEDEEEELEIQDE
					GGGGNYNDF
					YDYGHGEVQD
					DCVVMRD
					YDNEFGYSNRVVDLMAHMASKE
					PELNGKLTGM
					GQVINETSQHHDPLE
					GKVKVGVNGFGRIGRLVTRAA
					DMGFGLFD
					PNQYYKIRSQAIHQLKVNGED
					EAQSKRGILTLKY
					MKFNPFVTSDRSKNR
					KKAEAGAGSATEFQFRGRCGRGRGQPPQ
					GMGQKDSYVGD
					PRKIEEIKDFLLTAR
					GRMHAPGKGLSQSAL
					VSWLSPHD
					TEQRPQKEPID
					HPVLLTE
					LHGEGSSSGKATGDETGAKVERADGYEPPVQESV
					MSPLRPQ
					VDVFTKRKGHILEL
					GPGDLRLE
					ARVITEEEKNFK
					DIAALVVD
					LQWMVVRN
					IVTVGECRPLSKTVRFNVLKVTKAAGTKKQFQKF
					AYAYPATAA
					GLAVKELK
					SVPAQAPKRTQAPTKASE
					MLMPKKN
					AAPAAAATAATTAATTAATAAQ
					FGTLKKAAVHYDRSGRSLGTAD
					QKRFGEEF
					AAEAAAASAAAASAASGSPGPGEGSAGGEKRSTAPSAAASWS
					NSMGFGAERKIRQAGVID
					NSGVVQVQ
					GGRSSGPYGGGGQYFAKPRNQ
					FQYDSTHGKFH
					YDRTLLVAD
					EKWGTLTD
					MIVPILEKMQDK
					SNYGPMKGGSF
					PNVSLVPKD
					PPRFDPREIKVVYLRCT
					MLMPKKNRIAI
					EHLLALYKGKKERPRS
					VSMNTHLKAVKMTLKNREPVQLETL
					KTPSTMENDSSNLD
					AEPAVQRTLLEK
					MREIVHLQA
					MREIVHIQA
					GPSGKLWRD
					TVTGKTVRLL
					PLENLEEE
					RPSAEARQDAYF
					TVGKSSKMLQ
					MRYVASY
					PRKLKPGEID
					GDVGQTVDD
					TNEGIQY
					TTAATTAATAAQ
					GEVPLTPT
					GQGGAGPVGGQGPRGMGPGTPAGYGRGREEYE
					PLENLEEEGLPKNPD
					AAAAPGEGPAAP
					GAKVERADGYEPPVQESV
					LQWMVVR
					YGGGRGGYGGGGP
					SNLPAKAIGHRIRVMLYPSRI
					AHSDYARYSGSYNDYLRAAQMHSGYQRRM
					ELDPEIQ
					EIDPEIQ
					GPMKGGNFGGRSS
					SMPEQTGEK
					VKLAKAGKNQGDPKKMAPPPKEVEED
					IELPMDNKTNKRRGFCF
					ESLGAGQPVP
					SINFVQNPNNNR
					PRWIVEERAD
					LVVDNGSGMCKQG
					GVDIRHNKDRKVRRKEPKSQDIYLRLL
					PLPVALQTRLAKR
					IPEKFQHIL
					KEGVMVAKKD
					APAVAETPD
					IKATIAGGGVIPHIHKSLIGKKGQQKTV
					GYGDYSNQQSGYGKVS
					VLLPKKT
					APVKKLVVKGGKKKKQVLKFTL
					NKNSNIPGSSANTSTPTVSSY
					HHYLNEQGDRVYTLKKFD
					GKVKVGVNGFGRIGR
					KAKAKELATKLG
					YAQTSPQGMPQHPPAPQGQ
					QIKQDSSTGSYSIN
					PGTVTPVPPPQ
					EHGIDPTGTYHGD
					PPTARLTSSLEAGLQRDLLMHSRRGT
					PKAPKQQPPEPEWIGD
					QEDEDDESEDPGKDLDHI
					KTDHRLGKVGR
					EKAEKLKQSLPPGLAVKELK
					ARRTNSTFNQVVLKRL
					APDDVDFF
					DFENQTLD
					GFGGGGYGGF
					SAQKAQKAK
					TVGKSSKMLQHIDYR
					HLVKTHTRVSVQRTQAPAVATT
					AEEEAATRIPA
					AYAYPATA
					IPGVRFKVVKVA
					GHQQLYWSHPRKFGQGSRS
					STGVFTTM
					GKVKVGVNGFGRIGRLVTRA
					MTQQPRPVL
					PRSFYERGVAVLCTE
					MLMPKKNRIAIHH
					VLSLEEKEPS
					PPLEGDDDTSRMEEVD
					EVVNQCLSARS
					EDMGFGLFD
					NRLIHQTNL
					YQESNGPTDSY
					SYDSYATHNE
					MKVELCS
					NRARPDAEKKEMKTITGKTFSSR
					GRKLTPQGQRDLDRIAGQVAAANKKH
					GMGQKDSYVGDEAQSKRGILTL
					PRKLKPGEIDPNPETKPARPD
					GEEAEEEA
					PEPQVKLE
					EKDYEEVGVDSVEGEGEEEGEEY
					ARYYKTKRVLPPNWKYESSTASALVA
					AKRKREELSNVLAAMRKAAAKKD
					GPKFLKSGDAAIVD
					SKPSWADQVEEEGED
					PNTKRSRGFGFVTYATVE
					PNTKRSRGFGFVTYATVEEVD
					LEALLAENSEL
					MRPMRIFVNDD
					MKTLETQPLAPD
					QVLLGRKVVVVRCE
					PTVIDEVR
					NIQAVLLPKKTESHHKAKGK
					KEKYGINTD
					MIEPIDE
					VFRDPALKRKARREAKVKFEERYKTGKNKWFFQKLRF
					GLGETPPAKKLNFDQA
					MVRYSLD
					SNVLAAMRKAAAKKD
					LAVKELK
					SSRFIPLK
					PEALKGFHPDPEALKGFHPD
					GKVKVGVNGFGRIGRLVTRAAFNSGKV
					RTPPPRFRPAGAAPRPPPKPM
					GEKKAYVRLAPDYD
					VLPNIQAVLLPKKTESHHKAKGK
					ALPANLDD
					FIKNMITGTSQAD
					VGRLSLQ
					GRKVVVVRCE
					TVRVIDV
					GLGEGVSTD
					AAAAAAAAAVTA
					IAGNDQQKKKYL
					NKNSNIPGSSANTSTPTV
					KYKEETIEKMQE
					LIKTVETRDGQVINETSQHHDDLE
					GSQLAVAAGGS
					VGATGGAGCAG
					LPRLDPE
					NVLAAMRKAAAKKD
					VIKGKPVRIMWSQRD
					TRILKHGAKDKDD
					WISKQEYD
					GATHSSRFIPLK
					ILSRAADTEEMD
					ADISMIGQ
					YQEEAGY
					MNTADQARVGPADD
					PYRFKKRTEL
					SGKLWRD
					NAKIYKLDD
					LFDDDDIQ
					EHGIQPDGQMPSD
					SDNSAIYVQ
					PASPAASQPLRSQAENPD
					EEAKELVGRAS
					LNKLRKLELSDNII
					ALPGDNVGFKVRNVSVKDVRRGNVAGDSKND
					QPTVGMNFKTPRGPV
					SHHKAKGK
					EVDPEIQ
					TMEKGFSK
					AKWTSQHSNTQTLGK
					DIINAKQ
					PSKQYGLKMKTSRAFFSEVERRFD
					EFAVVAGAAGA
					HGPGDLRLE
					LHNGIYPHKLVF
					GPSYGLSAEVKNRLLSKYD
					YYSSRYK
					GIVSKNF
					SFVKMYNYNHLMPTRYSVDIPLDKTVVNKDVFRD
					DTSRSIIRNVKGPVREGDVLTLLESEREARRLR
					ILELAGNAARD
					HVAAGLKD
					GALQGLGGGPP
					GMGQKDSYVGDEAQSKRGILTLKY
					FQINQDEE
					ELKADKDYHFKVD
					VDIINAKQ
					YVALDFEQE
					RKVVVVRCE
					LSQMQTQISET
					PAQAEAYTIYCQNRVEYEKRVRAQAKKFAPS
					VREIAQDFKTDL
					AKVKFEERYKTGKNKWFFQKLRF
					EWAKPSTN
					GYTEHQVVS
					SDFNSDTHSSTF
					AYQLQLQ
					SAPPRKVARTDSPDMHEDT
					AATAASSPAAA
					QVPVLDTED
					PYNKDWIKEKIYVLLRRQAQQAGK
					DIRHNKD
					FPSIVGRP
					FGTLKKAAVHYD
					APAPAPVAGP
					AKRTKKVGIVGKYGTRYG
					GYGSGRGFGDGYNGYGGGPGGGNFG
					DLIKLHPESKDDKHGSYEDAVHSGALND
					SLTGPPYL
					GGYGGSSSSSSYGS
					MREIVHLQAGQCG
					MREIVHIQAGQCG
					RHYCLLPLAAKQRIGQLI
					MKGGSFGGRSSGSP
					TAIGGGGGPGGG
					EKGPAVGID
					PILQLLEGRKGD
					DMEKIWHHTFYNEL
					ALALREPDLEKVVRYL
					MVFSRDPEAEEIEA
					PENVAPRSGATAGAAGG
					EAQSKRGILTLKYPIE
					NDHFVKL
					AHMASKE
					AKTDNVVQAK
					NFKTPRGPV
					APRAVFPSIVGRPRHQGVMVGMGQKD
					VVDNGSGMCKAGFGGDDA
					EVSDTSSLQPQASLKQD
					LEAVELDDGA
					KETKAADPPAENSSAPEAEQGGAE
					KIRYESLTD
					WDDMEKIWHHTF
					EAQSKRGILTL
					EEDELLEQ
					NLCAIHAKRVTIMPKDIQLARRIRGERA
					EKFQHIL
					KGPKMKGE
					GRMHAPGKGLSQSALPYRRSVPT
					MEDEMDMDMSPLRPQ
					VSDADIQEL
					ELSQMQTQISET
					EGIKRTIKETD
					AIINSGPRED
					FEAKKLV
					GSNVPNMHNGMNQQAYAYPAT
					PRAIVEYRD
					AGGASVGGSGLP
					NEFGYSNRVVDLMAHMASKE
					PLPVALQTRLAKRGILK
					SNFGPMKGGNFGG
					ASFNDTFVH
					GRVRTKTVKKAARVIIE
					PSQPPPGPMQH
					PKSTSPPPSPE
					GPEEESVD
					LQKDIKDL
					IQKDLKDL
					SVKKELLQRIRTFLAQHASL
					VVKVLKAQAQSQKAK
					YNANRAFQKMDTKKKEEQLKLLKEKYGINTDPPK
					YDPEAASAPGSGNPCHEASAAQKENAGEDPGLAR
					LEPIPYE
					AYREHPYGRY
					GRMHAPGKGLSQS
					LALQEAAEAF
					AGAGAGAGPGAL
					KYPIEHGIITN
					GGYGGGGPGY
					GADAGAYPLGA
					GGGSSTPEDPAEAP
					MKVDRTKLKKTPTEAPAD
					PQEEKRAE
					INDPFID
					INDPFIDL
					MVLLESE
					FSAHKYFPVVKLV
[truncated: 288 more rows]

## Sheet: H460_1A vs 1BvsJURKAT_1A vs 1B
Proteins																	Peptides																	De novo only peptides
278 elements included exclusively in "H460_1A":	293 elements included exclusively in "H460_1B":	158 elements included exclusively in "JURKAT_1A":	28 elements included exclusively in "JURKAT_1B":	110 common elements in "H460_1A" and "H460_1B":	177 common elements in "H460_1A" and "JURKAT_1A":	4 common elements in "H460_1A" and "JURKAT_1B":	111 common elements in "H460_1A", "H460_1B" and "JURKAT_1A":	8 common elements in "H460_1A", "JURKAT_1A" and "JURKAT_1B":	3 common elements in "H460_1A", "H460_1B" and "JURKAT_1B":	26 common elements in "H460_1B" and "JURKAT_1A":	17 common elements in "H460_1B" and "JURKAT_1B":	3 common elements in "H460_1B", "JURKAT_1A" and "JURKAT_1B":	2 common elements in "JURKAT_1A" and "JURKAT_1B":	40 common elements in "H460_1A", "H460_1B", "JURKAT_1A" and "JURKAT_1B":			3782 elements included exclusively in "H460_1A":	2164 elements included exclusively in "H460_1B":	1176 elements included exclusively in "JURKAT_1A":	150 elements included exclusively in "JURKAT_1B":	296 common elements in "H460_1A" and "H460_1B":	776 common elements in "H460_1A" and "JURKAT_1A":	12 common elements in "H460_1A" and "JURKAT_1B":	265 common elements in "H460_1A", "H460_1B" and "JURKAT_1A":	32 common elements in "H460_1A", "JURKAT_1A" and "JURKAT_1B":	12 common elements in "H460_1A", "H460_1B" and "JURKAT_1B":	69 common elements in "H460_1B" and "JURKAT_1A":	19 common elements in "JURKAT_1A" and "JURKAT_1B":	24 common elements in "H460_1B", "JURKAT_1A" and "JURKAT_1B":	100 common elements in "H460_1B" and "JURKAT_1B":	68 common elements in "H460_1A", "H460_1B", "JURKAT_1A" and "JURKAT_1B":			325 elements included exclusively in "H460_1A":	142 elements included exclusively in "H460_1B":	251 elements included exclusively in "JURKAT_1A":	103 elements included exclusively in "JURKAT_1B":	8 common elements in "H460_1A" and "H460_1B":	14 common elements in "H460_1A" and "JURKAT_1A":	1 common element in "H460_1A", "H460_1B" and "JURKAT_1A":	3 common elements in "H460_1B" and "JURKAT_1A":	1 common element in "JURKAT_1A" and "JURKAT_1B":	4 common elements in "H460_1B" and "JURKAT_1B":	1 common element in "H460_1A", "H460_1B", "JURKAT_1A" and "JURKAT_1B":
H2B2F_HUMAN	CH10_HUMAN	TBB2A_HUMAN	H2B1D_HUMAN	HSPB1_HUMAN	NAA10_HUMAN	RL18A_HUMAN	RS10_HUMAN	RL37A_HUMAN	RL23_HUMAN	PLEC_HUMAN	DESP_HUMAN	CASPE_HUMAN	H4_HUMAN	G3P_HUMAN			KLMELHGEGSSSGKATGDETGAKVERAD	DKDYFLFRDGDILGKYVD	FGCELKADKDYHFKVDND	LDSSPSVSSTLAAKDD	SRAQLGGPEAAKSDETAAK	PSSLGQPDGGGGGGGGGGGVGAAGED	AAKGSSNSYAIKKKDELERVAKSNR	EEQKIVVKVLKAQAQSQKAK	PGELAKHAVSEGTKAVTKYTSSK	AKDIGFIKLD	PGHLQEGFGCVVTNRFD	VVYALKRQGRTLYGFGG	EDIAQKSKAEAESL	VFEKKDKNEDKKIDFSEF	PGDSDIIRSMPEQTGEK			LATGANAEQAESHND	LESLELTLDKL	LMKDTGKTPVE	SVASLSLTK	ETVHELLCK	APPCSSNPAHA	EEPKALD	LLEPSRL	DLLKRL	DFDKAVLKPE	FQKLRF
RS4Y1_HUMAN	CALL5_HUMAN	ACTBL_HUMAN	H2BFS_HUMAN	RL3_HUMAN	RS13_HUMAN	K1C9_HUMAN	FUS_HUMAN	H2A1D_HUMAN	S10A8_HUMAN	PEBB_HUMAN	S10A7_HUMAN	BRD9_HUMAN	H15_HUMAN	RS19_HUMAN			DMRQTVAVGVIKAVDKKAAGAGKVTKSAQKAQKAK	PGMGAMGGMGGGMGGGMF	PKRKVTFQGVGDEEDEDEIIVPKKKLVD	PKAAKPKAAKAKKAAAKKK	IVEGLMTTVHAITATQKTVD	LIEEQKIVVKVLKAQAQSQKAK	INAAKGSSNSYAIKKKDELERVAKSNR	MRQTVAVGVIKAVDKKAAGAGKVTKSAQKAQKAK	ELAKHAVSEGTKAVTKYTSSK	LDTNADKQLS	KQSLPPGLAVKELK	PLVDTHSKRTLLIKTVETRDGQVINETSQHHDDLE	YQAELSQMQTQISETN	GEKKAYVRLAPDYDALDVANKIGII	KKAAGAGKVTKSAQKAQKAK			VEAKVAAKV	EKVSFKLTLTSD	LFQDTGKTPVE	EDAAVDTSSELTTKD	LTQAVCVLK	AGAGGAEAHA		LSYMDEHD		LTAALATVLSKK
DYL2_HUMAN	CALR_HUMAN	ML12A_HUMAN	GNL3_HUMAN	TYB10_HUMAN	RS11_HUMAN	SRP68_HUMAN	RL34_HUMAN	RL29_HUMAN	S10A9_HUMAN	CD99_HUMAN	CYTA_HUMAN	DDX41_HUMAN		RL30_HUMAN			PLARDLLHPSLEEEKKKHKKKRLVQ	VGGSGGGSFGDNLVTR	RYSVDIPLDKTVVNKDVFRD	PKAAKAKKAAAKKK	ESDDSILRLAKADGIVSKNF	FEERYKTGKNKWFFQKLRF	SRSGGGGGGGLGSGGSIRSSY	MLMPKKNRIAIYELLFKEGVMVAKKD	PNIQAVLLPKKTESHHKAKGK	MLDTVVFK	PSPGSNLGGGDDLKLR	AQYEDIAQKSKAEAE	FGGPGTASRPSSS	VAKVNTLIRPDGEKKAYVRLAPDYDALDVANKIGII	GYSNRVVDLMAHMASKE			LKGQQEEQ	HDVCCHLLHL	VSVTLKV	DNQLKKM	LESSDQLYR	EEEDLLEEQ		MKLVRLF		ELGASGFAKL
H2A2A_HUMAN	CATL1_HUMAN	CNN2_HUMAN	RL26L_HUMAN	RS25_HUMAN	RS16_HUMAN	YTHD2_HUMAN	RL13A_HUMAN	CSK2B_HUMAN		TPD54_HUMAN	K2C1B_HUMAN			YBOX1_HUMAN			EVSETTESTDVKDSSEASDSAS	FQESDDADEDYGRDSGPPT	GAYKYIQELWRKKQSDVMR	ILVIKMGVAAHKKSHEESHKE	DAKSSAKILADQQDKYMK	GRMHAPGKGLSQSALPYR	LPNIQAVLLPKKTESHHKAKGK	DGIYVSEKGTVQQADE	IKAKMQASIEKAH	ALDVANKIGII	LTNGIYPHKLVF	NVELDPEIQ	YEDIAQKSKAEAE	VTYVPVTTFKNLQTVNVDEN	PAKRISGKMALNHPYFNDLDNQIKKM			AGGQEAEPAAGQEAHA	PPLKFM	PSWLRL	TVFSTSSLK	EALQNLH	ESEEGKVLE				ALTNTAVKATQ
H2A1C_HUMAN	KI67_HUMAN	NUP50_HUMAN	CKS2_HUMAN	HS71B_HUMAN	RS4X_HUMAN		RS15_HUMAN	H2A2B_HUMAN		G6PI_HUMAN	BLMH_HUMAN			EF1A3_HUMAN			MFSSSAKIVKPNGEKPDEFE	LLDFGSLSNLQVTQPTVGMNFKTPRGPV	GKFMKPGKVVLVLAGR	LVDSGAQVSVVHPNL	VAAKKTKKSLESINSRLQ	GDSDIIRSMPEQTGEK	GGGGGGGLGSGGSIRSSY	PGVTVKDVNQQEFVRALA	GRVRTKTVKKAARVIIEKYYTRLGND	DINTDGAVNF	SPAGTALSPSGHTKLLPRSLAPAGKD	GTKAVTKYTSSK	EVKAQYEDIAQKSKAEAESL	YDALDVANKIGII	ERYKTGKNKWFFQKLRF			LTYCGFNKPEDK	FVELTLSHS	VLLPKK	LKKLEHCH	MSHVLAMF	MLKTYDHM
H2A1B_HUMAN	S1A7A_HUMAN	DEFI6_HUMAN	TCPH_HUMAN	RS27_HUMAN	RL7A_HUMAN		FLNA_HUMAN	H2A1J_HUMAN		RLA1_HUMAN	CATD_HUMAN			RL10A_HUMAN			HIDKSGLKDSSVEELKKRYGG	PAAVTESKEGTEASASKGLEKKEK	KKGNFNYIEFTRILKHGAKDKDD	KYFDEHYEY	PGHLQEGFGCVVTNRFDQL	LSEVSETTESTDVKDSSEASDSAS	IQAVLLPKKTESHHKAKGK	AKKEEIIKTLSKEEETKK	QTKAQAAAPASVPAQAPKRTQAPTKASE	LVTYVPVTTFKNLQTVNVDEN	GSGGGSYGSGGGGGGHGSY	TSQHHDDLE	VKAQYEDIAQKSKAEAESL	LDTNADKQLSFEEF	GIYVSEKGTVQQADE			ELCGSFSGYK	LTQAVCVKL	VSSLLKV	YRTLL	LSNVTNQTD	LLLPTGSTEN
H2A1_HUMAN	KPYM_HUMAN	MYADM_HUMAN	CHK1_HUMAN	PABP1_HUMAN	CRIP1_HUMAN		RL19_HUMAN	ATX2L_HUMAN		SSBP_HUMAN	HORN_HUMAN			RL22_HUMAN			PLAKDLLHPSPEEEKRKHKKKRLVQ	PPELHAAASSESTGFGEERESIL	GKYSQVLANGLDNKLRED	TTISGGGSRGGGGGGYGSGGSS	GLMTTVHAITATQKTVD	PHTKKALEAHCRADELASQDGR	SRSGGGGGGGLGSGGSIRSS	PGVTVKDVNQQEFVR	PEAEQGGAE	SSLLEKGLDGAKK	YAKDIGFIKLD	SQHHDDLE	GGPYGGGNY	YEDIAQKSKAEAESL	IPGVRFKVVKVANVSLLALYKGKKERPRS			AGEGEPAGAAGAGAEAHA	FAKCLLEHVPD	LSLLQVDQEVQLKTL	YKRLKDLL	LDNMSLHD	TTVFSHTY
G3BP1_HUMAN	NUCKS_HUMAN	USO1_HUMAN	TI23B_HUMAN	K1C18_HUMAN	RS14_HUMAN		CLCA_HUMAN	RT15_HUMAN		CLIC1_HUMAN	EF2_HUMAN			RL27_HUMAN			YTEHQVVSSDFNSDTHSSTFD	KDAVEDLESVGKGAVH	VRFKVVKVANVSLLALYKGKKERPRS	KLLDVVHPAAK	TVHAITATQKTVD	YGQTLGQAQAHSQEQ	RSGGGGGGGLGSGGSIRSSY	EQKIVVKVLKAQAQSQKAK	VLLPKKTESHHKAKGK	PRIASNAGSIA	EDAAVDTSSEITTKDLKEKKEVVEEAENGRD	GELAKHAVSEGTKAVTKYTSSK	NVEIDPEIQ	VLTGYQVDKNKDDELTGF	GRTLSDYNIQKESTLHLVLRLRGG			LGLAAQLAKD	SLPAAKVSQKELNSNHD	PDSAPAMADKMD	PAPKASKKK	VKAPTTY	EMLRLQK
RL7_HUMAN	CALX_HUMAN	H33_HUMAN	NMRL1_HUMAN	RS27L_HUMAN	MEA1_HUMAN		H2B2E_HUMAN			LDHB_HUMAN	ACADV_HUMAN			RS3A_HUMAN			ETTESTDVKDSSEASDSAS	RFGIVTSSAGTGTTEDTEAKK	PFQESGLHLSPTAAEAKEKARAM	LGHPDTLNQGEFKEL	SSNSMQTIQKTTTRRIVDGKVVSETNDTKVLRH	PDSHQGKLVFNRTVTLKEDPGKV	AQAAAPASVPAQAPKRTQAPTKASE	PPQRTAGVKVETTEDLVAKLKEIGRI	DLMAHMASKE	HAVYRDDLKKL	IDKVRFLEQQNQ	PNIQAVLLPKKTESHHKTK	SMDNNRSLDL	VFEKKDKNEDKKIDFS	PPAENSSAPEAEQGGAE			EAGGEGAAHA	LDLKRL	KSVGVALHS	EDLLKTL		APGAASSDPAHA
TBB3_HUMAN	PDIA3_HUMAN	CD2B2_HUMAN	UBE2T_HUMAN	TYB4_HUMAN	EIF3G_HUMAN		ROA1_HUMAN			RRP1B_HUMAN	APRV1_HUMAN			RS7_HUMAN			EKEQIVPKPEEEVAQKKKISQKKLKKQKLMARE	SEILSDPSDDTKGFFDPNTEEN	AQAAAQTNSNAAGKQL	KLIDIVSSQK	ESRAQLGGPEAAKSDETAAK	APVKKLVVKGGKKKKQVLKFTLDCTHPVED	QAVLLPKKTESHHKAKGK	AGEKVEKPDTKEKKPEAKKVD	IPLDKTVVNKD	SSHKTFRIKRFLA	YDPEAASAPGSGNPCHEASAAQKENAGEDPGLAR	DAYNARMDTS	SVDIPLDKTVVNKDVFRD	GSGSGWSSSRGPY	SLLKKNWQNVRALYIKSTMGKPQRLY			YELLFK	LEDMETQLKNY	PLLKVDN	TKYTSKS		LNSLSGMP
RL22L_HUMAN	MIF_HUMAN	TAF4_HUMAN	POTEF_HUMAN	RANG_HUMAN	RS8_HUMAN		RS3_HUMAN			SPF45_HUMAN	ATP5J_HUMAN			RL38_HUMAN			PAGHQEEAKVTANNDKNRTFS	YVPVTTFKNLQTVNVDEN	SYEDAVHSGALND	GTMTGMLYK	DEETVRKAMEAVAAQGKAKK	SKDLSEVSETTESTDVKDSSEASDSAS	HAVSEGTKAVTKYTSAK	RIKRAFLIEEQKIVVKVLKAQAQSQKAK	PNIQAVLLPKKTESHKPGKNK	SSHKTFRIKRF	DTSAAVTEEMPPLEGDDDTSRMEEVD	SQRYESLKGVD	QERDPSKIKWGDAGAE	LDTNADKQLSF	APVKKLVVKGGKKKKQVLKFTLD			EAPAAKVSQKELNSNHD	DLAGGELRGDTGGED	AGGKEAHCAGGQEAHA	KGGPVPLK		SMDMDMSDMH
CRYAB_HUMAN	ARGI1_HUMAN	HNRPF_HUMAN	PRSR1_HUMAN	G3BP2_HUMAN	SYDC_HUMAN		RS24_HUMAN			P5CR1_HUMAN	DSG1_HUMAN			RS29_HUMAN			AKSSAKILADQQDKYMK	SPAVKPAAAPKQPVGGGQKLL	ASTLQSQKAEGTGDAK	SVYVYKVLK	LDKPDMGEIASFDKAKLKKTETQEKNTLPTKETIEQEKRSEIS	HYLGEFSITYKPVKHGRPGIGATHSSRFIPLK	HRLGKVGR	IYVSEKGTVQQADE	PDTKEMLKL	VRYSLDPENPTKS	AEPAVQRTLLEK	VELDPEIQ	SSPSVSSTLAAKDD	SPNKLYTLVTYVPVTTFKNLQTVNVDEN	SDIIRSMPEQTGEK			LDELAQAQVAGVQTP	DVVHAQRNFKWD	PEKFEHLL	ESEAETHT		LLQRLQKELSDLQSSP
XRCC6_HUMAN	ACTG_HUMAN	TERF2_HUMAN	HMCS1_HUMAN	S10A4_HUMAN	RS18_HUMAN		HS90A_HUMAN			TCAB1_HUMAN	RM33_HUMAN			RS5_HUMAN			VNKGQGSVSASVTEGQQNEQ	SSWWTHVEMGPPD	AAGAGTAGPASGPGVVRD	YLKGKIGKVPVR	LRYFQINQDEEEEEDED	GRMHAPGKGLSQSALPYRRSVPTWLKLTSDD		GKETKAADPPAENSSAPEAEQGGAE	DETGAKVERADGYEPPVQESV		IIEPSLRQLAQK	GTSDRPYSHALVAGID	SKGKIYPVGY	TGYQVDKNKDDELTGF	KEKAEKLKQSLPPGLAVKELK			KQAAVASAKSYK	LHQAAVVELF	DVDTSQGELVHKP	LDLKLR		DEEEEEDHS
HSPB8_HUMAN	AK1C3_HUMAN	BUB3_HUMAN	PNRC2_HUMAN	PROF1_HUMAN	RL18_HUMAN		RL24_HUMAN			RBBP4_HUMAN	SBSN_HUMAN			RS17_HUMAN			PSKPVHLTAFLGYKAGMTHIVR	VGVIKAVDKKAAGAGKVT	VVDNGSGMCKAGFAGDD	TDGAVNFQEF	DAASVEKVLDQKEHRLDGRVID	RLAAIVAKQVLLGRKVVVVRCE		VVKVANVSLLALYKGKKERPRS	AASNFKSPVKTIR		PEGSVDPEGQGS	SQASKATPKLDSSPSVSSTLAAKDD	LEAQAATGF	ISWYDNEFGYSNRVVDL	YSNRVVDLMAHMASKE			MADPQMAGPEAEQGEQ	MPQLTEEQLAEETR	DPKLSKKRKFVAD	ALRYDL		AAPADEEAAHA
PRS6A_HUMAN	SARNP_HUMAN	PRPS3_HUMAN	RM20_HUMAN	S10AA_HUMAN	RL14_HUMAN		RS2_HUMAN			PDIA5_HUMAN	NDUC2_HUMAN			ROA2_HUMAN			SHADTATKSGSTTKNRFVV	RFGIVTSSAGTGTTEDTEAK	GTGNAYEEEANKQS	VVYSGLENIKK	SAGPPPTGEEDTAEKDEL	SVARIAKLEKAKAKELATKLG		IEEQKIVVKVLKAQAQSQKAK	AVLLPKKTESHHKAKGK		AKVSSLIERISD	SPAKAIPKTLKDSQ	FFQKLRF	IPGGLSEAKPATPEIQE	TIKPDVQKSKEYFSKQK			LPKMEED	WSLHRL	GLLRKY	LFDMLSE
GON7_HUMAN	HM13_HUMAN	EIF3L_HUMAN	EIF3C_HUMAN	PABP4_HUMAN	HNRPD_HUMAN		YBOX3_HUMAN			WDR1_HUMAN	DSC1_HUMAN			RL9_HUMAN			PRSVINLLRNVCSEAAQKRSLDR	TLTFDHSLEAQWTKWKAMHNRLYG	SYTEEPAPKHTARSLHPAMLPAADGAGPR	YGPMKSGNFGGS	TVHAITATQKTVDGPSGKLWRD	MIGHYLGEFSITYKPVKHGRPGIGATHSSRFIPLK		LPGELAKHAVSEGTKAVTKYTSSK	SAPEAEQGGAE		IREADIDGDGQVNYEE	RILPKPTRK	FRVPTANVS	YEDIAQKSKAEAES	HAVSEGTKAVTKYTSSK			PKTTDGGGPGGTTGYF	QNSDWDTVTVRL	LAVPFAKKA	LATYLTRL
MAP1B_HUMAN	TGM3_HUMAN	CCAR2_HUMAN	LYST_HUMAN	PPIA_HUMAN	TOM34_HUMAN		RS27A_HUMAN			RAVR1_HUMAN	H14_HUMAN			RS23_HUMAN			TMEEKKAFMGPLKKDRIAKEEGA	VVVTEIPKEEKDPGMGAMGGMGGGMGGGMF	PGVTVKDVNQQEF	TSHTTISGGGSRGGGGGGYGSGGSS	TDEYDGHSTYPSHQYQ	YGKESQAKDVIEEYFKCKK		GEEQNKEALQDVEDENQ	AQLDAYNARMDTS		FIKNMITGTSQAD	TYNTTSAVTVKSAIRRLKELKDQ	IQDLWQWRKSL	DTNADKQLSF	NRVVDLMAHMASKE			LGANDEEQ	LDELSEAGKVYDAHTQELDLVDKAA	LQWGEGD	KSPMRDAVSV
PRS6B_HUMAN	PDIA1_HUMAN	AKAP8_HUMAN	A2ML1_HUMAN	BAG3_HUMAN	RS9_HUMAN		RS21_HUMAN			HP1B3_HUMAN				RL13_HUMAN			APVKKLVVKGGKKKKQVLKFT	PGMGAMGGMGGGMGGGM	PTPSHTPAGAATPGRGD	EPNPDDPLM	RYISKMFLRGDSVIVVLRNPLIAGK	VAAKKTKKSLESINSRLQLVM		LMVAKEARNVTMETE	YKTGKNKWFFQKLRF		IIEVDPDTKEM	QLYWSHPRK	VNLGGSKSISIS	DSIIAEVKAQY	GKFMKPGKVVLVLAGRYSGRKAVIVKNIDD			DVVTATTKVPELRD	LATGANAACGPESHTQ	ELSHLYGVD	LLSSLMLRT
RBM3_HUMAN	EF1B_HUMAN	TAF10_HUMAN	H11_HUMAN	RUVB1_HUMAN	RS10L_HUMAN		CLCB_HUMAN			RBM39_HUMAN				RL17_HUMAN			PQYQTWEEFSRAAEKLY	MQVTLKTLQQQTFKIDID	MEKMLQPCGPPADKPEEN	LDGIYVSEKGTVQQADE	AAPASAQAPPPAAAK	PEQWSQLKEQISDIDDAVRKL		KTPSTMENDSSNLD	GKFMKPGKVVLVLAGRYSGRKAVIVKNID		EKAEKLKQSLPPGLAVKELK	APEEHPVLL	FQINQDEEEEEDED	LDVANKIGII	GQVINETSQHHDDLE			AQQTYDDY	LATGANAEQAESHDN	PPTALWEGR	EEKKEKK
HNRPC_HUMAN	GRP75_HUMAN	NOP10_HUMAN	NO40_HUMAN	CAVN2_HUMAN	EIF3J_HUMAN		HS90B_HUMAN			ABCF1_HUMAN				PAIRB_HUMAN			LRQIFNGTFVKLNKASINMLR	LAPDYDALDVANKIGII	SMKNSTYGVNSNDMMS	PGVPNSAPFKE	GKVVSETNDTKVLRH	GPGGGPGGSHMGGNYGDD		AQGPKGGSGSGPTIEEVD	PRKIEEIKDFLLTARRKDAKSVKIKKNKD		TTIAGVVYKD		VEIDPEIQ	LSLLGDIATD	IIRSMPEQTGEK			AGVTDDEAHA	KEVSFSLVRTSD	YSNSVALF	QNKLQASNVTNELD
UB2D1_HUMAN	PDIA6_HUMAN	FKBP4_HUMAN	CHCH9_HUMAN	RL35_HUMAN	EWS_HUMAN		PA2G4_HUMAN			CK098_HUMAN				RL8_HUMAN			DRIKRAFLIEEQKIVVKVLKAQAQSQKAK	VLAELYVSDREGSDATGD	DRQIVDTPPHVAAGLKD	SHGGGSGFGGESGGSYGGGEEASGSGGGYGGGSGKSSHS	SSNSYAIKKKDELERVAKSNR	GRGHLLGRLAAIVAKQVLLGRKVVVVRCE		GDDDAEEMEAKAED	LAKHAVSEGTKAVTKYTSSK		MEDEMDMDMSPLRPQ		YQAELSQMQTQ	PKFEVIEKPQA	LDRIAGQVAAANKKH			QTCLTYGCFNKPEDK	LGQAHNAAKGLPLFD	FESQELET	LGFLKDL
HNRPL_HUMAN	K2C3_HUMAN	CP087_HUMAN	BICRA_HUMAN	MAP7_HUMAN	PRS7_HUMAN		SRP09_HUMAN			PTN23_HUMAN				RL31_HUMAN			RLAAIVAKQVLLGRKVVVVR	TFDHSLEAQWTKWKAMHNRLYG	VAGFGRKGHAVGDIPGVRFKVVKVANVSLLALYKGKKERPRS	YGPGGSGGSGGYGGRS	QCFRQYAKDIGFIKLD	SGGDSKDLSEVSETTESTDVKDSSEASDSAS		GSRNMGGPYGGGNYGPGGSGGSGGYGGRSRY	MAHMASKE		ASTNGLINFIKQQREARVQ		SVKEMAKGITYDD	DLDTNADKQLS	FGYSNRVVDLMAHMASKE			FQHLLR	YDFFETF	AGGQEAHCAGGKEAHA	PCGGEGAAHA
NQO1_HUMAN	PARK7_HUMAN	BMP2K_HUMAN	RT21_HUMAN	HSPB6_HUMAN	TTC1_HUMAN		ROAA_HUMAN			SMRC2_HUMAN				CDK1_HUMAN			SREIQTAVRLLLPGELAKHAVSEGTKAVTKYTSSK	DFGSLSNLQVTQPTVGMNFKTPRGPV	AEVEQTDAESKDAVPTE	SRSGGGGGGGLGSGGSIRSSYSRF	TTEESLRNYYEQWGKLTD	NVRALYIKSTMGKPQRLY		LLKKNWQNVRALYIKSTMGKPQRLY	TRDGQVINETSQHHDDLE		NIIFLSDQTKEKE		GKFMKPGKVVLVLAG	EDIAQKSKAEAES	GGRKLTPQGQRDLDRIAGQVAAANKKH			EAEPASSNPAHA	YAEGGGCFL	MPADYEF	AFGETFKP
PSD10_HUMAN	EF1A2_HUMAN	CDC5L_HUMAN	NU160_HUMAN	SWAHC_HUMAN	RL15_HUMAN		PTMA_HUMAN			TGS1_HUMAN				STIP1_HUMAN			PGVTVKDVNQQEFVRALAAFLKKSGKLK	SPTIKPSPAASKEYFQKVNQ	ENRNNNKLPSNLPQLQNLIKRD	GIFPGTPLKK	LAKADGIVSKNF	ADELINAAKGSSNSYAIKKKDELERVAKSNR		MKVELCSFSGYKIYPGHGRRYARTD	VTKYTSSK		SMDMDMSPLRPQ		YQAELSQMQTQISET	EVKAQYEDIAQKSKAEAES	GKVKVGVNGFGRIG			QEGEAPGAAGAGAEAHA	LESSDQLYRDL	VGHLGKRR	APKSGSSFSL
HSP72_HUMAN	IF4H_HUMAN	HNRPM_HUMAN	SCP2_HUMAN	BIP_HUMAN	RS28_HUMAN		RL12_HUMAN			EFTU_HUMAN				RL40_HUMAN			VAAKKTKKSLESINSRLQLVMKSGKYVLGYK	RQSSATSSFGGLGGGS	PKYCPQGTVADGAPSGTGD	AQYSPQQLAGK	GRSSGPYGGGGQYFAKPRNQGGYGGSSSSSSYGSGRRF	PGVRFKVVKVANVSLLALYKGKKERPRS		FRQYAKDIGFIKLD	AVTKYTSSK		MIREADIDGDGQVN			NSDTHSSTFDAGAGIALNDH	PTVGMNFKTPRGPV			EMLRLQLLLES	VPLPQDW	FEAKVKL	QGVATTAAADY
SEC13_HUMAN	AATM_HUMAN	PLRG1_HUMAN	PDCL3_HUMAN	VP26A_HUMAN	IF2G_HUMAN		RS20_HUMAN			DDX46_HUMAN				PRDX1_HUMAN			FINRNDTKEDVFVHQTAIKKNNPRKYLR	PELAVQKVVVHPLVLLS	PNIKIFSGSSHQDLSQKIAD	APRLNSADRPM	MRQTVAVGVIKAVDKKAAGAGKVTKSAQKAQKA	DPGDSDIIRSMPEQTGEK		EFSITYKPVKHGRPGIGATHSSRFIPLK	VVRKPAQSRLDDD		GSAQVTSHDASTNGLINFIKQQREARVQ			DTNADKQLSFEEF	PRKIEEIKDFLLTARRKD			PQYFEF	FLDLNGALGLPL	EAGGAGAEPAAGGAEAHA	AFGETFPK
LSM12_HUMAN	NUP98_HUMAN	RUXG_HUMAN	SSRP1_HUMAN	TCPE_HUMAN	CIA2B_HUMAN		ACTB_HUMAN							VIME_HUMAN			VKANKHQIKQAVKKLYD	PDTAEYVAYVAKD	FVMGVNHEKYDNSLKIISN	PKKAAAKKK	PRNKISFKFDHLRKEASD	ECRPLSKTVRFNVLKVTKAAGTKKQFQKF		PGVTVKDVNQQEFVRA	GKFMKPGKVVLVLAGRYSGRKAVIVKNIDDG		SMTATQLLVPSRR			GAVHDVKDVLDS	APSRNGMVLKPHFHKD			ELLKLHARELF	ELEYVDSEGHLYT	MDMDMSDHM	MVAAASLLD
KLC1_HUMAN	SPB3_HUMAN	NHRF2_HUMAN	RL7L_HUMAN	PGAM1_HUMAN	FUBP3_HUMAN		RPAP3_HUMAN							RL23A_HUMAN			ITDKEKAEKLKQSLPPGLAVKELK	EPAVYFKEQFLDGD	GVYARDETEFYLGKRCAY	VLYDRVLKY	SYLLKNKAQFEDRN	DSDIIRSMPEQTGEK		GKEAKAGEAPTENPAPPTQQSSAE	SEGTKAVTKYTSSK		YDNEFGYSNRVVDLMAHMASKE			VQYKTQVVAGTNY	AKHAVSEGTKAVTKYTSSK			FFLDVLVFRFT	MFKPRP	QTVLAFTFK	LNLTQSGLSHL
ASURF_HUMAN	BT3L4_HUMAN	IF4G1_HUMAN		IF5A1_HUMAN	TBB4B_HUMAN		EIF3I_HUMAN							PSMD7_HUMAN			PSKGPLQSVQVFGRKKTATAVAHCKRGNGLIKVNGRPLE	PPQEAAQFTSQVIILNHPGQISAGYSPVID	TYHGSPDQSHQVTG	EETAPAETATPAPVEKSPAKKKATKKAAGAG	RAQLGGPEAAKSDETAAK	PVKKLVVKGGKKKKQVLKFTLD		GHQQLYWSHPRKFGQGS	YQAELSQ		YSNRVVDL			AGGAAQLALDKSD	IPLDKTVVNKDVFRD			LETPASLGKPADP	FVTLKGGSHS	PKRLTP	LYDLASTTSAEKW
BAG2_HUMAN	RT30_HUMAN	TAL1_HUMAN		1433G_HUMAN	IF4E_HUMAN		SEM1_HUMAN							TBB5_HUMAN			SHGVAQVRFVTGNKILRILK	VAVGVIKAVDKKAAGAGKVT	PHIHKSLIGKKGQQKTV	PGVPNSAPF	PGHLQEGFGCVVTNRFDQ	LPAENGETKTEESPASDEAGEKEAKSD		GDEDASRMEEVD	PKKTESHHKAKGK		MATAASSSSLEKS			LDTNADKQL	SNRVVDLMAHMASKE			SSESGATMAAEED	DDKLALGVENPKKPD	DPVNVDEN	LVFGGKMVMK
LIPB1_HUMAN	NDKB_HUMAN	XPO7_HUMAN		BLVRB_HUMAN	AIMP2_HUMAN		RL6_HUMAN							NPM_HUMAN			FESRAQLGGPEAAKSDETAAK	WYDNEFGYSNRVVDLMAHMASKE	AYQLQLQAASNFKSPVKTIR	ITQIEHEVSSS	PELAVQKVVVHPLVL	ELINAAKGSSNSYAIKKKDELERVAKSNR		PPRATEPVATSNPAGD	VGMNFKTPRGPV		KKLPEMDID			SSLLEKGLDGAK	NAAKGSSNSYAIKKKDELERVAKSNR			VLQLVKK	DPVPPGLAVKELK	LTGKYTSSK	VVAPLSLY
MO4L2_HUMAN	TPR_HUMAN	MED19_HUMAN		SMAP_HUMAN	RL35A_HUMAN		IF2A_HUMAN							RS30_HUMAN			SSAKIVKPNGEKPDEFE	ATSSFGGLGGGS	LRSVLMSLKQTPLSR	RIFAPNHVVAK	APMFVMGVNHEKYD	PYFNDLDNQIKKM		PGVTVKDVNQQEFVRAL	ALIDLHNHDLGENHHLRVSFSKSTI		EIPPLEGDEDASRMEEVD			DALDVANKIGII	GHQQLYWSHPRKFGQG			ESHKTFRLK	FLDLK	PCGGQEAPEHVGQGGAE	KLAQMGSKLY
WDR61_HUMAN	RAI3_HUMAN	SDA1_HUMAN		SMD2_HUMAN	RBP56_HUMAN		RS6_HUMAN							PSDE_HUMAN			RAFLIEEQKIVVKVLKAQAQSQKAK	MQIFVKTLTGKTITL	PEPAFQRSASTAGDIA	AIYEPKTFK	SQDASDGLQRLHMLQ	NSAANASATTTEPLPEKTQESL		DSILRLAKADGIVSKNF			FDDEEAEEKAPVKKSIRD			ENTQAERSIIGMIDM	GYEPPVQESV			YCPPLLR	LDNMSLH	LHYQAADSKLWN	TVNADCPTVHT
IF2B_HUMAN	AK1BA_HUMAN	CINP_HUMAN		CSRP1_HUMAN	RL4_HUMAN		1433E_HUMAN							PTBP1_HUMAN			PVNYYVDTAVRHVLL	PVQPAVLQVHQT	GYGGGRGGYGGGGP	GAVHDVKDVLD	DEKKKGPKVTVKVYFD	LKKNWQNVRALYIKSTMGKPQRLY		RRFVNVVPTFGKKKGPNANS			VVDLMAHMASKE			LQQVDTSTRTHNLEPYFESF	LMAHMASKE			EKVCVRTLYE	NNELAKAGAVARDNP	LAVQTLGGKP	KNKLQASNVTNRSN
RPE_HUMAN	TXND5_HUMAN	SRGP2_HUMAN		NAMPT_HUMAN	RL36_HUMAN		HSP7C_HUMAN							K2C1_HUMAN			AEDSGGDSKDLSEVSETTESTDVKDSSEASDSAS	PEAVKPDDWDED	PLDNTSRPRYSHSYLSDSDTEAKLTETNA	SQASKATPKLDSSPSVSSTLAAKDDPDGKQEAKPQ	IRAKRAKEAAEQDVEKKK	DINSGAVECPAS		VRLLLPGELAKHAVSEGTKAVTKYTSSK			IAQKSKAEAESL			EKKDKNEDKKIDFSEF	PQALSEHLKNPVIAQKIQKLMDVGLIAIR			NPPGMLLR	ELLKHL	YKAFLK	GAAAKPKGVP
DRG2_HUMAN	CPSM_HUMAN	LEF1_HUMAN		CAZA1_HUMAN	PRS10_HUMAN		RS15A_HUMAN							THOC4_HUMAN			VKEKTHINIVVIGHVDSGKSTTTGHLIYK	GKYTPSGQAGAAASESLFVSNHAY	RETNLDSLPLVDTHSKRTLLIKTVETRD	PRRRNKSTESLQANVQRL	GDEETVRKAMEAVAAQGKAKK	AGKEGNNPAENGDAKTDQAQKAEGAGDAK		MLMPKKNRIAIYELLFK			ERIAGEASRLAHY			IDKVRFLEQQN	VSLLKKNWQNVRALYIKSTMGKPQRLY			TLTYCMNKPEDK	EMLRLQKVLQ	LVTLDQD	DGGFSLTPGMP
TR112_HUMAN	AAAT_HUMAN	MY18A_HUMAN		ALDOA_HUMAN	PRS8_HUMAN		RSMB_HUMAN							DCD_HUMAN			ALSVKEETKEDAEEKQ	PMFIVNTNVPRASVPD	SRGGGGNFGPGPGSNFRGGSDGY	VKAQYEDIAQKSKAEAE	PVQPAVLQVHQTS	PRNPKQSNSYDMFMRGEEILSGAQRIHD		LVITDKEKAEKLKQSLPPGLAVKELK			PQYQTWEEFSRAAEK			TSTRTHNLEPYFESF	NVSLLALYKGKKERPRS			DGSTSVKYSKKTVAHAT	ETVHELLCKL	EQGQEAPEGHVAGGGAE	PFDEDDQDP
CRIP2_HUMAN	AK1C2_HUMAN	ESF1_HUMAN		HPCL1_HUMAN	MYCBP_HUMAN		NUCL_HUMAN							RM45_HUMAN			IEPRNGPAQKLRQEVKQNLH	PSPGSNLGGGDDLKL	PYAYPSDYDMHTGD	SLVNLGGSKSISIS	PLPSKETIEQEKQAGES	AGGEAGVTLGQPHLSRQD		KNWQNVRALYIKSTMGKPQRLY			PTADDTSAAVTEEMPPLEGDDD			LDTNADKQLSFEE	GKFMKPGKVVLVL			PELAVQKVVVHPLVVVP	ELGVPKLVLH	PPAENSSAGTMCSNAPE	SLFAGLGEVAK
LC7L3_HUMAN	SUMO3_HUMAN	FA98B_HUMAN		RCN1_HUMAN	SYK_HUMAN		UBP2L_HUMAN							TCOF_HUMAN			ESEGFEEHVPSDNS	SAGDDFDLGDAVVDGENDD	SKRTLLIKTVETRDGQVINETSQHHDDLE	GGGGGGGLGSGGSIRSS	TIKPDVQKSKEYFSKQ	GYVLEGKELEFYLRKIKARKGK		VTQPTVGMNFKTPRGPV			PTADDTSAAVTEEMPPLQGDDDTSRMEEVD			DRDNNRVGFAEAAR	PRKIEEIKDF			EAGGAGEAHA	DKLDKPSL	QLTLKLESSETWPPLLK	LFVAGAGHKSLNA
YTHD1_HUMAN	CLPT1_HUMAN	ERPG3_HUMAN		EPCR_HUMAN	H2B1J_HUMAN		FLNB_HUMAN							CDSN_HUMAN			MLAKTGVHHYSGNNIELGTACGKYYRVCTLAIIDPGDSDIIRSMPEQTGEK	NRAPEPTPQQVAQQQ	AAIVAKQVLLGRKVVVVRCE	LLDIQSSGRAK	AEVQVLVLDGRGHLLG	APRKGKEKKEEQVISLGPQVAEGENVFG		YIKSTMGKPQRLY			RDAIAQAVRGLITKA			STRTHNLEPYFESF	KTVVNKDVFRD			LQAAALGLD	LAYQLVLRL	LREMLQKRL	LEVAGSKL
MZT2B_HUMAN	K1C24_HUMAN	CCD86_HUMAN		K1C19_HUMAN	MCA3_HUMAN		TBA1B_HUMAN										DDEAHLQEDQGEEECFHD	TPSGQAGAAASESLFVSNHAY	PPLKFMSVQRPGPYD	VKKEEKKEKK	PPVKTKFGYHIIMVEGRK	TVGKSSKMLQHIDYRMR		EVLNSAANASATTTEPLPEKTQESL			GPKFLKSGDAAIVD			YTVFDRDNNRVGFAEAAR	PGVTVKDVNQQE			AAPYDGLLLPGK	LDELAGAAQVARDNP	PAGVHPRP	ALYGGRLLK
IF1AY_HUMAN	AATC_HUMAN	SRSF5_HUMAN		S10A6_HUMAN	TBA1C_HUMAN		RS12_HUMAN										TDKEKAEKLKQSLPPGLAVKELK	DDKDYFLFRDGDILGKYVD	RQIFHPEQLITGKED	NVILSMDNNRSLDL	APAANSDQTVTVKE	GAYKYIQELWRKKQSDVMRFLLR		AKPRNQGGYGGSSSSSSYGSGRRF			GKVKVGVNGFGRIGR			GKVKVGVNGFGRIGRLVTRAAFNSGKVDIVAIND	KNKWFFQKLRF			WAVSKFLT	FVMGLLSREAQDPN	DTFLKAGVHLTD	LPDRVHTKL
EIF3B_HUMAN	MDHM_HUMAN	CDK6_HUMAN		G6PD_HUMAN	PSMD6_HUMAN		CALM3_HUMAN										ESESVDKVMDQKEHKLNGKVID	NSDSFASHPNYPYSDEY	RQLFHPEQLITGKED	KTYGEIFEK	PFRDWYPHSRLFD	PLDKTVVNKDVFRD		WISKQEYDESGPSIVHRKCF			VIAQGIGKL			GGGNYGSGNYNDFGNY	ETGAKVERADGYEPPVQESV			EAHLQWMLLQ	MTVLLVFGAD	LHVAGPAGLSLACVF	LRSPFLLKK
FSP1_HUMAN	TCTP_HUMAN	PATZ1_HUMAN		TPIS_HUMAN	DRG1_HUMAN		INF2_HUMAN										TVHAITATQKTVDGPSGKLWR	QAGAAASESLFVSNHAY	RVVEKADSWVEKEEPAPSN	AQYEDIAQKS	IDRDAIAQAVRGLITKA	VVQKALQARQASPAWK		LVENFDEASKNEAN			VEMKDLEDES			KDSPQTIPTYTDAL	NRRFVNVVPTFGKKKGPNANS			VAVGSGAYTPR	LMVSLQGGPLCL	MKVELGCS	TVFSTSSKL
PFD2_HUMAN	CATA_HUMAN	HS71A_HUMAN		S10AB_HUMAN	SKP1_HUMAN		RL26_HUMAN										AADTKPGTTGSGAGSGGPGGLT	PFGAPAGAPGGPALGNGVAGAGEED	GYTEHQVVSSDFNSDTH	LILVIKMGVAAHKKSHEESHKE	LEERPQRKAQPAQPADEPAEKADEPMEH	PDYLGADQRKTKEDEKD		PNPADSQKSTQVE			PAYHSSLMDPD			IDKVRFLEQQ	PGRGAPLAKVVFRD			REKLR	CSYYPLDPKVYG	AAAAGGAAAAMF	TDLKGPDW
CDK2_HUMAN	THIO_HUMAN	SRSF1_HUMAN		GSTP1_HUMAN	ELOB_HUMAN		VATG1_HUMAN										ASDYKVASAEYHRKAL	IVEALNGKEVAAQVKAPLVLKD	PSKIKWGDAGAE	IIAEVLGSPP	MADGTCQDAAIVGYK	GKFMKPGKVVLVLAGRYSGRKAVIVK		GDDDTSRMEEVD			DIQKDLKDL			ATAEEEEDFGEEAEEEA	AKVERADGYEPPVQESV			EGADESYYK	LDKTTSLL	MAGGQEAEPLPQFMM	KTDAASLARMK
RBX1_HUMAN	AHNK_HUMAN	ELMO1_HUMAN		KAD4_HUMAN	CIRBP_HUMAN		RL11_HUMAN										VAAKKTKKSLESINSRLQLVMKSGKYVLGYKQTLK	SATSSFGGLGGGSVR	LTVQEKEKYLNVSRW	KAVTKYTSSK	KDYEEVGVDSVEGEGEEEGEEY	PMGQKGTVEPQLEARGD		GHQQLYWSHPRKFG			PPAEDSSAPEAEQGGAE			AQNVGTTHDLLD	GKFMKPGKVVL			PSDTLENVKLLLTDTPPN	LDGTLLYLVH	PVFGGSQLLTK	VNVPTAGFTVLV
HINT3_HUMAN	TBXT_HUMAN	PABP3_HUMAN		RL39_HUMAN	AIMP1_HUMAN		CSN9_HUMAN										RENAEVDGDDDAEEMEAKAED	ALNGKEVAAQVKAPLVLKD	RETSHSLLLYKAFLK	YEDIAQKSKAEAESLYQS	AKIKARDLRGKKKEELLKQLDD	TVGKSSKMLQHIDYR		TGKNKWFFQKLRF			DIAALVVD			DINTDGAVNFQEF	KNLQTVNVDEN			MNAGGQMAGPEAEQGGAE	ELLKLHNLELF	LQTVAYFYD	DKAKLLYV
YPEL5_HUMAN	FILA_HUMAN	EXOS6_HUMAN		HDGF_HUMAN	DCTN2_HUMAN		PPIB_HUMAN										MVGGGGVGGGLLE	SVGGSGGGSFGDN	MDMDMSPLRPQ	ENAGEDPGLAR	SVLMSLKQTPLSR	GRMHAPGKGLSQSALPYRRSVPTWLK		VAKEARNVTMETE			LYWSHPRKF			LGDIATDY	PEAFPALA			LRFPFK	VDVLTEVGSKNVV	LEVEKGSGAAL	KAEPAKPAPAEKLRLH
CS025_HUMAN	DDX24_HUMAN	DDX17_HUMAN		1433B_HUMAN	DPY30_HUMAN		TCP4_HUMAN										QQNQYNSSSGGGGGGGGGGNYG	SDVLELTDDNFESRISD	GTAGPASGPGVVRD	NNRSLDLDSIIAE	GKEGVHGGLINKKCYEMASHLRRSQY	AAVTGHIRIRAKSQGMALSLGDKINLSQKKTSI		PALPLDQLQITHKD			KVVKVANVSLLALYKGKKERPRS			VDTSTRTHNLEPYFESF	EEYEEAQGEAQKPQLA			QEFGEHLLE	CAMVGAKYEALAAKL	LPSMDMDMSDMH	YNGVFQEGCGCAGAEDK
SERPH_HUMAN	SYNC_HUMAN	GDIR2_HUMAN		PAPS2_HUMAN	COPB_HUMAN		PSA1_HUMAN										MEEKKAFMGPLKKDRIAKEEGA	SSLLEKGLDGAKKAVGGLGKLG	AAVMGFSGFGSTKKSY	QQAIDSREDPVS	GFGAQGPKGGSGSGPTIEEVD	DIIRSMPEQTGEK		PENVAPRSGATAGAAGGRGKGAYQDRD			GYSNRVVDL			IDVAKVNTLIRPDGEKKAYVRLAPDYDALDVANKIGII	GMNFKTPRGPV			PEAYGAGYAQP	LMSFFHS	EEGENPASKPTPVQDVQGD	LMAFQSAYS
HNRPQ_HUMAN	PSB7_HUMAN	DNJC9_HUMAN		ACLY_HUMAN	DDX6_HUMAN		DDX3X_HUMAN										QSSYSSYGQSQNSYGTQSTPQGYG	PDNEAYEMPSEEGYQDYEPEA	AGDDAPRAVFPSIVGRPRHQGVMV	GKETKAAD	PKNKKDAKSNYKMMFVKSSGS	AILDGGAPGPQPHGEPPGGPDAVD		DGEEQNKEALQDVEDENQ			GIVSKNF			MKFNPFVTSD	DVANKIGII			CSTEPVVVPFSLLR	FLVPDAVPDLGNLK	LYDDSVKEQD	LSTSDSLSTTSHQ
TPPC5_HUMAN	CCNB1_HUMAN	SF3B3_HUMAN		E41L3_HUMAN	RL5_HUMAN		TPD52_HUMAN										PSKQYGLKMKTSRAFFS	SGYDQVLQENSSDFQSNIA	TPDKKMEVASEKKTD	WRPSFSEGTDL	SRDKPLKDVIIADCGKIEVEKPFAIAKE	LVENKKAQLVVIAHDVD		PYATFVKMLPDKD			IEENDEVLVAGFGRKGHAVGD			AGKQLEDGRTLSDY	VAKVNTLIRPD			LLDGNCHME	VAVGVLK	KTYTSSK	LFKDTHM
ARC1B_HUMAN	HSP74_HUMAN	RFLA_HUMAN		LARP1_HUMAN	SYFA_HUMAN		CDC37_HUMAN										PKKNRIAIYELLFK	ADVDQDGRVNYEE	GKFMKPGKVVLVLAGRYS	PKKAAPKKK	YTEHQVVSSDFNSD	DIRPEIHENYRING		IRKFLDGIYVSEKGTVQQADE			MDMSPLRPQ			TGYQVDKNKDDELTG	MKTILSNQTVD			LGALVHKSKL	EEKSVEAAAELSAKD	LDKVLRF	EEPTQNENP
NHSL1_HUMAN	PRDX3_HUMAN	ERI3_HUMAN		FKB1A_HUMAN	WDR92_HUMAN		RL28_HUMAN										PVPLPNVNAAILKKVIQWCTHHKDD	RKAQAVSEEEEEEEGKSSSPK	AREKTHINIVVIGHVDSGKSTTTGHLIYKCGGID	EEANNDLENKIQ	LEQDRQGPEESDEFQS	LLFKEGVMVAKKD		VRMNVLADALKSINNAEKRG			GKVKVGVNGFGRIGRL			ESVGKGAVHDVKDV	FGGSRNMGGP			LETLTKGTVP	VNVGDLLKTSAPQP	EDEEEEMKLVFC	AAWERGLDDAA
UB2L6_HUMAN	SH3L3_HUMAN	LIAT1_HUMAN		MAP1A_HUMAN	ARHG2_HUMAN		VAT1_HUMAN										KLMELHGEGSSSGKATGD	SATSSFGGLGGGS	PELAVQKVVVHPL	GILNPSQPGQSSSSSQ	TTPDVIFVFGFRTHFGGGKTTGFG	LYIKSTMGKPQRLY		PVNYYVDTAVRHVLLR			PAPVAEEAAPSAVEEGAAAD			STSSEPAAKPEVD	GKFMKPGKVVLVLAGRYSGRKAVIVKNIDDGTSD			LQDQGEQENLDR	KLDTMLGMLKLD	AFGGQFGAMPAEGAPAQ	ELLQKHKGLRFD
REPI1_HUMAN	FKB10_HUMAN	MED8_HUMAN		HNRPU_HUMAN	ZMAT2_HUMAN		ROA0_HUMAN										LDAEPRPPPTQEAA	DDEVPDLVENFDEASKNEAN	PYGGGGGGGGGGGGGGGYRRY	SLIPDEEEEKEEAKSAEFEKPD	GVYKKLTGKDVNFEFPEFQL	VCDIRPEIHENYRING		RVVDLMAHMASKE			ESVGKGAVHDVKDVLDS			VILSMDNNRSLDL	VNVVPTFGKKKGPNANS			AGADPPSSAQGQEAHA	PPPPPPP	PGVPCKP	VCPPVKR
HNRDL_HUMAN	CHD4_HUMAN	TACC1_HUMAN		CBR1_HUMAN	PSD11_HUMAN		RL27A_HUMAN										GGYGGGGGYGGSSF	LSVKAQTAHIVLED	SESGAPEAAEED	APRQPGLMA	NLQVTQPTVGMNFKTPRGPV	KESESVDKVMDQKEHKLNGKVID		SILRLAKADGIVSKNF			PSKIKWGDAGAEYVVESTG			ERAVTGYNDPETGNII	FVNVVPTFGKKKGPNANS			FLLGDGEPNKEQDAPQ	NNNFSLHD	TYGCFNKEPDK	MVMFKLD
DNJA1_HUMAN	MTPN_HUMAN	COG6_HUMAN		1433T_HUMAN	MSI2H_HUMAN		RLA0_HUMAN										NSKESYELRYFQINQDEEEEEDED	APDYDALDVANKIGII	GVYARDETEFYLGKRCA	KPKAAKPKAAKAKK	PENEPFDEDQHTQITKV	TVGKSSKMLQHIDYRMRCILQ		TVETRDGQVINETSQHHDDLE			RENGSDNLPSSAGSGDKPLSDPAPF			PYEFLQSPEPAASAKT	IDTVVFK			NPVNVDEN	MAVGGTAVLEK	LDKVRFL	VLFTNVGK
DNJC7_HUMAN	DYL1_HUMAN	RMI1_HUMAN		PRDX6_HUMAN	F207A_HUMAN		EIF1_HUMAN										KHAVSEGTKAVTKYTSSK	AEAFDDVVGETVGKTD	TLALLQKQPPQQPAAKI	SLYQSKYEEL	GAQGPKGGSGSGPTIEEVD	VMKPQDSGSSANEQAVQ		PNYSPQRFPNAQRAFADD			VTIKKDVDGAYMTKVDL			MKTILSNQTVDIPENVD	LDTVVFK			QNSSDKLY	VYPNGGGRHL	LDQNLKKM	VMVPKGCKKLD
H2AX_HUMAN	ECHB_HUMAN	CCD97_HUMAN		KC1D_HUMAN	FUBP1_HUMAN		ENOA_HUMAN										LDGRGHLLGRLAAIVAKQVLLGRKVVVVRCE	VNISSSDLTGRQDTS	SLPLVDTHSKRTLLIKTVETRD	YFDPANGKF	ACNDYFVVHMKQKGKK	SKKLESKLDYKPV		MLMPKKNRIAIYE			IQKDLKDL			NSDTHSSTFDAGAGIALNDHF	YQSKYEEL			ESEEGKLFV	LADLSESSGADDGACG	DEEEEEDSH	LGKGPAAASSF
STAU1_HUMAN	AGR2_HUMAN	MTA70_HUMAN		PIN4_HUMAN	SYQ_HUMAN		TCPD_HUMAN										KESQAKDVIEEYFKCKK	PSIVRLLQCDPSSASQF	GPYGGGGQYFAKPRNQ	FVIQNQLGVPPPNSNPAPTAPGPPQPPLRPQ	TTDEYDGHSTYPSHQYQ	PVANMEPVQGENKRD		AIIDPGDSDIIRSMPEQTGEK			RAEEKIKSVGGACVLVA			ESRVDTLTGEVN	LDNQIKKM			QDVLLDRL	LVMLTLP	MLDDDPM	LKECGCGDKPLLEK
TTC31_HUMAN	RL32_HUMAN	MCM4_HUMAN		BASP1_HUMAN	H2A2C_HUMAN		TKT_HUMAN										VAAKKTKKSLESINSRLQLVMKSG	AEGPHGQFVSEKRVEQW	FEDTNLCAIHAKRVTIMPKDIQLARRIRGERA	SQASKATPKLDSSPSVSSTLAAKD	GKVVSETNDTKVLR	MTTVHAITATQKTVD		FAKPRNQGGYGGSSSSSSYGSGRRF			PETGNIIS			DAGAGIALNDH	TLVITDKEKAEKLKQSLPPGLAVKELK			LQAQLNAQANEFGR	YAGGEEYFAGSVPCHA	QEAEPASSNPAAH	VVGPNPLVY
VATE1_HUMAN	BCLF1_HUMAN	FOXK2_HUMAN		ANXA2_HUMAN	ADRM1_HUMAN		PLIN3_HUMAN										VKEKTHINIVVIGHVDSGKSTTTGHLIYKCGGID	SVFALTNGIYPHKLVF	ALRYPMAVGLNKG	DLWQWRKSL	VLVSSGEGKAKDAGQRTTIYKRD	NVLAAMRKAAAKKD		KYTEVLKTHGLLV			VDVFTKRKGHILEL			STRTHNLEPYFES	VANKIGII			MECHCE	LSQLRL	KQTVGGDPLPL	HAGLAVKELK
ELOF1_HUMAN	MIC27_HUMAN	CR021_HUMAN		SYUA_HUMAN	USP9X_HUMAN		SC31A_HUMAN										FSSSAKIVKPNGEKPDEFE	AIAQAVRGLITKA	PGRGAPLAKVVFRDPYRFKKRTELF	MARLTWASHEKMHEGD	SQDASDGLQRLH	ASYLLKNKAQFEDRN		PSARTLTHYKSAVKA			NNRSLDL			MKENFPNF	RFVNVVPTFGKKKGPNANS			CPGGDYTHT	LTQAVCVLDKG	NQAMDLGKD	VNVNKCSGLKR
LS14A_HUMAN	GSHR_HUMAN	EIF3K_HUMAN		IRAK1_HUMAN	SYEP_HUMAN		PSME3_HUMAN										PPSAKAAIDWFDGKEFSGNPIKVSFATRRAD	DMPVDPDNEAYEMPSEEGYQDYEPEA	PNIKIFSGSSHQD	DTNADKQLSFE	ALAKDTHEDHDTSTENTDESNHD	IPEETESRDGEAVASES		RQYAKDIGFIKLD			EIDPEIQ			SVKLGHPDTLNQGEFKEL	VTIKKDVDGAY			ESSGAKDKEPLQ	QLHAVKELQ	PGDALKP	MNLLSNLV
VIGLN_HUMAN	CHERP_HUMAN	CNO6L_HUMAN		JUPI1_HUMAN	ARPC2_HUMAN		ETFB_HUMAN										SSQSSQSSYGQQSSYPGYG	FGGGTGGFGTT	SHLPPSQNTSELNTA	RIYNMEMARK	MVDREQLVQKARLAEQAERYD	NSSAPEAEQGGAE		IIDPGDSDIIRSMPEQTGEK			YGGGYGSGGGSGGYGS			AVGGLGKLGKDA	AVSEGTKAVTKYTSSK			LSEKEKAEKLKNPV	VDVFLTLAGLPDV	AANKKH	EYEATLDDTSLMD
FXR1_HUMAN	MOT4_HUMAN	PP6R1_HUMAN		SHC1_HUMAN	ILK_HUMAN		MAP2_HUMAN										VDTSSEITTKDLKEKKEVVEEAENGRD	PGHLQEGFGCVVTNRFDQLFD	SKTVRFNVLKVTKAAGTKKQFQKF	AVYDRPGASPK	NPLPSKETIEQEKQAGES	FYGQTLGQAQAHSQEQ		DKEKAEKLKQSLPPGLAVKELK			GEVPLTPT			VDTSTRTHNLEPYFES	QERDPSKIKWGDAGAEY			LGALVTVKKH	LDELSEQQVYDAHTAADLDLNAADL	EWENPASKPTPVQDVEGN	VFSVGFP
WDR13_HUMAN	LAP2B_HUMAN	GAPR1_HUMAN		SAHH_HUMAN	SCOC_HUMAN		RL21_HUMAN										PMYQVKPYHGGGAPLRVE	AFLASPEYVNLPINGNGKQ	PERDSEPFSNPLAPDGHD	VPQSGVPAL	PHTETQQPEATAAATSNPSSMTDTPGNPAAP	GAYKYIQELWRKKQSDVMRFL		IKSTMGKPQRLY			EVLVAGFGRKGHAVGD			THNLEPYFES				NDQLKKM	AAFSSVPLA	ELLDEEQ	ELYEPDYEQL
CYBP_HUMAN	COX7C_HUMAN	PAK2_HUMAN		LDHA_HUMAN	DDX5_HUMAN		HMGN2_HUMAN										PELAVQKVVVHPLVLLSVVDHFNRIGKVG	DVDGLDPSFTPATGTPVVGGLTYREG	LVVDNGSGMCKAGFGGDDA	RVFVVGVGMTK	SFLKAVPSQKRT	ITYKPVKHGRPGIGATHSSRFIPLK		VANVSLLALYKGKKERPRS						NLGGSKSISIS				VLTYVPVTTSVSPNPVVFV	FAGALMAER	MLTSVQLPLD	YWKLLPFNK
VPS4A_HUMAN	RTN4_HUMAN	RHG09_HUMAN		SRXN1_HUMAN	SF3B6_HUMAN		RLA2_HUMAN										RVAYVSFGPHAGKLVA	RQSSATSSFGGLGGGSVR	EDDDDDDFDDEEAEEKAPVKKSIRD	SISGPGVDKEPFN	DGLMIHSGD	DGRGHLLGRLAAIVAKQVLLGRKVVVVRCE		DEDASRMEEVD						DSIIAEVKAQ				LDEGGASYSEHDD	LTVDLKT	VKSGSKK	YEGQEAEPVVLACSY
UBE2N_HUMAN	ZC3HF_HUMAN	ZN142_HUMAN		PGK1_HUMAN	UBC9_HUMAN		HNRH1_HUMAN										FKIHPMAYQLQLQAASNFKSPVKTIR	SVGGSGGGSFGDNLVTR	ADELHKILLEKKDA	LSRSGGGGGGGLGSGGSIRSSY	IQEHIDLGIKYD	AILDGGAPGPQPHGEPPGGPD		GRHPHDIIDDINSGAVECPAS						VVTGNMGSNDKVGDF				LACNAGLAPM	FLQVMKTLTEVGGGAKGSPL	KADVKQFDLAQVMLAG	LFLDSME
PFKAM_HUMAN	MTND_HUMAN	TTC9C_HUMAN		NUDC_HUMAN	CNOT7_HUMAN		BTF3_HUMAN										KEGVHGGLINKKCYEMASHLRRSQY	TAEVVVTEIPKEEKDPGMGAMGGMGGGMGGGMF	DESEDPGKDLDHI	RLAEWKATKL	RVGFQYEGTYKWVNPHKL	SITYKPVKHGRPGIGATHSSRFIPLK		NLQTVNVDEN						ENTQAERSIIGM				EAHLQGEM	LEVEQKKTNGFL	FAGGQFCAPEAFAHSE	MEPKLTL
ABRX2_HUMAN	NDUV3_HUMAN	DEST_HUMAN		IPYR_HUMAN	CHIP_HUMAN		BAG6_HUMAN										ENAEVDGDDDAEEMEAKAED	SDVLELTDDNFESRISDTGSAGLML	PEVDQQPMGPEGK	RVMKALVNR	RGDSVIVVLRNPLIAGK	PKKNRIAIYELLFKEGVMVAKKD		TQPTVGMNFKTPRGPV						YHKYSLIKGNF				EAGGAEGAAHA	MMPNKPGDM	PDSAPAMADQVM	CAGMTEFS
NR4A1_HUMAN	LEG1_HUMAN	CNOT6_HUMAN		IQGA1_HUMAN	IMA1_HUMAN		RBM22_HUMAN										IWLRYDSRSGTHNMYR	PDTKEMLKLLDFGSLSNLQVTQPTVGMNFKTPRGPV	VSLLKKNWQNVRALY	FRVPTANVSV	PIDALSGDLD	YIKSTMGKPQRL		KLMELHGEGSSSGKATGDETGAKVERADGYEPPVQESV						ENTQAERSIIG				NLTLRYDP	VANDSFGASLPVCV	ESKVSRDTL	FKALDHSFK
RPC4_HUMAN	SCAM3_HUMAN	HNRH3_HUMAN		ICAL_HUMAN	DNJB1_HUMAN		COF1_HUMAN										HAEKVAEKLEALSVKEETKEDAEEKQ	GASLKPEFVDIINAKQ	GVYARDETEFYLGKRC	AAKAKKAAAKKK	SDTIKPDVQKSKEYFSKQK	TKPGTTGSGAGSGGPGGLTSAAPAGGD		TVETRDGQVINETSQ						KSLPGQNEDL				APAEEEGAHA	LDELAQAQVARPN	FAKQGHL	PGVTVKDPPE
PARD3_HUMAN	CAVN1_HUMAN	P66B_HUMAN		GGYF2_HUMAN	DPOE3_HUMAN		1433Z_HUMAN										AYPTQPGQGYSQQSSQPYGQQSYSGYS	GRISVAGVTSSNVGYLAHAIHQVTK	GNFGGSRNMGGPYGGGNYGPGGSGGSGGYGGRSRY	KIFSGVFVK	QVAILLFKSG	PMYQVKPYHGGGAPLR		GHQQLYWSHPR						QQVDTSTRTHNLEPYFES				PFEVLK	LETQAAAADSALANH	YKLKRDLL	VAAALDAQVGKYE
RAE1L_HUMAN	KDIS_HUMAN	PRKRA_HUMAN		CALU_HUMAN	CLIC4_HUMAN		ILF3_HUMAN										FDKATYDKLCK	ESGNAKIGHPAPNFKATAVMPDGQFKD	GVNHEKYDNSLKIISN	SVYYNEATGGK	KPDMAEIEKFDKSKLKKTETQEKNPLPSKETIEQEKQAGES	GRMHAPGKGLSQSALPYRRSVPTWLKLT		THETGTTHTATTVTSNMSSNQD						FGGPGTASRPS				MAGGEEAHA	VLFGGETHP	PHKLVF	LDLGWAKLF
DLGP5_HUMAN	SET_HUMAN	TOPK_HUMAN		SNX3_HUMAN	H2AZ_HUMAN		SF3B5_HUMAN										MKQDASRNAAYTVD	LAIVEALNGKEVAAQVKAPLVLKD	HGIDPTGTYHGD	ALDPEISSGEGLR	AKIKARDLRGKKKEELLK	KVVLTQANKLGV		PTADDTSAAVTEEMPPLEGDDDTSRMEEVD						SMDNNRSLDLDSIIAE				PVNPPGLAVKELK	LPVDFLREA	REQSSVSFR	PAAAARKGPPV
ELP3_HUMAN	PTPRJ_HUMAN	AAAS_HUMAN		LMNA_HUMAN	HMGN1_HUMAN		DLRB1_HUMAN										MKASGTLREYKVVG	EVPDLVENFDEASKNEAN	YDNEFGYSNRVVD	TPSEPHPVL	LVITDKEKAEKLK	PPTAKAAVEWFDGKD		GKVKVGVNGFG						DLDTNADKQLSF				CFPPLLR	LLQPSAEAAK	EKFKHATPL	LSTSTTLNEHS
PP4R2_HUMAN	MARE1_HUMAN	CXXC1_HUMAN		LRC59_HUMAN	MEX3D_HUMAN		TCPA_HUMAN										FEKAYKTVIKKDEQEHEFYK	PLYSIKEKETEKSQSSKKPYSD	TTMEKAGAHLQG	SRSGGGGGGGLGSGGSIRSSYSRFSSSGGGG	RSAVPPGADKKAEAGAGSATE	PNVSLVPKDGTGWASKQEQSD		AIKKKDELERVAKSNR						AVGGLGKLGKDAVED				NCGGQEACAPEAEQGEQ	LNHTRGPR	DVDTSQWLLHPK	PGPGGGGHLVP
UB2D3_HUMAN	SYSC_HUMAN	CAF1B_HUMAN		CH60_HUMAN	AP3S1_HUMAN		ARPC3_HUMAN										SYVTHETKHFIYFY	SPAVKPAAAPKQPVGGGQKLLT	RTGNPTGTYQNGYDSTQQY	YLSRSGGGGGGGLGSGGSIRSSY	FEGFPDKQPRK	VAAKKTKKSLESINSRLQLVMKSGKYVLG		MVAKEARNVTMETE						IETILNT				DREKLR	EKEYDVASTELQ	ALRYDE	PKGKKAKGLPVV
RBMS2_HUMAN	K2C4_HUMAN	RUNX1_HUMAN		MACF1_HUMAN	EIF3H_HUMAN		ROA3_HUMAN										ALEGLKMVEKDQD	PEWSSETDALVGSRLSHS	YGPMKSGNFGGSR	KEKDKDKEKSDVKKEEKKEKK	AEELDAQLDAYNARMDTS	LVLKQYTEAVKD		PGRGAPLAKVVFR						IETIINT				YTLAGRPGSLALVH	TMLGADLGFLKLD	SMDMDMSDHM	LLKPGAPGLLP
OTUB1_HUMAN	COX5B_HUMAN	PAF1_HUMAN		TEBP_HUMAN	TCPG_HUMAN		RALY_HUMAN										ELHGEGSSSGKATGDETGAKVERAD	PAGAIIYTSRFQLGD	TEHQVVSSDFNSDTH	IFAGKQLEDGRTL	DEIIDKSYTPSKIRHA	LPGELAKHAVSEGTKAVTKYTSAK		EPAEKADEPMEH						IINTFHQY				FLYEALCAGSPL	DPVAVGVLK	EKSFQQSCPTKE	LQVAAAASY
AGRE5_HUMAN	PGRC1_HUMAN	SKAP_HUMAN		ENPL_HUMAN	CNOT2_HUMAN		TIPRL_HUMAN										APVKKLVVKGGKKKKQVLKFTLDCTHPVE	YAKDVKFGADARALMLQ	AEINRKIINQRLIL	KLLNYAPLEK	GPLKKDRIAKEEGA	PAKRPKFDMIVPILEKMQDK		PNETNEIANANSRQQIRKLIKD						VNLGGSKSIS				DSHDEYGPQ	PGLPYLVHA	FQGQFGAPEAMAGPAQ	PLSSAHALV
COMD9_HUMAN	BYST_HUMAN	PUM1_HUMAN		GLOD4_HUMAN	SRP14_HUMAN		ASCC2_HUMAN										SSESGAPEAAEED	PVDLSKWSGPLSLQ	PGHLQEGFGCRVTNRFDQL	VDVFTKRKGHIL	PKRTIAQDYGVLK	AMFGPKGFGRGGAESHTF		RYFQINQDEEEEEDED						SSLLEKGLD				QEVKSSYS	SSDYKRLKDLL	AAAAAGGAAAMF	WFENKAVACL
LKHA4_HUMAN	RL36A_HUMAN	ELAV1_HUMAN		HLAA_HUMAN	HPBP1_HUMAN		ASNS_HUMAN										SEVSETTESTDVKDSSEASDSAS	NSLACQGKYTPSGQAGAAASESLFVSNHAY	YIRGVEEEEEDGEMRE	ALASRFLKK	PLAKDLLHPSPEEEKRKH	FRTHFGGGKTTGFG		IGLAKDDQLKVHGF						PVVKQRVLFVEKKKIRSL				EMLAVVKLGGGLASSVAVV	LSNVTNAGTD	SVTTTFVRDP	KAKPPAAAAP
LSM4_HUMAN	MYDGF_HUMAN	SR140_HUMAN		CE170_HUMAN	CLU_HUMAN		HCFC1_HUMAN										FILFKDAASVEKVLDQKEHRLDGRVID	VFEKKDKNEDKKIDF	GGDEAPAPASTPQEDKLD	AAGPPISEGKYF	PEGEMKPGRKGISLNPEQWSQLKEQISDIDDAVRKL	HIQHYPGIRQHLSSVVFIKNRLYTNSH		TVGKSSKMLQHID						AAGQAGNEAGRFG				LSQLLR	ATSSFGGLGGGGLVT	TNGKAPEPHVEEDD	LVAECAEALV
MLP3B_HUMAN	ELYS_HUMAN	MARE2_HUMAN		SEPT9_HUMAN	RBM14_HUMAN		TOP2A_HUMAN										PPDAEGPHGQFVSEKRVEQW	EAAAAAADGPPAADGEDGQD	ERLEEEEQNEEEEVDN	GSGGGSYGSGGGGGGHGSYGSGS	PFTIKPLDRKLILDSARATKGRILT	FGCELKADKDYHFKVD		CGKIEVEKPFAIAKE						TGYQVDKNKDDELT				LTDKEKAEKLEPVL	PSAKVALTHAVY	GNAEAEPAAGEAGAHA	KVAKRGH
DNJA2_HUMAN	LEG7_HUMAN	FA50A_HUMAN		OTUD5_HUMAN	2A5G_HUMAN		MBD3_HUMAN										QQPAPSSTSGSYGSSSQSSSYG	GDGQVNYEEFVQMMTAK	EGGGVIRGPAGNND	SLSPVILIK	CYGYHDFGSS	YPPLGRFAVRDMRQTVAVGVIKAVDKKAAGAGKVTKSAQKAQKAK		PNYSPQRFPNAQRAFADDP						GILNPSQPGQSSSSSQT				AGAPLTDRQ	VLTLSTLYGGKSAYVL	APKFPD	VLSSVAAKGSPVQA
PNO1_HUMAN	ASPH_HUMAN	TM263_HUMAN		CATC_HUMAN	VPS51_HUMAN		NUFP2_HUMAN										HSKGAGSKTLQQNAESRFN	GQVNYEEFVQMMTAK	DFDDEEAEEKAPVKKSIRD	PGVPNSAPFKEALL	KTETQEKNPLPSKETIEQEKQAGES	AKRTKKVGIVGKYGTRYG		PALNSGVSQKPD						TSTRTHNLEPYFES				TYGCFNKPEDK	LLAVKNAAVDLADPME	LAGAGALSGSHS	DLLKAVV
IF5_HUMAN	DNPH1_HUMAN	CAB39_HUMAN		NOL3_HUMAN	VATF_HUMAN		MAP4_HUMAN										SYGQSQNSYGTQSTPQGYGSTGGYG	FSYEESNPKDPAAVTESKEGTEASASKGLEKKEK	KLPVADIKAVVTGKD	IDKVRFL	KETIEQEKRSEIS	LHGEGSSSGKATGDETGAKVERADGYEPPVQESV		INSGAVECPAS						DAVEDLESVGK				AGSDECFK	EEVLLKD	LSKGLLLK	SLLSLVTGLK
PDRG1_HUMAN	F10A1_HUMAN	DJB11_HUMAN		AKIP_HUMAN	IF4B_HUMAN		PRDX4_HUMAN										KPRNQGGYGGSSSSSSYGSGRRF	ASPESVTGKVGVGTCG	EAPAPASTPQEDKLDPAPEN	DNNRSLDLDSIIA	LVSKHRAQVIYTRNTKGGDAPAAGEDA	DFNPKSSKQAKDVSRMRSVLISLKQAPLVH		KEEIIKTLSKEEETKK						MLTELEKAL				TTSPKLTYR	LGELLAVDAEFP	SMDMDDSDENG	AGEKVDAAHG
RBMS1_HUMAN	IMA4_HUMAN	RBM38_HUMAN		ITA6_HUMAN	UBL4A_HUMAN		PRDX2_HUMAN										SSSAKIVKPNGEKPDEFE	GGAVVDEGPTGVKAPD	VRLLLPGELAKHAVSEGTKAVTKYTSAK	EKLLARAGEVQNKLVSLQPSFKKELISAV	AKRLIGRKFGD	ASKVVAKGLGLSKAYVGQKSSFTVD		DDDTSRMEEVD						KDSPQTIPTYTDA				NTFHQY	DPFHKAGVRL	KLVLLRE	TLSTGGLKAT
NUP37_HUMAN	RBM10_HUMAN	RENT1_HUMAN		NOLC1_HUMAN	PPIL1_HUMAN		ADDA_HUMAN										PGKGLSQSALPYRRSVPTWLK	SQEEITQGFEETGDTL	GNFGGRSSGPYGGGGQY	QTYVGITEK	TETQEKNTLPTKETIEQEKRSEIS	APVKKLVVKGGKKKKQVLKFTL		EEQNKEALQDVEDENQ						QQVDTSTRTHNLEPYFESF				CAPGAGAGEED	YNAPEPVKKRGY	GSQVSKMNKD	LFGFLTL
NUP88_HUMAN	GNPI1_HUMAN	WDR5_HUMAN		KYNU_HUMAN	PDC10_HUMAN		C1TC_HUMAN										MRIFAPNHVVAKSRFWYF	PDYDALDVANKIGII	RQYAKDIGFIKL	IVAGTLTNK	EEEEATKEDAEAPGIRDHESL	TATKSGSTTKNRFVV		PKRIITYNEAMDSPDQ						KAVGGLGKLGKDAVED				MKKLVGF	HLETAGSLT	FAGGQFAGPEMAAPGAQ	KKAVKPP
PSD13_HUMAN	T179B_HUMAN	TTC37_HUMAN		LEG3_HUMAN	HMGN4_HUMAN		ZC3H4_HUMAN										NWQNVRALYIKSTMGKPQRLY	TPGLTPANSQASKATPKLDSSPSVSSTLAAKDD	DDDDDFDDEEAEEKAPVKKSIRD	GGVLPNIQAVLLPKKTESHHKAKGK	AKDVKFGADARALMLQ	IRPEIHENYRING		QVTQPTVGMNFKTPRGPV						QDLWQWRKSL				NNEGAGSYSEHD	EPLACSEFFA	LGLAGNAVAPL	LSTSTKNSQH
AUNIP_HUMAN	PUR4_HUMAN	DDA1_HUMAN		EIF1B_HUMAN	XPO2_HUMAN		WIZ_HUMAN										STGGYGSSQSSQSSYGQQSSYPGYG	AKDVKFGADARALM	GPMKGGNFGGRSSGPYGGGGQYFAKPRNQ	SSLLEKGLDG	SSRTSLAGDTSNSSSPASTGAKTNRAD	DTSRSIIRNVKGPVREGDVLTLLESEREARRLR		KADGIVSKNF						LQQVDTSTRTHNLEPYFES				VEAAGGPVAACH	MLTLLTGTL	PRTAAPR	LFGETTNHL
CNN3_HUMAN	PDIA4_HUMAN	EI2BB_HUMAN		PEBP1_HUMAN	KNOP1_HUMAN		GANAB_HUMAN										PATGCQKLIEVDDERKLR	ETDIDIATEDKSPVDT	ETESRDGEAVASES	SLGGGFGGGSRGFGGASGGGYSSS	GGLAMACHDSFLKAVPSQKRT	VSETTESTDVKDSSEASDSAS		TTVHAITATQKTVD						IIEPSLRQ				FFHSARSHTF	EPDVRL	PKDTLVAAWLLH	LSVDLVAHLGY
RN126_HUMAN	SPF30_HUMAN	MTNA_HUMAN		LARP4_HUMAN	HNRL1_HUMAN		GBF1_HUMAN										RADGYVLEGKELEFYLRKIKARKGK	NNNADGVATDITSTRSLN	SFRTGNPTGTYQNGYD	GRPGLPGKEGTA	EDKPDMAEIEKFDKSKLK	SSSESGAPEAAEED		WTSDTQGDEAEAGEGGEN						IKGNFHAVYRDDLKKL				PPNADPGPGAPHHQ	ESESESGAGLEK	FVAPDSAGGKSTT	AKLRAPQ
CLAP1_HUMAN	PDE4B_HUMAN	TBCD4_HUMAN		RD23B_HUMAN	EIF3F_HUMAN		NCOR2_HUMAN										TKPGTTGSGAGSGGPGGLT	ASPEYVNLPINGNGKQ	IAQKSKAEAESLYQSKYEEL	APSRNGMVL	PVVQSDMKHWPFQVIND	NPVIAQKIQKLMDVGLIAIR		PLLEAVPKTGDEKDVSV										PQTHVGANYRL	VELLKLE	LPAEVFK	PQLAVFSMY
PPHLN_HUMAN	ZCCHV_HUMAN	ERAP2_HUMAN		MISSL_HUMAN	MYH10_HUMAN		HELLS_HUMAN										DALDSSNSMQTIQKTTTRRIVDGKVVSETNDTKVLRH	SSATSSFGGLGGGSVR	GQVINETSQHHD	IALNDHF	YFVVHMKQKGKK	HTLEDEDVIQIVKK		VSRMRSVLISLKQAPLVH										VQLGLAGAPR	LLSSGDPQTPQ	SQAARRY	PSSGAAVHSVV
HAP28_HUMAN	OSTP_HUMAN	ARID2_HUMAN		CKAP2_HUMAN	MATR3_HUMAN		SRRT_HUMAN										PLTITSSLSSDGVLTVNGPRKQVSGPERTIPITREEKPAVTAAPKK	PGVTVKDVNQQEFVRALAA	NLRETNLDSLPLVDTHSKRTL	GLFQGKTPLRK	SDEREVAEAATGEDASSPPPKTEAASD	ALYIKSTMGKPQRLY		YCFNKPEDK										EAVPEELTM	ATTSLDAFRGVDVSS	EANVTNKTD	LMKLVAQDFP
VTA1_HUMAN	PSB5_HUMAN	CUL3_HUMAN		SODC_HUMAN	PSMD2_HUMAN		R113A_HUMAN										RTQGTKIASDGLKGRVFE	IDGDGQVNYEEFVQMMTAK	PGDHRRIRGPEESQPPQLYAADEEEAPGTRD	SVAQVVLSR	ESGNAKIGHPAPNFK	AVAKVMQKDSEKNMSIKKLWK		THSKRTLLIKTVETRDGQVINETSQHHDDLE										LSVTDGQTGQTL	NPTCVFKSH	LLTVHTHE
IRS2_HUMAN	TOM40_HUMAN	MA7D1_HUMAN		RAN_HUMAN	RED_HUMAN		WAC2C_HUMAN										TQDSEGNQVIRHQF	VNFTVDQIRAIMD	KKAEAGAGSATEFQFR	QVPSELGGV	AAVDTSSEITTKDLKEKKEVVEEAENGRD	DELINAAKGSSNSYAIKKKDELERVAKSNR		ISLKQAPLVH										EVSEAHETAAH	HCFLTAAKK	MDMDMSDMH
MELPH_HUMAN	VAPA_HUMAN	MYCN_HUMAN		NEDD8_HUMAN	RFLB_HUMAN		DYHC1_HUMAN										AGLDLNSSDNQSGGSTASKG	GRDGELPVEDDIDLSDVELDDLGKDEL	STQQYGSNVPNMHNG	MKFNPFVTSDR	ITVLSAMTEEAAVAIKAMAK	VGGGGVGGGLLE		STMGKPQRLY										KSVGNNEK	VFLQDLDRGPM	MQEVGLVVGVC
COPZ1_HUMAN	TRMB_HUMAN	TOM5_HUMAN		RYR2_HUMAN	GPN1_HUMAN		RIOK3_HUMAN										PEALAIEQNLGKALKKD	PSARTLTHYKSAVK	GKFMKPGKVVLVLAGRYSGRKA	TIAPALVSK	IDDIRKPGESEE	AADPPAENSSAPEAEQGGAE		TALKHYDKAKELD										PSPLLKEDP	ESKVSLQMLY	PPAENSSAENADYNCP
UBE2S_HUMAN	PSA6_HUMAN	PP6R2_HUMAN		TOP1_HUMAN	NONO_HUMAN		GRAP1_HUMAN										KAADPPAENSSAPEAEQGGAE	PDASKPEDWDERAKIDD	GGSRNMGGPYGGGNYGPGGSGGSGGYGGRSRY	GSYNKVFLAK	FEGFPDKQPRKK	EERLEEEEQNEEEEVDN		EPIPYEFMA										KPCKKPVVKK	FDFFEF	EDAMFKRD
RFA2_HUMAN	ATP5I_HUMAN	MARF1_HUMAN		P66A_HUMAN	COMD5_HUMAN		KHDR1_HUMAN										KSGLKDSSVEELKKRYGG	AAAQEADGARSAVVAAGGGSSGQVTSNGSIGRD	AYEQVAKALK	RLFVGSIPK	VMEKPSPLLVG	MGPERIFPNQTEELGHQGPSEGTGD		IIHDPGRGAPLAKVVFRD										QEADAPGAGAAGAEAHA	LQGGYVKPGNEK	PGVTVYFK
TPC12_HUMAN	TM9S4_HUMAN	ERH_HUMAN		RT09_HUMAN	PPIE_HUMAN		CHD9_HUMAN										VSFSSSSSSSSSSSPSNENATSNS	SDPSDDTKGFFDPNTEEN	NTNIDGRRKIAFAITAIKGVGRRYAHVVLRKAD	VILSMDNNRSLDLDSIIAE	IEEELGSKAKFAGRNFRNPLAK	APRKGKEKKEEQVISLGPQVAEGENVF		QSLPPGLAVKELK										EGSNGGGNSGGHC	LSGNARLGGAPADP	CNATATATAATTPKA
PYGL_HUMAN	FOXK1_HUMAN	CCNT2_HUMAN			PRC2A_HUMAN		SF3B1_HUMAN										SREIQTAVRLLLPGELAKHAVSEGTKAVTKYTSAK	DEVPDLVENFDEASKNEAN	GHQQLYWSHP	KENFPNF	EIRKNAQLNIELEAAHH	SAANASATTTEPLPEKTQESL		QDGGRKLTPQGQRDLDRIAGQVAAANKKH										LQMNPEEEQ	DHLFCDF	PGGCAEAAPGQEAHA
K1C10_HUMAN	LORI_HUMAN	CO039_HUMAN			RTRAF_HUMAN												TKHVLTGSADNSCRLWD	GEGEATKGYLDD	LIKVVEELTRIH	PAAPAAVSSA	DVFRDPALKR	SEKNMSIKKLWK		PPAENSSAPEAEQGGA										SCPNKFDALKDDMAGDHD	FDEYFKYGY	DEDYMD
PYGB_HUMAN	GDIR1_HUMAN	RANB3_HUMAN			HNRPR_HUMAN												RNFGSYVTHETKHFIY	LFRDGDILGKYVD	SHQGKLVFNRTVTLKEDPGKV	ELNGLILRERDLTILAKGLNKSASLVH	PVTFESRAQLGGPEAAKSDETAAK	TSRSIIRNVKGPVREGDVLTLLESEREARRLR		SVEGEGEEEGEEY										PYPFAGPEPLVD	PLNLPEEL	PVLPRMP
TNIP1_HUMAN	RM18_HUMAN	WDR91_HUMAN			PDXD1_HUMAN												TQSTPQGYGSTGGYGSSQSSQSSYG	LEKGLDGAKKAVGGLGKLG	VSAGIQTSFRTGNPTGTYQN	TPGAPGLPGPKG	YDGIILPGK	KEVEIAYSDVAKRLTK		DIPGVRFKVVKVANVSLLALYKGKKERPRS										SGKLWR	MQLFVKTLTKAGKPNE	NMAGGQMAGPEAEQGGAE
SMG8_HUMAN	SUMO1_HUMAN	OPA1_HUMAN			PKHG2_HUMAN												MMCNEFFEGFPDKQPRKK	PALAAQYEHDLEVAQTTALPDEDDDL	GMGQKDSYVGDEAQSKR	LGGIIAEVNL	MFESSAKIVKPNGEKPDEFE	EIRRHWGGNVLGPKSVARIAKLEKAKAKELATKLG		VKLAKAGKNQGDPKKMAPPPKEVEED										LPFAKKA	LQNYVKPGFSH	EMLRLQKLR
TTI2_HUMAN	COX5A_HUMAN	BCR_HUMAN			MAGD2_HUMAN												ASLRKMVKKIEISQHAKYT	PVQEAWAEDVDLR	GSGMKREATADDLIKVVEELTRIH	KVWSDPFGRK	AKIKARDLRGKKKEELLKQLD	RPGIGATHSSRFIPLK		PRKIEEIKDFL										TTLAFLLR	FAVTGGLTTT	NMGVTPKYE
PRS4_HUMAN	CAF1A_HUMAN	PSA_HUMAN			API5_HUMAN												KSPYQEFTDHLVKTHTRVSVQRTQAPAVATT	ATSSFGGLGGGSVR	YEEVGADSADGEDEGEEY	PKAAKPKTAKPKAAKPKKAAAKKK	PKRTIAQDYGVLKAD	GEFSITYKPVKHGRPGIGATHSSRFIPLK		PEVQQIMSD										EAPAAKVSKQELESVHD	APSLHGGSRDGKA	SPLGGVPVR
SHOT1_HUMAN	UBA1_HUMAN	CD6_HUMAN			FKBP5_HUMAN												LAAKDTHEDHDTSTENTDESNHD	VGVIKAVDKKAAGAG	PVTVTRTTITTTT	TFDVAPSRL	VEVEVTIADA	VRMNVLADALKSINNAEKR		YEPPVQESV										KNGVPLGAVLH	SYTGPVGGFG	EAHLGAGEM
ASAP2_HUMAN	4F2_HUMAN	MZT2A_HUMAN			RUXF_HUMAN												RKQMVIDVLHPGKATVPKTEIREKLAKMYK	EKPHSEAGTAFIQTQQLHAAMAD	SSGSQGGRAPSYDQPDYGQQD	PLRGSSSQKAG	IGATHSSRFIPLK	FYTRAASTARHLYL		MLMPKKNRIAIYELLFKE										MVAVAPDPAVALA	EAHLQGEMVRV	LGAAKARP
EHD1_HUMAN	TPX2_HUMAN	DP13A_HUMAN			HMGA1_HUMAN												MRIFAPNHVVAKSRFWY	TPLNQVANPNSAIFGGARP	MKVELCSFSGYKIYPGHGRRY	KPAGAAKKPKK	ATYETKESKKEDLVF	MQGDGEEQNKEALQDVEDENQ		YNIQKESTLHLVLRLRGG										LNQDEEEEEDYC	SPASAAALSGQR	NAGAAPTGNGGEAAHA
TFG_HUMAN	ATPO_HUMAN	RUVB2_HUMAN			LAGE3_HUMAN												AEKKEMKTITGKTFSSR	RIVDGKVVSETNDTKVL	KMTPEQLAIKNVGKQD	GPPISEGKY	GPSWDPFRDWYPHSRLFD	MPKKNRIAIYELLFKEGVMVAKKD		VITDKEKAEKLKQSLPPGLAVKELK										LMDLKTAL	ELLKLNCSLAKH	LPAYKTSF
IF4G2_HUMAN	GORS2_HUMAN	SSXT_HUMAN			HDGR3_HUMAN												MKIEEVKSTTKTQRIASHSHVKGLG	SDSFASHPNYPYSDEY	TPPHVAAGLKD	KYEELQIT	TKETIEQEKRSEIS	FKESESVDKVMDQKEHKLNGKVID		PENVAPRSGATAGAAGGRGKGAYQD										LSPTAEHFA	AEAVTAGLASVLNQP	CEDLDMGPSEP
GALA_HUMAN	ANXA1_HUMAN	DCTP1_HUMAN			NUF2_HUMAN												MKVELCSFSGYKIYPGHGRRYA	AATDIVDSQYDAAAQGRLIAS	TFITSKEDLNCQEEED	TAMDVVYAL	PRKIEEIKDFLLTA	PTEAAAAAPQD		EVLKTHGLLV										AAANKHK	PLAYPPQVHVAAR	ENGYDMHAEDE
PTEN_HUMAN	RELL1_HUMAN	FBRL_HUMAN			UPP1_HUMAN												MLAKTGVHHYSGNNIELGTACGKYYR	PVSVKVGDKVLLPEYGGTKVVLDDKDYFLFRDGDILGKYVD	YTLPRQATPGVPAQQSPSM	SSLLEKGLDGA	YTLVITDKEKAEKLK	GHQQLYWSHPRKFGQGSRSC		FVQMMTAK										PEGNFQP	LMLFKL	KLVLRNQ
DCTN1_HUMAN	PDXL2_HUMAN	BRD4_HUMAN			COMD3_HUMAN												RNQGGYGGSSSSSSYGSG	AAATDIVDSQYDAAAQGRLIAS	PRAVFPSIVGRPRHQ	ASVSTVLTSKYR	SAGEECDAAEGAEN	RYKTGKNKWFFQKLRF		LTYCFNKPEDK										PGDSDLLRCP	LKASMAAQLASAHK	LMLKLSSP
ARI4B_HUMAN	DDX31_HUMAN	BTBDA_HUMAN			CTU1_HUMAN												VESQKILQRSQAQQPQKEAALSS	IAALVVDNGSGMCKAGFAGDD	IRQVTDAETKPKST	PRAAEKAQLTG	AAVAIKAMAK	GRVRTKTVKKAARVIIEKYYTRLG		NEFGYSNRVVDLMAHMASKE										KDMPKNFTYTWDQ	KAGSSPAGQLPADP	PDMHEDT
MBNL1_HUMAN	CNDP2_HUMAN	CETN3_HUMAN			MYH9_HUMAN												TTSKFGHGRFQTMEEKKAFMGPLKKDRIAKEEGA	MRYVASYLLAALGGNSSPSAKD	SNTPNSGYTQSQFSAPRD	QIFVKTLTGK	GRVIDPKKAMAMKKD	KKENVATTDTLESTTVGTSV		IREADIDGDGQVN										PLLALAGEDL	LHGAGLVAELF	QDAGADPVGGGAFFN
AGFG1_HUMAN	IMA3_HUMAN	DIDO1_HUMAN			SPAG5_HUMAN												NKKLKAKLAQYEPPQEEKRAE	SFASHPNYPYSDEY	SYVGDEAQSKR	NYDEMKNLL	NVVPTFGKKKGPNANS	GRMHAPGKGLSQSALPYRR		VDDPEAFPALA										AGYRHLD	EVELTLTKGTMKTLDLPGS	PPTRKL
EDF1_HUMAN	IL37_HUMAN	TOX_HUMAN			CSDE1_HUMAN												VVASDKETYELR	PEYGGTKVVLDDKDYFLFRDGDILGKYVD	GQMPSDKTIGGGDD	AGPGAAAAHL	INQDEEEEEDED	QRDLDRIAGQVAAANKKH		PKKMAPPPKEVEED										ESEAETTH	CSPDTVTLRT	TLELRT
ELP1_HUMAN	SSRD_HUMAN	ZN274_HUMAN			ENKD1_HUMAN												AFLGYKAGMTHIVR	ASSPPAGPPPPPAPALVG	PVALEEHFRDDDD	TVDLPKSPK	DEKKKGPKVTVKVYFDLR	GAYKYIQELWRKKQSD		GKVKVGVNGFGRIGRLVT										QPAMEAHA	VSSLLPYPKD	RDLFYPSVG
TENS3_HUMAN	DUT_HUMAN	TLN1_HUMAN			CAND1_HUMAN												REFVRQYYTLLNKAPEYLHRFYG	AFEATDNQAIKALLQ	AGLGGAGASTSGSSGACNFSYK	TKRQPAAPASVPAQAPKRTQAPTKASE	SGNFGGSRNMGGP	GKELEFYLRKIKARKGK		SLLALYKGKKERPRS										APGAAAAAAPDP	MPVSEFLK	LVKLFTAF
RN114_HUMAN	ITPK1_HUMAN	NOMO3_HUMAN			KDM1A_HUMAN												MLKNAESNAELKGLD	PLTTTSGNLHGQPVS	SQGDSEYYDYGHGEVQD	KGPAFNMA	EDAAVDTSSEITTKDLK	PDYLGADQRKTKEDEKDD		PPMEAAGFTAQ										PHVQYTSAEEVYFA	VANKLAVEVAEM	LVLENPTE
TTC5_HUMAN	DPYL3_HUMAN	ZN668_HUMAN			MLKL_HUMAN												AVAVGHVKMTDDE	SDVLELTDDNFESRISDTGSAGLM	GQGGAGPVGGQGPRG	CAVFGGSRG	EETVRKAMEAVAAQGKAKK	PSKGPLQSVQVFGRKKTATAVAH		PRKIEEIKDFLL										ESGPSLVHRKGCF	LAVGRAGDFG	LTYGCMNKAGPML
GSK3B_HUMAN	RRN3_HUMAN	SHOC2_HUMAN			TRIPC_HUMAN												PPLPAQFKSIQHHLRTAQEHDKRD	LSAERAVTGYNDPETGNIISL	MVGSMVGVYNGKTFNQVEIKPE	VLYNGFTGR	TTAAPAAAAAPAKVE	AERHGYIKGIVKDIIHD		ESGPSIVHRKCF										CLAAGKKKALTE	LSTSRSMCTSCKKTSL	AAASATPDPK
ERCC6_HUMAN	PFD5_HUMAN	CDHR2_HUMAN			SPTN1_HUMAN												EVSETTESTDVKDSSEASD	AMTEEAAVAIKAMAK	EAPAPASTPQEDKLD	LHPHLISTI	THSSTFDAGAGIALNDHFVK	PTGDFDSKPSWAD		PVTEKDLAED										LYKNMLVSYTLLMLL	KNSNKLVDDK	NVGLLTYR
RYR3_HUMAN	NDUA3_HUMAN	SKOR2_HUMAN			RIPR1_HUMAN												PILLQGHERSITQIKYNREGDLLFTVAKD	MTKVDLQAKLDNL	GAGTYGASSTTSTGRSSQSSSQ	GKDAVEDLESVGK	EKNPLPSKETIEQEKQAGES	PTTSASRVAGTTARSKLQ		MIEPIDEY										LHYKAADSQREQFR	TLSTNKALT	EEQMPNLEQ
DC1L2_HUMAN	ATPMD_HUMAN	ENY2_HUMAN			F16B2_HUMAN												VKKFSEDFGQES	FEGGEVSLEGGKVKG	PKAPNVVVTRLTLVCE	IYDEIQQEM	RQYAKDIGFIK	SKPSWADQVEEEGED		PRKIEEIKDFLLT										GPPLLCGATGHV	FVDLLNAGSL	FGEVGCPECV
FA98A_HUMAN	ADRO_HUMAN	DIAP1_HUMAN			ARHG7_HUMAN												PVNYYVDTAVRHVLLRQGVLG	FGDSINESEGIPLK	GAGGPAPAAGAAPAGGPAPST	AQKENAGEDPGLA	TLPTKETIEQEKRSEIS	ALEGLKMVEKDQDGGRKLTPQGQRDLDRIAGQVAAANKKH		PPAENSSAPEAEQGG										PRTVQDVPQQNGKTM	SGPSLVVWKEE	PDVDASKAP
FKBP3_HUMAN	SCD_HUMAN	CWC22_HUMAN			DCP1A_HUMAN												LHNHDLGENHHLRVSFSKSTI	FVRSDLGPSYGGWQVL	LVVDNGSNMCKAGFAGD	KLIKDGLIIRK	YTLVITDKEKAEKLKQSLPPGLAVKELK	LLLNRVQKLSRVINM		GKVKVGVNGF										VFVFSTGPV	LLQRLNQELSDDLNL	PLPTSEVD
SH3L1_HUMAN	TALDO_HUMAN	STAG3_HUMAN			GCH1_HUMAN												PENVAPRSGATAGAAGGRGKGAYQ	IDLSDVELDDLGKDEL	EEVFGTADL	SIVGGKDSIYGP	AEAPGIRDHESL	GRMHAPGKGLSQSALPYRRSVPTWLKLTSD		GFGGGGYGGF										RARLR	LLDQEAQTPQ	DAKLCVGH
M1IP1_HUMAN	SC22B_HUMAN	DHSO_HUMAN			DDB1_HUMAN												EVAQMKQAALPAAEAASSG	SSGGSEHSTEGSVSLGDGQLN	RSHFEQWGTLTD	LIESGVHGAL	KGKLPKQPVIVKA	VTKAAGTKKQFQKF		PAGKLKYFDKLN										LATQNAEQAESHDD	LVLALRN	LFEGAHL
CSN5_HUMAN	RM52_HUMAN	GCYA2_HUMAN			CIAO1_HUMAN												SIDFLSHHLKEATIVKE	LVLTGYQVDKNKDDELTGF	FAEFGTLKKAAVHYDRSGRSLGTAD	VSNIATEIKDG	KDIGFIKLD	MSASSVFQTTDTKSKRK		KHGSYEDAVHSGALND										LTNEKESLKLVPTL	MVTAKVVLHA	PDKEVAGAAP
TRIP4_HUMAN	NFL_HUMAN	TIF1B_HUMAN			S18L2_HUMAN												PQYQTWEEFSRAAEKLYLADPMKARVVLKYRHSD	PVLQAVTSQTSLPGH	ATIADASPTSTSKAME	ASSASASGSSVT	FVSNHAY	PRKIEEIKDFLLTARRKDAK		DDTSRMEEVD										SGTGGGAEAHA		PQLASEHLAHAL
HXK2_HUMAN	COX41_HUMAN	BPTF_HUMAN			ANKY2_HUMAN												APVKKLVVKGGKKKKQVLKFTLDCTHPVEDG	PVDLSKWSGPLSLQEVD	TPGYQTAFSQLAFAGKKEHD	APTKAAPKQKIVKPVKVSAPRVGGKR	TVETRDGQVINETS	MREIVHLQAGQCG		VIEEYFKCKK										AGPGPAGPAAGEP		MVEDSAMSPVD
IF4G3_HUMAN	FEN1_HUMAN	NBEL2_HUMAN			SMD1_HUMAN												TWRKAASLKSNYNLPMHKMINTDLSRILK	ALTNGIYPHKLVF	HDPGRGAPLAKVVFRD	LTGPVMPVR	TQEKNTLPTKETIEQEKRSEIS	MREIVHIQAGQCG		GDEDEEAESATGKRAAEDDEDDDVDTKKQKTDEDD										DVRGGTEPKVLGF		AGCGVATADEE
PRC2C_HUMAN	TYSY_HUMAN	CUX1_HUMAN			TFE2_HUMAN												PRQKDDPVANMEPVQGENKRD	KVGVKEELLAVGK	VTRTTITTTTTSSSGLGSPM	SVSTVLTSKYR	SYVGDEAQSKRGILT	PTGDFDSKPSWA		MLMPKKNRIAIY										MLEGALLLQYQ		EDQNLEQ
KLC2_HUMAN	DCPS_HUMAN	VPS11_HUMAN			PCBP2_HUMAN												PTIFQNKKRVLLG	VEYAFKAINQGGLTSVAVRGKD	APTEAAAAAPQD	SMDNNRSLDLDS	HYNNLSASKVL	PVIAQKIQKLMDVGLIAIR		PAMRLILEQMQKD										LLQRLQKELSDLCAKP		CSPNKFDALKDDD
RNZ2_HUMAN	ALDOC_HUMAN	DC1I2_HUMAN			ZN784_HUMAN												KNFGPKGFGFGQGAGALVHSE	PPSSSSVDTSSSQPKPFR	GNFGGSRNMGGPYGGGN	NNRSLDLDSIIA	LVITDKEKAEKLKQSLPPGLAVKEL	APEAEQGGAE		TIKPNVDDSKEYFSKHN										AGEAGGAEPAAGGAEAHA		FELPKE
DNJA3_HUMAN	MTNB_HUMAN	THYN1_HUMAN			CKAP5_HUMAN												GFRTHFGGGKTTGFG	ADVDQDGRVNYE	DVVYALKRQGRTLYGFGG	AAAAGGIMTLP	PSKIKWGDAGAEYVVESTGVFT	LNRVQKLSRVINM		PAYHSSLMD										MDDLDPE		PCPCALLSNH
NDC80_HUMAN	OSGEP_HUMAN	ATF6B_HUMAN			HAUS8_HUMAN												TAVRLLLPGELAKHAVSEGTKAVTKYTSSK	SPEYVNLPINGNGKQ	SSTFDAGAGIALNDHFVKL	MLNAAADR	VTVAPPGARQGQQQAGGD	LKKNWQNVRALY		RRAEEKIKSVGGACVLVA										PVGVASSVVMQ		LSVLMVSHAK
LRCH3_HUMAN	TR150_HUMAN	BAP18_HUMAN			ATRAP_HUMAN												LGLHNVRQTSMFPRD	LASPEYVNLPINGNGKQ	FAKPRNQGGYGGSSSSS		PYQYPALTPEQKKELSD	PSKQYGLKMKTSRAFFSEVERRFD		FGEEAEEEA										NVEWAKPHE		APGAEFSPEPVLKK
ZN706_HUMAN	AROS_HUMAN	RS26L_HUMAN			MCE1_HUMAN												DVASVQQQRQEQSY	VGTDEEEETAKESTAEKDEL	DDDFDDEEAEEKAPVKKSIRD		EDDEFEEF	LEELRVAGIHKKVARTIGISVD		PFSKKDWYD										LTYCGFNKPEDQ		PDAFASSAGMGSLAP
COPB2_HUMAN	ANM3_HUMAN	MRTFA_HUMAN			RU2A_HUMAN												KKEEIIKTLSKEEETKK	APVNVTTEVKSVE	GRMHAPGKGLSQSALPYRRSVPTWL		TILPKKKPPPPDAD	PNQYYKIRSQAIHQLKVNGED		PVADKLLKRASTMPRLD										AADGAGAAHA		SSHMGEEA
NP1L1_HUMAN	SYYC_HUMAN	ACADM_HUMAN			VCIP1_HUMAN												PKGDFNKTGLVEPVNVVDNGD	GAPPSGGASSGPTIEEVD	LFKEGVMVAKKD		RIEEELGSKAKFAGRNFRNPLAK	PAPKSPVGSGAPQAAAPAPAAHVAGNPGGD		FVCDIRPEIHENYRING										PFFTKT		PVGAVSWVNTT
RPB11_HUMAN	ERP29_HUMAN	I17RD_HUMAN			HINT1_HUMAN												TVDDDHFKSTDAE	ISWYDNEFGYSNRVVD	LQLKAQYKSL		SGPTIEEVD	ARGPKKHLKRVAAPKHWMLD		MNFKTPRGPV										PCPPNSTGPEAPAQ		AANAKKH
SMAG2_HUMAN	ADX_HUMAN	GRM5_HUMAN			STXB1_HUMAN												LSVGHHLGKSIPTDNQIKARK	YVQSMDVAAFNKI	PKYCPQNTVADGAPSGTGD		PEPEPDFEERDESEDS	PSASASRKSQEKPREIMD		GNFGGSRNMGGP										PPAENSSAEPCPSDFM		FAGGQEAEPASGKQDM
NOCT_HUMAN	CORO7_HUMAN	MBD2_HUMAN			RPAB5_HUMAN												PASVDKVLGQPHHELDSKTID	VIKAVDKKAAGAGKVT	SNYGPMKGGSFGGR		RTLLIKTVETRDG	EKYGINTDPPK		ELKLQASNVTNKND										EDFEAPDAE		YCGFNKPEDK
ZNHI3_HUMAN	RACK1_HUMAN	TF3C4_HUMAN			DPOLM_HUMAN												PGPEPAGTPSPSGEADGD	PGHLQEGFGCVVTNRFDQLFDDESD	RTPPEVSKKLEDIRTRYAF		SSGEGKAKDAGQRTTIYKRD	APSRNGMVLKPHFHKDWQ		DRETGKLKGEATVSFDD										NFVAETQQ		SMDMDMCDHM
TRADD_HUMAN	SUSD5_HUMAN				DNJB6_HUMAN												AYPTQPGQGYSQQSSQPYG	KDAVEDLESVGKGA	PFGAAPFPSKQ		GPTIEEVD	SQAMEEEKPEGHV		VVPTFGKKKGPNANS										YKLPVND		PDKEVAGAPA
GALC_HUMAN	BASI_HUMAN				SOSSC_HUMAN												VFRRFVEVGRVAYVSFGPHAGKLVA	RSFEVEEVETPNSTPPR	PERDSEPFSNPLAPDGHDVD		AGLKEAPEGWQTPKIYLRGK	PGLARQAPKPRKQ		APGHRDFIKNMITGTSQAD										KSLNLLK		ESKVACSPTLYAEVR
CARM1_HUMAN	PUR6_HUMAN				CSTF2_HUMAN												LINAAKGSSNSYAIKKKDELERVAKSNR	KSSASAPDVDDPEAFPALA	GIFIRQVTDAETKPKST		KTAENATSGETLEENEAGD	AIVAKQVLLGRKVVVVRCE		TSAAVTEEMPPLEGDDDTSRMEEVD										PKCVPGASGCKYPF		DSMLQQVAH
HS105_HUMAN	RAGP1_HUMAN				PLK1_HUMAN												IQAAPASAQAPPPAAAK	FDNTVAIHPTSSEELVTLR	PAPSLLGPATL		DESGPSIVHRKCF	APPAAPALSAAD		IVIQNPTE										LVQLPVPLTAAVPVDGLFK		TSNGVEWA
AP1M1_HUMAN	ACPM_HUMAN				RNF31_HUMAN												VSYLLKDKGEYT	LSDVELDDLGKDEL	GEIIAKQGGGGGGGSVPGIERM		GSAGPPPTGEEDTAEKDEL	ISKIREEYPDRIMNTF		GPYGGGNYGP										MAGASLLAYKVCGVR		LVQLSCLTSLGLVAD
PXL2C_HUMAN	MPPA_HUMAN				CFA20_HUMAN												ARAKEFTNVYIKNFG	LEGKVLPGVDALSNI	MGQKDSYVGDEAQSKR		EEEDKKEDVGTVVG	DAEEMEAKAED		TQAPAVATT										LNNDAVLQRLE		PGDSDLLCKP
SHRPN_HUMAN	AMPL_HUMAN				CG050_HUMAN												DNAGVIVNNKGEMKG	RAPSIHGGSGGRGVSVSSA	ESVGKGAVHDVKD		NTLPTKETIEQEKRSEIS	AEPRPPPTQEAA		MKVELCS										ESKVSKDLE		TELLRT
UB2L3_HUMAN	DLDH_HUMAN				CAPR1_HUMAN												SEDEDEEGATALNNHSSIPMD	VANPNSAIFGGARP	YYRQQVAFYGQTLGQAQAHSQEQ		GVQVETISPGD	GPGGGPGGSHMGGNYGD		PDTKEMLKLL										TTVFSHYT		ALTKHFEN
MO4L1_HUMAN	U520_HUMAN				AHSA1_HUMAN												PMGQKGTVEPQLEARGDSTYR	DVKFGADARALMLQ	SLPLVDTHSKRTL		FSNKITPIQSKEAY	FAERHGYIKGIVKDIIHD		PQTHANRIYRMIKLGLGIDEDD										YMGHLHT		AGNLKVEMVGLGPA
VATH_HUMAN	CBX8_HUMAN				ELAP1_HUMAN												PGVTVKDVNQQEFVRALAAFLK	SEILSDPSDDTKGFFDPNTEENL	SWVEKEEPAPSN		IKTVETRDGQVINETSQ	HLVKTHTRVSVQRTQAPAVATT		GHQQLYWSHPRKFGQGSRS										PGKLDDHL		LTLKEQL
SNW1_HUMAN	PIMT_HUMAN				CAPZB_HUMAN												THFGGGKTTGFG	TAEVVVTEIPKEEKD	AYRGFIFKQTSKPF		TQEKNPLPSKETIEQEKQAGES	FKVVKVANVSLLALYKGKKERPRS		PPMEAAGFT										MMFPDAEY		LPCTSAGELF
PHP14_HUMAN	TXLNG_HUMAN				MLXIP_HUMAN												KEKGKYKEETIEKMQE	SAMTEEAAVAIKAMAK	ALVVDNGSGMCKAGFGGDDA		SLGFDEPTE	NVLKVTKAAGTKKQFQKF		GHQQLYW										LAEAAGYGGASRTVSKSKD		FAGGQEFMAGGQEAAH
IF16_HUMAN	ITPI2_HUMAN				FA32A_HUMAN												KTVRFNVLKVTKAAGTKKQFQKF	GFLVGGASLKPEFVDIINAKQ	NMGGPYGGGNYGPGGSGGSGGYGGRSR		AVPKTGDEKDVSV	DPPAENSSAPEAEQGGAE		EDASRMEEVD										PASVNPSLWLHAL		SGGSLSHGGAPCP
T2EB_HUMAN	KS6A2_HUMAN				PQBP1_HUMAN												KQPTIFQNKKRVLLG	KDYFLFRDGDILGKYVD	PEVEEQEKQLTTD		SRNGKTSKKITIADCGQLE	VSRLRSVLMSLKQTPLSR		LSSGFSLED										NFKMTVPE		LPSMDMDDCDGNL
VP26B_HUMAN	MTCH1_HUMAN				TB10B_HUMAN												DNAGVIVNNKGEMK	AVEALADSLGKKEAD	SNYGPMKGGSFGGRSS		FNLDTREDNVIRKYGD	PPGLAVKELK		LVVDNGSGM										KGTLTKVNK		LSGDRPKK
AKA12_HUMAN	NFYA_HUMAN				SFPQ_HUMAN												GVRFKVVKVANVSLLALYKGKKERPRS	SPQSDPADTPTNTK	GMGQKDSYVGDEAQS		PPQRTAGVKVQTTEDLVAKLKEIGRI	FKEGVMVAKKD		DIGFIKLD										KAGLQEH		MDCPPVGLQP
INT7_HUMAN	BMS1_HUMAN				PRC2B_HUMAN												PDYLGADQRKTKEDEKDDKPIRALDEGDIALLK	PDNEAYEMPSEEGYQ	SFRTGNPTGTYQN		SVPPPSAPPPKKSLG	AVRLLLPGELAKHAVSEGTKAVTKYTSSK		TYCFNKPEDK										CSGDAGGGADACLGDSH		LMPHRDP
HNRPK_HUMAN	BNIP3_HUMAN				K2C6C_HUMAN												GKTPSTMENDSSNLD	YQGDGIVEDEEETMENNEEKKDR	SSGPYGGGGQYFAKPRNQ		AVKKIAIFG	AVDFAERHGYIKGIVKDIIHD		ATHSSRFIPLK										PPAENSSAPEAMMDCP		PDSVQDLTGNFAD
CE290_HUMAN	NRDC_HUMAN				CNOT9_HUMAN												AVRKVADSKKLESKLDYKPV	YGARPVSSAASVYAGAGGSGSRISVS	GPYGGGGQYFA		VETRDGQVINETSQ	LDIQTERAYQKQPTIFQNKKRVLLG		PETEQVNGLF										AGEAGGAHCANGALSAH		PYSFFKPQLNELR
PIHD1_HUMAN	GLCM_HUMAN																EACRAYGLKSGLKKQELLEALTKHFQD	YDMNAANVGWNNSTFA	ESEDPGKDLDHI		IKLVSKHRAQVIYTRNTKGGDAPAAGEDA	FNPKSSKQAKDVSRMRSVLISLKQAPLVH		GGPYGGGNYGP										FAGGQFAGMPEAAGGPAA		EPVKGGVQP
CT027_HUMAN	IDHC_HUMAN																PGTTGSGAGSGGPGG	SKSLFHYRQYSAGKAA	PNLYQKLESD		MSCDGPFKPDHYRY	PRKIEEIKDFLLTARR		PTASPFCQ										FLQGGVKKFGHANTR		FLLRVR
SNAPN_HUMAN	AFAD_HUMAN																MKVELCSFSGYKIYPGHGRRYARTDGKVFQ	FYVPGVAPINFHQND	ESVGKGAVHDVK		TAQSVGCNVDGRHPHDIIDDINSGAVECPAS	KLEKAKAKELATKLG		ISWYDNEFG										LLCPVLLKELSDLQRD		LADVKVGTVKVAL
PDC6I_HUMAN	SYNPO_HUMAN																LSKAYVGQKSSFTVD	FRDGDILGKYVD	PVKKIFVGGLNPE		PRAIVEYRDLDAPDDVDFF	IPLDKTVVNKDVFR		PPPEESQAPQAQTAAAEAP										PRCLSLVVP		TPGPSLVHVGKGFE
MOB1A_HUMAN	KDM5B_HUMAN																MFSSSAKIVKPNGEKPD	VSSAASVYAGAGGSGSRISVS	PRAVFPSIVGRPRHQGVMV		PPSAKAAIDWFD	DVIKGKPVRIMWSQRD		GRPGIGATHSSRFIPLK										LFLAAAANKADLL		EAGAPEGGASSPGGAHA
ACSL4_HUMAN	AT1B3_HUMAN																DSRGGGGNFGPGPGSNFRGGSDGYG	DAVEALADSLGKKEAD	TNLCAIHAKRVTIMPKDIQLARRIRGERA		DVFRDPALK	KINLSQKKTSI		EETIEKMQE										EYATLLLPTLAMD		LYLPRS
ARP5L_HUMAN	MYOF_HUMAN																AKRTKKVGIVGKYG	LLEGKVLPGVDALSNI	PKNQHSQSKLLRDDEAHLQEDQGEEWCFHD		GTYKWVNPHKL	VLKQYTEAVKD		EEAGEATTTTTTTLPQAPTEAAAAAPQD										LKDFDKTATPKVL		AFRVWKSPL
GEMI5_HUMAN	PSB1_HUMAN																GRMHAPGKGLSQSALPYRRSVPTWLKLTSDDVKEQIYK	FKDGLEMEKC	TATEETHPVSWKPEIIKRKRF		SILDSAETKN	LGSQPPAAKDPSPSVQG		GYGGGYDNY										GVARLR		AATSLANAKKAD
FRIL_HUMAN	TAP26_HUMAN																DIIHDPGRGAPLAKVVFRD	HDGHDDDVIDIEDDLDD	SYGPMKSGGGGGGGGSSWGGRSN		FNSDTHSSTFDAGAGIALNDHFVK	EVKEGAQRKWAALKEKLGPQDSD		EILPTTPISEQKGGKPEPPAMPQPVPTA										AGFPDLSH		APPQQTEADPD
NSUN5_HUMAN	DHX9_HUMAN																KGLIKLVSKHRAQVIYTRNTKGGDAPAAGEDA	GDPVQPAVLQVHQTS	TSFRTGNPTGTYQN		DINTDGAVN	EDEEGATALNNHSSIPMD		LDFGSLSNL										LMLKLDR		GANEHSTGGGGAAEAH
CLAP2_HUMAN	PURA2_HUMAN																TTVHAITATQKTVDGPSGKLWR	PKIAVAAQNCYKVTNGAFTGEISPGMIKD	SRGGGGNFGPGPGSNFRGGSDGYGSGRGFGDGYNGY		SLPPGLAVKELK	EKMLQPCGPPADKPEEN		DDMGFGLFD										VRPTTSFK		LLEPTLNLRQAAGY
MAP9_HUMAN	IGHG2_HUMAN																PDVIFVFGFRTHFGGGKTTGFG	ERAVTGYNDPETGNIISL	ARQMQLEDGGQL		IYNEALKG	ASGSHLNGDLD		ASSGPTIEEVD										LTQAVCVLSVN		DHSGGYGGGGGYALTFDH
GIT1_HUMAN	UCHL1_HUMAN																IIHDPGRGAPLAKVVFR	TPAQLEMEDEDTIDVFQQQTGG	NVVEQVRVQVSD		LTSASYTMI	DFNPKSSKQCKDVSRLRSVLMSLKQTPLSR		AKADGIVSKNF										PVGVASADVAGTS		SPGPLSERNQD
DC1L1_HUMAN	NUCB1_HUMAN																DFNPKSSKQAKDVSRMR	APQPSYGGGSSGGGGSGGSG	PPFASAKAAAD		DQLKVHGF	GPMKGGNFGGRSSGP		TVVNKDVFRD										APAADEEAAAH		NMFVSTL
H32_HUMAN	TOIP1_HUMAN																GSSNSYAIKKKDELERVAKSNR	EEEDKKEDVGTVVGIDLGTTYS	NGVYSAANY		SSHKTFRIKRFL	PNETNEIANANSRQQIRKLIK		PPAENSSAPEAEEGGAE										DNQLKMK		LSTSTTLNHE
EIF2A_HUMAN	TFR1_HUMAN																MGQKDSYVGDEAQSKRGILT	DPYATFVKMLPDKD	PVTVTRTTITTTTTSSSGLG		GEEEDGDEDEEAESATGKRAAEDDEDDDVDTKKQKTDEDD	PSKLDSGKELKID		PDPEMEHV										ETQEAHH		VDPGDDAAAV
SHIP2_HUMAN	IDE_HUMAN																RFVEVGRVAYVSFGPHAGKLVA	KFIDTTSKF	YEVLGVQRHASPED		MVNPTVFFD	SSTGSYSINFVQNPNNNR		VEIGLAKDDQLKVHGF										LPCKSMYTLVAGHQLTYF		QKLGVF
OFUT1_HUMAN	PNPT1_HUMAN																AVDKKAAGAGKVTKSAQKAQKAK	YDPEAASAPGSGNPCHEASAAQKENAGEDPGLARQAPKPRKQ	PVARDGPLSQTSSKPD		FGQGAGALVHSE	KYKEETIEKMQE		PETSVLVLRKPGINVASDWSIHLR										EMLRLAGKLVQ		PCDDQFAGPEAEQGGCP
KAZRN_HUMAN	DDX21_HUMAN																QSQNTGYGTQSTPQGYG	EKLGGSAVISLEGKPL	DAPRAVFPSIVGRPRHQGVMV		PQFEPIVS	EDEERLEEEEQNEEEEVDN		PIPTSEVN										VLPAGAKVPV		LDGGVTNNTE
TNR6B_HUMAN	CBPA4_HUMAN																PSLRKSGVGNIFIKNLDKSIDNKALYD	TEKEQIVPKPEEEVAQKKKIS	PNIVIVPKDGTGWANKQDQQD		VGIVKEEQLKVHGF	GVDIRHNKDRKVRRKEPKSQDIYLRLLVK		LLALYKGKKERPRS										MLMLPKQDLLL		FKAGLRF
P85A_HUMAN	B2L13_HUMAN																ATAEEEGEMYEDDEEESEAQGPK	PAIAQFSVQKVTPQSD	DFGEEAEEEA		LVLTDPDAPSRKD	SADGEDEGEEY		VEVTIADA										EMLRLQKLVQ		MLTAKVPASFL
GID8_HUMAN	NCOA7_HUMAN																PSLRKSGVGNIFIKNLDK	VQSMDVAAFNKI	SNFGPMKGGNFGGRSSGPYGGGGQYFAKPRNQ		MIYDSLD	AKAKELATKLG		MEEYHKPDQQKLQALKD										MGGLAAKAACTL		DSKVGDAVLKNAD
NU214_HUMAN	PKHG3_HUMAN																SSFDQTVRVLIVTKLNKI	MAMNAFGDMTSEEFR	PENILHRSPQQVQTLLS		FVDIINAKQ	PPAAPALSAAD		PPAPPASASD										NMAGGMAGAGPEAEQGGAE		LVQLSHPVALGVLAD
OSBP1_HUMAN	SPT5H_HUMAN																GVFAPRPSTGPHKLR	RSFEVEEVETPNSTPP	MGQKDSYVGDEAQSKRGILTL		PGHLQEGFGC	YKEETIEKMQE		PTIEEVD										PPSLLLFKSG		LSTSTTTPASHSS
RHG04_HUMAN	NASP_HUMAN																AKKGGEKKKGRSAINEVVTREYT	SAQGSDVSLTACKV	PSDYDMHTGD		VNPTVFFD	AGNDTRNTTSDLQKTSEGT		ALDKIRYESLTD										EMLRLAGKVLQ		EMRLLGARQ
PHF23_HUMAN	RRBP1_HUMAN																PEHVELVKRTMAGVS	VKAQYEDIAQKSKAEAES	MDKRELVQKAKLAEQAERYDD		FQYEGTYKWVNPHKL	NVEWAKPSTN		VKEKTHINIVVIGHVD										DYEDFM		KDVPPSH
HUWE1_HUMAN	OXA1L_HUMAN																MLRLQKRLASSVLR	YVRLAPDYDALDVANKIGII	PKPEEEVAQKKKISQKKLKKQKLMARE		PFIDLNYM	PLADQNIKDRYYGIND		SSVEELKKRYGG										PAGNAHTKP		ESGPSLVHGVKCGF
CRTC2_HUMAN	MTAP_HUMAN																SPDFESLLDHKHR	LISWYDNEFGYSNRVVD	VAATQGAAAAAGSGAGTGGGTASGGTEGGSAESEGAKID		AVDKKAAGAGKVTKSAQKAQKA	LGLLEEDDE		GKVKVGVNGFGRIGRLVTRAAFNSGKVD										AEPASSNAPHA		MAGGQEAEPFETTCH
WSDU1_HUMAN	SNX8_HUMAN																TTESTDVKDSSEASDSAS	RAPKVEPVGDVVSTRD	GVYARDETEF		LGASTPDLQ	TYKPVKHGRPGIGATHSSRFIPLK		SSGPTIEEVD										LWLRYD		ESALERKSLD
COMD7_HUMAN	AL3A1_HUMAN																QRFESPESQASAEQPEM	GELPVEDDIDLSDVELDDLGKDEL	RVIIEKYYTRL		EIETLDDY	VKLAKAGKNQGD		LALYKGKKERPRS										MSRLLDSHN		TMLAAPKAD
GLO2_HUMAN	KAD2_HUMAN																SRQIILEKEETEELKRFDD	TPLSTGGTLA	AGKQGNNPAENGDAKTDQAQKAEGAGDAK		LIYNEALKG	GEKKAYVRLAPDYD		DTSRMEEVD										VFAHKGFAKHASL		AAANPAPK
FGD6_HUMAN	DLG3_HUMAN																DSHGVAQVRFVTGNKILRILK	PGVTVKDVNQQEFVRALAAF	IKVDDNKKLGEW		NVAEVDKVTGR	ELHGEGSSSGKATGDETGAKVERADGYEPPVQESV		ESTLHLVLRLRGG										FAGGEEAEPASSHGPAQ		KGTPPLLAGK
FOXC1_HUMAN	SYWC_HUMAN																PELADKNVPNLHVMK	DKYQGDGIVEDEEETMENNEEKKDR	LEKHGYKMETS		EAADEVDGLGVARPHYG	PDYLGADQRKTKED		KESTLHLVLRLRGG										KLECGCGDKPLLEK		NFGAGPPVRTATE
TBD2A_HUMAN	SAC1_HUMAN																ALDSSNSMQTIQKTTTRRIVDGKVVSETNDTKVLRH	YVATSIHEAVTKIQ	SSYVQNGTGNAYEEEANKQS		EPIPYEF	PITGRSRGFGFVLFKESESVDKVMDQKEHKLNGKVID		PPMEAAGFTA										LFQGEETP		KVNAKGF
MRNIP_HUMAN	S39A8_HUMAN																AEYHSEPVEDEKP	FVNVVPTFGK	SNFGPMKGGNFGGRSSGPYGGGGQYFAKPRNQGGYGGSSSSSSYGSGRRF		GVDLDQLLD	PVSWADETD		GKVKVGVNGFGRIGRLVTR										LAPGGPAGAPAGEP		AGALKARP
RENT2_HUMAN	ADAS_HUMAN																DHLVKTHTRVSVQRTQAPAVATT	LVAVEEDAESEDEEEEDVKLLS	EERYKTGKNKWFFQKLRF		PVLAKVAGD	PGTTGSGAGSGG		ISKQEYDESGPSIVHRKCF										FSETLLKN		PDKEAGVPAA
MAGB2_HUMAN	DHX30_HUMAN																RVNSYWFITADHLIEKLRT	VKFGADARALMLQ	DVNMEHLENLKKRLNK		DYYRSLEKN	PNEGIPHSSQTQEQD		MIREADIDGDGQVNYEE										PLPPAQMGTGNPAALP		PKKGPRKP
CSN7A_HUMAN	PSMD4_HUMAN																ESSHSRAGQSAAGAAPGGGVDTRD	SLTSAAVEQIKTSL	PVTVTRTTITTTTTSSSGLGSPM		PRPSPPRPDVC	SYAKIDEKTAELKRKMFKMST		PDEDAIPIT										TKHVRL		ALYAVVAKR
TSC1_HUMAN	DHRS4_HUMAN																DTSSEITTKDLKEKKEVVEEAENGRD	RFGIVTSSAGTGTTEDTEAKKR	APSPELDGD		SQIQETSI	DEEAEEKAPVKKSIRD		PLNAFGGQ										NVEGEAKPEH		DSNGGQMAGPEAEQGGAE
PARP1_HUMAN	B4GT1_HUMAN																MIKAILIFNNHGKPRLS	LGQVAILLFKSG	GPYGGGGQYFAKPRNQGGYGGSSSSSSYGSGRRF		PAKVQSLVDTIRED	VLEGKELEFYLRKIKARKGK		PFIDLNY										NNNFSLHDA		ENGWDYCSNED
MUC18_HUMAN	PAPD5_HUMAN																PKNQHSQSKLLRDDEAHLQEDQGEEECFHD	ETRDGQVINETSQ	PDVVARFKQRYPDGIISKPKNL		SRGNPTVEVDLFTSKGLFR	RKQAEKNVEKKIDKYTEVLKTHGLLV		PRKIEEIKDFLLTAR										MVAPAVDE		CSGDAGGGADADSAGANP
SMYD2_HUMAN	RHBT1_HUMAN																RGPSWDPFRDWYPHSRLFD	KYTPSGQAGAAASESLFVSNHAY	FGCELKADKDYHFKVDNDENEHQLSLRTVSLGAGAKD		MKETIMNQEKLAKLQ	VQRTQAPAVATT		GKVKVGVNGFGR										ATAAYLR		PVPEEEEGQRGY
STK26_HUMAN	PGM1_HUMAN																APSRNGMVLKPHFHKDWQRRVA	KDDTDDEIAKYD	FKNLQTVNVDEN		PDTKEMLKLLDFGSLSNLQ	IRSMPEQTGEK		EDMGFGLFD										PSDTLQVDKAVDGVQPQ		LMPHRPD
DCP2_HUMAN	UGDH_HUMAN																PDMGEIASFDKAKLKKTETQEKNTLPTKETIEQEKRSEIS	FEDYVQSMDVAAFNKI	FGQRNGEEGMDIDD		ASKTAENATSGETLEENEAGD	PGVTVKDVNQQ		MLMPKKNRIAIYELL										LVQLPVPLGDAVPVDGLFK		VTFTTDPKP
PDIP3_HUMAN	RPB1_HUMAN																DVVQKALQARQASPAWK	YFLFRDGDILGKYVD	GVDIRHNKD		AAAAVALGEVLG	LFKDTGKTPVEPEVAIHRIR		GEKKAYVRLAPDYDALD										GFKYSKKTVRHS		AGWMVVR
PRPF3_HUMAN	GGYF1_HUMAN																ASFDKAKLKKTETQEKNTLPTKETIEQEKRSEIS	MKLNISFPATGCQKLIEVDD	RVAPEEHPVLLTEA		PVQPAVLQ	LQTVNVDEN		DMGFGLFD										AAAAANAAAMF		LSVLSLKT
SNX6_HUMAN	CYTB_HUMAN																PTADDTSAAVTE	YEMPSEEGYQDYEPEA	DKYTEVLKTHGLLV		EDGRTLSDYNIQKESTLHLVLRLRGG	LGENHHLRVSFSKSTI		PPMEAAGF										TKVMVARP		PECLKLASTLEGPP
TTBK1_HUMAN	NOMO2_HUMAN																SSSQSSSYGQPQSGSYS	SQDASDGLQRLHMLQISYFRD	TPPAAVREKGVQN		PAAAGPLGPWG	MKPILLQGHERSITQIKYNREGD		VVESTGVF										KCGCLTYCGFNKPEDK		ESGPSLVHRCGKF
K1522_HUMAN	GMPR2_HUMAN																VDIPLDKTVVNKDVFR	ERLRISPDRVYINYYDMNAANVGWNNSTFA	PVTVTRTTITTTTTSSSG		VNPTVFF	GAYKYIQELWRKKQSDVMRF		EKGPAVGIDLG										YGCFNKPEDK		MTYDMM
DPOE4_HUMAN	CAN1_HUMAN																TWRKAASLKSNYNLPMHKMINTD	SSFGGLGGGSV	PATEKDLAED		PAEDWAGLD	APSRNGMVLKPHFHKDWQRRVATWFN		PSKIKWGDAGAEYVVE										EFPKAPLKRCGTD		VSLPNRGKR
RBM26_HUMAN	CL033_HUMAN																VRYSLDPENPTKSCKSRGSNLRVHFK	PILYRPVAVALD	PGRGAPLAKVVFRDPYRFKKRTELFIA		EILKIHAREIFD	RSVLISLKQAPLVH		ESKVSRDTLYE										KAAGPLVH		VLVGAVGVTKGY
XPOT_HUMAN	CDYL_HUMAN																PPSAKAAIDWFDGKEFHGNIIK	MEEEDVIEVYQEQTGG	GINVKKPHYFT		TDEEEETAKESTAEKDEL	GQRDLDRIAGQVAAANKKH		YGGGPGGGNF										DTVLESSE		TLETRL
MCFD2_HUMAN	TXLNA_HUMAN																TEKEQIVPKPEEEVAQKKKISQKKLKKQKLMARE	NEAYEMPSEEGYQDYEPEA	PNPETKPARPD		GAGGPGPGGFGAQGPKGGSGSGPTIEEVD	DQTKAQAAAPASVPAQAPKRTQAPTKASE		VSLLALYKGKKERPRS										PEVLMVLLSGAKLTEKP		VAGPGAEVAAHC
RBMS3_HUMAN	GNPI2_HUMAN																PPRIQVTAEPEAPDGPAGPEARD	LIKTVETRDGQVINETSQ	RQIVDTPPHVAAGLKD		IASNAGSIA	ETKAADPPAENSSAPEAEQGGAE		MLMPKKNRIAIYEL										VRQLTTAF		LGLAGNAVP
FA83D_HUMAN	DPYL2_HUMAN																SSTFDAGAGIALNDHFVKLIS	GISTPEELGLDKV	FYSGSPTSY		KQEYDESGPSIVH	GPSPGSGPGD		MRYVASYL										GAEPAEAAGPEAESH		KSTGYAALS
KS6A1_HUMAN	PSA3_HUMAN																APSEHGVYSFQFNK	AVEQNTLQEFLKLA	GGGSRGGGGGGYGSGGSSY		LKKTETQEKNTLPTKETIEQEKRSEIS	DGGAPGPQPHGEPPGGPDAVD		EELGSKAKFAGRNFRNPLAK										PKCGPAGCVTMPYVF		PKVTYQLGSKKP
TX1B3_HUMAN	PSA2_HUMAN																DPCLKDLKKGDIIQLQRRGFF	DHGQSHPEDIDMYSTRS	EDDESEDPGKDLDHI		DVELLKLE	YNRRFVNVVPTFGKKKGPNANS		AVLFFHTMRYKSQD										VLEEYFKCTLV		NGVKPRP
MILK2_HUMAN	PHB2_HUMAN																NHIDKSGLKDSSVEELKKRYGG	HEASAAQKENAGEDPGLARQAPKPRKQ	LVVDNGSGMCKQGFAGD		DEKMPDLE	PGVTVKDVN		YGGGYDNY										DSFASVGSGAVD		SYGEPTDVLAD
EFHD2_HUMAN	RBBP5_HUMAN																DAASVEKVLDQKEHRLD	EEIELAYEQVAKALK	IVDVKANKHQIKQAVKKLYDID		ETIEQEKRSEIS	MFESSAKIVKPNGEKPD		NQQPSNYGPMKSGNFGGS										TDEAETHT		DGGMNTKAGED
KINH_HUMAN	SPG21_HUMAN																ELHGEGSSSGKATGDETGAKVERADG	WYDNEFGYSNRVVD	SFRTGNPTGTYQNGYDSTQQY		PVVQSDMKHWPFQVINDGD	MPKKNRIAIYELLFKE		INDPFID										EYYFAAPAKA		EMLRLQKRPSSS
CF410_HUMAN	MPCP_HUMAN																MFGPKGFGRGGAESHTF	AEVNADRITWL	FRNFLSSLKGGLLK		PGGFGAQGPKGGSGSGPTIEEVD	MVEKDQDGGRKLTPQGQRDLDRIAGQVAAANKKH		IGFIKLD										LNSSCGSGSASAQ		KCAASADDHR
NCKP1_HUMAN	AIFM1_HUMAN																RVITEEEKNFKA	QEFLTAAKKARAG	PEQKPLHGVLKTPTSSPASSPLVAKKPLTTTPRRRPRAMDFF		GPFKPDHYRY	PRGNIKVLMATNRPDTLD		INDPFIDL										VTKSAGAKALDKV		MDKLQLQLKAFD
HDDC2_HUMAN	DDX47_HUMAN																LMPKKNRIAIYELLFK	EVKIDNSQVESGSLEDD	YGSYSGNTQGGTSTQ		LGKEIEQKYD	PHNHVLYSNRSAAYAKKGDYQKAYED		PPLLYDE										PLDKNLTTPHS		AFGGTGLPVGA
S3TC1_HUMAN	SWAHA_HUMAN																AKIKARDLRGKKKEELLKQLDDLK	KVVDYSQFQESDDADEDYGRDSGPPT	GKFMKPGKVVLVLAGRYSG		MGEIASFDKAKLKKTETQEKNTLPTKETIEQEKRSEIS	PGHLQEGFNCVVTNRFDQL		IDDAVRKL										KSVRPSHS		FAGGQFCAPEAMAGPQA
ARFP1_HUMAN	NUP54_HUMAN																MFSSSAKIVKPNG	SQEEITQGFEETGDTLYAP	FRQYAKDIGFIKL		KTVETRDGQVINETSQ	ISENGWVEDY		YVVESTGVF										KLVLRLE		PVGVASWVMNA
ZNFX1_HUMAN	HLAB_HUMAN																EEDDEMAAVMGFSGFGSTKKSY	KAVTTPGKKGATPGKALVA	FKDAASVEKVLDQKEHRLDGRVID		DMRQTVAVGVIKAVDKKAAGAGKVTKSAQKAQKA	PPAMPQPVPTA		FNPFVTSD										LDDMGFES		FGDPPLL
MRCKB_HUMAN	CENPV_HUMAN																STQESMGLHRAQGAPDAPFHM	PEAVKPDDWDEDAPAKIPD	FSQFGPIERA		PPLPQPDP	PGDSDIIRSMPEQTGE		EEVDGKADGAEAKPAE										EDEQDECH		LSTQTASTATEALDLV
NIBA2_HUMAN	VP13C_HUMAN																HGRFQTMEEKKAFMGPLKKDRIAKEEGA	AAASESLFVSNHAY	QVTQPTVGM		EKMPDLE	FSNQLRAELEKHGYKMETS		GPSGKLWRD										DSMLGAQVHA		ASTTSNGAKP
SMN_HUMAN	APLD1_HUMAN																FIDTTSKFGHGRFQTMEEKKAFMGPLKKDRIAKEEGA	TSSFGGLGGGSVR	GSGRGFGDGYNGY		KTETQEKNTLPTKETIEQEKRSEIS	GASSGPTIEEVD		ALALREPDLEKVVRYL										NCAKLAKAGKNEGN		AGGGAPSGGGACHAAGGPAA
AUXI_HUMAN	HMGN3_HUMAN																TATTRGSPVGGNDNQGQAPDGQSQPPLQQNQTSSPD	REFSGPSTPTGTLE	TFKNLQTVNVDEN		LVVKWGDEHIPGSPYRVVVP	FNVLKVTKAAGTKKQFQKF		PDLEPGETS										DTTMTDRD		PQEEKPCR
CNGB1_HUMAN	BAZ2A_HUMAN																MEDLIHEIYTVGKRFK	PTEATAVGAVEASFK	MGGPYGGGNYGP		IIEPSLRQLAQKYNCD	PLASKLNKVTQLTGFSD		FDDDDIQ										NVEDAAKCSKC		VRFLMK
CFA97_HUMAN	GOLI4_HUMAN																IYLRLLVKLYR	AKVAVLGASGGIGQPLSLLLK	LTTMGDRFTDE		PITIFQERD	PGHLQEGFG		IREADIDGDGQVNY										PLLGATHGLLV		GPSLVHDVKKM
EM55_HUMAN	ETFA_HUMAN																PPTARPTEPESPKNDREGPQ	RRFVNVVPTFGK	FSSSSQAEVPPSLSRSGRDLS		KDVLFLK	IKQDSSTGSYSINFVQNPNNNR		ISEAIAKAKERGE										YLGCDNQDTLACK		YGLHVGF
ZNRD2_HUMAN	NPT2C_HUMAN																PSLRKSGVGNIFIKNLD	RFVNVVPTFGK	SESVDKVMDQKEHKLNGKVID		VIKMGVAAHKKSHEESHKE	PARPPASKAVPTF		STLHLVLRLRGG										LKMPNMLK		PVARSWVFTVPT
AKP8L_HUMAN	DREB_HUMAN																PGTTGSGAGSGGPG	IFAGKQLEDGRTLSDY	PAEAEKEGNEMEGEELD		PSIVRLLQ	ELRVAGIHKKVARTIGISVD		PFADGGKTPD										EAYFDEHD
PAK6_HUMAN	LHX2_HUMAN																MKEKYEAIVEENKKLKAKLAQYEPPQEEKRAE	PLGTEGGLDASNTER	RVIIEKYYTRLG		KDVLFLKD	GRMHAPGKGLSQSAL		LEQQNQVL										EASSAAGSHA
MUC17_HUMAN	RHBD3_HUMAN																VRIGVLDEGKMKLD	ASEAIKGAVVGIDL	LMTTVHAITATQKTVD		LYLCGGDD	SSAPEAEQGGAE		GKFMKPGKVVLVLA										FDAVASVTGKEGKANM
AKP13_HUMAN	GBG12_HUMAN																TKNEVNGTSEDIKSEGDTQSN	FFDPNTEEN	SITYKPVKHGRPGIGATHSSRFIPL		DNEFGYSNRVVDLMAHMASKE	TLESTTVGTSV		PLWTLNKT										EAGNAVPDGGQEAAH
RB3GP_HUMAN	NDUV2_HUMAN																LKMKTSRAFFS	DGDILGKYVD	GRVRTKTVKKAARVIIEKYYTRLGNDF		IIEPSLR	DRIAGQVAAANKKH		EKGPAVGID										LLEYLLYMPH
RXRB_HUMAN	PININ_HUMAN																MPKKNRIAIYELLFK	FAPVNVTTEVKSVE	VENKKAQLVVIAHDVD		ETFSGVYKK	GEGEEEGEEY		PIPYEFMA										VTVVAVLTRSLKA
IMB1_HUMAN	FAT4_HUMAN																RIAKLEKAKAKELATKLG	SDYNIQKESTLHLVLRLRGG	PGSNLGGGDDLKLR		MADEDYEF	GNNPAKNRDASTLQSQKAEGTGDAK		PENVAPRSGATAGAAGG										PQAQLNCGPQPRN
ANDR_HUMAN	DLG2_HUMAN																SYGQSQNTGYGTQSTPQGYGSTGGYG	TVETRDGQVIN	SVSSIMASSQ		EPIPYEFM	AAGAGKVTKSAQKAQKAK		EFPEFQL										LFKDTGKNF
SNP29_HUMAN	TXNL1_HUMAN																IGQGYLIKDGKLIK	AELSKLVIVAKASRTEL	IKTLSKEEETKK		RAAFNSGKVDIVAIND	EGRLWSKAIFAGYK		NKRSTITSREIQTA										EAGADAPGAQQEAHA
MA7D3_HUMAN	HNRL2_HUMAN																MGKEGVHGGLINKKCYEMASHLRRSQY	GGSGGGSFGDNLVTR	VIDQNRALVD		SRRAEEKIKSVGGACVLVA	YVLEGKELEFYLRKIKARKGK		YGGGGQYF										DTVHVMTPN
SRC8_HUMAN	STAR7_HUMAN																VYNGKTFNQVEIKPE	DAPEEEDHVLVLR	RLAQPNQVPVQPEATQV		ISKQEYDESGPSIVH	IVVKVLKAQAQSQKAK		PDTKEMLKLLD										QVNQTREAYQKQ
CNO11_HUMAN	FHOD1_HUMAN																KKNWQNVRALYIKSTMGKPQRLY	TTHITKTVKGGISETRIE	GGDEAPAPASTPQEDKLDPAPEN		AEVQVLVLD	GGYGGSSSSSSYGSGR		APDDVDFF										KALFAGPFAFVLV
ARHGH_HUMAN	TERA_HUMAN																SFDKAKLKKTETQEKNTLPTKETIEQEKRSEIS	MIMNKGLGSNERLEF	RGGSDGYGSGRGFGDGYNGY		AAMLDTVVFK	SKPSWADQVEEEGEDD		RVAPEEHPVL										LASNDSDEHG
STK36_HUMAN	ZFR_HUMAN																RYLYTLVITDKEKAEKLKQSLPPGLAVKELK	SSLDDEGDTQNIDS	DGQVINETSQHHDDLE		YTRNTKGGDAPAAGEDA	LRKQAEKNVEKKIDKYTEVLKTHGLLV		VDIPLDKTVVNKDVFRD										AGEASSAAGSHA
TKFC_HUMAN	RIF1_HUMAN																SKGLIKLVSKHRAQVIYTRNTKGGDAPAAGEDA	ILSDPSDDTKGFFDPNTEEN	LFKDTGKTPVEPEVA		DVNHFAPDEL	EEIIKTLSKEEETKK												APCARGLLHA
HDAC5_HUMAN	SLU7_HUMAN																TKPGTTGSGAGSGGPGGLTSAAPAGGDKKVIATKVLG	FAKLVRPPVQVYG	GYGGGPGGGNF		EEEETAKESTAEKDEL	DGRTLSDYNIQKESTLHLVLRLRGG												ADKVMVF
RD23A_HUMAN	PSAL_HUMAN																TATTRGSPVGGNDNQGQAPD	RVITEEEKNFK	IRVKTSEDADELHKILLEKKDA		SNLQVTQPTVGMNFKTPRGPV	VISDEHGID												RVMFLLR
RHG10_HUMAN	KANK1_HUMAN																RNFGSYVTHETKHFIYF	LISWYDNEFGYSNRVVDLMAHMASKE	MLQPCGPPADKPEEN		IQWGEDG	MIVPILEKMQDK												PGPKPHHQ
DGKH_HUMAN	6PGD_HUMAN																AVDTSSEITTKDLKEKKEVVEEAENGRD	QSSATSSFGGLGGGSVR	AKTDQAQKAEGAGDAK		VELLKLE	PRRCESKKFGGPGARARYQKSYR												MAQCPQRAQF
ARP19_HUMAN	NOP53_HUMAN																MGPERIFPNQTEELGHQGPSEGTGDWS	KPLKDVIIADCGKIEVEKPFAIAKE	PKEKYDPPD		EVEVTIADA	QTVNVDEN												VMLKGEEPT
IF4E2_HUMAN	SIA4A_HUMAN																EYVGQEGKPQKLRVS	DYVPKLYEQLSGK	PPYYQEEAGY		MVNPTVFF	PSIGIYGLD												CLSVPQQTPLG
RL10L_HUMAN	CRSPL_HUMAN																KDFEKAYKTVIKKDEQEHEFYK	PEFLEDPSVLTKD	KKLSLKLNGGRHVQGILRGFD		APSRKFFVG	GGAPGPQPHGEPPGGPDAVD												TAGGAGEAHA
HGS_HUMAN	CB39L_HUMAN																VQKSKEYFSKQK	EVVVTEIPKEEKD	GVEVKRPKY		SSVPGVRLLQ	PKRHLEEHVDVLM												EEKQQPVEHGLLE
DISC1_HUMAN	DPP9_HUMAN																HLMPTRYSVDIPLDKTVVNKDVFRD	AGAGIALNDHFVKLIS	SYGGPASQQL		LEIYVQSKMDEKNAHI	FNPKSSKQAKDVSRMRSVL												PHNHSLLVDLPML
UB2E1_HUMAN	MLEC_HUMAN																SYGQSQNTGYGTQSTPQGYG	YKILGGSVLHLVLALRGG	GKPEPPAMPQPVPTA		TLVITDKEKAEKLK	KVANVSLLALYKGKKERPRS												QVAWYMDD
TREF1_HUMAN	S47A1_HUMAN																QSSYSSYGQSQNTGYGTQSTPQGYG	PVDLSKWSGPLSL	GHYLGEFSITYKPVKHGRPGIGATHSSRFIPLK		VVANSKESYELRYFQINQDEEEEEDED	AASVEKVLDQKEHRLDGRVID												LDATDGKTRQWSD
PLMN_HUMAN	ETFD_HUMAN																PASTGAAKAVGKVIPELNGKLTG	GGAPPSGGASSGPTIEEVD	AGQRTTIYKRD		NTLDLEE	GFSGFGSTKKSY												EYGSEQFK
	MCM3_HUMAN																VAEYHSEPVEDEKP	EVEEVETPNSTPPR	YGINVKKPHYFT		GDGEEEDGDEDEEAESATGKRAAEDDEDDDVDTKKQKTDEDD	GNGVAGAGEED												KFEHSVTDQQK
	AL7A1_HUMAN																EYVGQEGKPQKLR	STPVSEKPVSAAVDANASESP	VVQSITPHQSQQSQPVELD		LEDGRTLSDYNIQKESTLHLVLRLRGG	LSNVLAAMRKAAAKKD												AHMASEK
	TM214_HUMAN																DMAEIEKFDKSKLK	DSIIAEVKAQYEDIAQKSKAEAESL	KKAEAGAGSATEFQFRGGFVRGRGQPPQ		PKGGSGSGPTIEEVD	SLYNKAKKLT												EEMGESADPD
	SYNE2_HUMAN																GLHNVRQTSMFPRD	MNAANVGWNNSTFA	MEKAGAHLQG		VVRSGYYKVLG	VEWAKPSTN												VVKGAVALHA
	ZA2G_HUMAN																DFNPKSSKQAKDVSRMRSVLIS	NAFGDMTSEEFR	FAKPRNQGGYGGSSSSSSYGSGR		MKPILLQGHERSITQIKYNREGDLLFTVAKD	PGLAVKELK												EFPKAPLKDAASTS
	ECI2_HUMAN																HEDYMEGILEVQAKKKANLQYYA	VWEGLNVVKTGRVML	DAQLDAYNARMDTS		SDEDEERVHEEL	GGRSSGPYGGGGQYFAKPRNQGGYGGSSSSSSYGSGRRF												PLAMRLL
	FAS_HUMAN																RDPSKQYGLKMKTSRAFFS	YNDPETGNI	RRSAVPPGADKKAEAGAGSATEFQFR		QATIIIGGKEQG	PPRATEPVATSNPAGDPVG												VMGAPLATHGVVAQL
	ARF1_HUMAN																MTESDTASVNENGLGKRCD	VPLPTELSSEAKTKSESTSGATQ	LIEQAAQYTNAVRD		HLVLRLRGG	IIEPSLRQLAQKYNCDG												MKELTCH
	COPA_HUMAN																SVGDGETVEFD	APSIHGGSGGRGVSVSSA	PEGPASPGSQ		TLPTKETIEQEK	PIPQISSTPKTSEEAVD												PPLRY
	E41L5_HUMAN																PVDKIVLQKYHTINGHNAEVRKALSRQEMQEVQSSRSGRGGNFGFG	PVAGSAVSQELREGD	VVIAHDVD		FGGGTGGFGTTS	EWAKPSTN												EAAKGGEVPGPL
	RBM4_HUMAN																PAVLQVHQTS	TRDGQVINETSQ	IPGTKGNFKLVRHVSFVD		MEKTELIQKAKLAEQAERYD	PALKRKARREAKVKFEERYKTGKNKWFFQKLRF												NKNGKGGVQAFFV
	PCYOX_HUMAN																LRDYQDNKADVILKYNADEARSLK	LAAQEADGARSAVVAAGGGSSGQVTSNGSIGRD	PAPKASGKKA		APGQLALFS	GHQQLYWSHPRKF												SPPLVGTDP
	IL21R_HUMAN																GRVIRGQRKGAGSVFR	APKVEPVGDVVSTRD	DFNPKSSKQAKDVSRMRSVL		RFAVRDMRQTVAVGVIKAVD	SGSHLNGDLD												KYAGVGTVRQL
	GSHB_HUMAN																DSYDSYATHNE	LVITDKEKAEKL	PQRMGAHAGKHSSP		QYAKDIGFIKLD	PGIRQHLSSVVFIKNRLYTNSH												QGFARGESHKTF
	CSMD3_HUMAN																ESSHSRAGQSAAGAAPGGGVDTRDAEMPATEKD	AAAAAATPAVRTVPQ	VDLEPGTMD		PNSPVLLED	RAELEKHGYKMETS												EWAKPSTD
																	GVLSIQAAPASAQAPPPAAAK	SVSGAETVNGEVPATPVK	GPMKGGNFGGRSSGPYGGGGQYF		LDGTCSLH	YLLKNKAQFEDRN												ALEVGPAEPL
																	SYVTHETKHFIYF	EDMDHGVLVVGYGFEST	RSSGSPYGGGYGSGGGSGGYGS		LEVQVLVLDGRGHLLG	PDYLGADQRKTKEDEKDDKPIRALD												EFVLGPTPP
																	SVQATQLQTTQSVEGATGSAVKSD	AGAAASESLFVSNHAY	YGPGGSGGSGGYGGR		FGSLSNLQVTQPTVGMNFKTPRGPV	EVISDEHGID												NGGVAGAGDCH
																	ETYVQDRGDGMYK	MAMNAFGDMT	GGGYGGGYDNY			PMGGIVMTND												LALMGLHVQL
																	PVFQAKMLDMLK	KRIVITGDADIDHDQE	HPGMGSSQASSSSSLR			EAPTENPAPPTQQSSAE												NNELAGAAKVAGVYY
																	DSRGGGGNFGPGPGSNFRGGSD	FNSDTHSSTFDAGAGIALNDHF	PHVAAGLKD			APSRNGMVLKPHFHKDWQR												KSNTALQRNAHK
																	PDSHQGKLVFNRTVTLKED	YQVDKNKDDELTGF	GGGGTAGGDRWEGEDE			PGVTVKDVNQ												VGGEGEAVTY
																	AERKEGTGSTATSSSSTAGAAGKGKGKGGSGD	EAVQYKTQVVAGTNY	IKTVETRDGQVINETSQHHDDLE			VLTLLESEREARRLR												ESKVKPDVDYE
																	RMRSVLISLKQAPLVH	IISDTSGDF	IEKLLNYAPLEK			GPGARARYQKSYR												LSHNLYL
																	VRYSLDPENPTKSCKSRGSNLR	GPPPTGEEDTAEKDEL	FEENVLPPKK			LVSLLKKNWQNVRALYIKSTMGKPQRLY												SSLTSGVGDLLK
																	GFVKVVKNKAYFK	VGVIKAVDKKAAGAGKVTKSA	PGKDLDHI			PSIKLQSSD												LKSTMLALSTTAW
																	PCIQAQYGTPAPSPGPRDHLASD	GSVLHLVLALRGG	VGADSADGEDEGEEY			GISLGPGASLKRKD												LSGGGKATLGAH
																	PSQMEHAMET	DFMYVSQD	PTGTYHGD			PVNYYVDTAVRHVLLRQ												LGYLKCL
																	APVKKLVVKGGKKKKQVLK	PEDSDVFEEDTHL	GIDPTGTYHGD			GRVRTKTVKKAARVIIE												PGVTVKDVNAGAGEAALLS
																	SSGPPGSSSSSSSRSQSAAVTPSSTTSSTR	DLDTNADKQLSFEEF	PVPAPVGDSHVD			TKKKEEQLKLLKEKYGINTDPPK												AGAGATSYPN
																	LTIAEERDKRLAAKQSSG	VVVTEIPKEEKD	GPYGGGGQY			YGYHDFGSS												DKPGVVYYKKP
																	AREKTHINIVVIGHVDSGKSTTTGHLIYK	ASEAIKGAVVGIDLGTTNS	KYIQELWRKKQSDVMRFL			LGGEAGVTLGQPHLSRQD												ELSNKLT
																	DFEKAYKTVIKKDEQEHEFYK	LGVEEVAASGSHLNGDLD	PQGSLSLSQRTSQLD			LHTNDECVATYKGVPFEVKGKGVCRAQTMSNSGIK												PGVTVAKP
																	MEEHLEEPVAEPEPD	VKQIESKTAFQEALD	VAAKKTKKSLE			SLKQAPLVH												LQAQLNAKANETQSGM
																	FVVHMKQKGKK	KIEEIKDFLLTA	GYGSGRGFGDGYNGY			LIVIQNPTE												AAALLPVV
																	PVKKIFVGGLNPEATEEKIR	PDLVENFDEASKNEAN	RETNLDSLPLVDTHSKRTL			VFGVCHIF												VLCAGALVTKAGAVGAAPLD
																	GAGGPGPGGFG	PGHLQEGFGCVVTNRFDQLF	KNVPNLHVM			PNEIKVVYLR												LDGASDRADLVGGNL
																	PGKGLSQSALPYR	GQAGAAASESLFVSNHAY	YREAPIDKKGNFNYIEFTRILKHGAKDKDD			DKHGSYEDAVHSGALND												GSKFLLLVY
																	MIYDSLDYAKKNE	YEEVGVDSVEGEGEEEGEEY	PSPPAPAAPHTGPEG			YESSTASALVA												VAEAEEVAYT
																	VIKMGVAAHKKSHEE	AYLYEVSQLKD	AVSRYHRALLQLRGLD			DPEAFPALA												GEHPTML
																	MAGIDDCYT	GAAASESLFVSNHAY	SGRLWSKAIFAGYKRGLRNQREHTALLKIE			SGSSYVQNGTGNAYEEEANKQS												EVGPEVVDP
																	GVYKKLTGKDVNFE	HYRGPAGDATVASEKESVM	PFKHFVGMLPEKD			HGEGSSSGKATGDETGAKVERADGYEPPVQESV												PFTTTFKGVD
																	IACNDYFVVHMKQKGKK	WEAADLGNEER	LNEQGDRVYTLKKFD			EFVQMMTAK												VVRGAAALHA
																	IKKVVKQASEGPLKGILG	FVRSDLGPSYGGW	GYVLEGKELEFYLRKIKTRKH			SIQKDSSSTNLESMDTS												PTMLRL
																	IKKVVKQASEGPLK	PTLYIVERPLPGYPD	IGPDGRVTGEAD			VAGFGRKGHAVGD												PDVNVDEN
																	PVSTHEPQTKDQVAEKD	AIQGGTFGFNSSANVPTEGFQ	FFHTMRYKSQD			ILQTFKTVA												MTVKAHK
																	PGRKGAFPVSFVHFIAD	PAASAEEPKPVEAPAANSDQTVTVKE	ATADEQGEFEEEEGEDEA			MSLKQTPLSR												LDDMGVKHTNEL
																	KTLTSGGHAEHEGKPY	DVDQDGRVNYEE	PGRGAPLAKVVFRDPYRFKKRTEL			PRKIEEIKDFLLTARRK
																	RPAGPGAPEAAGTEASSEEVG	NIQKESTLHLV	RDGQVINETSQHHDDLE			HGRPGIGATHSSRFIPLK
																	GSYNDYLRAAQMHSGYQRRM	SVIVVLRNPLIAGK	INVRLSSETGGMGSS			EQEMATAASSSSLEKS
																	PIISAGSELCLQQPVERKL	SVGGSGGGSFGDNLVT	AVEAKKTYVRD			TESKTSDVNETQPPQSE
																	DSRALSASHTDLAH	WEAADLGNEERKQ	PNETNEIANANSRQQIRKL			EPGVEVEVTIADA
																	LTSDDVKEQIYK	GGGGGSFGAGGGFGSRS	DMEKIWHHTF			KAEKLKQSLPPGLAVKELK
																	VDTSSEITTKDLKEKKEVVE	PGGLLLGDVAPNFEANTTVGRIRFHDFLGD	VVDNGSNMCKAGFAGDD			NVFGVCHIF
																	EAATHSPMMQVASGNGDRD	AEAEPEPELEPEPD	RVKLPSGSKK			LQLQAASNFKSPVKTIR
																	DWLRVVANSKESYELR	AAVDTSSEITTKD	ARVIIEKYYTRLG			GGYGGGYDNY
																	ERLGLPPKIVIGYQSHADTATKSGSTTKNRFVV	WQVKSGTIFDNF	PFTSETVD			VSEKGTVQQADE
																	AFKDTGKTPVEPEVAIHRIRIT	SATSSFGGLGG	PFLPQVNGIHLPGRR			RETGKLKGEATVSFDD
																	SEEPEEEQEETGSGPAGYS	MNSGPVVAM	GGKPEPPAMPQPVPTA			NQREHTALLKIE
																	DAAKNQVAMNPTNTVFDAKRLIGRRFD	AMIDEGETDWKVIAINVDD	GFVKVVKNKAY			PTGKIGPKKPLPDHVSIVEPKD
																	MGPERIFPNQTEELGHQGPSEGTGDWSS	ASEAIKGAVVGID	GGGNYGSGNYNDFGNYNQQPSN			KRLAAKQSSG
																	AVGVIKAVDKKAAGAGKVTKSAQKAQKAK	RDGDILGKYVD	KKAEAGAGSATEFRFRGGFGRGRGQPPQ			RIAGQVAAANKKH
																	NKKAQLVVIAHDVD	AMAKIQAKIPGLKRKAE	VSYGMNPVDL			TKDKKDEEEDMSLD
																	MLMPKKNRIAIYELLFKEGVMVAKK	EPAVYFKEQFLD	YRFLARRTNSTFNQVVLKRL			ISIKVPNLPSFK
																	DPNETNEIANANSRQQIRKLIKD	FGAQGPKGGSGSGPTIEEVD	PTGTYHGDSD			LKQAPLVH
																	SQFGKTLSVKVMRD	VANAVLDGAD	ENERETSHSLLLYKAFLK			VGPFAPGITEKAPEEKK
																	AIRRMGESDDSILRLAKADGIVSKNF	VDSDGDGEISF	VGDEAQSKRGILTL			LKKNWQNVRAL
																	TIQKTTTRRIVDGKVVSETNDTKVLRH	LYADVGGKQF	GKFMKPGKVVLVLAGRYNGRKAV			FSETGAGKHVPRAVF
																	QTSPQGMPQHPPAPQGQ	SGYSQSTDTSGYGQSS	TNGSFGSNF			RSVLMSLKQTPLSR
																	KELEFYLRKIKARKGK	DMAEIEKFDK	FGCELKAD			PKYADLPGIARNEPD
																	YSNRVVDLMAHMASK	DPTADDTSAAVTEEMPPLEGDDDTSRMEEVD	VSAGIQTSF			TKAQAAAPASVPAQAPKRTQAPTKASE
																	PLGGLADMFG	PEVLAAMQD	MERMEEDALRLNLLKRSLD			AKDIGFIKL
																	PFRDSPLSSRLLDDGFG	HDGHDDDVIDIEDDLD	LHPEVTETMEKGFSK			ASRFLHPEVTETMEKGFSK
																	PSKGWDILGLGLQHLSQAR	DLDTNADKQL	GYTEHQVVSSDFNSD			PVKHGRPGIGATHSSRFIPLK
																	ERPQRKAQPAQPADEPAEKADEPMEH	THSSTFDAGAGIALNDHFVKLIS	AALGGNSSPSAKD			ATGEDASSPPPKTEAASD
																	PAPRGTGIVSAPVPKKLLM	EPEPEPEPEPVKE	LENERETSHSLLLYKAFLK			FTRMQDIPEETESRDGEAVASES
																	PSKGPLQSVQVFGRKKTATAVAHCKRG	DSELKNMQDMVED	GQLKSLTINGKEQLLRLDNK			APSRNGMVLKPHFHKDWQRRVAT
																	QSQNTGYGTQSTPQGYGSTGGYG	AKKEEIIKTLSKEEETK	TGSNEFKLNQPPED			FYQPTVGMNFKTPRGPV
																	TESTDVKDSSEASDSAS	VKTLTGKTITL	TEVLKTHGLLV			PEGAGPYVDL
																	MKLLTHNLLS	GFPGGGAPPSGGASSGPTIEEVD	MFGAERKKFVEGVDSDYHD			PSVRPSVDEILKKLSTFSK
																	SNRHGLIRKYGLNMCR	APEEIVEELPASKKQ	NRLYTNSH			AAKDSILRRARGMFTAEDLR
																	ESSMENDDEATEVTDEPMEQD	VGVIKAVDKKA	LDAQLDAYNARMDTS			GHQQLYWSHPRKFGQGSR
																	MIYDSLDYAKKNEPKHRLARHGLYE	MDSEGQDINLNSPNKGLLS	NLPSSAGSGDKPLSD			EATSVDTQRTKGQD
																	DIQTERAYQKQPTIFQNKKRVLLGETGKEKLPRYYK	RGKSSEPVVIMK	FAIAENESKA			PPAENSSAPEAEQ
																	KLVVKGGKKKKQVLKFTLD	LVTYVPVTTFK	PGRGAPLAKVVFRDPYRF			MELNGSQGTSGSANDSQHD
																	DMFSLAKLKPEKR	VALAKGEVTEM	YNANRAFQKMDTKKKEEQLKLLKEKYGINTD			AMFGPKGFGRGGAESHTFK
																	LPAAASSEDIERS	RAAEDDEDDDVDTKKQKTDEDD	PEEVHHGEEEVE			GGRKLTPQGQRDLD
																	RVTIAQGGVLPNIQAVLLPKKTESHHKAKGK	GDFKIKCVAFD	ESGPSIVHRKWF			PPAENSSAPEAEQG
																	TIQNMSKVVDSLYNKAKKLT	FGGGTGGFGT	VGMGQKDSYVGD			PSAVEEGAAAD
																	QSQNSYGTQSTPQGYGSTGGYG	EKPHSEAGTAFIQTQQLH	FAEFGTLKKAAVHYD			VASEDYGDTL
																	ADPPAENSSAPEAEQGGAE	WYDNEFGYSNRVVDL	HAITATQKTVD			SMPEQTGEK
																	PQVAEGENVFG	SDVLELTDDNFESRISDTGSAGLMLVE	PGDSPIIRSMPEQTGEK			KFQHILRVL
																	PVNYYVDTAVRHVLLRQGVL	ERIFYPEIEEVQALDDTERGSGGFGSTGKN	MIREADIDGDGQVNY			FEFPEFQL
																	RLKVPPAINQFTQALDR	EADGAEADGSTQVTVEEPVQQPSVVDRVA	SDFNSDTHSSTFD			FNSDTHSSTFD
																	GGYGGGGGGGYNA	MIIYRDLISHDEMFS	GSNVPNMHNGMNQQA			PGHSATSSTLGTTGSVPTSTD
																	RFQTMEEKKAFMGPLKKDRIAKEEGA	IEEIKDFLLTA	AAHNALQYLKIIAERK			PKTGDEKDVSV
																	PVRKVGGGGTAGGDRWE	EDEDTIDVFQQQTGG	APSTMKIKIIAPPERKY			ATGDETGAKVERADGYEPPVQESV
																	GGDFTRHNGTGGKSIYG	DMTPPVNPSREIED	ELHKILLEKKDA			PRQNVSPAPEGQV
																	TNQYGILFKQEQAHDD	FRVPTANVSVVDL	PLTPLITY			TTSAVTVKSAIRRLKELKDQ
																	TERAYQKQPTIFQNKKRVLLG	ISWYDNEFGYSNRVVDLMAHMASKE	PKDRPSAAHIVEALETDV			LDMSYEQL
																	NDSYTLHKILPNKVD	IDKVRFLEQQNQV	SSLRASTSKSESSQK			PAWDETNL
																	SKDLSEVSETTESTD	RQTVAVGVIKAVDK	SEVGPVVSF			AAPASVPAQAPKRTQAPTKASE
																	PVRKVGGGGTAGGDRWEGEDEDEDVK	VDQDGRVNYEE	QLQLQAASNFKSPVKTIR			RVAQKKASFLRAQERAAES
																	VVANSKESYELRY	GDAAASSSAVKKLG	SMDNNRSLDLD			GGGPGGGNFGGSP
																	LVIPEKFQHILRVL	AINYMAADGDFKIKCVAFD	MREIVHIQAGQCN			PDGHDVDD
																	MLKNAESNAELK	MQVTLKTLQQQTFKID	TTFKNLQTVNVDEN			GVDIRHNKDRKVRRKEPKSQDIYLRLL
																	GLMTTVHAITATQKTVDGPSGKLWR	YTLVITDKEKAEK	SIAGAPTQY			PVPAAAPASSSD
																	MVDREQLVQKARLA	PVQPAVLQVHQ	GRVRTKTVKKAARVIIEKYYTRL			IVTVGECRPLSKTVRFNVLKVTKAAGTKKQFQKF
																	NRVVDLMAHMASK	PVPEPEPEPEPEPVKE	NEGGNFGGGNY			YYAQTSPQGMPQHPPAPQGQ
																	GPGGGPGGSHMGGNYG	MFGGPGTASRPSSS	MGQKDSYVGDEA			VIKGKPVRIMWSQRD
																	VVANSKESYELRYF	RIKEDEDDKTVLD	GPKFLKSGD			IDESSPGTEW
																	GGKKKKQVLKFTLD	MKLNISFPATGCQKLIE	GVDIRHNKDRKVRRKEPKSQDIYLRLLVKL			PKTDHRLGKVGR
																	LKNGETYNGHLVS	SQFQESDDADEDYGRDSGPPTKKIR	PLPGPPPVLPHSPHSHL			ERDKRLAAKQSSG
																	MRIFAPNHVVAKSRFW	DAMIREADVDQDGRVNYEEF	FSETGAGKHVPRAVFVD			GRMHAPGKGLS
																	DPNETNEIANANSRQQIRKLIK	STNSSVLGADLPSSMKEKAKAETEKAGKTG	STQQYGSNVPNMH			PTGKIGPKKPLPD
																	LQKRLASSVLRCGKKKVWLD	STNSSVLGADLPSSMKEK	DDDDFDDEEAEEKAPVKKSIRD			GVPFEVKGKGVCRAQTMSNSGIK
																	AAAGDSDSWD	MEEDDDQKAVKDEL	PEEHPVLL			HLQWMVVR
																	GLNMCRQCFRQYAKDIGFIKLD	VIILNHPGQISAGYAPVLD	EERLQAKKEEIIKTLSKEEETKK			PMPTGYSQ
																	IGQTLARQMQLEDGGQL	DAIAQAVRGLITKA	VERADGYEPPVQESV			DHSQVEGPESLR
																	RCLPTPKCHTPPLYR	EDAAVDTSSEITTKDLKEKKEVVE	KQYTEAVKD			TGKPKGEATVSFDD
																	KLTGVFAPRPSTGPHKLR	PAGKLKYFDK	MREIVHLQAGQCN			LQVLTKNKDNHNL
																	GPYGGGNYGPGGSGGSGGYGGRSRY	TALGAAQATAKA	LATGANAEKAESHND			GEEEGEEY
																	GFVKVVKNKAYFKRYQ	SLSNLQVTQPTVGMNFKTPRGPV	GRMHAPGKGLSQSALPYRRSVPTWLKL			NKWFFQKLRF
																	RLRQIFNGTFVKLNKASINMLR	VYISEHEHF	SGEGKKESLESEAELEGLQDAPAGPQVSEE			KETKAADPPAENSSAPEAEQGGAE
																	AEHLTSHKYVTQM	VIKAVDKKAAGAGKVTKSAQKAQKA	GMGQKDSYVGDEA			ISDEHGID
																	VLVLDGRGHLLGRLAAIVAKQVLLGRKVVVVRCE	LWPRIASNAGSIA	VSEGTKAVTKYTSSK			PQYQTWEEFSRAAEKL
																	RLRKQAEKNVEKKIDKYTEVLKTHGLLV	WSGSGGLGAKEQGIQD	VVPVASPSGD			IVRLDSQKHIDF
																	VFGFRTHFGGGKTTGFG	MVEDYRNKYEDEINKRTNAENEF	KTGKNKWFFQKLRF			ITSKEDLNCQEEED
																	AAEKQVPGGGGGGGSGGGGGSGGGGSGGGRGAGGEENKENERPSAGSKANKEFG	FVEAVEQNTLQEF	TAKANVGAGKKPKE			TVRFNVLKVTKAAGTKKQFQKF
																	DDTSRSIIRNVKGPVREGDVLTLLESEREARRLR	FNSDTHSSTFDAGAGIALNDH	PLADEYD			PKTREEFLTLIRS
																	GVEEEEEDGEMRE	GFGDLKSPAGLQVLND	SGYSQSTDTSGYGQSSYSSY			PRRRNKSTESLQANVQRLKEYRSKLIL
																	LGSGSSYVQNGTGNAYEEEANKQS	TYPDVNNSI	PKRKVTFQGVGDEED			MELHGEGSSSGKATGDETGAKVERADGYEPPVQESV
																	PQDSQEVTCT	GLNRNVRYLTLDIFAGPPNYPFSDEY	RSSGPYGGGGQYF			GLMIHSGD
																	STGGYGSSQSSQSSYG	VPKLYEQLSGK	TNEGIQYLRD			GAPGTFNF
																	LAKKGLTPSQIGVILRD	GFGDLKSPAGLQVLN	PALSMLIKSIKTKTEQFQARKKQKVK			SVPAQAPKRTQAPTKASE
																	APSRNGMVLKPHFHKDWQRRVATWF	EEKTNETYGKLEA	PRAIVEYRDLD			AKWTSQHSNTQTLGK
																	LMPKKNRIAIYE	SIHGGSGGRGVSVSSA	TLTEHYDIPKVSWTK			SAVTVKSAIRRLKELKDQ
																	TKGIPHLVTHDARTIRYPD	PAEPEPEPEPEPEPALDL	YASGRTTGIVMD			AYKKKDFDTALKHYDKAKELD
																	ARSPSASITDEDSNV	ISWYDNEFGYSN	NPGVPPATM			IYDPAKRISGKMALNHPYFNDLDNQIKKM
																	FSSSAKIVKPNGEKPD	APSIHGGSGGRGVSVSS	YRPSFSNTPNSGYTQS			PPVTHDLRVSLE
																	QLEPGRTLSDYNIQKESTLHLVLRLRGG	PQGPSLEWLKKL	SNFGPMKGGNFGGRSSGPYGGGGQYF			TKSPYQEFTDHLVKTHTRVSVQRTQAPAVATT
																	DEEVPRSPFKVKVLPTHD	WEAADLGNEERK	PTRYSVDIPLDKTVVNKDVFRD			EIIKTLSKEEETKK
																	MARLTWASHEK	GSGGGSFGDNLVTR	PTGTYHGDSDLQLD			VLLESEQF
																	YDSRSGTHNMYR	PQHPAASEGAAAAAASPPLLRCL	VAGFGRKGHAVGDIPGVRFKVVKVA			VSVQRTQAPAVATT
																	SMLRLQKRLASSVLR	DSIIAEVKAQYEDIAQKSKAEAES	PLTTDLRSSADR			GSRLIKVHLD
																	GILEVQAKKKANLQYYA	ADVDQDGRVNY	FVMGVNHEKYD			LLFTVAKD
																	AFKDTGKTPVEPEVAIHRIR	APPSGGASSGPTIEEVD	PSSPGTTPPQARQAPAPTVIRD			NRVQKLSRVINM
																	DIKKVVKQASEGPLKGILG	RQTVAVGVIKAVD	MRLMVAKEARNVTMETE			SLIKATIAGGGVIPHIHKSLIGKKGQQKTV
																	GKCCLTYCFNKPEDK	LGDIATDYHKQSHG	TAPDLTAFSD			GVDIRHNKDRKVRRKEPKSQDIYLRLLVKLYR
																	GDSKDLSEVSETTESTDVKDSSEASDSAS	AEVVVTEIPKEEKD	SYDQQSGYDQHQGSYD			PTGKIGPKKPLPDHVSIVEPKDEILPTTPISEQKGGKPEPPAMPQPVPTA
																	DKDTGKPKGEATVSFDD	PVAARQGQETAVAPSLVAPALNKPKKPLT	LRIAQLRFLLSLPEHRGD			SNVLAAMRKAAAKKD
																	TENFQIKQDSSTGSYS	AGGAAQLALDKSDSHPSD	TTDEGAKNNEESPTATVAEQGED			DLIKVVEELTRIH
																	PSKQYGLKMKTSRAFF	ARPVSSAASVYAGAGGSGSRISVS	SRLHLESMLLETGHRAL			MKDSLVLLGRVPAHPD
																	AHVDVKTTDGYLLR	VVLTQANKLGV	GSGVERMGPAIERM			SPEDVKRRAMADPEVQQIMSD
																	NKITPIQSKEAY	TTAEVVVTEIPKEEKD	FQKCRTSGSVY			PPGLAVKEL
																	QTLGQAQAHSQEQ	SGGGSFGDNLV	GKFMKPGKVVLVLAGRYSGRKAVIVKNIDDGTSDR			EGRLWSKAIFAGYKRGL
																	SRALSASHTDLAH	AAEDVVATGAD	GGGGVGGPGAKSAAQA			GRMHAPGKGLSQ
																	VGQDARVLGGE	PEVQKDIKNVPFKIVRASNGD	LGGEAGVTLGQPHLSRQ			LVKTHTRVSVQRTQAPAVATT
																	LSVKHNPQKVGKDHTLEDEDVIQIVKK	RIEPAEELNSND	PASGQSEPRNGGTNEESNSSGNTNTD			IAGIENDEA
																	VVANSKESYELR	DKEKAEKLKQSLPPGLAVKEL	YASGRTTGIVMDSGD			PEPAKSAPAPKKGSKKAVTKAQKKD
																	REFVRQYYTLLNKAPEYLHRFY	GDSVIVVLRNPLIAGK	APTIQTQAQRED			APAGPQVSEE
																	DSHGVAQVRFVTGNKILR	VQAWYMDD	LAEINRKIINQRLIL			TRGSPVGGNDNQGQAPD
																	VKKLVVKGGKKKKQVLKFTLD	AGPESDAQYQFTGIK	PPSALSGGQPAD			ATTTVSDD
																	WTSENQGDEGDAGEGEN	FGGGGYGGF	NVEKKIDKYTEVLKTHGLLV			PTGDFDSKPSWADQVEEEGEDDK
																	YPMPTGYSQ	SSHLEDYPFNAEY	SRGGGGNFGPGPGSNFRGGSDGYGSGRGFGDGY			PTTPISEQKGGKPEPPAMPQPVPTA
																	ELLSKGLIKLVSKHRAQVIYTRNTKGGDAPAAGEDA	PQEMLRLLGH	EHTALLKIE			MTEPIDEY
																	EKEQIVPKPEEEVAQKKKISQKKLK	EGKVLPGVDALSNI	YLPVQNKAKQ			VQDYEDFM
																	KKLVVKGGKKKKQVLKFTLD	EDEEAESATGKRAAEDDEDDDVDTKKQKTDEDD	PGDSDIIRSMPEQTG			GKSYSSGGEDGYVRIHYFD
																	AQQNNVEHKVETFS	VATPAKKAAVTPG	IVHLQQGQCGNQIGAKF			MREIVHLQAGQ
																	MILTEKEQIVPKPEEEVAQKKKISQKKLKKQKLMARE	EEYEEAQGEAQKPQ	VRFLMKLSHETVT			MREIVHIQAGQ
																	AAQDVAQRCKELGITALHIKLR	APSIHGGSGGRGVSV	DSLIKATIAGGGVIPHIHKSLIGKKGQQKTV			ASTLQSQKAEGTGDA
																	TVLSAMTEEAAVAIKAMAK	VPGQAKDEL	ARVIIEKYYTRL			WAKPSTN
																	PEQPASAIVNFVSKVMIGSPKKV	VAVGVIKAVDKKAAGAG	GEDSTYKFF			PERDSEPFSNPLAPDGHDVDD
																	TYVPVTTFK	IIEPSLRQLAQKYN	PKCPKCNKEPYFAERVTSL			SLKQTPLSR
																	LPPKIVIGYQSHADTATKSGSTTKNRFVV	VAVGVIKAVD	DSQDAEMTNTTEPMDHS			SYATHNE
																	DFAERHGYIKGIVKDIIHD	IREADVDQDGRVNYEEF	GFAGDDAPRAV			PVDLGLLEED
																	GQTLGQAQAHSQEQ	TTVVADTGDF	GRAMGEQLLPGKKFWETDESSKD			QVTQPTVG
																	ELCSFSGYK	ADVDQDGRVNYEEFAR	ANLSVLNLVIVKKGEKD			SSVVFIKNRLYTNSH
																	VKVGVNGFG	VDTLTGEVN	ASVPAGGAVAV			MKLVRFLMK
																	PVNYYVDTAVRHVLLRQGVLGIKVK	TLLIKTVETRDG	QYYLNEQGDRVYTLKKFD			FMKPGKVVLVLAGRYSGRKAVIVKNID
																	AAAAAGPPLVA	VLLTMIARVAD	VITDKEKAEKLKQSLPPGLAVKEL			VFRRFVEVGRVA
																	GDDEDDAEDENNIDNRTNFDGPSAKRPKTPS	KETSTLQVEQNGDY	QRGPPLDGRGGRD			SVVFIKNRLYTNSH
																	FGGGKTTGFG	NMKKALKLLKTEL	PDDPLADQNIKDRYYGIND			MREIVHLQ
																	KTLTSGGHAEHEGKP	PPMEAAGFTAQVIILNHPGQISAGYAPVLD	YRPSFSNTPNSGYTQ			MREIVHIQ
																	RTPGNRIVYLYTKKVG	EDEEDEEDKEEDEEEDVPGQAKDEL	LTSTSLDPYD			KQAPLVH
																	PTKETIEQEKRSEIS	DADEDYGRDSGPPT	ENGYEDHMAED			GRKLTPQGQRDLDRIAGQVAAANKKH
																	ARAKEFTNVYIKNFGEDMDDERLK	GDILGKYVD	GKFMKPGKVVLVLAGRY			VQMMTAK
																	VVNGKPQGSSSQAVATVASRPQCE	LSDPSDDTKGFFDPNTEEN	QAKKEEIIKTLSKEEETKK			TKRVLPPNWKYESSTASALVA
																	AELEKHGYKMETS	SSFGGLGGGS	IVHIQQGQCGNQIGAKF			DLKKITNSL
																	KMLQPCGPPADKPEEN	RAPSIHGGSGGRGVSVSS	SHAAPAQPGPTSGAGSED			EVVNQCLSARS
																	ANTGDRGQTNNAASASASNST	RSFEVEEVETPN	MKTILSNQ			PDWFLNRQKDVKD
																	DNAGVIVNNKGEMKGSAITGPVAKE	EDAAVDTSSEITTKD	EGCRVFIGRLNPAAREKD			PRKIEEIKD
																	RLAAIVAKQVLLGRKVVVV	RSVFALTNGIYPHKLVF	PGKGLSQSALPYRRSVPTWLKLTSD			PKKNRIAIYELLFKE
																	PSLRKSGVGNIFIKNLDKSID	YTLVITDKEKAEKL	LDEIAKAQVARPGGD			KAKAKELATKLG
																	PPAAPPAAPALS	GIVPDIAVGTK	ARDETEFYLGKRCA			PQMVLSAPHPGLSEAHNPAGHM
																	VVASDKETYELRYFQ	AGGQWRLQQGLAANPSGYGPLT	QEGGRPLTPQGQRDLDRIAGQVAAANKKH			ENSSAPEAEQGGAE
																	GTSEDIKSEGDTQSN	TLWGIQKELQF	VINETSQHHDDLE			WDDMEKIWHH
																	ALEGLKMVEKDQDGGRKLTPQGQRDLD	PNIVIAKMD	ESGPSIVHR			YVGDEAQSKRGILT
																	AYPTQPGQGYSQQSSQPYGQQSYS	DYPFNAEY	EGFGAPAGSHAAPAQPGPTSGAGSED			GKVKVGVNGFGRIGRLVTRA
																	VLDGRGHLLGRLAAIVAKQVLLGRKVVVVRCE	EAPAAKVSKKELNSNHD	YASGRTTGIVMNS			DKTVVNKDVFRD
																	LVLDGRGHLLGRLAAIVAKQVLLGRKVVVVRCE	ASEAIKGAVVGIDLG	SDIIRDMPEQTGEK			VLLPKKTESHKPGKNK
																	AKGSSNSYAIKKKDELERVAKSNR	AVRDMRQTVAVGVIK	TAEEMKATESGAQSAPLPMEG			GFVKVVKNKAYFKRY
																	VIYTRNTKGGDAPAAGEDA	VDGFLVGGASLKPEFVDIINAKQ	SLEELRVAGIHKKVARTIGISVD			TENKENEVEEVKE
																	SASSVFQTTDTKSKRK	AKDVKFGADARALML	LDKTPGGSQKASSKTRSSD			VRLSSETGGMGSS
																	KNLPYKVTQDELK	PTADDTSAAVTEEMPPLEGD	AAAAAATASI			PAEEGRGETAKVKVEADQ
																	PFGAPAGAPGG	PGGLLLGDVAPNFEANTTVGRIRFH	PPTQQSSAE			PQYFEFE
																	MGRVRTKTVKKAARVIIEKYYTRLG	ILSDPSDDTKGFFDPNTEENL	RMTDQEAIQDL			EDVIQIVKK
																	MIYDSLDYAKKNEPKHRLA	VYGPLPQSF	GKVKVGVNGFGRIGRLVTRAAFN			EESSSKSSQPLASKQEKD
																	AGSKTLQQNAESRFN	FQESDDADEDYGRDSGPPTKKIR	PGPTQTLSPNGENNND			DTESKTSDVNETQPPQSE
																	AANEKAVHADFFN	EEDEEDKEEDEEEDVPGQAKDEL	GEEEMEEDTVTNGS			PEKFQHILRVL
																	EYLKKTLDPD	GIQGLAKLIAD	SFLKRVKEND			IPEKFQHILRVL
																	PREDRATWKSNYFLKIIQ	YDPEAASAPGSGNPCHEASAAQKENAGED	YGMNPVDL			SYDSYATHNE
																	AVDTSSEITTKDLKEKKEVVE	PILYRPVAVAL	AKKGGEKKKGRSAINEVVTREY			SNLPAKAIGHRIRVMLYPSRI
																	LTGVFAPRPSTGPHKLR	DAHIYLNHI	FAEFGTLKKAAVHYDRSGRSLGTADVHFERKAD			GSAPAKFQPASAPAED
																	ELDQQSTEMPRTGNGPMSVCG	QEFLTAAKKARAGL	PEKKWDKYTIR			THSSRFIPLK
																	PEKFQHILR	PLLKLLQEAQQS	QLQAASNFKSPVKTIR			SMLRLQKRLASSVLRCGKKKVWLD
																	PQKDKRFSGTVRLK	RYFDPANGKF	GVTAVGSAVVNKVPLTGKKKDKSD			EYHSEPVEDEKP
																	NAEVDGDDDAEEMEAKAED	EGDHLHNDSQIEADFRLNDSHKHKD	RVAGIHKKVARTIGISVD			TSAVTVKSAIRRLKELKDQ
																	AARSPSASITDEDSNV	LSLLGDIATDYHKQSHGA	KKAEAGAGSATEFQFRLGFGRGRGQPPQ			ASFNDTF
																	LYRPGHYDILYK	PYEIKKVFASLPQVERGVSKIIGGD	TELTRLFQKCRTSGSVY			IYPHKLVF
																	NDLDNQIKKM	PTKVVRTALLD	VLKAQAQSQKAK			IKNRLYTNSH
																	GVLTVNGPRKQVSGPERTIPITREEKPAVTAAPKK	DGEEEDGDEDEEAESATGKRAAEDDEDDDVDTKKQKTDEDD	LVSLLKKNWQNVRAL			PGKVVLVLAGRYSGRKAVIVKNIDD
																	YGGGYGGQSSM	GPPPTGEEDTAEKD	MGPGTPAGY			VFRRFVEVGRVAY
																	PHTETQQPEATAAATSNPSSMTD	EEEDVPGQAKDEL	LKRPAQQEA			SEIAGIEND
																	TAQSVGCNVDGRHPHD	RLGDSSGPALK	SKEETPGTEWE			ECVATYKGVPFEVKGKGVCRAQTMSNSGIK
																	DQHPEMDFSKAKFN	VLDLDLFRVDKGGD	GRDFYKILGVPRSASIKD			EMLRLQKRLASSVLR
																	ALKRIQKELSDLQRD	YSPISITSA	HTALLKIE			IANANSRQQIRKLIKD
																	LCSFSGYK	PVQEAWAEDVDLRVN	FLQSPEPAASAKT			APAVAETPD
																	QSSYSSYGQSQNTGYGTQSTPQGYGSTGGYG	YVTTSTRTYSLG	VETRDGQVINETSQHHDDLE			TKAADPPAENSSAPEAEQGGAE
																	KAAGAGKVTKSAQKAQKAK	GGAAAQSLYIANHAY	PPGPNVATTTVSDD			EGVMVAKKD
																	SLYLKVKGNVFKNKRIL	RFVNVVPTFG	GQVINETSQHHDD			GVYARDETEFYLGKR
																	PQTHSNRIYRMIKLG	LRPLVKPKIVK	LVTGPLVL			LDSSGRGAGKPATGPTNSSSAKKKD
																	AVDVLVSSGEGKAKDAGQRTTIYKRD	PSQLPVGENGIV	EDIAQKSKAEAESLYQSKY			YVAEYHSEPVEDEKP
																	GEATVSFDD	YNIQKESTLH	VLLPKKTESHHK			RQSGKKRGFGFVTFDDHD
																	PLAKDLLHPSPEEEKRKHKKKRLVQSPNSYFMDVK	FVRTNGKEPELLEPIPYEFMA	EIAGIEND			PHNHVLYSNRSAAYAKKGD
																	KNAEEFTLRFGVDRPS	PAVLGFEGSANKIGVGVVRD	PYEIKKVF			IAGIENDEAF
																	EDDEMAAVMGFSGFGSTKKSY	FSGEEGEIEDDESGTEN	ARDETEFYLGKRC			PFAVPEGRSQDARGY
																	PMGQKGTVEPQLEARG	YFQINQDEEEEEDED	VQYQAPQLQPDRMQ			PDTELMPPPPPKRPRPLT
																	SNRHGLIRKYG	KLIEVDDERKLR	AELLKVDQEVKLKVD			VGRLSLQDVPELVDAKKKGD
																	VLDGRGHLLG	PVDLSKWSGPLS	SMLLETGHRAL			QINQDEEEEEDED
																	GIRAKRAKEAAEQDVEKKK	LKPRTVATPLNQVANPNSAIFGGARPREEVVQKEQE	VRYSLDPENPTKSCKG			IIKTLSKEEETKK
																	SEAGEATTTTTTTLPQAPTEAAAAAPQD	AQERDGGNPFAEPSELDNPFQD	NVSLLALYKGKKERPR			PGKVVLVLAGRYSGRKAVIVKNID
																	EVERRFDAMPFTLR	GEIETLDDY	LSSLRASTSKSESSQK			GAKVERADGYEPPVQESV
																	KFGPALSVKVMTDESGKSKGFG	RGLELLAASEAPRD	AQLDAYDARMDTS			PTSSNDDSKSNLNTSGKTTSSTD
																	KHRAQVIYTRNTKGGDAPAAGEDA	SVKAQTAHIVLED	LTVQEKEKYL			ARTIRYPDPLIKVND
																	VLNRARPDAEKKEMKTITGKTFSSR	SGNAKIWHPAPNFKATAVMPD	PPHVAAGLKD			MPQPVPTA
																	ERHGYIKGIVKDIIHD	RDLLHPSLEEEKK	LDAYNARMDTS			TVGKSSKMLQHIDYRM
																	RYSGGNYRDNYDN	IVAAGVGEF	GMCKAGFAGDD			DFGSLSNL
																	PGELAKHAVSEGTKAVTKYTSAK	RMATEVAADALGEE	PNEIKVVYLRCT			DVGLIAIR
																	ENWFYTRAASTARHLYL	PRSLTVTLTLNNSTQTYGLQ	APSRNGMVLKPHF			FSSSESGAPEAAEED
																	KIDLKFIDTTSKFGHGRFQTMEEKKAFMGPLKKDRIAKEEGA	RFVNVVPTFGKK	LDLGPPVD			QIRRGVTIKPTVDDD
																	TVGKSSKMLQHIDY	EDAAVDTSSEITTKDLKEK	PADKPEEN			AIIDPGDSD
																	QPTIFQNKKRVLLG	ASIEGINRQVEPLD	AVTEEMPPLEGDDDTSRMEEVD			SILRRARGMFTAEDLR
																	DKETGKPKGDATVSYED	RGAPVNISSSDLTG	EKSFQQSSLSRD			KDTGKPKGEATVSFDD
																	ENHHLRVSFSKSTI	TCGQPADKASASGSGAQVGGPISSGSSASSVTVTRSY	DDHDPVDKIVLQKY			PPPKTEAASD
																	LKMVEKDQDGGRKLTPQGQRDLDRIAGQVAAANKKH	GKVLPGVDALSNI	NMCKAGFAGDD			DYGSYSGNTQGGTSTQ
																	STQPTSYDQSSYSQQNTYGQPSSYG	LHTKGALPLD	GQGGAGPVGGQGPRGMGPGTPAGY			APRKGKEKKEEQVISLGPQ
																	VAKQVLLGRKVVVVRCE	PFTIKPLDRKLILD	FVMGVNHEKYDNSL			FGCELKADKD
																	MLKNAESNAELKGLDVD	SSSEDKITVHFINRD	DSLREHFEKWGTLTD			VKIIKAYPSG
																	LFKDTGKTPVEPEVAIHRIRITLT	MRQTVAVGVIKAVD	VRYSLDPENPTKSCKSRN			YPHKLVF
																	YYKASTNIQDTEGNTPLHLA	LDFGSLSNLQVTQPTVGMNFKTPRGPV	DVKIIKAYPSG			MDVGLIAIR
																	LSVKEETKEDAEEKQ	SQPAASTLESKSVQ	SLYQSKY			GINISGNFYRNKLK
																	TQMVRMILKIDDIRKPGESEE	DAMIREADVDQDGRVNYEE	GPMKSGNFGGSRNMGGP			RKVVVVRCE
																	VAKGGLGLILKRMVEG	YPFNAEY	LRVAGIHKKVARTIGISVD			APIGLKAVVGEKIMHD
																	TIFQNKKRVLLG	AVEDLESVGKGAVH	VLIESEQ			LNYAPLEK
																	LVITDKEKAEK	LSAERAVTGYNDPETGNIIS	VLLESEQ			ESLGAGQPVP
																	EYVGQEGKPQKLRVSCEAPGDGD	HDGHDDDVIDIED	RSSGPYGGGGQY			GRKVVVVRCE
																	VFAPRPSTGPHKLR	MDHLDIDHNKKID	GEDSTYKF			QVLLGRKVVVVRCE
																	GQQQSYGQQQSYNPPQGYG	PPGQVAASPDPTT	ESEDEDEEGATALNNHSSIPMD			EQEMATAASSSSLEK
																	YNHSGFGQGRHYTS	IVTSSAGTGTTEDTEAKK	LQVTQPTVG			REELSNVLAAMRKAAAKKD
																	MVGGGGVGGGLL	PYQYPALTPEQKKELSDIAHRIVAPGKGILA	STYQGERAYQHGGVTGLSQY			PPQEEKRAE
																	VVRNCSSFLIKRNKQTYS	EVETPNSTPPR	LAAIVAKQVLLGRKVVVVRCE			ASKSLERATQL
																	AVMGFSGFGSTKKSY	MRYVASYLLAALGGNSSPSAKDIKKILD	PVSAVHFNRD			EGDEDASRMEEVD
																	VRDMRQTVAVGVIKAVDKKAAGAGKVTKSAQKAQKAK	VASSTQKFQDLGVK	LVEALKRKQQC			GKPKQKVIIADCGEYV
																	LSKGLIKLVSKHRAQVIYTRNTKGGDAPAAGEDA	GKAPLATGEDDDDEVPDLVENFDEASKNEAN	AAMRKAAAKKD			FLGASLKD
																	AMMCNEFFEGFPDKQPRKK	PLPQDSFEGVDEDEWD	VTYVPVTT			MKVDRTKLKKTPTEAPAD
																	KGLIKLVSKHRAQVIYT	YNNQPIDF	VKEQFAWRHFYWY			QPTVGMNFKTPRGPV
																	TRAASTARHLYL	HDGHDDDVIDIEDD	DTATEETHPVSWKPEIIKRKRF			TMQRFGPPVSR
																	AKRTKKVGIVGKYGTRYGASLRKMVKKIEISQHAKYT	SDFNSDTHSSTFDAGAGIALN	NSGKVDIVAIND			IESDWQGLLVG
																	GHERSITQIKYNREGDLLFTVAKD	ERAVTGYNDPETGNIIS	TRALELNQRLSSQ			GRMHAPGKGLSQS
																	LEGKELEFYLRKIKARKGK	VELDDLGKDEL	DQDGGRKLTPQGQRDLDRIAGQVAAANKKH			PVLPRLDPE
																	PSKNQGGGLSSSGAGEGQGPKKQTRLG	TSSEITTKDLKEKKEVVEEAENGRD	EMKATESGAQSAPLPMEGVD			ALRYPMAVGLNK
																	FPRKPSAPKKGDSSAEELK	RQSSATSSFGGLGGGTVR	YNELRVAPEEHPVL			PAQAEAYTIYCQNRVEYEKRVRAQAKKFAPS
																	RSSGPYGGGGQYFAKPRNQGGYGGSSSSSSYGSGRRF	SDVLELTDD	STGYGGYEEY			FVILRKNPNYDL
																	VGGGGVGGGLL	ASIKKGEDFVKTLK	VVDNGSNMCKAGFAGD			PQYQTWEE
																	EIIEVDPDTKEMLK	RFAVRDMRQTVAVGVIKAVDK	PMDPKLNKRRGFVFITF			APASVPAQAPKRTQAPTKASE
																	IDRNASKSVKLED	FELGGDKKRKGQVIQF	IITDRQSGKKRGFGFVTFDDHD			GGYGGSSSSSSYGSGRRF
																	KIVVKVLKAQAQSQKAK	EPAVYFKEQ	ESLRSHFEQWGTLTD			ILKEQIQKSTGAP
																	NEAPWSTAGD	FGQEGPGPGASEELHP	PSKIKWGD			TKEMLKLL
																	SGAPEAAEED	FEGGEVSLEG	TVKKAARVIIEKYYTRL			VLLPKKTESHKAKSK
																	AGEKVEKPDTKEKKPEAKKVDAG	KKPKEPQPEQPQPSTSAN	HGIQPDGQMPSD			LGLHNVRQTSMFPRDPKRLTP
																	TVRIVKHAFEIIHLLT	FRAFDQDGDGHITVDEL	FLKVLNRARPDAEKKEMKTITGKTFSSR			VVRTMQRFGPPVSR
																	VRYSLDPENPTKSCKSRNSNLRVHFK	GGYGGGYGGQ	LDFLKGLPVYNKSNFSRFHAD			QAAEVKVD
																	GLDLNSSDNQSGGSTASKG	RMFGGPGTASRPSSS	AGDDAPRAVFPSIVGRPRHQ			LQWMVVR
																	SQATNYGEDLTKNHDEL	PMFIVNTNVPRASVPDGFLS	GKFMKPGKVVLVLAGRYSGRK			KETGKPKGDATVSYED
																	EHQVVSSDFNSD	IKRNTTIPTKQTQTFTTYSDNQPGVL	EKAHPPELKKFMD			FTEEEEAQVRKENQWCEEK
																	ERVTSLGKDWHRP	VDMKEEPLAVSKLT	VLKTHGLLV			PKKAMAMKKD
																	YVPVTTFK	DDVVGETVGKTD	MGGAMGINNR			PAAVSLPTS
																	PKGKKAKGKKVAPAPAVVKKQEAKKVVNPLFE	IHAPPQELGPPVQ	KEWMPVTKLGRLVKD			PVTTFKNL
																	AIVAKQVLLGRKVVVVR	DDQKAVKDEL	SRGGGGNFGPGPGSNFRGGSDGYGSGR			NMGGPYGGGNYGPGGSGGSGGYGGRSRY
																	IEEQKIVVKVLK	INTPLTTTSGNLHGQPVS	SRGEHRQDRRERPY			GKEKTHIRIVVIGHVD
																	EALVRHDEF	PPIPVAKID	PGSAAKGSELSERIE			YTEGAELVD
																	PRRRNKSTESLQANVQRLKEYR	NTVAIHPTSSEELVTLR	GTLDGPQM			PGQSSSSSQT
																	MPKKNRIAIYE	HSDNARLAADDF	GSGGGGFGGGGF			GYCFNKPEDK
																	IAMMCNEFFEGFPDKQPRKK	LPVGGSLEDE	EGRLWSKAIFAGYKR			FGVCHIF
																	KPDMGEIASFDKAKLKKTETQEKNTLPTKETIEQEKRSEIS	IVTSSAGTGTTEDTEAK	GAYPTQPGQGYSQQSSQPYG			EAAVTAGKLARAPAD
																	APVKKLVVKGGKKKKQVLKFTLDC	LTAEVLNIGKKLYE	SHGVAQVRFVTGNKILRIL			LVVDNGSNMCKAGFAGDD
																	PKCPKCNKEPYFAERVTSLGKD	DSIIAEVKAQYED	ISNVKIPKHLTD			NTTSAVTVKSAIRRLKELKDQ
																	QNYSGYSSYG	LGPKSSVLIAQQTDTSD	KNIDDGTSD			VTETMEKGFSK
																	GKNKWFFQKLRF	DATVASEKESVM	PNYSPQRFPNAQRAFAD			GHQQLYWSHPRKFGQ
																	SIQAAPASAQAPPPAAAK	RSAVPPGADKKAEAGAGS	SGGNTGINFEKY			PPAYQARLLQKLTEEVPLGQSIPRRRK
																	MKASGTLREYK	YIADKKDVYE	AYNARMDTS			EEEDMSLD
																	PKKNRIAIYE	DILGKYVD	LLLRDLNCNPNNKAKIGNKP			PKGKKAKGKKVAPAPAVVKKQEAKKVVNPLFEKRPKNFGIGQD
																	FLARRTNSTFNQVVLKRLFM	SGGGSFGDNLVT	HDNFGIVEG			KIRYESLTD
																	RTNSTFNQVVLKRLFM	PPSSSSVDTSSSQPKPFRRVRLQ	KNRLYTNSH			PLENLEEEG
																	IDYTGMQED	PPPTGEEDTAEKDEL	VLSAPHPGLSEAHNPAGHM			DEEEEEDED
																	LDSQKHIDFS	NLEPYFES	PSSYHFTED			FKTPRGPV
																	CTTVLCQPTGGKARLT	YGLQDSDEEEEEHPS	YQDTYGQQWK			AITAGSEEPD
																	EDNAGVIVNNKGEMKGSAITGPVAKE	SVKLGHPDTL	PEALKGFHPD			LDKTVVNKDVFRD
																	PFDSDFSCPVKLHRD	VLAELYVSDREGSD	FTDCYNYHDFGSS			PRSFYERGVAVLCTE
																	VHGPRTPCEEILVKHVGSRLYS	PPTANIKPTPVVSTPSKVTAAAMAGN	FTVQSKEQEKDSEMLQ			ELVIPEKFQHILR
																	IAYSDVAKRLTK	SSATSSFGGLGG	RRSAVPPGADKKAEAGAGSATEF			AVGKNKRLTKGGKKGAKKKVVD
																	RLVRIGVLDEGKMKLDYILG	VAASEFFRSGKYDLDFKSPDD	GKVKVGVNGFGRIGRLVTRAAF			GLAVKELK
																	PAPNFKATAVMPDGQFKD	KYLSGIAHF	ELSNVLAAMRKAAAKKD			KTDHRLGKVGR
																	MVYASQETFG	ASLKPEFVDIINAKQ	NDEDEERLEEEEQNEEEEVDN			PEKFQHIL
																	MKLLTHNLLSSHVRGVGSRGFPLRLQ	DPSDDTKGFFDPNTHEN	LLKNKAQFEDRN			QIKQDSSTGSYSINFVQNPNNNR
																	GRGAPLAKVVFRD	NSLACQGKYTPSGQAGAAASQSLFVSNHAY	SAAPARPGPAAHVYPAGSQV			APRKGKEKKEEQVISLGPQVAEG
																	KDAASVEKVLDQKEHRLDGRVID	DKTIGGGDDSFNTF	GGPYGGGNYGPGGSGGSGGYGGRSRY			YGGGGQYFA
																	LTAPPGSKEAEVQAKQQA	PQYQTWEEFSRAAEKLYLAD	IKFDTGNL			GHQQLYWSH
																	LDTSDHAHLEHITRKRSGEAAV	KYTEVLKTHGLL	VTYVPVTTF			AAVLEYLTAE
																	QPQSGSYSQQPSYGGQQQSYG	TKGLVLGIYSKEKEDD	VVFIKNRLYTNSH			DIINAKQ
																	AIMEMGAVAADKGKKNAGNAED	SEYYDYGHGEVQD	LARRTNSTFNQVVLKRL			NEIANANSRQQIRKLIKD
																	MARLTWASHEKMH	LPPPPAEPEPEPEPEPEPALD	LTRFVKWPRYIR			MVRYSLD
																	YFIKKKLSKA	YDPEAASAPGSGNPCHEASAAQKENAGEDPGLA	YLARTPEDRKVYTYVA			MIEPIDE
																	VVHVKDANGNSFATRIS	SMDNNRSLDLDSIIAEVKAQY	TAEEMKATESGAQSAPLPMEGVD			FLIEEQKIVVKVLKAQAQSQKAK
																	VVHVKDANGNSFATRLS	ITEESDAVLVDKSDSD	CKAGFAGDD			ARQIYNPPSGKYSSNLGNFNYERSLQGK
																	VSRDTLYEAVREVLHGNQRKRRKFLE	LYTLVITDKEKAEKLK	GYAAIAQAD			PPLPGRAQRIRQVLQLLS
																	DIDVAKVNTLIRPDGEKKAYVR	GGEQEEERFDGMLLA	LKKAVVQSPQVTEVL			GRMHAPGKGLSQSALPYRRSVPTW
																	FLARRTNSTFNQVVLKRLF	ESGNAKIGHPAPNF	VILRKNPNYDL			YAQTSPQGMPQHPPAPQGQ
																	FEEAVIARDRALEGR	ESETTTSLVLERSLNRVHLLG	GVLPNIQAVLLPKKTESHHKAKGK			NSMGFGAERKIRQAGVID
																	EFSITYKPVKHGRPGIGATHSSRFIPL	LGDIATDYHKQSHGA	APGAEFAPNKR			NRARPDAEKKEMKTITGKTFSSR
																	IAEERDKRLAAKQSSG	PSAVAKHFVALSTNTTKVKEFGID	AAPASAPAAGP			AKVFKNYLKVFFQRAKP
																	SEEAERSDGDPVQPAVLQVHQTS	IREADIDGDGQVNYEEF	SLREHFEKWGTLTD			KIDDIRKPGESEE
																	LVITDKEKAEKLKQ	EANLAASFGKSINF	RVTPFILKK			FLGASLKDE
																	DFNPKSSKQCKDVSRLR	VYMDWYEKF	PPPASAAGKDWAFINTNIFARTKID			ANANSRQQIRKLIKD
																	DEAGGSTGLLM	TVAVGVIKAVDKKAAGAGKVT	PRGIDARGMEARAMEARGLD			HSQVEGPESLR
																	GKEGVHGGLINKKCYE	SVEDAARLSQEDPDYGIRDL	FMKPGKVVLVLAGRYSGRKAVIVKNIDDGTSD			PSKIKWGDAGAEY
																	CNDYFVVHMKQKGKK	YVPKLYEQLSGK	GRTLYGFGG			PMKARVVLKYRHSD
																	KEEAMRWFQQKYDGIILPGK	SILKIHAREIFD	NRQPYAVSEL			PVNYYVD
																	LGNGVAGAGEED	VSSSSSGAYGGGYGGVLTASD	GKTDAPPEGAALNGPV			GIYPHKLVF
																	GRMHAPGKGLSQSALPYRRSVPTWLKLTSDDVK	YKTQVVAGTNY	PATAAAPMI			NFKTPRGPV
																	VLVLDGRGHLLGRLAAIVAKQVLLGRKVVVVR	LRLPEGDLGKEIEQKYD	PVESPAKKQPKNRVKLAANFSLAPITKL			GQMPSDKTIGGGD
																	YTSASGDEM	THSSTFDAGAGIALNDH	WIKEKIYVLLRRQAQQAGK			PVNYYVDT
																	GPGPGSAAPPGLEAARQKLALRRKKVLS	SRGNPTVEVDLFT	SQSQGDSEYYDYGHGEVQD			PEEVHHGEEEVETF
																	ESAFRKLDELYGTWRKAASLK	YEGTYKWVNPHKL	VDSVEGEGEEEGEEY			NRLIHQTNL
																	QAVRTYQEHKASMHPVTAMLVGKDLKVD	EPVPEPEPEPEPEPVKE	AEKLKQSLPPGLAVKELK			PVQPEATQV
																	KQEYDESGPSIVHRKCF	AEAEPEPELEPEPDPEPEPDFEERDESEDS	LSAQGMNM			GGQYFAKPRNQGGYGGSSSSSSYGSGRRF
																	DAAVDTSSEITTKDLKEKKEVVEEAENGRD	FDDEEAEEKAPVK	VLAPSGATAAGAGDEGDGQTTGST			PRWIVEERAD
																	RSAVPPGADKKAEAGAGSATEFQFRGGFGRLRGQPPQ	EKVVVTDVTSNF	GKIKLTTLLAHKA			LEKDYEEVGADSADGEDEGEEY
																	PSIVRLLQCD	LKEKKEVVEEAENGRD	EETAPAETATPAPVEK			PTAFSVQD
																	PSASASRKSQEKPREIMDAAEDYAKERYG	GLDRNLHYFNSDSFASHPNYPYSDEY	FTSGSPEETAFR			KPVKHGRPGIGATHSSRFIPLK
																	FNPKSSKQAKDVSRMRSVLIS	QEAAAAAADGPPAADGEDGQD	GASEPRASASRPQPAPADGAD			APVKKLVVKGG
																	ASRKKFVEGVDSDYH	VTGYNDPETGNIIS	AESIHQYLLQRKASPPTV			CYSEAIKLD
																	LSEGEAAGRPAGPD	VPPVQVSPLIK	ALTNGIYPHKL			EAVGAATPYLHHPGD
																	NRYKQEIGFGNWGH	SNLVEHNGVLESEAGQPQ	AAAAAAAAVTA			GINISGNFYRNKLKYL
																	PSKGPLQSVQVFGRKKTATAVAHCKRGNGLIK	FVIPDEGGPQEEQEEY	VKEQFAWRHFYWYL			PLIKVND
																	VKAPAMFN	KKEKIIEDKTFGLKN	ESGSELSKTVAT			PDTKEMLK
																	ESKVSRDTLYEAVREVLHGNQRKRRKFLE	IIASDDGF	DVDIRKDLY			LAVKELK
																	IQTERAYQKQPTIFQNKKRVLLG	SGKLYTLVLTDPDAPSRKD	AFRVPTANVS			IERLASRFLHPEVTETMEKGFSK
																	PDNDTGHTMGD	EDKPDMAEIEKFD	GNYNQQPSNYGPMKS			HEEARRKHTGGKILGFFF
																	SCIAMMCNEFFEGFPDKQPRKK	FRAFDQDGDGHITVDE	VKEQFAWRHFY			MKRELCSFSGYKIYPGHGRRYA
																	SSKVSRDTLYE	KTKSQPAASTLESKSVQ	VGDEAQSKRGILTLKY			VRMNVLAD
																	VGVIKAVDKKAAGAGKVTKSAQKAQKAK	SLPLVDTHSKRTLL	VQNGTGNAYEEEANKQS			SPNKLYTL
																	SDDVKEQIYK	VIYVPLTDKEKQWSRWK	PELPPPPAAGN			VVESTGVFTT
																	DSYATHNE	RRPAEGPP(sub L)TNPPAPGGGSSSSKAFQLK	FPSIVGRPRHQGVMV			FQHILRVL
																	DDEKEAEEGEDDRDSANGEDDS	PAYHSSLMDPDTKLIG	VVVGTITD			FMSRTNRPPLSL
																	DFGSLSNLQ	GISTASVDFEQPTRDG	FAKPRNQGGYGGSSSSSSY			TTMEKAGAHLQGGAKRVIISAPSAD
																	MAVAKVMQKDSEKNMSIKKLWK	RTGEEDKKINEELESQ	PTGTYHGDSDLQLE			FGDGYNGY
																	GDDLLHHHHVSGSRR	SAPAIESVD	YEDIAQKSKAE			DMSPLRPQ
																	VVANSKESYELRYFQ	EDEFSLADALPEHSPAKTS	GRLWSKAIFAGYKRGLRNQREHTALLKIE			TGAKVERADGYEPPVQESV
																	PEEESVLYSNRAACHLKDGNCRD	DVGQTVDDPYATFVKMLPDKD	SSSQSEESDLGEGGKKRESEA			RPVDDVKIIKAYPSG
																	SYVTHETKHFIY	ASFIDKVRF	HHTFYNEL			EMPPLEGDDDTSRMEEVD
																	LLKKNWQNVRALY	PTANLQTKEFNF	ILEQMQKD			PEQTGEK
																	AVAVGHVKMTDD	IGGLAMACHDSF	TRVSVQRTQAPAVATT			SINVTNVMN
																	SPNSYFMD	GPIPEVLKNYMDAQY	YLNRAGFEASD			KWFFQKLRF
																	SSSQSSSYGQPQSGSYSQQPSYG	IEEIKDFLLT	LNEPNIQD			VLLPKKTESHHKTK
																	DKLTGVFAPRPSTGPHKLR	SGLPPPPAEPEPEPEPEPEPALDL	VVPTQQY			DCVVMRD
																	YTEHQVVSSDFNSDTHSSTFDAGAGIALNDHFVK	VPDLVENFDEASKNEAN	HGAKDKDD			PAQLPEQASKAVTRIGKRLGES
																	NSQGVDWWGN	DAGAGIALNDHF	PPTAKAAVEWYDGKD			PPRFDPREIKVVYLRCT
																	DMIREVCGFAPYERRAMELLK	EEDKEEDEEEDVPGQAKDEL	GIGAIGGTPPAFNRAAPGAEFAPNKRRRY			WQNVRALYIKSTMGKPQRLY
																	ETGKPKGDATVSYED	YSQVSGTPLQRIGSMSSVTSNKETD	QVINETSQHHDDLE			YDRTLLVAD
																	PLVPDIAQIYKSDKEKYNRHAREWTQKYAM	DMPVDPDNEAYEMPSEQGYQDYEPEA	GDETGAKVERADGYEPPVQESV			LIDLHNHDLGENHHLRVSFSKSTI
																	MVEKDQDGGRKLTPQGQRDLD	GPAGDATVASEKESVM	DSLDYAKKNEPKHRLAR			EPAESAHE
																	QTERAYQKQPTIFQNKKRVLLGETGKEKLPRYYK	KIEVEKPFAIAKE	LTVTATTKVPEIRD			GVMVAKKD
																	GKLIKNNASTDYD	LPPGLAVKELK	PGKGLSQSALPYRRSVPTWLKLTSDD			SDNSAIYVQ
																	VRYSLDPENPTKSCK	PNIVIAKMDATAND	YALLQAQ			AALGGNSSPSAKDIKKILD
																	TAAPAVAETPD	YRQSSATSSFGGLGGGS	YIYEIAR			GLGEGVSTD
																	ARGPKKHLKRVAAPKHWMLDK	PEFVDIINAKQ	GPSQGGPGPQYPNYPQGQGQQY			QREAQTLDSQIQETN
																	ADESTGSIAKRLQ	PPTANIKPTPVVSTPSKVT	EVAGGEIRGDTGGED			MLMPKKNRIA
																	AQPTQGYAQTTQAYGQQSYG	NVVKTGRVML	HAVVVGVYRPPPKVKN			KVERADGYEPPVQESV
																	MKLLTHNLLSSHVRGVG	EGDHLHNDSQIEADFRLND	EKFQHILRVL			SAQKAQKAK
																	GYVLEGKELEFYLRKIKARKG	LVEIGLAKDDQLKVHGF	AAVAAAATPQ			GEEAEEEA
																	ATNYGEDLTKNHDEL	SRGPTEADELMKRVGFQYEGTYKWVNPHKL	LQEASEAY			LGRKVVVVRCE
																	NVGTVEWAD	VHDVKDVLDSVL	AAEAAAAELQASGGPRHPVCL			PYRFKKRTEL
																	NSHDGLDGPTYKKRRLD	FVGTPVEKLDLLG	ELERVAKSNR			SLPLVDTHSKRTLLIKTVETRDGQVINETSQHHDDLE
																	VFVHQTAIKKNNPRKYLR	RSASPDDDLGSSN	SSTQPTSYDQSSYSQQNTY			PMYQVKPYHG
																	PKYADLPGIARNEPDVYETSD	SGGGGFGGGGFG	GSNVPNMHNGMNQQAYAY			PLPVALQTRLAKRGILK
																	RSRDYNGRNQGGYDRYSGGNYRDNYDN	DDEVDVDGTVEEDLGKSREGSRTD	PAERPAGSGGSEAPAMVEQLD			GKKKVWLD
																	LAKDTHEDHDTSTENTDESNHD	NNRSLDLDSIIAEVKAQY	EEEEEEEPDPDPEMEHV			GAGKKPKE
																	IVRLDSQKHIDFS	APSIHGGSGGRAVSVSS	VGRLSLQD			GPEEESVD
																	AIHGLMSQVIKDKLFNQINIS	EEVGVDSVEGEGEEEGEEY	PQAVTMPATETKKVSHVAD			GQIRRGVTIKPTVDDD
																	PKTEIREKLAKMYK	PGGFPGGGAPPSGGASSGPTIEEVD	GVMVAKKDVHMPKHPELAD			SFGEGVEFD
																	DIQTERAYQKQPTIFQNKKRVLLG	PSQFELLKVL	PDAQNPML			EEEEDED
																	EDEKPAAKENSEGAGAKASSAGVLVS	LTDTSQGELVHPKALP	TESHHKAKGK			ALAAAVPSMT
																	SKIHQGAKKGLMKQNKAV	LVTYVPVTTFKNLQTVNVDED	IAIMTGDI			VVVVRCE
																	GNFGGRSSGPYGGGGQYFAKPRNQGGYGGSSSSSSYGSGRRF	AAPKQPVGGGQKLL	LYYGLHRF			GPPGPHDGGDRPSAEARQDAYF
																	SGEGKAKDAGQRTTIYKRD	IPVKQADSGSSEEKQLY	LMPKKNRIAIYELLFKEGVMVAKKD			QKEHRLDGRVID
																	ATIAGGGVIPHIHKSLIGKKGQQKTV	SQPDVDGFLVGGASLKPEFVDIINAKQ	ESKQEIMSDQRFRRVAKD			QEIIEVD
																	FGPKGFGRGGAESHTF	ESSATSSFGGLGGGSVR	NFIEEND			ARTIRYPD
																	IDVAKVNTLIRPDGEKKAYVR	SFGGLGGGSVR	PKPEASRASDAGTASQA			PESNQEAVNSSAARTD
																	MARANARLFGIRAKRAKEAAEQDVEKKK	VIIADCGKIEVEKPFAIAKE	LTELTRL			EEEEEDED
																	DSRGGGGNFGPGPGSNFRGGSDGY	IIEPSLRQLAQKY	PRDADDAVYELD			AVTVKSAIRRLKELKDQ
																	PDRRSVSTMNLSKYVDPVISKRLS	PNQADEEAMTQIIRVS	AEPRGSGSSTSLSTVGSEGD			IAGQVAAANKKH
																	GCELKADKDYHFKVD	DRAPEPTPQQVAQQQ	TEHQVVSSDFNSDTHSSTFD			RKLTPQGQRDLDRIAGQVAAANKKH
																	DLDNQIKKM	LRVYLGASTPDLQ	LTVTGKTVRLL			SNRHGLIRKY
																	APVPKKLLM	VEIDPEIQKVKSREREQIKSLNNQFASF	GKVKVGVNG			PRKIEEIK
																	AAPVAAATTAAPAAAAAPAKVE	IREADVDQDGRVNYEE	RHGLIRKY			KYEKKATLIKSSEE
																	SEDGSGKGAALITAVACRIREAGQR	LKSDEDEERVHEEL	GQVIDETSQHHDDLE			PPLGALLAVEHVKDD
																	PPSAKAAIDWFDGKEFSGNPIK	TLVTYVPVTTFKNLQTVNVDEN	SSSGKATGDETGAKVERADGYEPPVQESV			TKYTSSK
																	RAAPGAEFAPNKRRRY	AKDVKFGADARALMLQGVDLLA	GVSDADIQEL			GDVLTLLESEREARRLR
																	PRRLFEGNALLR	VYVDLGGSHVF	AQPAAAPDAP			AETSTTIRSHSSS
																	SRNVKSLEKVCADLIR	AASESLFVSNHAY	EEAEDFWP			PRGIPLPPQ
																	GQRAKSMKFVDGLMIHSGD	TKSPAVKPAAAPKQPVG	YGLHRFIVD			PKSVARIAKLEKAKAKELATKLG
																	VKMAAAGGGGGGGRYYG	MPVDPDNEAYEMPSEEGYQDYEPEA	TEMKEEQKSNTAGSQSQVETEA			TAENATSGETLEENEAGD
																	LVLDGRGHLLGRLAAIVAKQVLLGRKVVVVR	PSRYISPDQLADLYK	PAARMSRSSGRSGSMD			TIFQERD
																	GGYGGGYGGQS	IFAGPPNYPFSDEY	PRLTRHVEASGGSGPGDSGPSD			ADISMIGQ
																	SVQVFGRKKTATAVAHCKRGNGLIKVNGRPLE	PNLVPSISNKRIVG	SVNGKVLSK			LGKLMELHGEGSSSGKATGDETGAKVERADGYEPPVQESV
																	SQAKDVIEEYFKCKK	IYNGDMEKI	LGMPEEGPA			LPRLDPE
																	VLRFIMESGAKGCEVVVSGKLRGQRAKSMKFVD	TYLPTSPLL	NKVISELNGKNIED			PDSAPATSE
																	AFLIEEQKIVVKVLKAQAQSQKAK	VEVGGDVQL	ESEQFLTEL			GNVLGPKSVARIAKLEKAKAKELATKLG
																	MIEPRTLQYK	DMNAANVGWNNSTFA	GRGFGDGYNGY			DDFDDEEAEEKAPVKKSIRD
																	AYPTQPGQGYSQQSSQPYGQQS	YRQSSATSSFGGLGGGSVR	NDFHTNKRVCE			TPQGQRDLDRIAGQVAAANKKH
																	AKESSTVFELKRIVE	SQFQESDDADEDYGRDSGPPT	LRLLVKLYRF			LNKLRKLELSDNII
																	QQSSYPGYG	LVAACAAGGQGHAMIVEAYPK	TRNTTSDLQKTSEGT			TSRMEEVD
																	TVTIRTRKFMTNRLLQ	RDPEQPLEGRGEEGVGEERPVKG	FRDVEDEET			YSEAIKLD
																	SNRHGLIRKYGLN	SSFGGLGGGSVR	TVVEPYN			FQINQDE
																	FEDNAGVIVNNKGEMKG	FEKKDKNEDKKIDFSEF	GAGSATEFQFR			KNPVIAQKIQKLMDVGLIAIR
																	KRAGELTEDEVERVIT	MIIYRDLISHD	ESSLGKEKDSKEKD			PRERDMRMGGGGAMNMGD
																	SLDYAKKNEPKHRLA	YSPISITSAL	FIEENDEVL			IDLHNHDLGENHHLRVSFSKSTI
																	FPRKPSAPKKGD	MQIFVKTLTGKTITLEVEPSDTIENVKAKIQDKE	MMPNMNND			PPLEGDDDTSRMEEVD
																	ESDPSILRLAKADGIVSKNF	LTFVELSTKAKMPIVG	KVVKQASEGPLK			LPPHLVPPSKRRHE
																	RFAVRDMRQTVAVGVIKAVDKKAAGAGKVTKSAQKAQKAK	MTDQEAIQDLWQWRKSL	TEHQVVSSDFNSD			PSQPPPGPMQH
																	PEATAAATSNPSSMTDTPGNPAAP	EDDDVPDLVENFDEASKNEAN	VVDNGSGMCKQGFAGDD			GLGENVTIE
																	APEAEQGGA	IIDDINSGAVECPAS	VFRRFVEVGRVAYVSFGPHAGKL			DVPELVDAKKKGD
																	AFSHLESSDGEAGRD	PTDSKPEDWDKPEHIPD	IAGQINTY			AKAGEAPTENPAPPTQQSSAE
																	FDTALKHYDKAKELD	SDAAVDTSSEITTKDLKEKKEVVEEAENGRD	ILSNQTVD			PDYLGADQRKTKEDEKDDKPIRALDEGD
																	VIKMGVAAHKKSHEESH	LKQSLPPGLAVKELK	FRQYAKDIGF			EEAEEKAPVKKSIRD
																	VFRRFVEVGRVAYV	AKDVKFGADARALMLQGVDLL	WDDMEKIWHHT			FGGRNPFDTF
																	PATGCQKLIEVDDERKLRTFYEKRMAT	IELAYEQVAKALK	QEILEVD			DDTESKTSDVNETQPPQSE
																	LGLGIDEDD	YTPSGQAGAAASESLFVSNHAY	IPHMDIE			NTNIDGRRKIAFAITAIKGVGRRYA
																	YYQKYVDEASKKEIK	KLIEVDDERKL	PQVERGVSKIIGGD			PASAAGKDWAFINTNIFARTKID
																	LIGWGQIRRGVTIKPTVDDD	DVDQDGRVNYE	RTGNPTGTYQNGYD			TDTQVLAAENKSLAADTKKQNAD
																	VEDPAGHQEEAKVTANNDKNRTFS	RVYLGASTPDLQ	ALKRQGRTLYGFGG			AGAGIALND
																	TVESAHLAASTPVTAASDQKQEEKPKPD	PTANLQTKEFN	NQQPSNYGPMKS			TKKKEEQLKLLKEKYGINTD
																	RAYQKQPTIFQNKKRVLLG	MKLNISFPATG	WISKQEYDESGPSIVHRKWF			AKFRSNLPAKAIGHRIRVMLYPSRI
																	QTERAYQKQPTIFQNKKRVLLG	SDVLELTDDNFESRISDTGSAGLMLV	RGVPPPGMM			SSRFIPLK
																	AGGEAGVTLGQPHLSRQDLT	AQWTKWKAMHNRLYG	SGSMMGSDMRTERF			DRTLLVAD
																	ARGPKKHLKRVAAPKHWML	IESKTAFQEALDAAGDKL	NTNIDGRRKIAFAITAIKGVGRR			PTIYSGKVIRPLRSVD
																	TVKDVNQQEFVR	GGSGGGSFGDNLV	STQQYGSNVPNMHNGMNQQ			NTNIDGRRKIAFA
																	RDETEFYLGKRCAYVYK	EEAEEPDMEEDDDQKAVKDEL	SPLRPQNYLFGCELKADKD			SLVVRTMQRFGPPVSR
																	DEDVIQIVKK	AAPAVQTKTKKTLAKPNIR	IVRLDSQKHID			AGAEYVVE
																	LSEVSETTESTDVKDSSEASD	NSDTHSSTFDAGAG	KGNFNYIEFTRILKHGAKDKDD			FSLPIKE
																	EGVMVAKKDVHMPKHPELAD	LDSLHRFVLSQAKDEL	VKFEERYKTGKNKWFFQKLRF			QHILRVL
																	YNTTSAVTVKSAIRRLKELKDQ	PAVGFLETISPGYSIHTYLWRRQ	RVLNTNID			PTEFKIKL
																	SFSGYKIYPGHGRRYARTD	PVGGSLEDE	MGGAMGINNRG			TTAATTAATAAQ
																	PLNQDELKALKVILKG	MFGGPGTAS	MKRELCSFSGYKIYPGHGRRYARTD			LEPIPYE
																	GHQQLYWSHPRKFGQNSRSC	EEAAVAIKAMAK	VTIKPTVDDD			ELRKFGAQFKLQPSSSPENSLD
																	HPYFNDLDNQIKKM	YLDAIKKF	PGHLQEGFNCVVTN			VLLPKKTESHHKAK
																	GKGVCRAQTMSNSGIK	VVVDRKHVPEEV	AIIADPKTDHRLGKVGR			VAAKKTKKSLESINSRLQL
																	VELCSFSGYKIYPGHGRRYARTD	SIHGGSGGRGVSVSS	KDIGFIKL			MKLVRFL
																	ERAYQKQPTIFQNKKRVLLG	DADEDYGRDSGPPTKKIR	PTGDFDSKPSWADQ			AGQESPLPLA
																	KVLKAQAQSQKAK	SAGGMPGGMPGGFPGGGAPPSGGASSGPTIEEVD	TALFGAQAD			PITGRSRGFGFVL
																	AQALQEYNN	EDEEMDVGTDEEEETAKESTAEKDEL	FYQPTVGMNFKTPRGP			AIINSGPRED
																	GGAPGPQPHGEPPGGPD	DCYGYHDFGSS	NVAPKFLAN			FEAKKLV
																	PPGPNVATTTVS	DMTSEEFRQVM	AGAGAAAAGSGPAG			IEENDEVL
																	VVRNCSSFLIK	LTLKEKLIAPVAEEE	RIRTFLAQHASL			PNTKRSRGFGFVTYATVEEVD
																	IRLTIAEERDKRLAAKQSSG	EAADLGNEERKQKFL	EAKELVGRAS			YTDRETGKLKGEATVSFDD
																	ASGTLREYKVVG	KVFKSLPGQNEDL	AAPARPGPAAHVYPAGSQV			PTTKRSRGFGFVTFAD
																	ESEAETQQPPAAPPAAPALSAADTKPGTTG	PTDSKPEDWD	YTRPTVGMNFKTPRGPV			GDAKTDQAQKAEGAGDAK
																	HYLGEFSITYKPVKHGRPGIGATHSSRFIPL	TVETRDGQVINE	MDVVYALKRQGRTLYGFGG			FSITYKPVKHGRPGIGATHSSRFIPLK
																	PGKATVPKTEIREKLAKMYK	RSFEVEEVETP	PLPGHPLRD			GRMHAPGKGL
																	IQKESTLHLVLRLRGG	KIEEIKDFL	YALKRQGRTLYGFGG			AAKGAAAHPD
																	PLAKDLLHPSPEEEKRKHKKKRLV	LEPYFESF	IDKYTEVLKTHGLLV			LYKGKKERPRS
																	NSAALIQQATTVKNKD	AEASGAMAKHEQILVLD	HKPQGKKTKFE			GTAKANVGAGKKPKE
																	DQVEEEGEDDKCVTSELLK	EEMDVGTDEEEETAKESTAEKDEL	SQGAVANANSTPPPYERT			GRVRTKTVKKAARVIIEKY
																	RKVRRKEPKSQDIYLRLLVKLYR	PAWDPMGAL	GREEYEGPNKKPRF			SGPSIVHRKCF
																	NLVVIGHVD	PVQCSRDVVICPDASLED	MKESVAQIKPSSGHD			VDLEPTVIDE
																	NIVVIGHVD	APPSVFAEVPQAQPVLVFKLTADFRED	GSNVPNMHNGMNQQ			SGGYGTPDGL
																	FPNQTEELG	QEFLTAAKKAR	PKAPKQQPPEPEWIGDGESTSPSDKVVKKGKKD
																	GHLQEGFG	PAAVTSALSPEGVLSIQAAPASAQAPPPAAAK	AIHAKRVTIMPKDIQLARRIRGERA
																	LSRKRNEDEDSPNKLYT	RFAVRDMRQTVAVGVIKAVDKKAAGAGKVT	SNYGPMKGGSFGGRSSGSPYGGGYGSGGGSGGYGS
																	HQGPSEGTGDWS	MEDEDTIDVFQQQTGG	EEDEEEELEIQDE
																	GFGDGYNGY	YQAELSQMQTQISETNVIL	GGGGNYNDF
																	GYDYTGYNYG	SYMGHFDLL	YDYGHGEVQD
																	GLEERPQRKAQPAQPADEPAEKADEPMEH	PEDRKPEDWDERPKIPD	PELNGKLTGM
																	ATAEEEEDFG	DDYVPKLYEQLSGK	GQVINETSQHHDPLE
																	EHFRVLSTVHTHSSVKSVPENLLK	ETFSGVYKKL	GKVKVGVNGFGRIGRLVTRAA
																	PMYQVKPYHGGGAPLRVELPTCMYR	PILGVTEAFKRD	EAQSKRGILTLKY
																	TYGNPGSQGYGQASQSYSGYG	EKKISGGSVVEMQGD	MKFNPFVTSDRSKNR
																	MKVELCSF	EVNADRITWL	KKAEAGAGSATEFQFRGRCGRGRGQPPQ
																	FTEAESNMND	LTELENELNTK	GMGQKDSYVGD
																	EGILEVQAKKKANLQYYA	TADDRVNPCIGGVILFH	VSWLSPHD
																	EIRKFAMKEMGTPDVRID	SDVSLDSEDSGAKSPGILG	TEQRPQKEPID
																	GYDGGYVQD	LTYCFNKPED	HPVLLTE
																	AVNKVIKSYAKFSATPRYMTYN	GTKVVLDDKDYFLFRDGDILGKYVD	MSPLRPQ
																	RLAAIVAKQVLLGRKVVVVRCEG	ALNDHFVKLIS	GPGDLRLE
																	PSASASRKSQEKPREIM	GLPPPPAEPEPEPEPEPEPALD	ARVITEEEKNFK
																	LCFSTAQHAS	VTGYNDPETGNI	LQWMVVRN
																	NYDYGSYSGNTQGGTSTQ	NVADLHEKYSGSTP	AYAYPATAA
																	AKRTKKVGIVGKYGTRYGA	DPFAFIHKI	MLMPKKN
																	PTQVSSSLSPE	SDKTIGGGDDSFNTF	AAPAAAATAATTAATTAATAAQ
																	RVCSNRHGLIR	IYNPTTGEF	FGTLKKAAVHYDRSGRSLGTAD
																	DIKAKMQASIEKAH	TTPASGERGIASTSD	QKRFGEEF
																	MMAGIDDCYT	PAAVTESKEGTEASASKGLEKKE	AAEAAAASAAAASAASGSPGPGEGSAGGEKRSTAPSAAASWS
																	EAKAISEQTGKELLYK	RAVTGYNDPETGNII	NSGVVQVQ
																	KSIPTDNQIKARK	FVKLISWYDNEFGYSNRVVDLMAHMASKE	GGRSSGPYGGGGQYFAKPRNQ
																	VKETTYYD	ADDRVNPCIGGVILFH	FQYDSTHGKFH
																	RELAGGLEDGEPQQKRAHTEEPQAKKVRAQ	LSVKAQTAHIVLEDGTK	EKWGTLTD
																	KKNRIAIYELLFK	KVVDYSQFQESD	SNYGPMKGGSF
																	TQPAYPAYGQQPAATAPTRPQD	MKLNISFPATGCQKLIEVD	PNVSLVPKD
																	QVFEKSPLRVKNFG	ASEAIKGAVVG	MLMPKKNRIAI
																	TQSTPQGYGSTGGYG	LGVEEVAASGSHLNGDLDPDD	EHLLALYKGKKERPRS
																	YAEDETDVEGTVNGVTLTSSGKRSTGN	DPSDDTKGFFDPNTEEN	VSMNTHLKAVKMTLKNREPVQLETL
																	PTVGMNFK	FGGPGTASRP	MREIVHLQA
																	TVGECRPLSKTVRFNVLKVTKAAGTKKQFQKF	IYDADGDGDFDVDDAKVL	MREIVHIQA
																	ACSTVLCQPTGGKARLTEGCSFRRKQH	PGGLLLGDVAPNFEANTTVGRIRFHD	TVTGKTVRLL
																	MNFDVIKGKPVRIMWSQRD	DGQVNYEEFVQMMTAK	PLENLEEE
																	LIKLVSKHRAQVIYTRNTKGGDAPAAGEDA	SFDPVGSY	RPSAEARQDAYF
																	PAEDWAGLDE	IVDPVSNL	TVGKSSKMLQ
																	YQSHADTATKSGSTTKNRFVV	FVNVVPTFG	MRYVASY
																	AMFGPKGFG	NEFGYSNRVVDL	PRKLKPGEID
																	KDGDGTITTKELG	RYPDNLKHL	GDVGQTVDD
																	PGAPGGPGGAEGPMAKKHAGERD	TTIAGVVYKDGIVLGAD	TNEGIQY
																	RGGAGVGSMTKIYG	KDLLHPSPEEEKR	GQGGAGPVGGQGPRGMGPGTPAGYGRGREEYE
																	EKYGINTD	WEAADLGNEERKQKFL	PLENLEEEGLPKNPD
																	DEERLLAHQKKHDV	MTPGLTPANSQASKATPKLDSSPSVSSTLAAKDD	AAAAPGEGPAAP
																	GALFGANANRKFLD	RQILKNPDDPDMVD	YGGGRGGYGGGGP
																	EVNVNRSVSDQFYRYK	VPVTTFKNLQTVNVDEN	AHSDYARYSGSYNDYLRAAQMHSGYQRRM
																	GHVDSGKSTTTGHLIYK	PAEPEPEPEPEPEPALD	ELDPEIQ
																	KVQDKKNASSRPASAISGQNNNHSGNKPD	TVAVGVIKAVD	GPMKGGNFGGRSS
																	DIDGDGQVNY	YNDPETGNII	IELPMDNKTNKRRGFCF
																	YPTQPGQGYS	RYLYTLVITDK	SINFVQNPNNNR
																	EKEQIVPKPEEEVAQKKKISQKKLKKQKLM	LYTLVITDKEKAEKLKQSLPPGLAVKELK	LVVDNGSGMCKQG
																	VLKVTKAAGTKKQFQKF	RGTGEAEEEYVGPRLS	PLPVALQTRLAKR
																	GVTVKDVNQQEFVR	RTLLIKTVETRDGQVINETSQ	IPEKFQHIL
																	DSSNSMQTIQKTTTRRIVDGKVVSETNDTKVLRH	PAASSLPNGD	KEGVMVAKKD
																	QQSSQPYGQQSYSGYSQSTDTSGYG	MDEKYQCVKLND	IKATIAGGGVIPHIHKSLIGKKGQQKTV
																	LERVTMLFLGLHNVRQTSMFPRDPKRLTP	FFDPNTHEN	GYGDYSNQQSGYGKVS
																	AMLDTVVFK	RSLGIPSRVITNF	VLLPKKT
																	KDYEEVGADSADGEDEGEEY	LHTAANAAATATETTCQD	NKNSNIPGSSANTSTPTVSSY
																	YGGGGGYGGSSF	ASFIDKVR	HHYLNEQGDRVYTLKKFD
																	EGTKAVTKYTSSK	PAVLQSSGL	QIKQDSSTGSYSIN
																	QEIIEVDPDTKEMLK	FSVNASSERLNMGEIETLDDY	PGTVTPVPPPQ
																	ASLKDEVLKIMPVQKQTRAGQRTRFK	RGTGEAEEEYVGPR	EHGIDPTGTYHGD
																	SHRKFSAPRHGSLG	RDLDAPDDVDFF	PPTARLTSSLEAGLQRDLLMHSRRGT
																	LLKKNWQNVRALYIK	YDNEFGYSNR	PKAPKQQPPEPEWIGD
																	AQVAPKTLPWGPKR	APSRKFFVGGNWK	QEDEDDESEDPGKDLDHI
																	GSGSSSGGYRGGSGGGGGGSSGGRGSGGGSSGGSIGGRGS	TKSPAVKPAAAPKQPVGGGQKLL	ARRTNSTFNQVVLKRL
																	GVVEITGKHEERQDEHGYIS	PAVTQHAPYFKGTAVVNGEFKD	DFENQTLD
																	GLHNVRQTSMFPRDPKRLTP	NIQKESTLHL	AEEEAATRIPA
																	FGFRTHFGGGKTTGFG	EPAVYFKEQFLDG	AYAYPATA
																	GAGGPGPGGFGAQGPKGGSGSGPTIE	APPSVFAEVPQAQPVLVFK	IPGVRFKVVKVA
																	FQNKKRVLLG	IDVAKVNTLIRPD	STGVFTTM
																	SSRPASAISGQNNNHSGNKPD	AKKPIKYLEESDEDDLF	MTQQPRPVL
																	DESDPFEVLKAAENKKKEAGGGGVGGPGAKSAAQAAAQTNSNAAGKQLRKESQKD	YSQFQESDDADEDYGRDSGPPTKKIR	MLMPKKNRIAIHH
																	LVEHQAHDILT	HEPQLSDKVHNDA	VLSLEEKEPS
																	KKNASSRPASAISGQNNNHSGNKPD	NGDADLSGMTGSRGL	YQESNGPTDSY
																	EDMDDERLK	LPEVEVPQHL	GMGQKDSYVGDEAQSKRGILTL
																	DIPEETESRDGEAVASES	SIQEAPAVSEDLVIR	PRKLKPGEIDPNPETKPARPD
																	QPVDLGLLE	EDAAVDTSSEITTKDLKE	PEPQVKLE
																	FEDNAGVIVN	KKAAGAGKVTKSAQKAQKA	EKDYEEVGVDSVEGEGEEEGEEY
																	MFGPKGFGRGGAESHTFK	EKAEKLKQSLPPGLAVKEL	ARYYKTKRVLPPNWKYESSTASALVA
																	RLAHEVGWKYQ	RPDQQLQGEGKIID	AKRKREELSNVLAAMRKAAAKKD
																	VAAKKTKKSLESINSRLQLVMKSGKYV	EVNPSLGKTPEE	PNTKRSRGFGFVTYATVE
																	RLMVAKEARNVTMETE	TVAGLALIKKYYGTKD	LEALLAENSEL
																	PVISKRLSSSSATLLN	ESETTTSLVLERSLNRVHLLGRVGQD	MRPMRIFVNDD
																	IVDVKANKHQIKQAVKKLYD	GKVVSETNDTKVL	MKTLETQPLAPD
																	PTEANLESAD	MAMNAFGDM	PTVIDEVR
																	ARLTWASHEKMH	GDEDEEAESATGK	NIQAVLLPKKTESHHKAKGK
																	SMVGVYNGKTFNQVEIKPE	MDEAGQDINLNSPNKGLLSD	KEKYGINTD
																	EALTKHFQD	AKEQGIQDPIKGGDVR	VFRDPALKRKARREAKVKFEERYKTGKNKWFFQKLRF
																	VMEKPSPLLVGREFVR	SGGGSFGDNLVTR	GLGETPPAKKLNFDQA
																	YNMSHED	KVFKSLPGQNED	PEALKGFHPDPEALKGFHPD
																	LYIKRAQTTNSNSSSSSDVSTHS	RTLLIKTVETRDGQ	GKVKVGVNGFGRIGRLVTRAAFNSGKV
																	RSQAQQPQKEAALSS	NKNGSEADIDEGLYSRQL	RTPPPRFRPAGAAPRPPPKPM
																	NIRAVASRSADRF	NGDADLSGMTGSRGLVLSGVLHKA	VLPNIQAVLLPKKTESHHKAKGK
																	SSSSGAYGGGYG	EDIAEKSKAEAES	ALPANLDD
																	FVDFNSEED	RRRVDQLKSDQSRL	VGRLSLQ
																	TSWKTMRQSPP	QERDPSKIKWGDAGA	TVRVIDV
																	SGGYGGGYGGQ	YTLSKTEF	AAAAAAAAAVTA
																	PAFSPRMPSSGFAAEGRSTLGDAEASD	AAEDVVATGADPSDLESGGLLH	IAGNDQQKKKYL
																	ESSHSRAGQSAAGAAPGGGVD	NGIYPHKLVF	NKNSNIPGSSANTSTPTV
																	NVYIKNFG	IINTFHQ	LIKTVETRDGQVINETSQHHDDLE
																	NTYTVKYTPVQQGPVGVNVTYGGD	DYFLFRDGDILGKYVD	GSQLAVAAGGS
																	MKVELCSFS	KEEDEEEDVPGQAKDEL	VGATGGAGCAG
																	KVTKAAGTKKQFQKF	GFGDLKSPAGLQVLNDYLAD	TRILKHGAKDKDD
																	PDDVPHGHITSLAVKRSHRRLG	GSGLGARGSSYGVTSTES	WISKQEYD
																	LAPPKQQQHQLSAV	PYQYPALTPEQKKELSDIAHRIVAPGKGILAAD	GATHSSRFIPLK
																	LSKEDDVRQYVVRKPLN	SGSGWSSSRGPY	ILSRAADTEEMD
																	PVTTFKNLQ	GEDLTKNHDEL	YQEEAGY
																	PKTFKQHFESKHPKTPLPPELADVQA	DADEDYGRDSGPPTKKI	MNTADQARVGPADD
																	SGGDSKDLSEVSETTESTDVKNSSEASDSAS	ASHPNYPYSDEY	SGKLWRD
																	KLNNLVLFDKATYDKLCK	SDKKLPEMDID	NAKIYKLDD
																	VIPEKFQHILRVL	LAVDEEENADNNTKAN	LFDDDDIQ
																	ITDKEKAEKLK	AGPPPTGEEDTAEKDEL	EHGIQPDGQMPSD
																	ASHFDRHYCGKCCLPYCFNKPEDK	PGQDPEKTIGD	PASPAASQPLRSQAENPD
																	CSFSGYKIYPGHGRRYA	YIKVRAGDNKYMHL	EEAKELVGRAS
																	PKKAMAMKKDPVKKIFVG	LEDLEEAEEPDMEEDDDQKAVKDEL	ALPGDNVGFKVRNVSVKDVRRGNVAGDSKND
																	ITYKPVKHGRPGIG	HVPGGGNVQIQ	SHHKAKGK
																	IASFDKAKLKKTETQEKNTLPTKETIEQEKRSEIS	APSIHGGSGGRGVSVS	EVDPEIQ
																	DVLKDRPQEAD	FSYEESNPKD	TMEKGFSK
																	DYPPLGRFAVRDMRQTVAVGVIKAVDKKAAGAGKVTKSAQKAQKAK	PGPPPPPPP	EFAVVAGAAGA
																	LRYFQISQDEDESESED	RPLVKPKIVK	HGPGDLRLE
																	YQVKPYHGGGAPLR	EYDGHSTYPSHQYQ	LHNGIYPHKLVF
																	SQPPAAKDPSPSVQG	AKDVKFGADARALMLQGVDLLAD	GPSYGLSAEVKNRLLSKYD
																	PENPTKSCKSRGSNLR	ELSNKLTLDKLD	YYSSRYK
																	PGKKGTPWEGGLFKLRMLFK	SIAVAATPIPKL	SFVKMYNYNHLMPTRYSVDIPLDKTVVNKDVFRD
																	AAAKDTHEDHDTETENTDESNHD	MVWEGLNVVKTGRVML	ILELAGNAARD
																	EGEEEGEEY	PTTDKSSAALDVHIGSLSD	HVAAGLKD
																	DYPPLGRFAVRDMRQTVAVGVIKAVDKKAAGAGKVTKSAQKAQKA	TLNDRSSIVMGEPISQSSSNSQ	GALQGLGGGPP
																	SQKHIDFSLR	EVNPSLGKTPEEVTRTVNT	GMGQKDSYVGDEAQSKRGILTLKY
																	PLRLDIKRKLTARSD	LTAAKKARAGLEDL	FQINQDEE
																	NFGGRSSGPYGGGGQYFAKPRNQGGYGGSSSSSSYGSGRRF	RQILKNPDDPDM	ELKADKDYHFKVD
																	PDYDPKKDQNPAECKQQ	NGFPHPEPD	VDIINAKQ
																	SQASAEQPEM	LLDVTPLSL	YVALDFEQE
																	KRFSGTVRLK	TYGEIFEKF	LSQMQTQISET
																	PNGEKPDEFE	RRSAVPPGADKKAEAGAGSATE	VREIAQDFKTDL
																	FVVSSLQGED	DSPQTIPTYTDALHVYSTVEGY	AKVKFEERYKTGKNKWFFQKLRF
																	EIENLDKTKIKK	PYATFVKMLPD	GYTEHQVVS
																	VVNQCLSARS	KETSTLQVEQNGD	SDFNSDTHSSTF
																	MDPFPDDLT	YCFNKPED	AYQLQLQ
																	WTSDMQGDGEEQNKEALQ	PLPSASQNAEMIETGSD	SAPPRKVARTDSPDMHEDT
																	YDRTLLVADPRRCESKKFGGPGARARYQKSYR	WYDNEFGYSNRVVDLM	AATAASSPAAA
																	RVAIKDKQEGIE	EPAVYFK	QVPVLDTED
																	KGFGRGGAESHTFK	AAVDTSSEITTKDLK	PYNKDWIKEKIYVLLRRQAQQAGK
																	KNWQNVRALYIK	EDAAVDTSSEITTKDL	DIRHNKD
																	GIKEDTEEHHLR	ELYDDLGVETSDSKTEGWSKN	FPSIVGRP
																	AENDYTQQATQSYGAYPTQPGQGYS	GFVIPRGNVLFTVENTD	FGTLKKAAVHYD
																	EEEAEEEVA	LQSRDGGNPFAEPSELDNPFQD	APAPAPVAGP
																	GAYKYIQELWRKKQSDVMRFLLRVR	YQTSVESVD	GYGSGRGFGDGYNGYGGGPGGGNFG
																	MTEHALGDGTDKTSTI	DEDEEAESATGKRAAEDDEDDDVDTKKQKTDEDD	DLIKLHPESKDDKHGSYEDAVHSGALND
																	SGAPQAAAPAPAAHVAGNPGGD	EQISDIDDAVRKL	SLTGPPYL
																	TQQATQSYG	YAKDVKFGAD	GGYGGSSSSSSYGS
																	FTRHNGTGGKSIYG	KVSHVSTGGGASLELLEGKVLPGVDALSNI	RHYCLLPLAAKQRIGQLI
																	TSDHAHLEHITRKRSGEAAV	QEFLTAAKKA	MKGGSFGGRSSGSP
																	GPVREGDVLTLLESEREARRLR	SDVLELTDDNFESRISDTG	TAIGGGGGPGGG
																	VVDHFNRIGKVGNQKRVVGVLLG	EEKKQPVDLGLLE	PILQLLEGRKGD
																	DVTKPVPHLRL	SVENQESVEIIND	DMEKIWHHTFYNEL
																	FYLRKIKARKGK	MDVIVPDIAVGTKRGSDELFS	MVFSRDPEAEEIEA
																	LTVNGPRKQVSGPERTIPITREEKPAVTAAPKK	RLLPVGGSLEDE	EAQSKRGILTLKYPIE
																	KPWQNVRALYIKSTMGKPQRLY	YSLGSALRPSTSRSLYA	NDHFVKL
																	ETALLSSGFS	PVANPDGY	AHMASKE
																	IRVRVKGGGHVAQIYAIRQSISKALVA	SKPHEEAGTAFIQTQQLH	AKTDNVVQAK
																	LHNVRQTSMFPRDPKRLTP	MQQKLVDQNIFSF	APRAVFPSIVGRPRHQGVMVGMGQKD
																	KPNGEKPDEFE	PQTGWPFFVDHNSRTTTWND	VVDNGSGMCKAGFGGDDA
																	LGCSTVLCQPTGGKARLTEGCSFRRKQH	AKDVKFGADARALMLE	EVSDTSSLQPQASLKQD
																	LGGEAGVTLGQPHLSRQDLT	PPMEAAGFTAQVIILNHPG	LEAVELDDGA
																	PASTGAAKAVG	DTNADKQLSFEE	WDDMEKIWHHTF
																	LRLQKRLASSVLR	PDNEAYEMPSEEGYQDYEPE	EAQSKRGILTL
																	LVIPEKFQHILR	NVLQSSHLEDYPFNAEY	EEDELLEQ
																	GDFDSKPSWA	INTPLTTTSGNLHGQP	NLCAIHAKRVTIMPKDIQLARRIRGERA
																	MMFVKSSGS	GGLGGGSVRFGP	EKFQHIL
																	YGGGGGGGYNA	AKDVKFGADARALMLQGVD	KGPKMKGE
																	LVSEQTRVNAAKNKTGAAPIIDVVR	PEVQQIMSDPAMRLILEQMQKD	GRMHAPGKGLSQSALPYRRSVPT
																	MSETEKKIARALFNHIDKSGLKDSSVEELKKRYGG	KIEEIKDFLLT	VSDADIQEL
																	RAASTARHLYL	RAPSIHGGSGGRGVTVSSA	ELSQMQTQISET
																	PRRRNKSTESLQANVQRLK	AQLEMEDEDTIDVFQQQTGG	EGIKRTIKETD
																	SRLIKVHLDK	SGFTNTMRVVPVP	GSNVPNMHNGMNQQAYAYPAT
																	GAYKYIQELWRKKQSDVMRFLL	RETIPAKLVQSTLSD	PRAIVEYRD
																	DDEKEAEEGEDDRD	GKIEVEKPFAIAKE	AGGASVGGSGLP
																	PKRHLEEHVDVLMT	GKADDMSDDQGTSVQ	SNFGPMKGGNFGG
																	AGEKVEKPDTKEKKPEAKKVDA	ISGKRSAPGGGSKVPQKKVKLAADEDD	ASFNDTFVH
																	SYAAISQVD	PYQYPALTPEQKKELSDIAHRIVAPGK	PKSTSPPPSPE
																	PPRATEPVATSNPAGDPVGSTR	YRNKYEDEINKRTNAENE	LQKDIKDL
																	TAQSVGCNVDGRHPHDIID	PAEGDGAQPEETPRD	SVKKELLQRIRTFLAQHASL
																	ALLSAPNPDD	EAAAAAADGPPSADGEDGQD	VVKVLKAQAQSQKAK
																	GRNPFDTFFGQRNGEEGMDIDD	AVAIGVALALRKK	YNANRAFQKMDTKKKEEQLKLLKEKYGINTDPPK
																	SKNWQYQETIKKGDLLLNRVQKLSRVINM	GSGSGWSSSRGP	AYREHPYGRY
																	APVKKLVVKGGKKKKQVLKFTLDCTHPVEDGIM	RKIEEIKDFLLT	LALQEAAEAF
																	NSGQPERKFM	FGGGTGGFGTTSTFGQNTGFGTTSGGA	AGAGAGAGPGAL
																	PKYADLPGIARNEPDVYE	GLPPPPAEPEPEPEPEPEPALDL	KYPIEHGIITN
																	DPAKRISGKMALNHPYFNDLDNQIKKM	EVNPSLGKTPEEVTRTVN	GGYGGGGPGY
																	SSVLRCGKKKVWLD	VSLTACKV	GADAGAYPLGA
																	SLVIPEKFQHILR	FTDCYGYHDFGSS	GGGSSTPEDPAEAP
																	KVVSETNDTKVLRH	SLTSLRRLAEALPKQSVDGKAPLATGEDDDDEVPDLVENFDEASKNEAN	PQEEKRAE
																	IVEPSQNEES	FRVPTANV	MVLLESE
																	VEENKKLKAKLAQYEPPQEEKRAE	AYLPVNESF	FSAHKYFPVVKLV
																	GKTLTSGGHAEHEGKPY	DVKDVLDSVL	APGSAAPAAGSAPAA
																	VQAKKKANLQYYA	IPGGLSEAKPATPEIQ	SVDTPPAAVREKGVQN
																	PLAKDLLHPSPEEEKRKHKKKRLVQSPNSYF	TDEGVPKFL	PPVLFRHYPDIFEECG
																	TRAASTARHLYLR	FKKGQKVGEFSGANKEKL	PNSSEDYIHRI
																	GKVRGLRARVHQAAVRPKGEAAPGPAPPAPEATPPPASAAGKDWAFINTNIFARTKID	PAKVQSLVDTIREDPD	HGIITNWD
																	LGLTDPNGGLA	SESLFVSNHAY	MGPGTPAGYGRGREEYE
																	SQSTDTSGYG	RLGEASDSELADA	SSSRKESAPQVLLPE
																	QLFDDESD	GGGGGYGGSSF	EAAGGAAAAAAEA
																	VIKMGVAAHKKSHEES	PPGQVAASPD	WKVTRKDGNASGTTLL
																	YVLDDSDGLG	SDGDGEISF	YGAYPTQPGQGYSQQSSQPYG
																	NREWEFQKYGH	PEPEPEPEPEPALD	PKLNKRRGFVFITF
																	NLPINGNGKQ	IVDPVSNLR	VRFLMKLSHE
																	PTNTMHYGS	TTGAGNPVGDKL	MGIPGAAGNPGERGEKGDH
																	EEGDTQTEETQPSETK	AYATHPFKF	MDVALIGN
																	PFRDWYPHSRLF	FELPGPSQAVKGD	LRMAADDVEEY
																	PGRGAPLAKVVF	AIPELKASIKKGEDFVKTLK	RVLNTNIDGRRKIA
																	AEQNRKDAEAWFNEKSKEL	HEASAAQKENAGEDPGLAR	FTRQRLSIQPLTQEEFD
																	FSSMAEVD	NAFGDMTS	LFEDTNL
																	SEKGTVQQADE	EVAAEEPNAAVPDEIPPLEGDEDASRMEEVD	KHGRPGIGATHSSRFIPLK
																	AEPPHQNGECYPNEKNSVNMDLD	YDQVLQENSSDFQSNIA	PTAPSAAPP
																	AAKSDETAAK	NVITVGPRGPLLVQD	NWEREFQMWAP
																	NQGGYGGSSSSSSYGSGR	GSLSNLQVTQPTVGMNFKTPRGPV	KTHGLLV
																	DFSHYEKRQEEEESVKKERQGRGK	AKDVKFGADARAL	NKRSTITSREIQT
																	PFDEDDKDD	FRTGEEDKKINEELESQ	YDSTQQYGSNVPNMHNGMNQ
																	PPRIQVTAEPEAPD	RAEEEYEYAFDDEPTPSPQA	PSGVKVL
																	LLNKAPEYLHRFYG	RSVENQESVEIIND	MPKKNRIAIYEL
																	DLFDDDDIQ	DVSPFLEG	PSCLKWTPPKGT
																	MKVELCSFSGYKIYPGHGRRYARTDGKVF	VDQDGRVNYE	LGLDASPTSP
																	KKDEEEDMSLD	FDPNTEEN	LKLAQFDYG
																	LDIQTERAYQKQPTIFQNKKRVL	LVTYVPVTTFENLQTVNVDEN	WTGLVGDLLAG
																	YKVASAEYHRKAL	EMESTATAAVAAELVSADKIED	NSSDFQSNIA
																	KVTIAQGGVLPNIQAVLLPKKTESHHKAKGK	SGSVLFTDEGVPK	APVKKLVVKGGKKKKQVLKFTLDCTHPVEDGIMD
																	YAIKKKDELERVAKSNR	PSLTVRADITGRYSNRLYAYEPADTALLLDNMKKALKLLKTEL	PSTPPPTPPRDL
																	YPRDYQYSDQGIDY	PAPNVTVLLR	VLVLAGRYSGRKAVIVKNIDD
																	DAAVDTSSEITTKDLKEKKEVVE	SLLGDIATDY	SPGYGGGRGGYGGGGP
																	TVHAITATQKTVDGPSGKLW	MLIKVKTLTGKEIEID	PPRKLMAMQRPGPYD
																	ERDPSKIKWGD	LAIIDPGDSDIIRSMPEQTGEK	AMKTPSPAAEDAREPEAKGNS
																	PSRGTRPEDSSVLIPTDNSTPHKED	LDQLTEEQIAEFKEA	NQQPSNYGPMKSGNF
																	TMNFDVIKGKPVRIMWSQRD	KLQAQVRIGGKGTA	PSANISLD
																	IEEVSDTSSLQPQASLKQD	DIFAGPPNYPFSDEY	PPPEESKSGEATADHPVAPLGTPAHSD
																	GVVEITGKHEERQD	PLPVPTEEGNPLLK	FEDTNLCAIHAKRVTIMPKD
																	ERYKTGKNKWFF	DDEGTLGPLPQVDGVQTQQTAEVI	DEDDDDDDFDDEEAEEKAPVKKSIRD
																	ADRTEMLSESKNILDELKKEYQEIENLDKTKIKK	LHNQEYREGKHSFT	AGSATEFEFRGRCGRGRGQPPQ
																	SFQKIQVRLVR	FTDEGVPKFL	EGSSSGKATGDETGAKVERADGYEPPVQESV
																	ASSVFQTTDTKSKRK	NKPGPYSSVPPPSAPPPKKSLG	YWSHPRKF
																	PSEGLMNVLKKIYE	MDKRELVQKAKLAEQAERYD	GQGPGAAAAREPAEPPPEA
																	AKSNYKMMFVKSSGS	INYYDMNAANVGWNNSTFA	WRKKQSDVMRFL
																	DATLSGKRMQSLSLNK	ESGFSLSGTQVDEGVRSAS	EHVQPWSV
																	EKPSPLLVG	DAPAGRKVGLIA	QVTQPTVGMNFK
																	CFNKPEDK	ADVDQDGRVNYEEF	PAAPASGALP
																	GHQQLYWSHPRK	IIEPSLRQLAQ	PVTGDLSD
																	ITQNGDYQLRTQ	LSAERAVTGYNDPETGNII	VSAIGEPGEP
																	AKRTKKVGIVGKYGTRY	RRFVNVVPTFG	GPSGKLW
																	PDTKEMLKLLDFGSLSNL	GKVKVGVNGFGRIGRLVTRAAFNSGKVDIVA	LSRQEMQEVQS
																	LRNAAEELKPRNKK	ATDNQAIKALLQ	AAAGTHVL
																	PTADDTSAAVT	MDEAGQDINLNSPNKGLLS	QVSLAAGHK
																	PVEKALRDAKLD	ASSERLNMGEIETLDDY	GLSTENFQIKQD
																	KADIDLTKRAGELT	VANPNSAIFGGARPREEVVQKEQE	PDELLFK
																	MAITAGSEEPD	ITPAVVSE	PEKTQESL
																	GPSWDPFRDWYPHSRLF	RADGYEPPVQESV	AEAGVAAGRQAED
																	VAKVNTLIRPDGEKKAYVRLAPDYD	TTTLAFKFRHGVIVAAD	EDPEGSVDPEGQGS
																	KIDKYTEVLKTHGLLV	AEPAGGLVGE	VVAVGLVAGCGA
																	SDMQGDGEEQNKEALQDVEDENQ	IDKVRFLEQ	WSQHYHQGYY
																	LPRQATPGVPAQQSPSM	EGFSTEERAAPFSLEYRVFLK	PEGEMKPGRKGISLNPE
																	LSPKKVGDDIAKATGD	HNPLLQPGKDNPPNIPSSSSKPKS	KVKFEERYKTGKNKWFFQKLRF
																	LHNVRQTSMFPRD	AGSPTAPVHDESLVGPVD	MKPGKVVLVLAGRYSGRKAVIVKNIDD
																	LLRGPSWDPFR	DDLEDLEEAEEPDMEEDDDQKAVKDEL	FQRDYYDRM
																	SLGKDWHRP	YQVDKNKDDELTG	FPSIVGR
																	PEMIGHYLG	PLPPGWEIKID	SVIPSDGPSVACVKKA
																	RIEDVTPIPSDSTRRKGGRRGRRL	LAADGSLFDNPRTFS	YYGLHRF
																	TAQSVGCNVD	VTNGAFTGEISPGMIKD	APGAEFAPNKRRRY
																	RLAAIVAKQVLLGRKVVVVRC	IPGGLSEAKPATPEIEE	ASKEDVIFF
																	LTHTMEHEDVIQIVKK	PNSPVLLE	PEKFQHI
																	EKSESPKEPEQLRK	SLLQPLNVE	LESEQFL
																	YGGYDGGYVQ	MVEDYRNKYEDE	DVQLKDL
																	SGLKKQELLEALTKHFQD	ILGKYVD	SPLQPGEF
																	TRQVCPLDNREWEFQKYGH	AGFAGDDAPR	PKRKVTFQGVGD
																	KNRIAIYELLFK	GLETAGGVM	WLQGDDA
																	AKKGGEKKKGRSAINEVVTRE	GIETAGGVM	IKNRLYTDSH
																	TERRVPFSLLR	IREADVDQDGRVNYE	PQWRFSKDAKVRES
																	DISNGYDDSEDGGHTLGD	VPPPSAPPPKKSLG	GQQSSYPGYGQQPAPSST
																	MCNEFFEGFPDKQPRKK	PSKIKWGDAGAEYVVESTGVFTTMEKAGAHLQGGAKRVIISAPSAD	EASEAYLVGL
																	PSLRKSGVGNVFIKNLDKSIDNKALYD	AEGTTTTAVKIGIIGGTGLDD	GAYKYIQE
																	PENVDITLKGRTVIVK	ASSLSSASAEKGSP	LISSTGKDGKYKSVY
																	VKLAKAGKNQGDPKKMAPPPKEVE	MNAFGDMT	DVVRKEAESCD
																	GPKGGSGSGPTIEEVD	PLPAAAVGAAAEAEADEEAD	WQWRKSL
																	MGRVRTKTVKKAARVIIEKYYTRLGND	IFAGKQLEDGRTLSD	GALTKDSPPI
																	VKYTPVQQGPVGVNVTYGGD	TRTHNLEPYFESF	AGDDAPRAVFPSIVGRPRHQGVMVG
																	PGVTVKDVNQQEFVRALAAFLKK	RFAVRDMRQTVAVGVIKAVDKKA	PLPGRAQRIRQVLQLLS
																	EKSESPKEPEQLR	LDIDHNKKID	PAGAPGGPAL
																	VVASDKETYELRY	AATRYIAPTILTDVD	QSSNFGPMKGGNFGG
																	KTLVTRTQGTKIASDGLKGRVFE	GGSFGDNLVTR	KSAQKAQKAK
																	SGFSLEDPQTHANRIYR	RMATEVAADALGEEWKG	IEDGVLQF
																	YKAGMTHIVR	AALRPLVKPKIVK	GTSKPLHSSGINVNAA
																	PDVMKPQDSGSSANEQAVQ	EEEILALVIDNGSGMCKAGFAGDD	AMGGAMGINNR
																	SNSYAIKKKDELERVAKSNR	SILAAFSKATS	YLAHSSMDF
																	PPPAPVQDRSPSPRHPDVS	SKNDPPMEAAGFTAQVIILNHPGQISAGYAPVLD	MNSTKLILDRCSYQIC
																	SYAIKKKDELERVAKSNR	IGGLAMACHDSFLKAVPSQKRT	FRSNLPAKAIGHRIRVMLYPSRI
																	SPESQASAEQPEM	MADGTCQDAAIVGYKD	PGAGVPGVGVPGA
																	VLQVHQTS	VNVVPTFGK	PLGREPGGPPGSFL
																	SRGYVKEQFAWRHFY	ESGNAKIGHPAPN	WKKFELLPTPPLSPSRGF
																	VKPYHGGGAPLR	PAHLLQDDISSSYTTTTT	VEVGRVAY
																	KGDSGVDTQNSEGNADEED	PVQEAWAEDVD	ISGNFYRNKLKYL
																	SPRGGMKKKTTHFVEGGDAGNREDQINRLIRRMN	KPVDPDGPENGPP	FSVFGQVE
																	EKEQIVPKPEEEVAQKKKISQKKLKKQKLMA	LGDSSGPALK	LGYKQTLKMIRQGKAKLVIL
																	KAQAAAPASVPAQAPKRTQAPTKASE	SYGDILHVI	GKLIFCSGLVLHRL
																	TIACNDYFVVHMKQKGKK	PGHLQEGFGCVVT	GGRSSGPYGGGGQYF
																	AKIKARDLRGKKKEELLKQLDDLKVE	VNPTVFFDIAVDGEPLGRVS	ESDPFEVL
																	PGHLQEGFGCVVTNRFN	TGGIIDPKESHRLPVD	SLPGSPGPP
																	VQHVNFTNRPSVIHV	YDALDVANKIG	TLPLSKKAKFDS
																	SKDLSEVSETTESTDVKDSSEASD	PKAPKQQPPEPEWIGDGESTSPSDKVVKKG	PNVGGQVMDIHAQ
																	ARRTNSTFNQVVLKRLF	QEFLTAAKK	TLVGTSLD
																	AVAVGHVKMTDDELVY	DSIIAEVKAQYE	SGRGFGDGYNGY
																	LAANEKAVHADFFN	LAEKLGGSAVISLEGKPL	YIKGIVKDIIHD
																	APKFPDSVEELR	INTPLTTTSGNLHGQPVSFL	VESGGPEIL
																	ARGPKKHLKRVAAPKHWM	EYKAAAGEDYKAD	TVKLAKHKELAPYDENW
																	AQDVAQRCKELG	IEEIKDFLL	AGEKVEKPD
																	LTNSHDGLD	WEAADLGNEERKQK	LAQQRDCGGAQQLAGPAAEAD
																	AGGAAAAASDLG	LEDGRTLSDY	EMLRLQKRLASS
																	GAPGPQPHGEPPGGPDAVD	PAGKLKYFDKL	VIQIVKK
																	GNEEDKENQGDETQGQQPPQRRYR	LVRPGTAL	VKKIEKFHSQLMRLMVAKEARNVTMETE
																	GVYKKLTGKDVN	AEPEKNGEVVHTPETSV	PPSAKAAID
																	QQSSYPGYGQQPAPSSTSGSYG	DVAPNFEANTTVGRIRFH	DRGIRFLD
																	ESKNILDELKKEYQEIENLDKTKIKK	ATPFLVVRHQLLKT	MKEMEGLL
																	MAGIDDCY	SAVPPGADKKAEAGAGSATE	PVVSHSPFD
																	FSGYKIYPGHGRRYA	IQEHIDLGIKYDPSIGIYG	TLKQQNQYQASYNQSF
																	QKQPTIFQNKKRVLLG	AVFVDLEPTVIDEVR	SHASKGAPH
																	GRRKIAFAITAIKGVGRRYAHVVLR	RKIEEIKDFLLTA	VHHGEEEVETF
																	RKGKEKKEEQVISLGPQVAEGENVFG	EEEEDVKLLS	AIRNDEEL
																	ASDYEVAPPEYHRKAV	YSPISITSALG	GKPKQKVIIAD
																	EAVIARDRALEGR	SFGDNLVT	GQAATMEGIGAIGGTPPAFNRAAPGAEFAPNKRRRY
																	MSYEQLMQ	VGGSGGGSFGDNLVT	FQQKYDGIILPGK
																	VLHPGKATVPKTEIREKLAKMYK	NVVPTFGK	NLRETNLD
																	PSQMEHAMETMMFTFHKFAGDKGYLTKEP	EPAVYFKEQFLDGDG	RVAPEEHPVLL
																	MILKIDDIRKPGESEE	EAEEPDMEEDDDQKAVKDEL	DNGSGMCKAGFG
																	DSSVEELKKRYGG	RRPENPKPQDGKETKAADPPAENSSAPEAEQGGAE	AASNVNDEQDDEAEKHPEVLPAEKASD
																	TMEKAGAHLQGGAKRVIISAPSAD	APRLVQKEKID	LLEPYKPPSAQ
																	EEFPAEDWAG	SEAKPATPEIQE	GSMVGVYNGKTFNQVEIKPE
																	KVKEGMNIVEAMERFGSRNGKTSKKITIAD	SYFPKILTF	FTRSLFVN
																	FSLRSPYGGGRPGRVKRKNAKKGQGGAGAGDDEEED	FDPNTEE	GFGFVYF
																	LGGPEAAKSDETAAK	GAGDDDDLEDLEEAEEPDMEEDDDQKAVKDEL	TPKKSAKKTPKKAKKPAAAAGAKKAK
																	ALDQEIIEVDPDTKEMLK	ATVASEKESVM	RKPTLQPVLQLKARRRLDKDAL
																	VSKHRAQVIYTRNTKGGDAPAAGEDA	AEGVAVSDGVIKVFND	PSGLPGRSPDT
																	IMRYLPREVD	ITEFSDIPR	DIPHMDIE
																	AYDAFKHAVSD	WFIENEEQEYVQTVK	DDEDDDDDDFDDEEAEEKAPVKKSIRD
																	KQLQSEQPQTAAARS	DEDTIDVFQQQTGG	PLSAPPPVPVV
																	EDAKWTSQHSNTQTLGK	PNNIFGNRNLL	KVMSVVQ
																	VKSLESALKDLKIK	DQDGDGHITVDEL	LIPGVGGKTRLEKQFKLVTQ
																	PGSPYRVVVP	HYEEGPGKNLP	NKNSNIPGSSANTSTPTVS
																	VQRLTYRRRLSYNTASNKTRLS	REEEEDEEEELEEGTIDVTD	LSSEQEKEEIASKSALLRQIK
																	QCDPSSASQF	MATAASSSSL	LKRFEAF
																	LQAKKEEIIKTLSKEEETKK	PRKVNLGVGAYRTDD	TLLIKTVETRDGQVINETSQHHDDLE
																	PIEAPPSLYS	TEYSYRQSSATSSFGGLGGGSVRFGP	TPISEQKGGKPEPPAMPQPVPTA
																	YNGRNQGGYDRYSGGNYRDNYDN	DVDQDGRVNYEEF	GNSTAPAAAPTPAPPSMIKVVP
																	APIPKTVGRIKLD	VTVPPGPSL	SRTESPQGLPTVQRE
																	PAKKGGEKKKGRSAINEVVTREYT	MSGYDQVLQENSSDFQSNIA	VAAAATAAAASAVAASQFPGPFDR
																	EQKIVVKVLK	RCAENPKKAEDNVCVKK	ADVEFATHED
																	CDIRPEIHENYRING	ASGGGVPTDEEQATGLEREIMLAAKKGLD	PKKAMAMKKDPVKKIFVGGLNPE
																	AQGPKGGSGSGPTIE	DMRQTVAVGVIKAVDKKAAGAGKVT	KAKELATKLG
																	PVRKVGGGGTAGGDRWEGEDEDEDVKD	EKPHSEAGTAFIQTQ	VFRRFVEVGRVAYVSFGPHAG
																	PKEVMNADD	KDYFLFR	PPRDSKGLAAAEPTANGGLALA
																	RSSGGSYRDSYDSYATHNE	VQAWYMDDAPGDPRQPHRPD	QAIIADPKTDHRLGKVGR
																	YCGQVFEKSPLRVKNFG	ETLEDIDKNGDG	GIDPIAAEE
																	PVRKVGGGGTAGGDRWEGED	VTGYNDPETGNII	VSGVLAGAGLG
																	SKLDYKPV	FYGRFSSP	FVDGLMIHS
																	DKATYDKLCK	SEDASYITGETVVVGGGTPSRL	PKAISKDHLYGTLD
																	EQKIVVKVLKAQAESQKAK	SAAMPGASL	EHTILLVQPTKRPEGRTYAD
																	YKASTNIQDTEGNTPLHLA	LVTYVPVTTFKNLQ	VVAQGPGPAP
																	PNKRISAKAALAHPFFQDVTKPVPHLRL	LLLPGELAKHAVSEGTKAVTKYTSSK	PVEARQGQDAIPPPD
																	DRQSGKKRGFGFVTFDDHD	KPGSDTIKPDVQKSKEYFSKQK	GPPADKPEEN
																	PEGSVANKFYVHNDIFR	GETNPADSKPGTIRGDF	YGINTDPPK
																	ETNENANTPAARLH	VGSQDVSLE	TDRYTIHEQLEHLQSK
																	MAPSRNGMVLKPHFHKD	KVLPGVDALSNI	PENVAPRSGATAG
																	FNPKSSKQAKDVSRMR	YLYTLVITDK	NLRETNL
																	ASLKDEVLK	VYLPNINKI	QMVMEFT
																	PAAAPASSSD	ASEAIKGAVVGIDLGTTNSCVA	SYRSPWSNKYD
																	NWECAIPGKKGTPWEGGLFKLRMLFK	GQVAILLFKSG	ILNFRKGYRRNDKQLCLTA
																	VTWANDGY	PLAKDLLHP	LNSTKAKLLKLTSSSIDPGLSIKQLGGLYI
																	DGRGHLLGRLAAIVAKQVLLGRKVVVVR	GARPREEVVQKEQE	PAAAAAAPPSAP
																	APQKDRKPKRSTWRFNLD	YSAPVSSSL	APSWPAAE
																	LFKDTGKTPVEPEVAIHRIRIT	RQSSATSSFGGLGG	FQRAQAAKAGAPGKA
																	DVESQKILQRSQAQQPQKEAALSS	ACNVLQSSHLEDYPFNAEY	AIFAGYKRGLRNQREHTALLKIE
																	GHQQLYWS	TKSPAVKPAAAPKQPVGGGQKLLT	AGTAAASANGAA
																	YTQQATQSYG	AGGAAQLALD	EHVAVENAL
																	RIGVITNRERHPGSFDVVHVKD	EEEIAALVVDNGSGMCKAGFAGDD	VGLIAIR
																	TVELQISLKNYDPQKDKRFSGTVRLK	RVLFVEKKKIRSL	PYQEFTDHLVKTHTRVSVQRTQAPAVATT
																	SLGSVQAPSYG	VKIVTVKTQ	NVSLLALYKGKRERPRS
																	GPYMVKMLK	DMGEIASFDK	VAPEEHPVLL
																	MENNGSQGTSGSANDSQHD	PTKETIEQEKQAGES	NRARVLGGLPDVVTIQE
																	SWQKKVLD	RGPAGDATVASEKESVM	EELKKANAARTQL
																	KILSYKIGKEMQNA	INKRTNAENEF	FMKPGKVVLVLAGRYSGRKAVIVKNIDD
																	VELCSFSGYKIYPGHGRRYA	LSASGAMAKHEQILV	VCGAPDPTA
																	HYLGEFSITYKPVKHGRPGIG	YDNTTGKQWKNSVNSHTIGRY	FASSRSTRPFSGFD
																	LAAEDSGGDSKDLSEVSETTESTDVKDSSEASDSAS	DAPDDVDFF	KAGLSEPSQLYGKGELPMK
																	KATYDKLCKEVPNYK	VYLGASTPDLQ	DYRNKYEDEINKRTNAENEF
																	PSGASTGIYE	IKKDVDGAYMTKVDLQAKLDNL	LAVTGKKTTRP
																	ILKIHAREIFD	PLPVPTEEGNPLLKHYRGPAGDATVASEKESVM	ALASLVSAPKIFQALCKDNI
																	QKPWSQHYHQGYY	GPPPPPPPP	PYGGGGGGGGGGGGGGGYRR
																	GKKYKNIVLLK	RAPSIHGGSGGRGVTVSS	AGAAGGAAGASP
																	WFYTRAASTARHLYL	TTIAGVVYK	PAQPMSPGEATQSGARPAD
																	QWSQLKEQISDIDDAVRKL	DNMKKALKLLKTEL	QNVLGSAVLSP
																	MAEIEKFDK	MFGIDRDAIAQAVRGLITKA
																	VPTKRPPVLRAGVNTVTTLVENKKAQLVVIAHDVD	GGIIDPKESHRLP
																	VRYSLDPENPTKSCKSR	IPVKQADSGSSEEKQLYN
																	ESSHSRAGQSAAGAAPGGGVDTRDA	TNGKEPELLEPIPYEFMA
																	PLAKDLLHPSPEEEKRKHKKKRLVQSPNSYFM	ISWYDNE
																	GVDIRHNKDRKVRRKEPKSQDIYLR	DAPEEEDHVLVLRKSNFA
																	DYSDITSSK	TRESSSIYISKYLMDEGAHLHIYD
																	SAAPAGGDKKVIATKVLG	FFDPNTE
																	FINRNDTKEDVFVH	FNSDTHSSTFDAGAG
																	PREDRATWKSNYFLK	TYQDIQNTI
																	VKMAAAGGGGGGGRYYGGGSEGGRAPKRLKTDNAGDQHGGGGGGGGGAGAAGGGGGGENYDD	LTKAVCVLKGDGPVQGIINF
																	EVESIELPMD	WLRVVANSKESYELRYFQINQDEEEEEDED
																	GKFMKPGKVVLVLAGRYSGRKAVIVKNIDDGTSDRPYS	SHYEEGPGKNLP
																	GECRPLSKTVRFNVLKVTKAAGTKKQFQKF	ESRVDTLTGEVNF
																	FAERHGYIKGIVKDIIHDPGRGAPLAKVVFRD	PLTTTSGNLHGQP
																	MVETNSQDRPVDDVKIIKAYPSG	DLGVETSDSKTEGWSKNF
																	PAQKLRQEVKQNLH	MGGPMHNEVPPPPN
																	WTSDQQDDDGGEGNN	GGIIDPKESHRLPVD
																	RVQKLSRVINM	LGDIATDYHKQSHGAA
																	ETAPEDAQKSSSPAPAD	ILNPDNSF
																	QYFAKPRNQGGYGGSSSSSSYGSGRRF	PEGSKLLDDAMAADKSDEWFAKHNKPKASG
																	LTQANKLGV	SLLQPLNV
																	GNEDEEAESATGKRAAEDDEDDDVDTKKQKTDEDD	GSAVISLEGKPL
																	FSTAQHAS	MKTILSNQTVDIPENVDITLK
																	ALRYPMAVGLNKGHKVT	YKSCAHDWVYE
																	EVRTPSQLSDNNCRQ	NVITVGPRGP
																	KGNYAERVGAGAPVYM	ETLEDIDKNGDGFVDQDE
																	PSLRKSGVGNVFIKNLDK	PVQPAVLEVHQTS
																	QVLKFTLD	STLSDLRVYLGASTPDLQ
																	KAQQNNVEHKVETFSGVYKKLT	IVRANTFVAELKGLD
																	IGDIVTVGECRPLSKTVRFNVLKVTKAAGTKKQFQKF	AVGVIKAVD
																	TYGQPTDVS	IENEEQEYVQTVK
																	GLIKLVSKHRAQVIYTRNTKGGDAPAAGEDA	AQNVGTTHDLL
																	IGQDIQPKRDLT	IVQPIISKLYGSAGPPPTGEEDTAEKDEL
																	NGEKPDEFE	KKEETQPPVALKKEGIRRVG
																	NSYFMDVK	FNSDTHSSTFDAGAGIA
																	PVDLGLLEE	GYLRSVFALTNGIYPHKLVF
																	EKSESPKEPEQLRKLF	DALGEEWKGYVVR
																	MQDIPEETESRDGEAVASES	YRDLDAPDDVDFF
																	KGGKKKKQVLKFTLD	SKPEDWDKPEHIPD
																	SSLSPEGTLT	PSILGYSLHGSSGEIESVDDY
																	TFSAFGNILS	EVVVTEIPKEEKDPGMGAMGGMGGGMGGGMF
																	LQKRLASSVLR	VVIVLTGWRPGSGFTNTMRVVPVP
																	EHTALLK	KLPKQPVIVKA
																	HTMEHEDVIQIVKK	MRYVASYLLA
																	ESMAQYWKRNNK	MKPAVDEMFPEGAGPYVDL
																	TVRGMLPHKTKRGQAALDRLK	VNLGGSKSISI
																	KVMDQKEHKLNGKVID	YYDMNAANVGWNNSTFA
																	ARRTNSTFNQVVLKRLFM	SLLGDIATD
																	GTVQQADE	DVELDDLGKDEL
																	RNFGSYVTHETKHFIYFY	KKTVTPAKAVTTPG
																	PKRAKAMKTKEPVKKIFVGGLSPDTPEEKIREYFGGFG	DMTSEEFR
																	KVQQVSEGAPYNGT	IETIINTFHQY
																	PAKRISGKMALNHPYFNDLDNQIKK	SLPHENKPLTLSNYQTNKAKHDELTYF
																	GLAVRRACYGVLR	RTHNLEPYFES
																	GAPEAAEED	SSWWTHVEMGPPDPILG
																	TNQYGILFKQEQAHD	VRLLLPGEL
																	SAKIVKPNGEKPDEFE	SDPSDDTKGFFDPNTE
																	TDEQALEDHFS	MEQVNELKEKGNKELSVGNIDDALQCYSEAIKLD
																	VEDPEGNKEEAQVTPDSD	DEETVRKAMEAVAAQGKAK
																	PYGGGGQYFAKPRNQGGYGGSSSSSSYGSGRRF	SVNAVMKVID
																	RRVPFSLLR	AVRDMRQTVAVGVIKAVD
																	IRKNAQLNIELEAAHH	VKQIESKTAFQEALDAAGDKLVVVD
																	SASKYAALSVDGEDENEGEDYAE	PPIPVAKIDATSASVLASRFD
																	KTETQEKNTLPTKETIEQEKRSE	VSVSTSHTTISGGDSRGGGGGGY
																	LEELRVAGIHKKVARTIG	SDVLELTDDNFQSRISDTGSAGLML
																	GVMNGEYYQ	AGKEGNNPAQNGDAKTDQAQKAEGAGDAK
																	PYSQQIRLQQQQAQQPLQQQQQRNAYTRF	GGGGGSFGAGGGF
																	TLLESEREARRLR	IDQDARDL
																	PEEESVLYS	IFAGKQLEDG
																	AVDGVMNGEY	NLMADGTCQDAAIVGYKD
																	QQATQSYG	TSSPSILTL
																	PQALSEHLKNPVIAQKIQKLM	YVLAVKWGEEHIPGSPFHVTVP
																	SIKTGFQAVTGKRAQLRAKAN	GYSEHFVEF
																	LDKPDMGEIASFDKAKLK	FVNMVEKGIID
																	TGCQKLIEVDDERKLR	VVVPSTFEPNKEGDF
																	FSADETWDS	SHSAAAAGE
																	VEGPSQAKIECDDKGD	SEEFRQVM
																	VHGPRTPCEEILVK	GGEQEEERFDGML
																	YDQAVVSND	PGVTVKDVNQQEFVRALAAFLKKSGKLKVPEWVD
																	IGESFDDY	VNTSTGTNNLEPLLENY
																	IRNIGKTLVTRTQGTKIASDGLKGRVFE	YSPISITS
																	PPNINWKEIMKVD	IVRPDNTY
																	VSLADLQNDEVAFRKFK	LVRPGTALEL
																	YAMNFNPIISRKDITGKLKD	KTVETRDGQVINETS
																	TKEDVFVHQTAIKKNNPRKYLR	IPGGLSEAKPATPEIQEIVD
																	TDRETGKLKGEATVSFDD	ETVHEILCKLSLEGDH
																	VRYSLDPENPTKSCKSRNSNLR	VGQTVDDPYATFVKMLPDKD
																	APRKGKEKKEEQVISLGPQVA	GIDRDAIAQAVRGLITKA
																	DAMAADKSDEWFAKHNKPKASG	EEEDKKEDVGTVVGIDLG
																	DTSHEDMIH	TSPKALVIGKDH
																	DIKKVVKQASEGPLK	LYTEKFEEF
																	SLDYAKKNEPKHRLARHGLYE	EEGLTLNLE
																	GDQNYSGYG	FIDKVRF
																	RGEEILSGAQRIHD	LDDKDYFLFRDGDILGKYVD
																	DYLRAAQMHSGYQRRM	SQEEITQGFEETGD
																	VRMNVLADALK	ESIRKEVKGDLENA
																	FFLGASLKD	DVVFTDE
																	MNFNPIISRKDITGKLKD	PAWDPMGA
																	EGNFASIDERMKKLGK	PLFSMKDGN
																	AMLSVVHCNSRKDVKPENKQ	SSEPVVIM
																	EDEVERVITIMQNPRQYK	VEDLESVGKGAVH
																	EKRMATEVAADALG	TVDGPSGKL
																	DFAARSPSASITDEDSNV	GAAGDWGERAN
																	GGNYGPGGSGGSGGYGGRSRY	SPLRPQNYLFG
																	QQVAFYGQTLGQAQAHSQEQ	PGQAKDEL
																	DKVPKTAENFRALSTGEKGFGYK	IVAPPGGRANITSLG
																	ADIDGDGQVN	ESIGTGYDLSASTFSPDGRVF
																	PGVTVKDVNQQEFVRALAAFLKKS	AESDFVKFDTP
																	DDDNEDRGDDQLELIK	ENTQAERSIIGMID
																	DDEDDAEDENNIDNRTNFDGPSAKRPKTPS	PSPVSSTVPAPSP
																	GSHLNGDLD	THNLEPYFESF
																	EFPAEDWAG	TGYLNTVTV
																	PGSNPNKRQRQPPLLG	AAAATDIVDSQYDAAAQGRLIAS
																	TSRMSTSQNSIPFEHHGK	FQESDDADEDYGRDSGPPTKKI
																	KNSSYVHGGLDSNGKPAD	LDAAGVASL
																	WIDACEAANQ	MIKLGLGIDEDD
																	QIEPRNGPAQKLRQEVKQNLH	VTGYNDPETGNIISL
																	FSHLESSDGEAGRD	LEEAEEPDMEEDDDQKAVKDEL
																	QKIVVKVLKAQAQSQKAK	YALPHAILRL
																	MGHQQLYW	PEAASAPGSGNPCHEASAAQKENAGEDPGLAR
																	RQGVLGIKVK	GQYVPRIMFVD
																	AELEYDSEHSDWHGFD	LEVAQTTALPDEDDDL
																	TILSNQTVD	EDSPNKLYTLVTYVPVTTFKNLQTVNVDEN
																	PILLQGHERSITQIKYNREGD	PLTTTSGNL
																	LDSQKHIDFSLR	YGSAGPPPTGEEDTAEKDEL
																	VKRRAMADPEVQQIMSD	AAVAGGAPSVG
																	PQHPAASEGAAAAAASPPLLR	PGGLLLGDVAPNFEANTTVGRIRFHDFLG
																	YLENGKETLQRTD	KLTGKDVNFEFPEFQL
																	PEQPLEGRGEEGVGEERPVKGHSPFTLRPKSNVFG	VSTTYSGVTR
																	GRVVEPKRAVSRED	SAGYAPVLD
																	GGDAGNREDQINRLIRRMN	DESFTRGSDSLIKGKK
																	GEEEDVTVQE	PSPVSSTVPAPSPLSAAAVSPSKLPEDD
																	SRNVKSLEKVCAD	DLGVETSDSKTEGWSKNFKL
																	DAASVEKVLDQKEHRLDGRVIDPKKAMAMKKD	GAPVNISSSDLTG
																	ISENGWVED	ISGNEGNW
																	AVHDAILED	DSIIAEVKAQYEDIAQ
																	SEPVDVYSD	MRQTVAVGVIKAVDKKAAGAGKVT
																	PATGCQKLIE	APSIHGGSGGRGL
																	YYIQQDTKGDYQKAL	RGAPVNISSSDLTGRQDTS
																	SKEDLNCQEEED	WSGSGGLGAKEQGIQDPIKGGDVR
																	PGDSDIIRSMPEETGEK	QGVDNAAGQAGNEAGRFG
																	MTTVHAITATQKTVDGPSGKLWR	GKDVNFEFPEFQL
																	APAGSHAAPAQPGPTSGAGSED	SALRPSTSRSLYA
																	PKRAKAMKTKEPVKKIFVGGLSPD	IIEPSLRQLAQKYNCDK
																	FIEENDEVLVAGFGRKGHAVGDIPGVRFKVVKVANVSLLALYKGKKERPRS	TEVHPDYGSHIQ
																	LMGKEGVHGGLINKKCYEMASHLRRSQY	GSFRGSYGSSSFGGSYGGNF
																	RQCFRQYAKDIGFIKLD	ILSDPSDDTKG
																	AIRTNYNDRYD	VRFLEQQNQV
																	YGPPGTGKTLLARAVAHHTD	KDSPQTIPTYTDALHVYSTVEGY
																	EVQAKKKANLQYYA	TTEDTEQDEDEEMDVGTDEEEETAKESTAEKDEL
																	HQQLYWSHPR	FAKALANVNIGSL
																	MGEIASFDK	LEQEPTAEQLAQIAAENEED
																	RFLARRTNSTFNQVVLKRLF	GGNFGFGDSRGGGGNFGP
																	KASGTLREYKVVG	MVEDYRNKYEDEINKRTNAENE
																	LEMNSDLK	IVDPVSNLRL
																	EGRLWSKAIFAGYKRGLR	ASSPGGVYAT
																	VRDTQSGSLLFIGRLVRPKGDKMRDEL	LGDIAADY
																	GRVRTKTVKKAARVIIEKYYT	FGYSDRVVDLMAHMASKE
																	RIDDIVSGHKKKGDDQSRQGGAPDAGQE	TKSPAVKPAAAPKQPVGGGQKL
																	DSRGGGGNFGPGPGSNFRGG	IAVDGEPLGRVSFEL
																	ETLEENEAGD	SLLEPLHL
																	ARGPKKHLKRVAAPKHWMLDKLT	EPAVYFKEQFLDGNG
																	LGAGSAAVSGAGTPVAGPTGRD	GDRGLPLEGSAKGKVQAELSQPLTAGGAISELL
																	RTGYTLDVTTGQRKYG	EKKAYVRLAPDYDALDVANKIGII
																	MKLNISFPATGCQKLI	SSPGGVYAT
																	GKYKEETIEKMQE	PEIQKVKSREREQIKSLNNQFASF
																	PSPEEEKRKHKKKRLVQ	EPAVYFKEQFL
																	DEAGGSTGLL	VANPNSAIFGGARPREEVVQ
																	VEDPVRKVGGGGTAGGDRWE	DAPEEEDHVLVL
																	NWFYTRAASTARHLY	RQSSATSSFGGLG
																	NPPSKVYGNIRAVASRSADRF	ASEAIKGAVVGIDLGTTN
																	KSEEAHAEDSVMD	PSMVSAEELEVQKGSLGISQEEQ
																	PPAPEATPPPASAAGKDWAFINTNIFARTKID	IYDSVKVYF
																	ESAFRKLDE	EPLLPGGATLLQAEEHGGLVR
																	TPDVIFVFGFRTHFGGGKTTGFG	DGYSGVEV
																	PGVTVKDVNQEEFVR	PGARVLIVSED
																	VRLTKSRDLFVSTSWKTMRQSPP	FGEKTYL
																	YQPLNQD	GGSAVISLEGKPL
																	KRAKEAAEQDVEKKK	VRDMRQTVAVGVIK
																	PENVDITLKGRTVIVKGPRGTLR	ASYEFVQRL
																	LTFISVQLKKTSEVDLAKPLVK	SIIAEVKAQY
																	PGVTVKDVNQQEFVRALAAFLKKSG	ETVAVGVIKAVD
																	INFVQNPNNNR	PVDLSKWSGPLSLQEVDEQPQHPLHVTYAGAAVD
																	GVYNGKTFN	PGVTVKDVNQQEFV
																	ESNGPTDSYA	EIATYRTLL
																	QTVAVGVIKAVDKKAAGAGKVTKSAQKAQKAK	ECISIHVGQAGVQIGN
																	MFLSSAKIVKPNGEKPDEFE	RNKYEDEINKRTNAEN
																	AAGDSDSWD	RVVTSEDQVQEGTKVLK
																	DEKKKGPKVTVKVYF	KNEEGAPQEGILE
																	ITSSLSSDGVLTVNGPRKQVSGPERTIPITREEKPAVTAAPKK	DAAKNQVAMNPTNTVFD
																	KRLASSVLRCGKKKVWLD	PILLTNSHDGLD
																	RRELAPLQELIEKLGSKDR	VTTLDIVRANTFVAELKGLD
																	TAFLGYKAGMTHIVREVD	NLNMEAD
																	RIQKELSDLQRD	YGEDLTKNHDEL
																	GDIVTVGECRPLSKTVRFNVLKVTKAAGTKKQFQKF	KPEELVDYKSCAHDWVYE
																	LVRHVSFVD	FAVRDMRQTVAVGVIKAVD
																	RPFLIIKDQDRKSRLMG	KIEEIKDFLL
																	DTSSEITTKDLKEKKEVVE	LKPRTVATPLNQVANPNSAIFG
																	LEKIGEGTYG	KPLKDVIIAD
																	IEKIGEGTYG	SKSPDLEASLDTLENN
																	KEWMPVTKLGRLVK	NQAIKALLQ
																	GRVRTKTVKKAARVIIEKYY	DGYEQAARV
																	EAPWSTAGD	PAAVTSALSPEGVLSIQAAPASAQAPPPAAA
																	NWFYTRAASTARHLYL	DDKTDHLSWEWNLTIKKDWKD
																	PLARDLLHPSLEEEKKKHKKKRLVQSPNSYFM	VNVVPTFG
																	IAMMCNEF	GGVKVERQVFGEATKQPGITFIAAKFDGILG
																	SRSGTHNMYR	SLDLDSIIAE
																	KSTMGKPQRLY	MPSEEGYQDYEPEA
																	GPPGTGKTLLARAVAHHTD	YYIFIPSKF
																	RRFDDAVVQSDMKHWPFMVVND	NIIPASTGAAKAVG
																	TWVFQVGSS	VREEEIEVDS
																	KKDELERVAKSNR	VAADALGEEWKGYVVR
																	SYIYDRDPEGKVQP	YEEGPGKNLP
																	PYDENWFYTRAASTARHLYL	FFDPNTEE
																	EEEKNFKAFASLR	DSGDGVTHTVPIYEG
																	AKFRLILIESRIHRLA	TTIAGVVYKDGIVLG
																	SVGIEADDD	ESGLGLGLG
																	FGIRAKRAKEAAEQDVEKKK	GFGDSRGGGGNFGP
																	KAIKLLEHSKGAGSKTLQQNAESRFN	EIPKEEKDPGMGAMGGMGGGMGGGMF
																	GSRLIKVHLDK	FKELDINTDGAVNFQEF
																	PGVTVKDVPQQEFVRALA	APSIHGGSGGRGVDVS
																	KKLTGKDVNFEFPEFQL	PRISVNNVL
																	LLRGPSWDPFRDWYPHSRLFD	PAGGHGGFGTTS
																	AENPHSEYG	IQVYEGERAMTKDNNLLGKF
																	NVCSEAAQKRSLDR	SNLVEHNGVLE
																	LLEEDDEFE	SQEEITQGFEETGDTLYAPYSTH
																	WGQIRRGVTIKPTVDDD	NSDTHSSTFDAGAGIA
																	LATIADASPTSTSKAME	SIHGGSGGRGLSVSSA
																	VKTTDGYLLR	RNKYEDEINKRT
																	SGFSLEDPQTHSNRIYR	VFDRPLPVSRL
																	TQVLAAENKSLAADTKKQNAD	VEVTEEGAEAAAATAVVG
																	EDNAGVIVNNKGEMKG	AEWDDYVPKLYEQLSGK
																	VACSTVLCQPTGGKARLTEGCSFRRKQH	EEITQGFEETGDTL
																	RDFGAKTQNGVYS	VNLGGSKSISINVAR
																	QTAYATSYG	MQIFVKTLTG
																	HLQWMVVRNCSSFLIKRNKQTYS	LIEVDDERKL
																	AKRTKKVGIVGKYGTRYGASLRK	AVLLVGYGTDSASGMDY
																	GDFDSKPSWAD	EEEIEVDS
																	GFGRGGAESHTF	EAKAISEQTGKELLY
																	IQEHIDLG	GSHSMRYFYTSVSRPGR
																	PAAEEPSRAVLD	MLTELEKALNSIIDVYHKYSL
																	FVFGFRTHFGGGKTTGFG	LPPPPAEPEPEPEPEPEPALDL
																	ESGNAKIGHPAPNFKAT	NAANVGWNNSTFA
																	LKSGLKKQELLEALTKHFQD	LVAKLKEIGRI
																	LSSGFSLEDPQTHSNRIYR	AVEKPPSEKPRL
																	APVKKLVVKGGKKKKQVLKF	EYCFNKPEDK
																	GPSGKLWRDGRGALQ	AAVPSGASTGIYEALELRD
																	RMGESDDSILRLAKADGIVSKNF	YREHVKPLFNMEDK
																	GINISGNFYRNKLKYLAFLR	SNTQAERSIIGM
																	DDQLKVHGF	GSFGDNLV
																	QPEATAAATSNPSSMTDTPGNPAAP	TYISWKEEL
																	GKILGFFF	SAFATPFLVVRHQLLKT
																	VIPEKFQHILR	GESDDSILRLA
																	LKPLTDSEKRKQISVRGLAGLGD	SSWWTHVE
																	NFAKATFD	PDPRKVNLGVGAYRTDD
																	KQAEKNVEKKIDKYTEVLKTHGLLV	EAHLQWMVVRN
																	YTEHQVVSSD	EKEQIVPKPEEEVAQKKKIS
																	PVGVNVTYGGD	RPLVKPKIV
																	GPVMPVRNVYKKEKA	NADMNTFPTFKFED
																	AVGKNKRLTKGGKKGAKKKVVDPFSKKDWYDVKAPAMFN	NYVPEVSAL
																	ETGKEKLPRYY	AAKNQLTSNPENTVFDAKRLIGRTWND
																	GQVFEKSPLRVKNFG	IIEPSLRQLA
																	DIERMYGGK	EASDGIMVA
																	GRRKIAFAITAIKGVG	GGLGGGSVRF
																	MKASGTLREYKVVGR	VGVIKAVD
																	SPNSYFM	IDPEIQKV
																	GFVKVVKNKAYFKRYQVKFR	GGGSFGDNLVTR
																	PEVGTAAHQTNRQEKSPQD	DEIVNNENKDVL
																	AETPDIKLFG	DAPEEEDHVLVLRKSNFAEALAAHKYLL
																	PPKTEAASD	YVTGPGGVD
																	LVFPSEIVGKRIRVK	MTPGLTPANSQASKATPKLNSSPSVSSTLAAKDD
																	EVLVAGFGRKGHAVGDIPGVRFKVVKVANVSLLALYKGKKERPRS	NVAEVDKVTGRFNGQ
																	PEGSVANKF	AEHVEGEDLQQED
																	FFEGFPDKQPRKK	IAKIPNF
																	FVVHMKQKGK	ADNFELHDALSGSGNPNPQ
																	KMLIYDPAKRISGKMALNHPYFNDLDNQIKKM	MQTQISETNVILSMDNNRSLDL
																	LCDPNPDD	ANKEKLEATINELV
																	VSKLNILKLAPGGHVG	LFTSKGLFR
																	KGQGSVSASVTEGQQNEQ	VQAWYMDDAPGD
																	YRRRLSYNTASNKTRLS	LDELSEQ
																	SWDPFRDWYPHSRLFD	EFGYSNRVVDLMAHMASKE
																	TVEEVDAAMNARPHKVD	GGGYDNYGGGNYGS
																	PRKIEEIKDFLLTARRKDAKSVKIKKNKDNVKFKVR	SSHLEDYPFDAEY
																	ASGSTSTPAPSRTASFS	LSLLGDIAT
																	PDRRSVSTMNLSKYVD	ASEAIKGAVVGIDLGTTNSCVAVMEGKQAKVLENAEGARTTPSVVAFTAD
																	VNVTYGGD	SDVLELTD
																	PKGKKAKGKKVAPAPAVVKKQEAKKVVNPLF	ESRAQLGGPEAAKSDET
																	VYNGKTFNQVEIKPEMIG	LSEDKKNIILEEGKEILVGDVGQTVDD
																	AYPPQVYG	SRGPGTSFEFAL
																	KSPLRVKNFGIWLR	AAAQQADGARSAVVAAGGGSSGQVTSNGSIGRD
																	LVFPSEIVGKRIRVKLDG	DAPEEEDHVLVLRKSNFAEALAAHKYL
																	VSFSKSTI	MTPGLTPANSQASKATPKLD
																	VTSLGKDWHRP	VLDLDLFRVD
																	AMQSLKSRGYVKEQFAWRHFY	FVEAVEQNTLQE
																	TVAVGVIKAVDKKAAGAGKVTKSAQKAQKAK	ADGSLFDNPRTFS
																	QISQDEDESESED	RKSPENTEGKDGSKVTKQEPTR
																	ESKVSRDTLYEAVR	FTQMSQY
																	AQQPQAPPQQPQQYG	GGGSFGDNLVT
																	GEIASFDK	SLHRFVLSQAKDEL
																	GIYVSEKGTVQQAD	SKGLFRAAVPSGASTGIYE
																	MFGPKGFG	PTADDTSAAVTEEMPPLEG
																	SKKDWYD	MEGLTAKVF
																	SGSGPTIEEVD	LNVSSISRKSEDDEKLK
																	GVHGGLINKKCYEMASHLRRSQY	SPVRGQDSEQPQAQ
																	LTNEGIQYLRDYLH	YIRPEIF
																	WHEKALAVGGLGSIIRVLTARKTV	PESEADRAAVEDINPADD
																	ITAGSEEPD	EHIPGSPYRVVVP
																	VIKMGVAAHKKSHE	VVPEMTEILKKK
																	AKEARNVTMETE	PLVGLVLLVILVTVLQRRRPAWLPVRL
																	PFRDSPLSSRLLD	ADLWPRIASNAGSIA
																	TEEMPPLEG	KKEKIIEDKTFGLK
																	RLAKADGIVSKNF	APSIHGGTGGRGVSVS
																	VEGPSQAKIE	MIIYRDLIS
																	NYNNQSSNFGPMKGGNFGGRSSGPYGGGGQYFAKPRNQGGYGGSSSSSSYGSGRRF	PKEPEQLRKLFIGGLSFETTDDSLREHFEKWGTLTD
																	VVDHFNRIGKVGNQKRVVG	GTGQMEGRFTGQ
																	EVNVNRSVSDQFYRYKMPRLIA	GFEETGDTL
																	TDREASIDILHSIVKRD	AGAEYVVESTGVFTTMEKAGAHLQGGAKRVIISAPSAD
																	LLQGHERSITQIKYNREGDLLFTVAKD	TLLIKTVETRDGQ
																	VAWSPLDPD	QVDKNKDDELTGF
																	TTTVSDDVS	KASASGSGAQVGGPISSGSSASSVTVTRSY
																	EYLFERLTLKHD	GFGDLKSPAGLQ
																	PGEPDKELNPKKKIWE	EKGPAVGIDLGTTYSCVG
																	SGTLREYKVVG	FKKGQKVGEFSGANKEK
																	GLYAAAAGVLAGVESRQGSIKGLVY	GGLGGGSVRFG
																	PGRGAPLAKVVFRDPYRFK	PPALASKNAEVTG
																	KSDETAAK	EDKPDMAEIEKFDKSKL
																	FSQFGKTLSVKVMRD	SESGLNSEKVA
																	VEQKKKRTFRKFTYR	PVPEEEEGFEGGD
																	PILLTNSHDGLDGPTYKKRRLDE	YLVPDMD
																	GKFMKPGKVVLVLAGRYSGRKAVIVKNIDDGTSDRPYSHALVA	ADNFELHDALSGSGNPNPQG
																	SYVTHETKHFIYFYLG	NYIDKVRFL
																	SNLESATYS	DVAPNFEANTTVGRIRFHDFLG
																	RFQMRIHKRLID	PYQYPALTPEQKKELSDIAHRIVAPGKGILAADESTG
																	KEGVMVAKKDVHMPKHPELAD	FGLPRLPEE
																	LVRDTQSGSLLFIGRLVRPKGDKMRDEL	YQTKYQEL
																	EDNAGVIVNNKGEMK	ETVHEILCKLSLEGD
																	CDPSSASQF	TLAIIDPGDSDIIRSMPEQTGEK
																	LYIKRAQTGSGGADPTTDVSGQS	TEKEQIVPKPEEEVAQKKKISQ
																	EPVAEPEPD	APKQPVGGGQKLL
																	RLRSVLMSLKQTPLSR	LKPRTVATPLNQ
																	DVSRLRSVLMSLKQTPLSR	AGAGAGAGARGGAAAGVEARARD
																	LAAMDVDTPSGTNSGAGKKRFE	ALAKGEVTEM
																	CNGEGEVINEKD	GKITVDELKLKSDEDEERVHEEL
																	VRIVKHAFEIIHLLT	AEEPDMEEDDDQKAVKDEL
																	EDEKPAAKENSEGAGAKASSAGVL	AAAAAAAAAKSAGLGAAGANPLGLPYY
																	GIVPDIAVGTKRGSDELFS	EEEDKKEDVGTVVGID
																	PFGAPAGAPG	WVNPHKL
																	PGVEVEVTIADA	LPDEDDDL
																	EDSPNKLYT	RDVDPGEHYI
																	PAYHSSLM	DVKDVLD
																	VADPRRCESKKFGGPGARARYQKSYR	PEAVKPDDWDEDAPAKIPDEEATKPEGWLDDEPEYVPD
																	DFILKFPHSAHQKYVRQAWQKAD	LEPYFES
																	MPSEEGYQ	DEVAQLKKSADTLWDIQKDLKDL
																	KAQQNNVEHKVETFSGVYKKLTGKD	LQVLQEGVLC
																	EEEEAQVRKENQWCEEK	IGIPTSENPFKD
																	PAERPAGSGGSEAPAMVE	NRFDQLFDDESD
																	PNGKSKGFGFVSYEKHED	RRAMAGLGQPLPQEEL
																	LVSKHRAQVIYTRNTKGGD	FIIDDKGILR
																	LEAVPKTGDEKDVSV	SSVPGVRLLQD
																	GQQSSYPGYG	INTPLTTTSGNLHGQPVSF
																	GVDIRHNKDRKVRRKEPKSQDIYLRLLV	VEIDPEIQKVKSREREQIKSLNNQF
																	ETHIVVKVLKAQAQSQKAK	MIPDGLSEAKPATPEIQE
																	VRYSLDPENPTKSCKSRGSNL	GSFGDNLVT
																	GGMSIWDVKSLESALKDLKIK	EAHLQWMVVR
																	ALYKGKKERPRS	DVKDVLDS
																	DPRRCESKKFGGPGARARYQKSYR	MLSIDVAE
																	RKAPEKLRKQRTNFHQRFESPESQASAEQPEM	AKNGEEADIDEGLY
																	VAGIHKKVARTIGISVD	EKALNSIIDV
																	LKISLSNESNKVNGN	GAGGALFVHRD
																	LITPAVVSERLKIR	TKVVLDDKDYFLFRDGDILGKYVD
																	TVKLAKHKELAPYD	PNDVRPIQARLL
																	MPGVTVKD	PTAPSPGTVTPVPPPQ
																	PLAKDLLHPSPEEEKRKHKKKRLVQRPN	ASESLFVSNHAY
																	QYEPPQEEKRAE	ERPAAAADGPPAADGEDGQDPHSKHLYT
																	PAVAETPDIK	DIDSPPITARNTG
																	KGLSEDTTEETLK	HVYSTVEGY
																	KGNYSERVGAGAPVYLA	RQILKNPDDPD
																	LSSPRGGMKKKTTHFVEGGDAGNREDQINRLIRRMN	VRFLEQQNQ
																	ELVIPEKFQHILRVL	SLLEKGLDGAK
																	PQGQRDLDRIAGQVAAANKKH	GMPGGFPGGGAPPSGGASSGPTIEEVD
																	HELPADLPPHLVPPSKRRHE	KYLSVQGQLF
																	SEQFLTELT	PVEEAYKRGLVG
																	FSGYKIYPGHGRRYARTD	KSQPAASTLESKSVQ
																	PVPKKLLM	VPPVQVSPLIKLG
																	TDYYRSLEKN	YGGGYDNYGGGNYGS
																	VDDERKLRTFYE	ISWYDNEF
																	RSMPEQTGEK	DYRNKYEDEINKRTNAENE
																	SRAQLGGPEAAKSDETAA	GAIETYQEVASLPDVPADLLK
																	KAIFAGYK	SEILSDPSDDTKG
																	PEVGTAAHQTNRQEKSPQDPGD	APTGNAPASRGLPTTTQ
																	VVASDKETYE	LSKGLIKL
																	MLDGLGRIRDQLSAVASK	KYGDILHVI
																	CIAMMCNEFFEGFPDKQPRKK	KDSPQTIPTYTD
																	DSFSPGSEGNASGKD	SLPPGLAVKEL
																	IHELLFKEGVMVAKKD	GQDDWNGTRP
																	IGRLVRPKGDKMRDEL	AAGTVFTTVEDLG
																	LDSSNSMQTIQKTTTRRIVDGKVVSETNDTKVLRH	RFVNVVPTF
																	PAAVSLPTSSVPETRGRNKGSAALG	NSDPQFVL
																	DNAGVIVNNKGEMKGSAITGPVAK	EDGRTLSDY
																	GKVWKQQMYPQYA	VMGVNHEKYDNSL
																	PDTKEMLKLLDF	YGQDDWNGTRP
																	EKPAAKENSEGAGAKASSAGVLVS	SMDVAAFNKI
																	EEMPPLEGDDDTSRMEEVD	MVGVKPVGSD
																	EDLTKNHDEL	TTIAGVVYKDGIVLGADTRATEGMVVAD
																	VDGLMIHSGD	RAVTGYNDPETGNIIS
																	KVGMKHYHLK	PEVMVAFQDVAQNPANMSKYQSNPKVMNLISKLSAKFGGQA
																	PNVDEHSVM	FAVRDMRQTVAVGVIKAVDKKAAGAGKVT
																	LDCTHPVED	LGGDKKRKGQVIQF
																	AGIMDHEEARRKHTGGKILGFFF	VNLPINGNGKQ
																	TVLCQPTGGKARLTEGCSFRRKQH	LSDPSDDTKGFFDPNTEENL
																	YTRAASTARHLYL	FSAVALCKAA
																	DVISIDKTGENFR	EKIIEDKTF
																	PAKRISGKMALNHPYFN	DEAGGGGAGPGG
																	YDPSIGIYG	RYLEKNVKL
																	VAAKKTKKSLESINSRLQLVMKSGKYVL	TLPTKETIEQE
																	PVRKVGGGGTAGGDRWEGEDEDED	LSTSSEPAAKPEVD
																	ERDPSKIKWG	SLLGKDVLFLKD
																	KYHPGYFG	PEAVKPDDWD
																	DIQTERAYQKQPTIFQNKKRVL	GKVKVGVNGFGRIGRLVTRAAFNSG
																	LQAASNFKSPVKTIR	VDLQAKLDNL
																	IRVRVKGGGHVAQIYAIR	TYTDVTPRQF
																	PGPGIRTEAGAVGEAGGAED	FGGLGGGSVR
																	GTSTKYSPQRVGLTHTMEHEDVIQIVKK	SGLGDDLVQ
																	GRTLSDYNIQKESTLHLVLRLR	PALLRPGRLD
																	KQELLEALTKHFQD	PAILRPGRLD
																	GIPLATGDT	NPITIFQERD
																	SMLRLQKRLA	SQFQESDDADEDYGRDSGPPTKKI
																	TKEDVFVHQTAIKKNNPRKYLRSVGD	KYPSPFFVF
																	SKTAENATSGETLEENEAGD	VFAGTLNTA
																	MQESMAQYWKRNNK	GPIPEVLKNY
																	EEKKAFMGPLKKDRIAKEEGA	MRYVASYLL
																	TVNGPRKQVSGPERTIPITREEKPAVTAAPKK	GQSAAGAAPGGGVDTRDAEMPATEKDL
																	AVGKNKRLTKGGKKGAKKKVVDPFSKKDWYD	LDFKSPDD
																	MGRVRTKTVKKAARVIIEKYY	GGEQEEERFDGMLL
																	ISLSNESNKVNGN	VDTAERKEPEDGRLV
																	VCRAQTMSNSGIK	AVPTNMAAKKTSTPKIN
																	AIGIDLGTTYS	GGNFGFGDS
																	KRLATKQSSG	PENIKSEGDGTQDIVDKSSEKLVR
																	LKRIQKELSDLQRD	PMASFLGQ
																	SSDASGMVIVWRREQK	DTIEIITDR
																	AIAQAESLRYKLLG	PYAGKEDIVPQLKASLL
																	AVAIKAMAK	AQERDGGNPFAEPSELD
																	AAVPSGASTGIY	SGGGGFGGGGFGGGGYG
																	FYTRAASTARHLY	IKIIAPPERK
																	APSRKFFVGGNWKMNGRKQSLG	VKYMNSGPVVAM
																	LAQQRDCGGAAQLAGPAAEAD	SRDKPLKDVIIAD
																	SAGGMPGGMPG	TEVVCAPPTAYIDFARQKLD
																	SNSMQTIQKTTTRRIVDGKVVSETNDTKVLRH	MPPLVIKV
																	RAEPGQQQPAAEPPPAE	SVGGACVLVA
																	ANANSRQQIRKLIK	VNIVEKY
																	EHTIVVKVLKAQAQSQKAK	FSNPLDEPVRDCVL
																	RRTNSTFNQVVLKRLF	FEELTDYQLVSPAKNPSSLFS
																	PEEESVLYSNRAACHLKD	PAAVTESKEGTEASA
																	TYRRSAVPPGADKKAEAGAGSQTQFQFRGGFGRGRGQPPQ	VSEPTTVAFD
																	REFVRQYYT	EVNPSLGKTPEEVTRT
																	EKIGEGTYG	LGAKDNTAQQIKKVLHFDQ
																	LGLPVGAVIN	AENDYTQQATQSYG
																	KLAKAGKNQGD	PEKRPFERLPAD
																	PTVEELYR	KKRKGQVIQF
																	GEEECFHD	KVRFLEQQ
																	IAKAAKQLVTITTREKKQ	EAAAAAADGPPAADGED
																	PTSPTEGEAS	KGKIPDVPGFS
																	TAQSVGCNVDGRHPHDIIDD	SSLLEKGLDGAKKAVGGLG
																	EDNAGVIVNN	GNASQLEQLS
																	ASDVLTTED	SVPPPSAPPPK
																	AKQVLLGRKVVVVRCE	PVEEAYKRGLVGIEFKEK
																	FAARSPSASITDEDSNV	KEEHKLQDSVPE
																	IFQNKKRVLLG	AKPGQFIHTNWTGHGGTVSSSSYNA
																	RAAFNSGKVDIVA	QEFLTAARKARAG
																	PQTKRKLDDASKRLE	FRSGKYDLD
																	DDQEIHIYD	GNRTIGTGLVTNTLAMTEEEKNIKWG
																	PEVAIHRIRIT	FEALNNKNCQAL
																	STASESSSTISSNQSQESGYQ	AAGGSGVGGKRSSKSDADSGFLGLRPTSVD
																	AQTSPQGMPQHPPAPQGQ	GGIIDPKESHRLPVDIA
																	YYQKYVDEASKKEIKDILIQ	IAVHVVPDQL
																	MSVTKVVVHKETEITPEDGED	LDYREDGVTPYMIF
																	SIDNKALYD	PFTIKPLD
																	MPDGQFKD	SHPNYPYSDEY
																	NYDPQKDKRFSGTVRLK	TYIPVPAKI
																	CVTSELLK	SLFVSNHAY
																	DGKETKAADPPAENSSAPEAEQGGAE	TLPTKETIEQEKRSE
																	EQEKQAGES	RPWAKPEDPSLLED
																	KAQQNNVEHKVETFS	NFGGSRNMGGP
																	RIGVITNRERHPGSFDVVHVKDANGNSFATRLS	EDAAVDIDEQIESMFNSKKRVKDMHAPGTSS
																	GQYFAKPRNQGGYGGSSSSSSYGSGRRF	ASKPEDWDERAKIDD
																	DTSSEITTKD	RSGSGWSSSRGPY
																	FQQGKLLA	QQEIDFL
																	MLRLQKRLASSVLRCGKKKVWLD	ASGGGVPTDEEQATGLE
																	LIPAPRGTGIVSAPVPKKLLM	EVNPSLGKTPEEVTRTVNTA
																	DVQIGDIVTVG	NTIDQKIVER
																	NYNQQPSNYGPMKSGNFG	IWAHGPSQL
																	GGGGQYFAKPRNQGGYGGSSSSSSYGSGRRF	NNRSLDLDSIIAEVKAQ
																	DQLSAVASK	APSIHGGSGGRGVTVSS
																	EAHLQWMVVRNCSSFLIKR	KYISKPENL
																	GPKLVRELFR	SDGYGSGRGFGDG
																	PTGKIGPKKPLPDHVS	HHAKDIGFIKLD
																	SVQAPSYG	LTTGTPTADRGDAAATDD
																	MVTGGANLG	SATSSFGGLGGGTVR
																	LDGRGHLLG	ATSSFGGLGG
																	EIYTVGKRFK	KLLAEPAGGLVGE
																	SVVDHFNRIGKVGNQKRVVG	SQEEITQGFEETG
																	PSLRKSGVGNIFIKNLDKSIDNKALY	GLSSVDINN
																	LAKDDQLKVHGF	YGAGVGGGY
																	PEIVDTCS	RPRPKGLEGERPA
																	DTAVRHVLLR	NLTLWTSDTQGDEAEAGEGGEN
																	EGGIVSKNF	AAGAGLPESVIWAVNAGGEAHVDVHGIHFRKD
																	IREKLAKMYK	MKVELCSFSGYK
																	ALSEFFKGD	YVTTSTRTYSLGSA
																	QQSYSGYSQSTDTSGYGQSSYSSYG	WKPGSDTIKPDVQKSKEYFSKQK
																	DMKIKSLE	PPPLPQPD
																	GPCTQVRRQAMPFK	LQRSALVLL
																	LDKETGKPKGDATVSYED	YVNLPINGNGKQ
																	GDDDMKRTINKAWVESREKQAKGDTEF	SLLEKGLDGAKK
																	EVEQKKKRTFRKFTYR	SKAKFAGRNFRNPLAK
																	SQKILQRSQAQQPQKEAALSS	SYISRTNQL
																	PGLGQGPPTD	PSQNINWVVPEGGGGPAYNGM
																	PPGWEIKID	VTLENRLQNMEVTDA
																	MLMPKKNRIAIYELLF	ARVITEEEKNF
																	TQEQLHQLHSRLIS	APSIHGHDYVKK
																	DGIYVSEKGTVQEADE	EGFSTEERAAPFS
																	PGDSDIIR	LPLAQGIKFQ
																	PEMVGSMVG	ENTQAERSIIGMIDMF
																	LVYKTDQAQDVKKIEKFHSQLMR	KDAVEDLESVGK
																	PDGQFKD	WEAADLGNEERKQKF
																	LDGRGHLLGRLAAIVAKQVLLGRKVVVVR	MIREADVDQDGRVNYEEF
																	PPVDKTYEAALETIQNMSKVVDSLYNKAKKLT	LTKTAGVGRWEVVKKG
																	QVAILLFK	IEIPAEKVF
																	MRNLKLFRTLEFR	ETVHEILCK
																	VYNMSHED	VAQTTALPDEDDDL
																	YILGLKIE	ETNYGIPQR
																	SKVSRDTLYE	ELIDQDARDL
																	PGDNVGFRVKNVSVKDVRRGNVAGDSKND	TLQVTSHDASTNGLINFIKQQREARVQ
																	GPERTIPITREEKPAVTAAPKK	DVAAFNKI
																	CNEFFEGFPDKQPRKK	SLSGTQVDEGVRSAS
																	NAGVIVNNKGEMKGSAITGPVAKE	LLSYNRDSDQLTK
																	SKRGRGGSSGAKFRISLG	SKHVEDVPAFQ
																	DVTPIPSDSTRRKGGRRGRRL	NVITVGPRGPLLVQ
																	KHAVSEGTKAVTKYTSAK	EKPHSEAGTAFIQTQQLHAAMADTFLE
																	GPQVAEGENVFG	YDAELSQ
																	LRRGATELTHEDYMEGILEVQAKKKANLQYYA	PTADDTSAAVTEEMPPLEGDDDTSRMEEHD
																	VTVKDVNQQEFVR	ASQKDFENSMNQVKLLKKD
																	ELCSFSGYKIYPGHGRRYA	DKDYFLFR
																	PAATVDHSQRIC	EETAPAAPAAPAPAEKTPVK
																	RFLARRTNSTFNQVVLKRLFM	GGSFGDNLVT
																	PILEKMQDK	KDSPQTIPTYT
																	MVDREQLVQKARLAEQAERYDD	PLLSGLLD
																	TNTESKESDTKNEVNGTSEDIKSEGDTQSN	SGYDQVLQENSSD
																	TERYYQKQPTIFQNKKRVLLG	TQQLAQATGKPPQ
																	IFVFGFRTHFGGGKTTGFG	GLDWLSNQLRNQK
																	ADQVEEEGEDDKCVTSELLK	PEIQKVKSREREQIKSLNNQF
																	PPRIQVTAEPEAPDGPAGPEARDRLPD	DAARLSQEDPDYGIRDL
																	QIQPDLHTNDECVATYKGVPFEVKGKGVCRAQTMSNSGIK	FRNPLAK
																	ISQDEDESESED	VGGSGGGSFGDNLV
																	AIENKVESKGNSPPSSGEACREEKGLAAED	LQAEEHGGLVR
																	DPDTKEMLK	KQFQGTDSGEEP
																	KLYRFLARRTNSTFNQVVLKRLF	SSATSSFGGLGGGTVR
																	VDHFNRIGKVGNQKRVVG	EAIQNLHSFD
																	TASVNENGLGKRCD	VELLKIE
																	GQWKKGFVLHKSKSEEAHAED	EAKAISEQTGKELL
																	PPAAPPAAPALSAADTKPGTTGSG	PEKETIPDID
																	TAVRHVLLR	VQEGKARKTNPEIQSTLRKRLYLQ
																	RVTSLGKDWHRP	WISKQEYDESGP
																	DGETVEFD	DKTDHLSWEWNLTIKKDWKD
																	IPEKFQHILR	NSDPQFV
																	RKRNEDEDSPNKLYT	DIAVDGEPLGRVSFE
																	ETNENANTPAARLHRFKNKGKD	NVILSMDNNRSLDLDSIIAE
																	EEHTIVVKVLKAQAQSQKAK	EREQGEVRFSAVALCKAA
																	SGQIPGRERRSGPTDDGEEEMEEDTVTNGS	WNNSTFA
																	FTDHLVKTHTRVSVQRTQAPAVATT	AGITETEWTSGSSKGGPLQALT
																	GTASAEGREPSPQCGGSLSEES	DTSTRTHNLEPYFES
																	TSAGIMDHEEARRKHTGGKILG	ACNVLQSSHLEDYPFDAEY
																	VQRLTYRRRLSYNTASNKTRL	EYPDRIMNTF
																	LKFIDTTSKFGHGRFQTMEEKKAFMGPLKKDRIAKEEGA	LVDAVTSSGPILAEEAVLK
																	NDTVTIRTRKFMTNRLLQ	KDSPQTIPTYTDALHVYSTVEG
																	MSYEQLMQLYSARQRRRLNRGLR	YDNEFGYSNRVV
																	DTSRSIIRNVKGPVREGDVLTLLESEREARRL	LNDHFVKLIS
																	PPRFDPNEIKVVYLR	APPSVFAEVPQAQPVLVFKLTADFREDPD
																	SGGPTIEEVD	ADEDYEF
																	LDIQTERAYQKQPTIFQ	ATAAAAAAAAAAVTAAS
																	NICVGESGD	MIREADIDGDGQVNYEEF
																	VKEKTHINIVVIGHVDSG	GKVKVGVNGFGRIGRLVTRAAFNSGKVDIVAINDPFIDL
																	GSEYTCDVEKRSRGQVLFD	GLYEKLKTEL
																	LQVHQTS	MARLTWA
																	LQGPYMVKMLK	IDPEIQKVKSREREQ
																	PNLHVMK	KQSPPKNVVEPKE
																	GPSGKLWR	QQEIDFLT
																	GINISGNFYRNKLKYLA	RQSSATSSFGGLGGG
																	ASSSTVVMQD	VLGGDHSLAIGSISGHARVHPDLG
																	VAIFHKYSGREGD	ILKNPDDPD
																	MKASGTLREYKVVGRCLPTPKCHTPPLYR	DYEDPAFY
																	LAMLSVVHCNSRKDVKPENKQ	PAGDATVASEKESVM
																	ADAFSVED	IIEPSLRQL
																	IEPRNGPAQKLR	WSLRPESL
																	AFPGEPDKELNPKKKIWE	FGDSINESEGIPLKR
																	LIKDDEKEAEEGEDDRD	SVGGSGGGSFGDNLV
																	SGKSTTTGHLIYK	YGRFSSP
																	YWSHPRKFGQGS	PVDLSKWSG
																	GHQQLYWSHPRKFGQGSRSCRVC	LDQLTEEQIAEFK
																	HDARTIRYPD	ILSDPSDDTKGFFDPNTE
																	RGAPLAKVVFRD	IHGGSGGRGVTVSS
																	SWQKKVLDVSNSFAVPFDEDDKDD	EEDVPGQAKDEL
																	PHNHVLYS	DAIPELKASIKKGEDFVKTLK
																	LESTTVGTSV	GGVAAGVAVLDNPYPV
																	YGGSSSSSSYGSGRRF	IIQACRGEQRDPGERVGGD
																	SQILPKIKAIPQLQGYLR	FARMLAQE
																	WDDDNVEDD	MQTQISETNVIL
																	AMQSLKSRGYVK	DAPEEEDHVLVLRKSNFAEALAAHKYLLV
																	ETGKEKLPRYYK	YVTTSTRTYS
																	KGGEQAIKEGGAGGGFG	YKLGSTVTY
																	RLQKRLASSVLR	DWLRVVANSKESYELRYFQINQDEEEEEDED
																	RRRPENPKPQDGKETKAADPPAENSSAPEAEQGGAE	RGTGEAEEEYVGP
																	HFWTAES	PAHLLQDDISSSYTTTTTIT
																	AKSVKIKKNKDNVKFKVR	TIDVFQQQTGG
																	PVEPEVAIHRIR	KIEEIKDF
																	PAIVQSSLG	YRNKYEDEINKRTNAENEF
																	EKEQIVPKPEEEVA	RELFQTPCTDNPTTDE
																	PPAAPPAAPALSAADTKPGTTGSGAG	KSPAVKPAAAPKQPVGGGQKLL
																	DKINLSQKKTSI	GSHSMRYFYT
																	KKLEDGPKFLKS	YDRGVNTFSPEGRL
																	RDPFRDSPLSSRLLD	PIRTVGLGDAISAEGLFYSEVHPHY
																	AGKEGNNPAENGDAKTDQAQKAEGAGDA	VRDMRQTVAVGVIKAVD
																	MGKPQRLY	YPVVSIED
																	GRLWSKAIFAGYKRGLRNQREHTALLK	GALALIYNEALKG
																	LVSKHRAQVIYTRNTKGGDAPAAGED	VTIKKDVDGAYMTKVDLQAKLDNL
																	PNQTEELG	RSFEVEEVETPNS
																	SPPPKTEAASD	MPGGFPGGGAPPSGGASSGPTIEEVD
																	NAAEELKPRNKK	LQPLNVE
																	IGKPIEKGPRAK	VSIFPVEEQQEVPPDT
																	VIGHVDSGKSTTTGHLIYK	PAVGFLQTISPGYSIHTYLWRRQ
																	AILLFKSG	NEFGYSNRVVD
																	DTNLCAIHAKRVTIMPKDIQLARRIRGERA	SQDASDGLQRLHMLQISYFR
																	SQDAEMTNTTEPMDHS	EFTTRSTFSTN
																	DTSRVQPIKLARVTKVLGRTG	RTSGETTQTHTEPTGDSKSIKAF
																	LDEIAKAQVARPGGDTIFGKIIR	NRPIPQWIRMKTG
																	MARLTWASHEKMHEGDEGPGHHHKPGLGEGTP	SSVPGVRLLQDSVD
																	EVELVDID	DDLPVYLARPGTTD
																	PQGVQQAKRELLE	LSLLGDIA
																	HSEEELEHSQDTDADDGALQ	EALPKQSVDGKAPLATGEDDDDEVPDLVENFDEASKNEAN
																	DPQSQMLQ	MDLEGVKKKSLLG
																	PASTGAAKAVGKVIPELNGKLT	QEAAAAAADGPPSADGEDGQD
																	PATGCQKLIEVDDERKLRTFY	STTPVDTSTPATTST
																	PLARDLLHPSLE	TLAEDVTAAL
																	ISGKRSAPGGGSKVPQKKVKLAA	WYDNEFGYSNRVVDLMA
																	KTVETRDGQVINETSQHHDDLE	IFAGKQL
																	PKNQHSQSKLLR	FFDPNTEENL
																	APSTPLLT	STFFPALQGAQTKMSASD
																	PVTPILEGFVILRKNPNYDL	SRYSPEFKD
																	NLQTVNVD	LVTYVPVTTFKNLQTVNVD
																	PYRFKKRTELF	YKVDENGKIS
																	QCWREYAKDIGFIKLD	TPFGKPSDALILGKIKNVD
																	PSASASRKSQEKPREIMDA	DPFNPFELTNH
																	LVAVFDEQD	VFIDKQTNL
																	PDQPPYHLKAFNLR	SPDRPWAKPEDPSLLED
																	GAGKVTKSAQKAQKAK	MVGLDAAGKTTIL
																	QQATQSYGAYPTQPGQGYS	PQYFEFEFEA
																	DMKIKSLEE	SQVQTHISDTNVIL
																	LCKIDREGKPRKVVG	MIREADVDQDG
																	HYLGEFS	PSKIKWGDAGAEYVVESTGVF
																	EDSTYKFF	IVDPVSNLRLPVEEA
																	LAEEPQQQKQEPLGSD	DSPQTIPTYTDALHVYSTVEG
																	KVRKIFVGTKGIPHLVTHDARTIRYPD	YAKDVKFG
																	IEQEKQAGES	SSATSSFGGLGGGS
																	TFYEKRMATEVAADALG	FDIAVDGEPLGRVSFE
																	RFVKWPRYIRLQ	MTKVDLQAKLDNLQQEIDF
																	WGLSVKHNPQKVGKDHTLEDEDVIQIVKK	DNIPRRTTQRIVAPPGGRANITSLG
																	LQKRLASSVLRCGKKKVWL	KYSLEPVAVELKSLLGKDVLFLKD
																	MAPSRNGMVLKPHFHKDWQRRVA	DIAVGTKRGSDELFS
																	AMKQMQEKKNVGKVLLVPGPEKEN	PVEEQQEVPPDT
																	HFGGGKTTGFG	LSLLGDIATDYHKQSHG
																	TAVRHVLLRQGVLGIKVKIMLPWD	DEPGGLTASR
																	DEKKKGPKVTVKVYFDLRIG	VPPPSAPPPK
																	PAHKRLLLDTLQLSK	VNTSTGTNNLEPLLEN
																	AGAPVYMAA	ISIHVGQAGVQIGN
																	EVEPKYYA	SRPETGRPRPKGLEGERPA
																	RKPDSMVTNSSTENEA	APSIHGGSGGRGVTV
																	VLEYLTAE	RYIPTAAAF
																	KATYDKLCK	TRTHNLEPYFES
																	NQDELKALKVILKG	LPNEIDGL
																	PKSPFSVA	PEIVKSPSD
																	AGGGVIPHIHKSLIGKKGQQKTV	PAEGDGAQPEETPRDGD
																	LTNEGIQYLR	EEEEDFGEEAEEEA
																	LPTKETIEQEKRSEIS	NLVEHNGVLE
																	AKKQTPKQRLLG	HELDSASSEVN
																	GPFAPGITEKAPEEKK	NEVAPNGQ
																	SLGKDWHRPCL	PALIRETQEKRFKD
																	TVELQISLK	PDLNNPFKD
																	PMNKLKGQKIVS	YSPEFKD
																	VKLAKAGKNQGDPKKMAPPPKEVEE	SIDFKPSEIEVG
																	MDRPPKLRDEF	AKDIGFIK
																	GTAPDYYIEE	QEFLTAAKKERA
																	ANANRKFLD	GLGGGSVRFGP
																	LKKNWQNVRA	DNNRSLDL
																	PQGYGSTGGYG	KLIKDGLIIRKP
																	SEPVLSDYE	NRVIQRL
																	QVRFVTGNKILRILK	KTPKTPKGPSSVEDIKAK
																	FNPKSSKQCKDVSRLR	APSIHGGTGGRGVSVSS
																	VGIDLGTTYS	AEPPPPPEPARI
																	HRIRVMLYPSRI	PDAARAIVDALPPPCESACTVPTDVDKWFHHQKN
																	YEPPQEEKRAE	SSQLLEPAVEETTKKEVKVSSVTK
																	HNENMVAKVDEVK	AASVYAGAGGSGSRISVS
																	MFSSSAKIVKPNGEKPDEF	RQILKNPDDP
																	SVGDGETVEF	AQVIYTRNTKGGDAPAAGEDA
																	SVEDPVRKVGGGGTAGGDRWE	RNKYEDEINKRTN
																	PHRMGSPAPLLPGDLLGGGSDSI	SAVISLEGKPL
																	SDMQGDGEEQNKEALQ	TYAEKLHRL
																	ALARSGMKIGRIEDVTPIPSDSTRRKGGRRGRRL	ADAPVALVV
																	LYRFLARRTNSTFNQVVLKRLFM	RGILNPSQPGQSSSSSQT
																	LAYPVYAQQRR	LEVQVPED
																	RTLLVADPRRCESKKFGGPGARARYQKSYR	MDQPEAPC
																	IVDVKANKHQIKQAVKKLY	FRVPTANVSVVD
																	DEAQSKRGILT	NAGEDPGLA
																	VYASQETFG	EEKKQPVDLGLLEE
																	KFQHILR	LGTWKSPLGKVKEAVKVAIDAGYRHID
																	RNITIKLGYANAKIYKLDD	IDKVRFLEQQNQVL
																	VKLYRFLARRTNSTFNQVVLKRLF	HDGHDDDVIDIE
																	SVSYLLKDKGEYT	MNEEGWRRAVWEKNMKMIELH
																	EENKKLKAKLAQYEPPQEEKRAE	KDVNFEFPEFQL
																	LSKGVIEEPK	VEKPFAIAKE
																	TGTFSSGGGSVA	EVKAQYEDIAQ
																	YVHNDIF	YAKDVKF
																	LMSLKQTPLSR	YSQFQESDDADEDYGRDSGPPTKKI
																	ELSDLARD	RGGSISVQVNS
																	PDAARAIVD	AAECVLLHTGQKMPLIG
																	IDQNRALVDGPCTQVRRQAMPFK	GNASGTTLLEALD
																	LVADPRRCESKKFGGPGARARYQKSYR	FGYSNRVVDL
																	MPEQTGEK	SVVSVPSQSSASSDK
																	APRKGKEKKEEQVISLGPQVAE	EDVWMVEFYAPWCGHCKNLEPEWAAAASEVKEQTKGKVKLA
																	TNGIYPHKLVF	VSTTYSGVT
																	QLGGPEAAKSDETAAK	PVLQAVTSQTSLPG
																	VDYYEVLGVQRHASPED	HRAQVIYTRNTKGGDAPAAGEDA
																	PSKGPLQSVQVFGRKKTA	AYVGRLSARPKLKAFLASPEYVNLPINGNGKQ
																	VLCQPTGGKARLTEGCSFRRKQH	DQVEVASGLVLCKEGCEAIVDTGTSL
																	EQWGKLTD	PVVSYRETVSEESNVL
																	GKDWHRP	SGYDQVLQENSSDF
																	DTFGQQWK	MQQKLVDQNIFSFY
																	KAKLKKTETQEKNTLPTKETIEQEKRSEIS	ADVFEKKDKNEDKKIDFSEF
																	VMEKPSPLLV	IRYEVIRRC
																	MARLTWASHEKMHE	DMPVDPDNEAYEMPSEEGYQ
																	PYPHKFHVD	IAAFNKI
																	PEVAIHRIR	SATSSFGGLG
																	VVHPLVLLS	KKPKEPQPEQPQP
																	KGLIKLVSKHRAQVIYTRNTKGGD	MNEEGWR
																	EERPQRKAQPAQPADEPAEKADEPMEH	SQATDFGEALVRHDEF
																	AKRTKKVGIVGKY	FLAQEAQL
																	AAAPASVPAQAPKRTQAPTKASE	IIGAPFSKGQPRGGVEEGP
																	EDNAGVIVNNKG	SFEVEEVE
																	RARGMFTAEDLR	EAPEGWQTPKIYLRGK
																	IEGVYARDET	AIVGYKDSPSVW
																	PDTPEEKIREYFGGFG	SLDLDSIIA
																	PRRLFEGNALLRRLVRIGVLDEGKMKLD	LTIGSKLQDA
																	DTGNFGFG	RRIVDGKVVSETNDTKVL
																	SMLRLQKRLAS	TLTFDHSLE
																	PVTKELTHIYR	VDLEPTVIDEVRTGTY
																	RGPGAPASPSASHPQGLDTTPKPH	PFDNSSRPSQVVAETRKRKGLKEGIPALDNFLDKL
																	MLRLQKRLA	DAAVDTSSEITTKDLKEKKEVVEEAENGRDAPANGNAENEENGEQEADNEVD
																	RLLVKLYR	EKLGGSAVISLEGKP
																	AMAEPSPED	EEETAKESTAEKDEL
																	SSAKIVKPNGEKPD	EDKPDMGEIASFD
																	PAPPTQQSSAE	IDPEIQK
																	FEFPEFQ	LSLLGDIATDY
																	PVEPEVAIHRIRIT	VAAFNKI
																	VAIHRIRITLT	MAHGREGFLKGEDGEMVKLENL
																	GPKGFGRGGAESHTFK	SQVQTHISDTNVILSMDNNRSLDL
																	GSGPTIEEVD	RPPPLTPGL
																	LAKIRKAARELLTLDEKD	TLAEDVTA
																	FLARRTNSTFNQVVLK	KEPELLEPIP
																	SGDPVNYYVD	YTLVTYVPVTTFKNLQTVNVDEN
																	ALKRINKELSDLARD	EMKKELDKAQGLQ
																	DLGIKYD	PVANPDGYV
																	FGSLSNLQ	YIKVRAGDNKY
																	AKPRNQGGYGGSSSSSSYGSGR	GEEDTAEKDEL
																	PGSARAYSNSIVR	APSIHGGSGGRGVTVS
																	RIGVITNRERHPGSFD	INNLRRRVDQLKSDQSRL
																	VDVLVSSGEGKAKDAGQRTTIYKRD	DAPDVFTV
																	NPKSSKQAKDVSRMRSVLISLKQAPLVH	MGGEQEEERFDGMLLA
																	PEGNKEEAQVTPDSD	LLLDNNSE
																	EAATGEDASSPPPKTEAASD	SRGPAIGIDLGTTYS
																	QGAGALVHSE	AKDVKFGADARALMLQG
																	PVDLGLLE	MAADGDFKIKCVAFD
																	LSSGFSLEDPQTHANRIYR	AIKNVGKQD
																	GIMDHEEARRKHTGGKILGFFF	RRAMAGLGQPLPQEE
																	PAVEESFRSDRLQ	NLPQLGAN
																	HSPYTFQPNK	TSSFGGLGGGSVRF
																	MAINRWLETHQK	VIYVPLTDKEKQWSRDEL
																	LAKIRKAARELLT	ISGKRSAPGGGSKVPQKKVKLAAD
																	GEVRLNVEEKKTRAAREGD	DVPGGGISSYA
																	KERVAAALENTHLLE	CSSCTSHSSSEHY
																	PVPEAVGGD	LEEQPQVELFVKAGSD
																	VQIGDIVTVG	ANVGWNNSTFA
																	PVTTMRAVRREKDQFKMPRD	AGTRLQAFF
																	YPHSRLFD	EIPYKGKDL
																	VGECRPLSKTVRFNVLKVTKAAGTKKQFQKF	TSASYTMI
																	LFVEQVASKGTGLNPNAKVWQ	EEKTNETYGKLE
																	RGAPVNISSSDLTGRQDTSRMSTSQNSIPFEHHGK	ATLKMSVQPTVSLGGF
																	PANQMVKCD	NGMLKYS
																	MEDLDRNKDQEVN	NPLDPVLAKVAGD
																	GILKRPPDEQRLYK	LQEAMFE
																	GKVKVGVNGFGRIGRLV	AGPPNYPFSDEY
																	ELEAAHH	DRQPVTVA
																	SAKEQIKWSLLR	RFITAIVVASEKV
																	FNDFEDL	EKLGGSAVISLE
																	AREKTHINIVVIGHVDSGKSTTTGHLIYKCG	AREKTHINIVVIGHVD
																	LLEEDDE	NPAEFHDSSDHHTF
																	FGGPGGFSFE	MDSKYQCVKLND
																	PHNHVLYSNRSAAYAKKGDYQ	GGGSFGDNLV
																	IRQSISKALVA	ENAKTGQATVASGIPAGWMGLD
																	ADPRRCESKKFGGPGARARYQKSYR	LMNPANDGGQWDMLVN
																	PGHLQEGF	RNKYEDEINKRTNAENE
																	PYNPVLPTNRASAYFRLK	KAKKDDTDDEIAKYD
																	DPGDSDIIR	KKAEAGAGSATEFQFRGRCGRGRGEPPQ
																	KNVPNLHVMK	GKKEELQKSLNILTAFQKKGAEKEEL
																	ERNNCLADSRALSASHTDLAH	AIVEALNGKEVAAQVKAPLVLKD
																	LLEAVPKTGDEKDVSV	GALEAGAAPAG
																	PPLESEDED	EMADCCAKQEPERNECF
																	LRDNSTMGY	EEEITALRSQV
																	LKTHGLLV	PVQEAWAE
																	ERDPSKIKWGDAGAEYVVESTGVFT	IFPVEEQQEVPPDT
																	PKPQDGKETKAADPPAENSSAPEAEQGGAE	EEKDNIQPTTE
																	PCIQQQYGTPAPSPGPRDHLASD	NGDADLSGMTGSRGLVL
																	AASVEKVLDQKEHRLD	FLFRDGDILGKYVD
																	QVIYTRNTKGGDAPAAGEDA	VEDLESVGKGA
[truncated: 1,784 more rows]

## Sheet: H460_2B vs CACO-2_2B vs MDA_2B
Proteins									Peptides									De novo only peptides
1196 elements included exclusively in "H460_2B":	429 elements included exclusively in "CACO-2_2B":	964 elements included exclusively in "MDA-MB-231_2B":	187 common elements in "H460_2B" and "CACO-2_2B":	351 common elements in "CACO-2_2B" and "MDA-MB-231_2B":	382 common elements in "H460_2B" and "MDA-MB-231_2B":	526 common elements in "H460_2B", "CACO-2_2B" and "MDA-MB-231_2B":			5298 elements included exclusively in "H460_2B":	3185 elements included exclusively in "CACO-2_2B":	5421 elements included exclusively in "MDA-MB-231_2B":	422 common elements in "H460_2B" and "CACO-2_2B":	1467 common elements in "CACO-2_2B" and "MDA-MB-231_2B":	314 common elements in "H460_2B" and "MDA-MB-231_2B":	1008 common elements in "H460_2B", "CACO-2_2B" and "MDA-MB-231_2B":			721 elements included exclusively in "H460_2B":	455 elements included exclusively in "CACO-2_2B":	782 elements included exclusively in "MDA-MB-231_2B":	21 common elements in "H460_2B" and "CACO-2_2B":	23 common elements in "CACO-2_2B" and "MDA-MB-231_2B":	22 common elements in "H460_2B" and "MDA-MB-231_2B":	26 common elements in "H460_2B", "CACO-2_2B" and "MDA-MB-231_2B":
CPSM_HUMAN	POTEE_HUMAN	DMKN_HUMAN	HLAH_HUMAN	FA98B_HUMAN	EF1A1_HUMAN	HLAA_HUMAN			AKDVKFGADARALMLQGVDLLADAVAVTMGPKGRTVIIEQSWGSPKVTKD	SQASKATPKLDSSPSVSSTLAAKDD	AAAAAAAAAPAAAATAPTTAATTAATAAQ	SHYEEGPGKNLPFSVENKWSLLAKMCL	VLSPADKTNVKAAWGKVGAHAGEYGAEALERMF	MGGMGGGMGGGMF	AAAQEADGARSAVVAAGGGSSGQVTSNGSIGRD			PCVKKK	LQQAADQYLYVDK	SHAEDLKKV	DVVHAGNLNFKWD	ELGVPLKVLHE	LSVMTQTPKFLL	SLVMTQTPKFLL
SYUA_HUMAN	EF1A3_HUMAN	5NTD_HUMAN	MAP7_HUMAN	HBB_HUMAN	LAMC1_HUMAN	CH60_HUMAN			TLTFDHSLEAQWTKWKAMHNRLYG	LVTLAAHLPAEFTPAVHASLDKFL	AAAAAAAAPAAAATAPTTAATTAATAAQ	GEQHEDLNEVAKLFNIHED	AAHLPAEFTPAVHASLDKFL	PVQPAVLQVHQTS	PGDSDIIRSMPEQTGEK			KYMKEKLLF	LAQSAPQVVLK	FLLQHLPLV	PLAKDLL	LSMGMVLKL	QPVMTQTPKFLL	HSFFLSKL
NCOA7_HUMAN	POTEF_HUMAN	TBB6_HUMAN	AT1B3_HUMAN	MYH10_HUMAN	MOT4_HUMAN	HNRPU_HUMAN			PDNEAYEMPSEEGYQDYEPEA	PWAGLEPVSVVDISQQYSNTQTFTGKKGR	AAAAAAAPAAAATAPTTAATTAATAAQ	GARSAVVAAGGGSSGQVTSNGSIGRD	VHLTPEEKSAVTALWGKVNVD	GGAVVDEGPTGVKAPD	VTYVPVTTFKNLQTVNVDEN			VYYKLPALW	ELGVPLKVLHEAE	FLSEPLLL	RLNSWTDQDSSR	VLQLVKK	LNVKWKLD	PQVMTQTPKFLL
CATL1_HUMAN	VILI_HUMAN	ITA2_HUMAN	RS3_HUMAN	MRP_HUMAN	IPO7_HUMAN	RS17_HUMAN			NYINQGVSHALTW	AIVEALNGKEVAAQVKAPLVLKD	AAAAAAPAAAATAPTTAATTAATAAQ	DAYMAQTDPETND	VLSPADKTNVKAAWGKVGAHAGEYGAEAL	MGAMGGMGGGMGGGMF	PGMGAMGGMGGGMGGGMF			VVVDVSEDD	ELGVPLKVLHEAEG	LALGKLVSKL	LYKVGEY	SCVFPHFDLSHGS	VYGSVSNADLMDFK	TELNYKNTEPVLDSDGSY
K1C19_HUMAN	SRC8_HUMAN	H2B1H_HUMAN	RS5_HUMAN	K1C9_HUMAN	ITB1_HUMAN	CLPT1_HUMAN			VGGPISSGSSASSVTVTR	SQGYNQWQQGQFWGQKPWSQHYHQGY	AAAAAFSLC	HLDAELDAYMAQTDPETND	EEVDGKADGAEAKPAE	KDPGMGAMGGMGGGMGGGMF	PGMGAMGGMGGGMGGGM			LFLKKHFLF	SDEHDVTVKYYGKA	PDLYLHL	VGYLLSHL	KMVFFLHMV	VMTQTPKF	TGYKLPEL
MPCP_HUMAN	MYH14_HUMAN	TTC1_HUMAN	PHB_HUMAN	PSPC1_HUMAN	YMEL1_HUMAN	RS19_HUMAN			GGPISSGSSASSVTVTR	PSRKEEHLSIEDFTQAFGMTPAAFSALPRWKQQNLKKEKGLF	AAAAAIVFL	PEDSDVFEEDTHL	PYGGGGGGGGGGGGGGGYR	PLGTEGGLDASNTER	PDTKEMLKLLDFGSLSNLQVTQPTVGMNFKTPRGPV			MFLGSHLSW	KNGVPLKVLHEAE	PDYLLHL	VSLTVPKV	PDFLEKL	EFLLPKL	TWLNYKNTEPVLDSD
CAD11_HUMAN	ACTC_HUMAN	EGFR_HUMAN	RL24_HUMAN	ECHA_HUMAN	EPCR_HUMAN	B2MG_HUMAN			TFDHSLEAQWTKWKAMHNRLYG	YKNQSQGYNQWQQGQFWGQKPWSQHYHQGY	AAAAAPAAAATAPTTAATTAATAAQ	GHLDAELDAYMAQTDPETND	TYFPHFDLSHGSAQVK	PLSLLDPLWTLNKT	GQFWGQKPWSQHYHQGYY			LGQQAVSASGKWLD	LLLAAPAEA	FLLAALAALHL	SLVMTQTPKF	SLSEKTVLL	LVEFYSK	NSSFVLPKL
AT5EL_HUMAN	ACTA_HUMAN	BCL7C_HUMAN	IF5AL_HUMAN	GTR1_HUMAN	ACTS_HUMAN	FUS_HUMAN			LSVKAQTAHIVLED	WGQKPWSQHYHQGY	AAAAPAAAATAPTTAATTAATAAQ	GYSNRVVDLMAHMASKE	VLSPADKTNVKAAWGKVGAHAGEY	EKDPGMGAMGGMGGGMGGGMF	AELDAYMAQTDPETND			NYQGHFHLF	LQQAADQYLYVDLE	PEHLKKL	RLNSWTDQD	YLLASKY	LSNVTNQTD	SYGTAVTHL
IF4A1_HUMAN	ML12B_HUMAN	TBB8_HUMAN	VA0D1_HUMAN	DRG1_HUMAN	CAVN2_HUMAN	ACTB_HUMAN			SQDASDGLQRLHMLQ	KDPGMGAMGGMGGGMGGGM	AAAAVALGEVLG	LDAYMAQTDPETND	GSHSMRYFFTSVSRPG	MGGGMGGGMF	SSDSAQGSDVSLTACKV			SAVNLLAKK	KSSSSLSHV	PELLPLK	QPVMTQTPKFLLVSAGD	VGSFLARPV	PPPPPPYK	SPLVKSFNRNEC
LAP2A_HUMAN	CAD17_HUMAN	S4A7_HUMAN	MO4L1_HUMAN	GILT_HUMAN	FLNB_HUMAN	CHTOP_HUMAN			EIVHLQAGQCGNQIGAKFWEVISDEHGID	FLAELAYDLDVDDAPGNSQQATPK	AAADGPPSADGEDGQD	SQLPLGQERQENTGSLGSD	DPYGGGGGGGGGGGGGGGYR	GGAVVDEGPTGVKAPDG	APRKGKEKKEEQVISLGPQVAEGENVFGVCHIF			PPLVTKV	KSFLLKKL	PKDLAKL	KAFAKALL	LQTVAYFYD	SYNRLKSLL	HSFQLAKV
FADS2_HUMAN	HBD_HUMAN	RLA0_HUMAN	PTCD1_HUMAN	STT3A_HUMAN	METK2_HUMAN	HSP7C_HUMAN			EIVHIQAGQCGNQIGAKFWEVISDEHGID	FWGQKPWSQHYHQGY	AAADVLEFV	SVEGEGEEEGEEY	KKGNFNYIEFTRILKHGAKDKDD	DFGEVLNSAANASATTTEPLPEKTQESL	MREIVHLQAGQCGNQIGAKFWEVISDEHGID			LYLPTELLKTF	GAAVSLVSHV	PELKLYL	FPELTHL	FLFAGDFLRAQ	TSTSPLVKSFNRNEC	PLVKSFNRNEC
RL23_HUMAN	ARC1B_HUMAN	T22D1_HUMAN	WDR1_HUMAN	RL12_HUMAN	BASP1_HUMAN	DYHC1_HUMAN			GWYDEEHPLVF	AEKKEMKTITGKTFSSR	AAAEIYEEF	AVLLGKTPSTMENDSSNLD	HSLLPASNLAGKEAR	GPAGDATVASEKESVM	MREIVHIQAGQCGNQIGAKFWEVISDEHGID			DADPVHRLL	EAVMTKTPKFL	PELLPKL	PSDALRL	PVNFLK	PQVMTQTPKFLLVSAG	EYFGEHF
ADT2_HUMAN	RBP56_HUMAN	PSD13_HUMAN	CP51A_HUMAN	P20D2_HUMAN	BTF3_HUMAN	ATP5J_HUMAN			PGPEPAGTPSPSGEADGD	GSLDLGGDSAGRSGAGLEQEAAAG	AAAGSPVFL	PYNVLAPKGASGTRED	GSDEEVDGKADGAEAKPAE	ITEESDAVLVDKSDSD	ASSDSAQGSDVSLTACKV			SYLEHLFEL	LSVMTQTLATSLL	LPLDFEHFL	AGFKATAL	AHYDLR	STYSMSSTLTLTKD	NLVMTQSPKSM
OLM2A_HUMAN	APOB_HUMAN	MCM5_HUMAN	RL14_HUMAN	NHP2_HUMAN	IMA1_HUMAN	TBB5_HUMAN			HTINGHNAEVR	GEPRFIAVGYVDDTQFVRFDSDAASPR	AAAPAAAATAPTTAATTAATAAQ	DIAALVVDNGSGMCKAGFAGDD	PESGPTPASAEQNE	LDELSEKQVYDAHTKEIDLVNRD	SDSAQGSDVSLTACKV			EYVGADLYKL	KAADLVSHV	LCALNYKNTEPVLDSDGSY	LDNMSLHD	PALVHL	ESLLACKA	ELWVDKY
RS27A_HUMAN	GPC3_HUMAN	DSC1_HUMAN	FIP1_HUMAN	RS25_HUMAN	PTPRJ_HUMAN	ACTG_HUMAN			KSTYSPLPDDYNCNVEL	VDISQQYSNTQTFTGKKGR	AAAPAGTTF	VAYWRQAGLSYIRYSQ	PQATEPSTPSGPESGPTPASAEQNE	PAASAEEPKPVEAPAANSDQTVTVKE	PAAVTESKEGTEASASKGLEKKEK			HLVSLEVER	NCAPGPKGHCH	QTEAMGGMGGGMGGGMF	LELKDLHNL	LELLKKV	KSYMAVRL	PPPPPPCL
PAI2_HUMAN	DYL2_HUMAN	COF1_HUMAN	CNNM3_HUMAN	S39AE_HUMAN	TUSC3_HUMAN	TCPD_HUMAN			HTFEVTGQETVAQIK	GPSPEPEGSPPAHPQ	AAAPGEEAAAGEEGAAGGD	GEENGAAGAADSGPMEEEE	GYGGGGGYGGSSF	PEAVKPDDWDEDAPAKIPD	IDGDGQVNYEEFVQMMTAK			KQMLLYHYL	KLLDPLFKV	ELLLRKL	EYPADDY	LLLEVSEEL	KAFLMQKF	QPVMTQTPKFL
HS71L_HUMAN	EPCAM_HUMAN	SSXT_HUMAN	CMC2_HUMAN	RT02_HUMAN	XCT_HUMAN	HLAB_HUMAN			SATSSFGGLGGGSVR	GQKPWSQHYHQGY	AAAQEADGARQAVVAAGGGSSGQVTSNGSIGRD	ELDAYMAQTDPETND	THETGTTHTATTVTSNMSSNQD	AMGGMGGGMGGGMF	SAQGSDVSLTACKV			TWLNYKGSAEPVLDSD	PFVVRP	LDKYLKL	LAYVDHM	FLLDLATHL	LAFLAHPKL	VLNSWTDQD
ADT3_HUMAN	H2B1C_HUMAN	PDS5A_HUMAN	NU188_HUMAN	SPF45_HUMAN	UBE4B_HUMAN	TBB4B_HUMAN			EAAPGPRVLGFCLEEDGAAGAGWVR	YNQWQQGQFWGQKPWSQHYHQGY	AAASATQTIAAAQHATSTPK	DAELDAYMAQTDPETND	PPTSPSSPSQMMPHVQTHF	TGENPIYKSAVTTVVNPKYEGK	AASSDSAQGSDVSLTACKV			VLNSSVTDQDSKD	MVLNYELTEPVLD	LRLEVDLRL	KSLLKLLV	LAAQVALTKMNP	LSASGAMAQHEQLL	GYDLVPETNKYNLPD
RS4Y1_HUMAN	ARPC2_HUMAN	SYK_HUMAN	HNRPF_HUMAN	RU2A_HUMAN	DDX24_HUMAN	RL30_HUMAN			GSHSMRYFYTSVSRPGR	SGPSPEPEGSPPAHPQ	AAASESLFVSNHAY	MSSGAHGEEGSARMWKTLTFF	HSLLPASNLAGKEARG	ISWYDNEFGYSNRVVDL	EAAAAAADGPPAADGEDGQD			HSALLTTLK	KNGVPLKVLHEA	ETLNYKNTEPVLDSDGSY	EAHLEWMVVRN	YGDLVPETNKYNLPD	LLLPTGSTEN	EYMLPHL
DEGS1_HUMAN	ARP5L_HUMAN	VAMP3_HUMAN	RS23_HUMAN	EIF3D_HUMAN	PLXB2_HUMAN	HS71B_HUMAN			IYNPTTGEF	MWKAEAGHAVSIAQDDAGADDWETD	AAASVTSWF	ALKTEFKANAEKTSGSNVKIVKVKKE	MAEHDVTVKYYGKA	VLLESEQFLTELTRL	FWEASSRGGGAFSGGED			MTFSPKMLK	VEGPVGTDF	FPGKLEV	EHTLLLV	LPKLPQL	VMTQSPKSM	PKFLLVSAGD
EF1A2_HUMAN	VTNC_HUMAN	GELS_HUMAN	DHCR7_HUMAN	RU17_HUMAN	TCPE_HUMAN	GRP75_HUMAN			PDTKEMLKLLDFGSLSNLQVTEPTVGMNFKTPRGPV	GSLDLGGDSAGRSGAGLEQEAAAGG	AAATAPTTAATTAATAAQ	TGYGGYEEY	SNTGSESNSATVEEPPTDPIPEDEKKE	AKDVKFGADARALML	PSSLGQPDGGGGGGGGGGGVGAAGED			LYVGEKNVKL	LQVGGHKLQVYDKHPPE	MALLR	LCALYKLL	LSSEKTVLL	VPPPPPYK	NLVMTQSPKSMSM
MYCT_HUMAN	ILEU_HUMAN	APOL1_HUMAN	AIFM1_HUMAN	BCL7B_HUMAN	BMS1_HUMAN	TBA1B_HUMAN			IYFKGSWVNKF	LVVDNGSGMCKAGFAGD	AAAWPLLL	SSNSYAIKKKDELERVAKSNR	HSLLPASNLAGKEARGWG	AAAQEADGARSAVVAAGG	PGVTVKDVNQQEFVRALAAF			DTMAYVKSVLKGK	SLMGMVLKL	DPSVFHV		HGYLATYL	ALRAGPY	PPPPPCL
EIF3I_HUMAN	RSMN_HUMAN	MACF1_HUMAN	ALG9_HUMAN	GALT2_HUMAN	D19L1_HUMAN	THOC4_HUMAN			EYPDRIMNTF	RGAAKEAAGKSSGPTSL	AACSDSAQGSDVSLTA	DVFRDPALKR	PQYQTWEEFSRAAEKL	AVFPSIVGRPR	LDFGSLSNLQVTQPTVGMNFKTPRGPV			VYLGGGLKL	LEVQYLTKL	VEEKYLSKV		QPPPPPKY		NLVMTQSPK
CLU_HUMAN	ARPC5_HUMAN	PTH2_HUMAN	ELOB_HUMAN	CSTFT_HUMAN	FRMD6_HUMAN	ATP5E_HUMAN			SYTLEQGPGDLQGPPIISR	PAEEGRGETAKVKVEADQ	AADGPPAADGEDGQD	VRMNVLADALKSINNAEKR	HSLLPASNLAGKEARGWGG	SAGDDFDLGDAVVDGENDD	ASEAIKGAVVGIDLGTTNS			KGYLFFKL	LNASFLEEV	KEFPEVLKY				SGFKVATF
PRLD1_HUMAN	FIBG_HUMAN	CNN3_HUMAN	SMN_HUMAN	RAMAC_HUMAN	EXT2_HUMAN	TBB2B_HUMAN			NVAEVDKVTGR	AEHDVTVKYYGKA	AADPSVVDL	MRQTVAVGVIKAVDKKAAGAGKVTKSAQKAQKA	IAALVVDNGSGM	MTADETRNLQNVDMKIGV	SSGAHGEEGSARMWKTLTFF			LAQSAPQVVKL	YADDTFVHV	FLYFEF				VPPPPPKY
UBIM_HUMAN	CNOT7_HUMAN	PEBB_HUMAN	RIR1_HUMAN	EP300_HUMAN	PTMA_HUMAN	TXND5_HUMAN			KYLDEDTIYHL	MWKLSAGHAVSIAQDDAGADDWETD	AADPSVVNL	TYDPETQEF	SMRYFFTSVSRPGR	APVGVEKKLLLGPNG	LAAQEADGARSAVVAAGGGSSGQVTSNGSIGRD			EVAGLKKQFYK	KGLAALFK	LPALVHL				PPPPPPKY
AHR_HUMAN	LMO7_HUMAN	QSER1_HUMAN	HS105_HUMAN	FOXA2_HUMAN	WDR36_HUMAN	HS90A_HUMAN			YYFEGIKQTF	PSSGLGVTKQDLGPVPM	AADQAGKEVEKL	VAYWRQAGLSYIRYSQIC	SDEEVDGKADGAEAKPAE	EEKDPGMGAMGGMGGGMGGGMF	VTVAPPGARQGQQQAGGD			FELPTTSKF	LYHSMLVEPLSCHAWNKD	YLLGKLAKM
FOXC1_HUMAN	HG2A_HUMAN	H2A1_HUMAN	U5S1_HUMAN	VATG1_HUMAN	DPOLA_HUMAN	EWS_HUMAN			GSHSMRYFYTSVSRPG	STFQQMWISKQEYDESGPSIVHRKCF	AAEDDEDDDVDTKKQKTDEDD	TYLPAGQSV	PTDDGEEEMEEDTVTNGS	AKDVKFGADARALM	GLEDEQKMLTESGD			TYQDLQNPV	LAQSAPQVVLKSTTQD	EEYLHL
PSB7_HUMAN	GATA6_HUMAN	CKLF6_HUMAN	CTND1_HUMAN	SDF2_HUMAN	ANDR_HUMAN	RL38_HUMAN			DHSLEAQWTKWKAMHNRLYG	AAAAADGPPAADGEDGQD	AAEEKEEAREKMLA	YYDKHFTEF	TVADLDEQDEETVTAGGKEDED	LAAKDTHEDHDTSTENTDESNHD	PTFKFEDPKFEVIEKPQA			VYSLVPESW	LGLTGAVHLL	LLLELRLLL
RM42_HUMAN	OAT_HUMAN	DSG2_HUMAN	RL35_HUMAN	RL10A_HUMAN	RIR2_HUMAN	RL27_HUMAN			EVVEFLKNPQK	GDPYGGGGGGGGGGGGGGGYR	AAEKPVEAAVVAAAVPSSGSGVGGGGTAG	GQGHAMIVEAYPK	RGDSVIVVLRNPLIAGK	YLLYYTEFTPTEKD	PGVTVKDVNQQEFVRALA			EVALVSAATK	DGDNKYVALKDD	FLFSDPATA
MRP3_HUMAN	H2A1D_HUMAN	BLMH_HUMAN	SARAF_HUMAN	PRS7_HUMAN	RBBP7_HUMAN	CALM3_HUMAN			GELPVEDDIDLSDVELDDLGKDEL	GSLDLGGDSAGRSGAGLEQEAAAGGD	AAFAYTVKY	GDQMELGEENGAAGAAD	PYGGGGGGGGGGGGGGGY	TWQRDGEDQTQDTEL	FWGQKPWSQHYHQGYY			LPCQAQEKV	KSLVLVLK	FLLEHLPLV
AK1C1_HUMAN	RS24_HUMAN	CDCP1_HUMAN	RT07_HUMAN	SIK2_HUMAN	MYOF_HUMAN	CALX_HUMAN			ALAQEADGARSAVVAAGGGSSGQVTSNGSIGRD	YGDPYGGGGGGGGGGGGGGGYR	AAFPMASSF	PLPQVDGVQTQQTAEVI	AAHLPAEFTPAVHASLDKFLASVSTVL	PLEMHMDMDGDYPIDTYSDGLRPPYPTADHML	MEKMLQPCGPPADKPEEN			LPPLVTKV	ELGVPLKVLHEA	HALLR
TBXT_HUMAN	F174B_HUMAN	RFTN1_HUMAN	MINT_HUMAN	PEG10_HUMAN	DOCK5_HUMAN	COX7C_HUMAN			ETFSGVYKKL	PAYHSSLMDPDTKLIGNMALLPIR	AAGPGGAGSAAAHV	WQQGQFWGQKPWSQHYHQGYY	LVTLAAHLPAEFTPAVHASLDKFLASVSTVLTSKYR	VVVTEIPKEEKDPGMGAMGGMGGGMGGGMF	GPGGGPGGSHMGGNYGDD			FYSLEFKQF	PEDVLRNAFACDE	PVFTLKL
OAS1_HUMAN	TIM14_HUMAN	RLA1_HUMAN	UBR3_HUMAN	S10AA_HUMAN	CD99_HUMAN	TPD54_HUMAN			ASGGGVPTDEEQATGLEREIMLAAKKGLDPYNVLAPKGASGTRED	GAGDGSDEEVDGKADGAEAKPAE	AAGPTGMFF	GEENGAAGAADSGPMEEEEAASED	TEPSTPSGPESGPTPASAEQNE	SAMTEEAAVAIKAMAK	DSAQGSDVSLTACKV			LRFGCATTSKL	LLASAPSEA	KLLDTLDKL
EDEM1_HUMAN	APOA1_HUMAN	RPC1_HUMAN	PPT1_HUMAN	IGF2_HUMAN	CENPF_HUMAN	HS90B_HUMAN			TVFFDIAVDGEPLGR	GAMGGMGGGMGGGM	AAGQAGNEAGRFG	PEVAECFDE	RDGELPVEDDIDLSDVELDDLGKDEL	NHVTLSQPKIVKWDRDM	PELAVQKVVVHPLVL			TYLPEPFKL	TELNYELTE	QAVSLVSHV
AK1C3_HUMAN	ZN219_HUMAN	ACTN1_HUMAN	TS101_HUMAN	NOP58_HUMAN	MTREX_HUMAN	QCR6L_HUMAN			LPYNWIGTGHVVY	STVLARGPASVPSVGKAVATAAQAQTG	AAGQAGNEAGRFGQG	SSQIKQEPDPTW	PAYHSSLMDPDTKLIG	DVKFGADARALMLQGVDL	PPQRTAGVKVETTEDLVAKLKEIGRI			DVSHTVVLR	LAQSAPQVVLKSTTKD	FVVPETNKYNLPD
NAMPT_HUMAN	PHGR1_HUMAN	ERBIN_HUMAN	TBG1_HUMAN	PRP6_HUMAN	TRXR1_HUMAN	TPD52_HUMAN			KYNDTFWKEF	PAAFSALPRWKQQNLKKEKGLF	AAGQAGNEAGRFGQGAHH	GEENGAAGAADSGPMEEE	DGSDEEVDGKADGAEAKPAE	GEDENNTWNGNSTQQM	YNQWQQGQFWGQKPWSQHYHQGYY			TELNYNKTEPVLDSDG	LAAQVALTKDNL	LDFCYHL
H4_HUMAN	MCP_HUMAN	DUT_HUMAN	INCE_HUMAN	H14_HUMAN	DNMT1_HUMAN	RL31_HUMAN			MVLGGCPVSY	SAYGTQPAYPAYGQQPAATAPTRPQD	AAGQAGNEAGRFGQGAHHGL	NASATTTEPLPEKTQESL	SESNSATVEEPPTDPIPEDEKKE	EAATHSPMMQVASGNGDRD	PGVTVKDVNQQEFVRAL			HALNVLVLK	VYGSVSNADLMDKF	MLMDKLLHL
UBE3C_HUMAN	NOMO3_HUMAN	ENPP1_HUMAN	UGGG2_HUMAN	ANM3_HUMAN	NPA1P_HUMAN	CX6A1_HUMAN			STRDIVPFSELGTTPSGGGFFQG	YASSSVQDFSRPPPQLVSTSN	AAGQAGNEAGRFGQGVH	VMKPQDSGSSANEQAVQ	GEPRFIAVGYVDDTQFVRFD	PAAATASSPSTPD	QAASSDSAQGSDVSLTACKV			VDAKVVKV	SGYTAGAEY	KVLDLLEHL
ADA15_HUMAN	DJB11_HUMAN	PVR_HUMAN	ARP3_HUMAN	KINH_HUMAN	PARP4_HUMAN	RS14_HUMAN			TPASSSIDKAVQL	YEEVGADSADGEDEGEEY	AAGQAGNEAGRFGQGVHH	AAAQEADGARSAVVAAGGGSSGQVTSDGSIGRD	DINSGAVECPAS	PVQPAVLQVHQT	VNKGQGSVSASVTEGQQNEQ			GVLNSWTDQDSKD	PDSAPAMADKMD	LVPDLTKR
NDUB3_HUMAN	RCOR1_HUMAN	TF_HUMAN	KLH13_HUMAN	THIL_HUMAN	PRKDC_HUMAN	RL40_HUMAN			LVAEKVTVITK	KGDSGVDTQNSEGNADEED	AAGQAGNEAGRFGQGVHHGL	AYMSKTKGHLDAELDAYMAQTDPETND	EQDEETVTAGGKEDED	PCTEESEEQQAQLAAGGH	GEEQNKEALQDVEDENQ			KYSWLLHDL	LLSENKVEE	FSSRVHEEF
CHLE_HUMAN	OCLN_HUMAN	ASNS_HUMAN	LAMA1_HUMAN	MYRF_HUMAN	FPPS_HUMAN	RL23A_HUMAN			EIASFDKAKLK	GAGPVGGQGPRGMGPGTPAG	AAGTVFTTVE	IPGVRFKVVKVANVSLLALYKGKKERPRS	HSMRYFFTSVSRPGR	PVEAPAANSDQTVTVKE	PPSAKAAIDWFDGKEFSG			LYLKNTSKF	ALLDDKSALKL	FPPSLLNEL
H2B2E_HUMAN	RB8NL_HUMAN	DHX15_HUMAN	COX6C_HUMAN	WASF1_HUMAN	MUC18_HUMAN	G3P_HUMAN			SAFKADPKISKR	HSLLPASNLAGKEARGW	AAIATIKTY	PSPEIEGDLQPATHGSRFYFWTK	VTLAAHLPAEFTPAVHASLDKFLASVSTVLTSKYR	DSYVGDEAQSKR	PEWSSETDALVGSRLSHS			LYLRVQLKL	SLSVSNLVKL	CSSDLVPETNKYNLPD
EIF3E_HUMAN	GSLG1_HUMAN	RBM8A_HUMAN	HLAG_HUMAN	SMRD1_HUMAN	NOMO2_HUMAN	PRP8_HUMAN			PGMGAMGGMGGGM	STVLARGPASVPSVGKAVATAAQAQTGPEED	AAIGEATRL	DLDRIAGQVAAANKKH	DTESKTSDVNETQPPQSE	YAFGGGCEL	PKFEVIEKPQA			TDALNYKNTEPVLDSDGSY	MPPPPPYQ	DKVDYKNTEPVLDSDGSY
MLEC_HUMAN	TENS1_HUMAN	BT3L4_HUMAN	AT5G1_HUMAN	CDK12_HUMAN	OPA1_HUMAN	YBOX1_HUMAN			ETYEEIYKSTK	GQFWGQKPWSQHYHQGY	AAIGLVIYY	GKPEPPAMPQPVPTA	PSPEEDEGIQKASPLTHSPPDEL	SQDASDGLQRLHMLQISYFRD	LVVDNGSGMCKAGFAGDD			SYFPKLLTE	ALHAPGAHL	DVVTATTKVPELRD
PTGR1_HUMAN	ESS2_HUMAN	DCP1A_HUMAN	TIA1_HUMAN	FOXP4_HUMAN	DHX8_HUMAN	NONO_HUMAN			TTFDLGGHVQAR	QFWGQKPWSQHYHQGY	AAIWFRTYL	EVIPVTSTTNKITAED	SRSGGGGGGGLGSGGSIRSSY	PSEGLMNVLKKIYEDGDDDMKRTINKAWVESREKQAKGDTEF	RKGGSYSQAASSDSAQGSDVSLTACKV			DASKLLKV	VALVMTALLLVPP	LLVELHLHL
RUVB1_HUMAN	PARK7_HUMAN	TGBR3_HUMAN	GLYC_HUMAN	PSA3_HUMAN	RHBD2_HUMAN	RS7_HUMAN			TYMGHTGAVW	GKGRELPTAFDYVEFTRSLFVN	AAKDTHEDHDTETENTDESNHD	AYMAQTDPETND	AVSEGTKAVTKYTSSK	PLENLEEEGLPKNPD	PAGVPMSTYLKMF			LPVDFLARE	LAQSAPQVVLKST	LTPPPTEEL
PPIA_HUMAN	CP087_HUMAN	SPNXC_HUMAN	RS13_HUMAN	SYMPK_HUMAN	CSN1_HUMAN	AAAT_HUMAN			KYKGIFNGF	HTLEDEDVIQIVKK	AALEKDYEEVGADSADGEDEGEEY	HYDPTINKW	ERHPGSFDVVHVK	FNLDTREDNVIRKYGD	PENVAPRSGATAGAAGG			VMKVTTHTL	LSLFRSEL	AEFPLDPKL
MTA70_HUMAN	CC085_HUMAN	BTG1_HUMAN	ARF1_HUMAN	EIF3F_HUMAN	ITA6_HUMAN	RL6_HUMAN			VYISEHEHF	PAYHSSLMDPDTKLIGNM	AALPKATIL	AKRTKKVGIVGKYG	ATEPSTPSGPESGPTPASAEQNE	AAAQEADGARSAVVAAGGG	GEPRFIAVGYVDDTQFVRFDSD			LFLTSGNHLRL	KTSSPPPPP	MLMDKLLLH
S39A8_HUMAN	MTND_HUMAN	NUDC_HUMAN	CSTF2_HUMAN	RBMX_HUMAN	FKB10_HUMAN	EF2_HUMAN			SWFKESDPSKLQF	GSLDLGGDSAGRSGAGLEQEAA	AALPNVYEV	VGVDSVEGEGEEEGEEY	AGDGSDEEVDGKADGAEAKPAE	FWEASSRGGGAFSGG	PGHLQEGFGCVVTNRFDQL			EYLPKWEEF	NQLGADNGHRND	YPYLFHV
RGS2_HUMAN	CNTP2_HUMAN	PGBM_HUMAN	TRI16_HUMAN	ZO1_HUMAN	TCPG_HUMAN	ROA1_HUMAN			DVFDPHGTLSGGAR	PVISKRLSSSSATL	AAPAAAATAPTTAATTAATAAQ	NQLDAYMSKTKGHLDAELDAYMAQTDPETND	LVIDNGSGMCKAGFAGD	GGAVVDEGPTG	GFGAQGPKGGSGSGPTIEEVD			KSFNLSHV	FLELKLPPV	LLFDKPLL
UCK2_HUMAN	SFR19_HUMAN	AGRE5_HUMAN	ARP2_HUMAN	COPZ1_HUMAN	KTAP2_HUMAN	ATP5I_HUMAN			RYLSPKYIKMF	VHLTPEEKSAVTALWGKVNV	AAPGAEFAPNKR	PGPTPSGTNVG	GLYGQTTGKGSISL	YAKDVKFGADARALMLQGVDL	KKAAGAGKVTKSAQKAQKAK			PLWKVTF	TNKNYKNTEPVLDSDGSY	DVAAYEQLKLHLT
RS30_HUMAN	PRSR2_HUMAN	PP4R1_HUMAN	FRYL_HUMAN	RU2B_HUMAN	SYIC_HUMAN	MPLKI_HUMAN			EAAVAIKAMAK	VVDNGSGMCKAGFAGDDAPRAVF	AAPRPPPKPM	ESEAETQQPPAAPPAAPALSAADTKPGTTG	LYSSSDDVIELTPSNFNREVIQSD	YYTEFTPTEKDEY	QFWGQKPWSQHYHQGYY			VYFKDVFNHF	MPLNTQYLEM	VGTKALVK
RL22L_HUMAN	RNF44_HUMAN	ML12A_HUMAN	MYPT1_HUMAN	FUCO2_HUMAN	TNR12_HUMAN	PDIA6_HUMAN			PEGGGGPAYNGM	GSLDLGGDSAGRSGAGLEQEAAA	AAPSQEAQPECSPEAPPAEAAE	MSKTKGHLDAELDAYMAQTDPETND	IFMKPSELLKAEAHHAEL	GPAASAEEPKPVEAPAANSDQTVTVKE	PWSQHYHQGYY			LYPEGLAEL	EYLHSLEFL	LLDEHLHKL
NDUAC_HUMAN	SAE1_HUMAN	GORS2_HUMAN	SNG2_HUMAN	KAD4_HUMAN	EIF3A_HUMAN	RS29_HUMAN			AAGAGLPESVIWAVNAGGEAHVDVHGIHFRKD	PWSQHYHQGY	AAQTKATFL	VAPPGARQGQQQAGGD	PYGGGGGGGGGGGGGGGYRRY	YLYGQTTTY	RVNHVTLSQPKIVKWDRDM			LYTSPDPLKL	LLAQELVKV	QTEAMGGMGGGMGGGMY
WDR35_HUMAN	SNTB1_HUMAN	TFG_HUMAN	TIAR_HUMAN	LRC59_HUMAN	DOCK1_HUMAN	HLAC_HUMAN			FVIEEYTGPDPVLVGR	RQPQFISRDWHGVPGQVDAAMAGRIY	AARAGFQEVAPSGGAGASGGAG	GAAKEAAGKSSGPTSL	LDEQDEETVTAGGKEDED	FVYENPISL	FTDCYGYHDFGSS			TLADLRLTR	SSPKLLRV	AEAGPEPEV
EMC1_HUMAN	GPX3_HUMAN	IF5A1_HUMAN	MCM7_HUMAN	ARF4_HUMAN	NRDC_HUMAN	RLA2_HUMAN			AYATHPFKF	SSQLPLGQERQENTGSLGSD	AARAGFQEVAPSGGAGASGGAGAAA	AVTVAPPGARQGQQQAGGD	VLLESEQFLTELTRLFQK	QVNYEEFVQMMTAK	GDGQVNYEEFVQMMTAK			YSGTLALPFF	LQAQLNAKANE	YVLSRPVFL
HELLS_HUMAN	IRF6_HUMAN	S35E1_HUMAN	RLA0L_HUMAN	ADDA_HUMAN	DYST_HUMAN	RL37A_HUMAN			LYADVGGKQF	TQNDVDIADVAYYFEKDVKGESLFHSK	AARSPSASITDEDSNV	ATAEEEGEFEEEAEEEVA	MRELPGSTELTGSTNLITHYNL	GEDQTQDTELVETRPAGDG	AQLDAYNARMDTS			LYMNWKAVF	TVVMTQTPKF	EAHLQWMVVRN
ENOA_HUMAN	MARC1_HUMAN	IF4A2_HUMAN	RBM22_HUMAN	CO4A5_HUMAN	JCAD_HUMAN	HBA_HUMAN			EVLEYNAIGGKYNR	EDRKAVIKNADMSEDMQQDAVDCATQAMEKY	AASAIYSGY	KANAEKTSGSNVKIVKVKKE	LVQDVANNTNEEAGDGTTTATVLAR	PDAEKPEDWDEDMD	ALTNGIYPHKLVF			PQYFEF	YLQSDVEDHR	PPTLTHL
CUL4A_HUMAN	CO2_HUMAN	KPCA_HUMAN	HDAC2_HUMAN	ARPC4_HUMAN	PRDX4_HUMAN	G3BP1_HUMAN			NTFTITGHAETK	PAYHSSLMDPDTKLIGNMAL	AASPIITLV	VFRRFVEVGRVAYVSFGPHAGKLVAIVDVIDQNRALVD	PRLSFPSIKPDTDQTLKKEGLISQDGSSLEALLRTDPLEKRGAPD	TVETRDGQVINETSQ	PPAENSSAPEAEQGGAE			FVVPETLEYNLPD	KFGAAPAF	LLGSSVSSV
SHQ1_HUMAN	WIPF3_HUMAN	H33_HUMAN	ARL17_HUMAN	MAP2_HUMAN	PSMD6_HUMAN	LMNA_HUMAN			MPTAYNTDY	VGTESGSESGSSNAKEPKTRAG	AASPSELHL	PLQVHLPLRQIGEKD	PEQPASAIVNFVSKVMIGSPKKV	ISWYDNEFGYSNRVVD	PIRTVGLGDAISAEGLFYSEVHPHY			FPLGALKL	PAVLQSDL	QAPAPLLL
QCR8_HUMAN	AMACR_HUMAN	OSBL9_HUMAN	HNRPK_HUMAN	DLRB1_HUMAN	RS26_HUMAN	XRCC5_HUMAN			YPTQPGQGY	SVQAPSYGARPVSSAASVYAGAGG	AASRSQAEDVRVEG	VRYSLDPENPTKSCKSRG	PRVDDDSLGEFPVTN	YSLDHISSL	ASEAIKGAVVGIDLGTTN			VLNSWTDQDSKD	TKMTVLPGTGLEL	LMEPFGPPL
PSD3_HUMAN	ZN784_HUMAN	PSMD9_HUMAN	R3HD1_HUMAN	ANXA2_HUMAN	KLHL4_HUMAN	BIP_HUMAN			TTHSMALIHNR	TPPAFNRAAPGAEFAPNKR	AASSIYSMY	NYLPAINGI	GEPRFIAVGYVDDTQFVRF	YTEFTPTEKDE	RPGIGATHSSRFIPLK			LRYELGVLKL	GYTAQEY	SLVMTAGTPKF
ATPF1_HUMAN	NOP56_HUMAN	TPBG_HUMAN	PDXL2_HUMAN	TFPI1_HUMAN	DOCK7_HUMAN	PAIRB_HUMAN			SVKAQTAHIVLED	KLLLLHPAFQS	AATAPTTAATTAATAAQ	GAGKVTKSAQKAQKA	RENGSDNLPSSAGSGDKPLSD	VRQWQPDVEWAQQFG	AKDVKFGADARALMLQ			SEFTKKR	LKRNFSSKL	LNLKVLK
MELPH_HUMAN	RASF7_HUMAN	UBQL1_HUMAN	RL4_HUMAN	LSM12_HUMAN	NU160_HUMAN	G3BP2_HUMAN			DIFNSDVVIVER	PSPEPEGSPPAHPQ	AATAQVSHL	HTDMIDQDGLYEKLKTEL	LADHANSPNKKFYQ	PGDSDIIRSMPEETGEK	ASGGGVPTDEEQATGLEREIMLAAKKGLD			LATGANAEQAESHND	FFSEQLYLK	PPLLHTL
PTN14_HUMAN	YLPM1_HUMAN	CCNB2_HUMAN	LS14A_HUMAN	PPIB_HUMAN	CYBP_HUMAN	HM13_HUMAN			TYAPETMMF	PAYHSSLMDPDTKLIGNMALLPIRSQFKGPAPRETKD	AATKILTEL	GEENGAAGAADSGPMEEEEAASEDENG	SNSATVEEPPTDPIPEDEKKE	PAGVPMSTYLKMFAASL	PSIVRLLQCDPSSASQF			LYLPTLTHF	NLVMTAGSKP	SLPDVTFDL
CUL4B_HUMAN	FMNL1_HUMAN	CHD4_HUMAN	IMDH1_HUMAN	H2BFS_HUMAN	RANG_HUMAN	SMD2_HUMAN			IGTHEYPHF	YNPPQGYGQQNQYNSSSG	AATKVTTVL	YTAQPTQGY	YSKDNEGSWFRSLFVHKVD	EETAPIEATATKEEEGSS	VIILNHPGQISAGYAPVLD			KSTLLPAL	LFLDESDSSL	YLQELHHNL
FOXK1_HUMAN	WASF2_HUMAN	UTRO_HUMAN	RM14_HUMAN	MTM1_HUMAN	NCOR2_HUMAN	SFPQ_HUMAN			VPEEGGATHVY	SVQAPSYGARPVSSAASVYAGAGGSG	AAVGEPAFL	NQSQGYNQWQQGQFWGQKPWSQHYHQGYY	TPEELFHPLGADSQV	VRQWQPDVEWAQQFGG	GGMGGGMGGGMF			MTSLVDHVR	WGDGLETHY	DEFYKL
BNIP3_HUMAN	KAT7_HUMAN	DOCK4_HUMAN	KLF2_HUMAN	SCAF8_HUMAN	PSB6_HUMAN	RS15A_HUMAN			DIFNPQTVGVGR	GGAEYATYQTKSTTPAEQRG	AAVGFPTHL	GYNQWQQGQFWGQKPWSQHYHQGYY	GTIDFTPGSELLITKAKNGHLAVVAPRLNSR	KRRSQKEEDEQEDLTKDMED	WGQKPWSQHYHQGYY			LSVTDGQTGVKD	PPPPPPLC	YSLLDEE
CHSS3_HUMAN	GLNA_HUMAN	AGRL2_HUMAN	UB2D3_HUMAN	RAC3_HUMAN	PIPSL_HUMAN	TBA1C_HUMAN			YPSETTVKY	GMSIWDVKSLESALKDLKIK	AAVNHISQL	MKVELCSFSGYKIYPG	YFFTSVSRPGR	LDFGSLSNLQVTEPTVGMNFKTPRGPV	GRDGELPVEDDIDLSDVELDDLGKDEL			LFNGGGRNATW	VYKVSEY	ETLNYKNTEPVLDSDGSYF
CBWD1_HUMAN	EI2BD_HUMAN	M3K3_HUMAN	SERPH_HUMAN	TMEDA_HUMAN	UBXN4_HUMAN	SF3B5_HUMAN			DVSNPQTVGVGR	RLLEPLVTQVTTLVNTNSKGPSN	AAVNVICEL	EELDAQLDAYNARMDTS	HSQAVEELAEQLEQTK	INAAIERLLGSQPS	IDLSDVELDDLGKDEL			LYEDGVFFK	EETAEAVPKFEEM	PLLERL
NDK3_HUMAN	NOP53_HUMAN	TACD2_HUMAN	SET1A_HUMAN	SKOR2_HUMAN	AGR2_HUMAN	ROA2_HUMAN			VFSALGGFLF	AAKEAAGKSSGPTSL	AAVPLPAFL	SSSSSQLPLGQERQENTGSLGSD	GMCKAGFAGDD	PELAVQKVVVHPLVLLSVVDHFNRIGKVG	PENVAPRSGATAGAAGGRG			QSGLDDPALK	EAHLQGEMVVR	FLLEDSPSV
MK06_HUMAN	HNF4A_HUMAN	PGK1_HUMAN	BGH3_HUMAN	MYL6_HUMAN	MEF2D_HUMAN	RL26_HUMAN			PAAVTSALSPEGVLSIQAAPASAQAPPPAAAK	PVKKLVVKGGKKKKQVLKFTLD	AAVPSVCFL	PGPGIRTEAGAVGEAGGAED	VAFYDYQAYPEYLITFRK	EYIHSKNFI	GEPRFIAVGYVDDTQF			HYVGGHLTFF	HLEVDRV	FLYSPDLLL
FRMD8_HUMAN	RCOR3_HUMAN	SNP23_HUMAN	COG5_HUMAN	ZMAT2_HUMAN	SYAC_HUMAN	VIME_HUMAN			LPYNHQHEY	PVNFKLLSHCL	AAVSFISKF	MKVELCSFSGYKIYPGHGRRYARTD	GHAMIVEAYPK	AENDYTQQATQSYGAYPTQPGQGY	GDPEEEEEEEEELVD			HTLMSEGTGSPK	TTVKSKVL	SDGVHKL
AL3A1_HUMAN	AGRG6_HUMAN	NOTC2_HUMAN	PRS6B_HUMAN	NENF_HUMAN	PTTG1_HUMAN	ATPO_HUMAN			VTVAPPGARQGQQQAGGDG	SQASKATPKLDSSPSVSSTLAAKD	AAVSFVTNF	PKFYCDYCDTYLTHD	KSLYVAEYHSEPVEDEKP	APVGVEKKLLLG	GAPPSGGASSGPTIEEVD			SVAEHFLEQR	AYRQLRTEL	LLAFADQADEV
PWP1_HUMAN	JMY_HUMAN	LRBA_HUMAN	KIF14_HUMAN	NPC1_HUMAN	PISD_HUMAN	RL28_HUMAN			EVTGQETVAQIK	PTPSHTPAGAATPGRGD	AAYGGKLRY	AKRTKKVGIVGKY	PQALAKAVQIHQDTLRTMYFA	AASSDSAEGSDVSLTACKV	GGMGGGMGGGM			TFMTLHSHF	YLTEQLVALNW	QTEAMGGMGGGMNGMY
NDUC2_HUMAN	UBP14_HUMAN	COPG2_HUMAN	PRC2B_HUMAN	PLIN3_HUMAN	RL15_HUMAN	RS15_HUMAN			SPVNSSKQPSY	MAEHDVTVKYYGKAS	AAYPGASGL	ELDAQLDAYNARMDTS	FLAEEGFYKF	PENVAPRSGATAGAAGGRGKGA	SKQQLSAEELDAQLDAYNARMDTS			LYSTLADEKL	APPPPPPCL	MLPEFGPPL
LSM3_HUMAN	PATZ1_HUMAN	CD81_HUMAN	TOB1_HUMAN	TOP1_HUMAN	SMC2_HUMAN	RS16_HUMAN			DAHIYLNHI	AGRNSKQQLSAEELDAQLDAYNARMDTS	AAYYHPSYL	ETDVEGTVNGVTLTSSGKRSTGN	IEEQKIVVKVLKAQAQSQKAK	YTCPVITNL	GYVLEGKELEFYLRKIKARKGK			VFTTSAFFV	LKGTLKFL	VLATSVAPKL
RACK1_HUMAN	ENO4_HUMAN	SL7A1_HUMAN	ELP3_HUMAN	CEP76_HUMAN	SP16H_HUMAN	COX5B_HUMAN			TAADTAAQITQR	PSPEIEGDLQPATHGSR	ACANSAQGSDESLIACKA	LELGAGGDGHRGGDGAVRSETAPD	VVEKTAAARLPPSVS	NAIEGGTQL	PSKGPLQSVQVFGRKKTATAVAH			QPVMTQTPKF	LPPPPPPES	AEQLKHLLA
HJURP_HUMAN	DIP2B_HUMAN	MADD_HUMAN	GNAS1_HUMAN	VMP1_HUMAN	RNZ2_HUMAN	U520_HUMAN			IYGYVAEQF	PGKAGVPGVAAPGAPAAAPPAKEIPEVLVD	ACTSQVTRL	SHYEEGPGKNLPFSVENKWSL	GRHPHDIIDDINSGAVECPAS	FSNPRALYL	GKDDGSSFKAALL			PECGPRP	ALLCALACR	LTMSTPLL
MAGT1_HUMAN	LAT3_HUMAN	LOXL2_HUMAN	CEP41_HUMAN	SURF4_HUMAN	PALLD_HUMAN	RS10_HUMAN			VTVAPPGARQGQQQAGG	AAHLPAEFTPAVHASLDKF	ADETRNLQNVDMKIGV	GEENGAAGAADSGPMEE	PEETEEENTTYTGPEVSD	DDDTSRMEEVD	GMPGGFPGGGAPPSGGASSGPTIEEVD			MVLNYGANTEPVLDSD	AGFKTAAL	PTLADVKL
ODO2_HUMAN	TNR19_HUMAN	RL1D1_HUMAN	RT05_HUMAN	BTBD2_HUMAN	CCHL_HUMAN	SPTB2_HUMAN			RAWGPGLHGGIVGR	GTQPAYPAYGQQPAATAPTRPQD	ADFPALVV	GPGGGPGGSHMGGNYGD	PSTPSGPESGPTPASAEQNE	IEVDLLKNGERIEKVEHSDLSFSKDWSF	YDALDVANKIGII			LANQAVSASGKWLD	ARALKLCPR	HLALRL
BZW2_HUMAN	ABI1_HUMAN	COMT_HUMAN	CX7A2_HUMAN	ZBED5_HUMAN	AT5F1_HUMAN	FAS_HUMAN			STITSREIQTAVR	ARKGAGDGSDEEVDGKADGAEAKPAE	ADGDFKIKCVAFD	PELSGESLTAE	AAHLPAEFTPAVHASLDKFLASVSTVLTSKYR	TAFPGTGGF	SDIIRSMPEQTGEK			KSTTDLEK	LQEAAGGEYLYVDK	YEFTGLKKY
MPIP2_HUMAN	BMP2K_HUMAN	SFT2A_HUMAN	CNOT9_HUMAN	RL32_HUMAN	STMN1_HUMAN	RL22_HUMAN			VVFGYEAGTKPR	PSPEIEGDLQPATHGSRF	ADIFTKL	APPSGGASSGPTIEEVD	AGPVGGQGPRGMGPGTPAGY	EEWGQKPWSQHYHQGYY	GMGGGMGGGMF			ELVGVSVSRK	HSYKAPFT	LLDDSPAVSL
RAE2_HUMAN	DCDC2_HUMAN	EVI5_HUMAN	S12A4_HUMAN	NELFD_HUMAN	RPF1_HUMAN	ACADV_HUMAN			NFCPTPYSW	ASSRPASAISGQNNNHSGNKPD	ADKVYFL	PLPTGYEDE	HAMIVEAYPK	DQGEKYIDLRH	SVIVVLRNPLIAGK			ELLNLMEDR	KLFLRSKEV	LEKRLTKL
RAE1_HUMAN	PPIL1_HUMAN	GSE1_HUMAN	HNRL1_HUMAN	RTN4_HUMAN	CD44_HUMAN	SEM1_HUMAN			PVPATTPGKGSSSKISVR	KPWSQHYHQGY	ADSGVDLREVEHF	YPSPTGVLI	IGYMGQTAYQYPPPPPPPPPSRK	AAGTVFTTVED	DSVIVVLRNPLIAGK			GKKFEK	LPAELLHGC	TFVAFKNEE
TF3C3_HUMAN	MSH2_HUMAN	C10_HUMAN	MCU_HUMAN	FAKD4_HUMAN	PLD3B_HUMAN	RS6_HUMAN			DTYLTHDSPSVR	NQWQQGQFWGQKPWSQHYHQGY	ADVINPMAL	SGSATLSKVEGTDVTGIEE	PAYHSSLMDPD	FYLGQVAILLFKSG	VRMNVLADALKSINNAEKRG			LVTLFVHASLEL	NLVMTQSPSK	YSNKELE
PRPS1_HUMAN	VDR_HUMAN	RBM34_HUMAN	UBIA1_HUMAN	CNPY3_HUMAN	EXC6B_HUMAN	BUB1_HUMAN			AYLPVNESF	VTLAAHLPAEFTPAVHASLDKFL	ADVLYHV	VVNTCHDAGISKKAIKLRPIAVIKG	DDTESKTSDVNETQPPQSE	FTAQVIILNHPGQISAGYAPVLD	PALPLDQLQITHKD			KFNAGDSWFK	LMGEFVGMVV	MMYNLSLKEKL
CAF1A_HUMAN	ERCC6_HUMAN	LAT_HUMAN	NDUBB_HUMAN	LTOR5_HUMAN	NDUS2_HUMAN	BAG3_HUMAN			PADPTGNLGGGD	LVVDNGSGMCKAGFAGDDA	ADWAAKKL	GRSSGPYGGGGQYFAKPRNQGGYGGSSSSSSYGSGRRF	ASEAIKGAVVGID	GQVINETSQHHDDLE	LVVDNGSGMCKAGFAGDDAPRAVF			TYLLLKTHW	VVPPFLEPE	YDLCFKL
MPRI_HUMAN	PGAM5_HUMAN	K2C7_HUMAN	S26A2_HUMAN	RHEB_HUMAN	PSA4_HUMAN	RPN2_HUMAN			SQDASDGLQRLH	VLLEQEKTFFT	AEAAAAPTV	VFRRFVEVGRVAY	LLLDVPTAAVQA	DMAEIEKFDK	YGQTLGQAQAHSQEQ			TFFFLARK	VLGLPYLL	PEVLYKM
GDN_HUMAN	IF4E_HUMAN	RTF2_HUMAN	LIX1L_HUMAN	WDR6_HUMAN	JKAMP_HUMAN	RL17_HUMAN			GSHSMRYFSTSVSRPG	GDSAGRSGAGLEQEAAAGGD	AEAAAAVVAA	SSSQLPLGQERQENTGSLGSD	HQGVMVGMGQKDSYVGDEAQS	VSDSGQLEHVQPWSV	PTADDTSAAVTEEMPPLEGDDDTSRMEEVD			LYQTWLLEL	HGYLARFE	LHSSHLHTL
NS1BP_HUMAN	NDKB_HUMAN	ESAM_HUMAN	SMG8_HUMAN	MET_HUMAN	TM147_HUMAN	INF2_HUMAN			KFIDTTSKF	R(sub Q)EAAAAAADGPPAADGEDGQD	AEAAALEVL	PGTEPLGTTKWLWEPTAPEKGKE	ASPLAADTSYYQGVYSRPIMNSS	REAAAAAADGPPAADGEDGQD	PWAGLEPVSVVDISQQYSNTQTFTGKKGRYF			TQLDYKNTEPVLDSDGSY	DVVHANGLNFKWD	SSYSGVTQL
MTCH2_HUMAN	RADI_HUMAN	MS3L1_HUMAN	FBRL_HUMAN	TCPB_HUMAN	SYRC_HUMAN	UTP20_HUMAN			DPFAFIHKI	GGGRPGAPAAGDGKTEQKGGD	AEAEGLSGTTL	QGQFWGQKPWSQHYHQGYY	GSSLEALLRTDPLEKRGAPD	MVPPVQVSPLIKLGRYSALFLG	PAGDATVASEKESVM			FLDEKTLHE	VFAALTLDKV	TYKALTY
SNURF_HUMAN	ZC3H4_HUMAN	RL36_HUMAN	GBB1_HUMAN	FOXP1_HUMAN	BPTF_HUMAN	BAG6_HUMAN			YPNVNIHNF	TQPAYPAYGQQPAATAPTRPQD	AEAEPEPEL	VEGTVNGVTLTSSGKRSTGN	ESVGKGAVHDVKD	YAFPKAVSV	GQKPWSQHYHQGYY			SALHLAAFLR	FLSVEAES	FLSAPFLTL
KC1D_HUMAN	COG2_HUMAN	ITM2C_HUMAN	LNP_HUMAN	KHDR1_HUMAN	TNAP2_HUMAN	ENPL_HUMAN			VYIDFPGGILSF	GDGSDEEVDGKADGAEAKPAE	AEAEPEPELA	VIKAVDKKAAGAGKVTKSAQKAQKA	MRYFFTSVSRPGR	LVRIPLHKFT	FYVPGVAPINFHQND			LFTASKATTL	NYLLAFTK	SLVDHPMAALFC
CCD77_HUMAN	MARE1_HUMAN	SRP54_HUMAN	PTCD3_HUMAN	AGO3_HUMAN	F174C_HUMAN	CTNA1_HUMAN			LVAEKVVVITK	DLGGDSAGRSGAGLEQEAAAG	AEAEPPSEV	IFIKPSVEPSAGHDEL	LAFVCDIRPEIHENYRING	PNQADEEAMTQIIRVS	FGAQGPKGGSGSGPTIEEVD			LSVSVLVSTVTGGDLV	VLSVLSVSLTVMNP	KVYLGAVDKL
RB_HUMAN	EVL_HUMAN	AKA12_HUMAN	TX264_HUMAN	MB12A_HUMAN	PAPD7_HUMAN	TCPH_HUMAN			HVPEVEVQVKR	YEEIGPSICRHNPVFGVMS	AEAGPDFEL	HLTDAYFK	FLASESLIKQI	SAVTTVVNPKYEGK	MGGMGGGMGGGM			YSPAFADTSF	VYLLMMTLL	LSVMTQTLTASLL
HLAF_HUMAN	MGMT_HUMAN	NU155_HUMAN	COF2_HUMAN	PCBP1_HUMAN	DIAP1_HUMAN	PLAK_HUMAN			QEAAAAAADGPPAADGEDGQD	RQPQFISRDWHGVPGQVDAAMAGRIYI	AEAIHSPQV	HGIDPTGTY	PYGSGGQKFPPLGGGG	TDAASSDSAQGSDVSLTACKV	GSSQIKQEPDPTW			FPKLLET	VGVGKPAAPYKP	LPKLHVL
KBTB6_HUMAN	SO2B1_HUMAN	MDN1_HUMAN	DOCK6_HUMAN	ULBP3_HUMAN	ECHM_HUMAN	RPB1_HUMAN			HVLTEDIVHR	ASAGHAVSIAQDDAGADDWETD	AEAIIHGL	AQEADGARSAVVAAGGGSSGQVTSNGSIGRD	FLYTGEGDTV	LGISTPEELGLDKV	VAYWRQAGLSY			AVVATVMCRR	ALMPVLNEV	TEVAPPPDT
NDUBA_HUMAN	PABP4_HUMAN	KAT6B_HUMAN	IF4H_HUMAN	FA98A_HUMAN	RL21_HUMAN	CAPR1_HUMAN			PFAKPLPTF	SGSEARSSHLSQPVVKSVLVYRNGD	AEAIPEPVV	DATVASEKESVM	LASVSTVLTSKYR	SSDSAEGSDVSLTACKV	RENGSDNLPSSAGSGDKPLSDPAPF			FFLHMKNLM	PSSVAPQSTSY	PLELPKL
RTL8B_HUMAN	OVOL1_HUMAN	RNBP6_HUMAN	NNTM_HUMAN	RSLBA_HUMAN	NIBA2_HUMAN	VAT1_HUMAN			GSHSMRYFSTSVSRPGR	GGMSIWDVKSLESALKDLKIK	AEAIRILAA	PMMPANSDSSEDADD	GEPRFIAVGYVDDTQ	VDPDTKEMLKLLDFGSLSNLQVTQPTVGMNFKTPRGPV	FGSLSNLQVTQPTVGMNFKTPRGPV			ELLEVDTSTVKK	LLEAHLHATM	SVARLAKL
ITPR3_HUMAN	SYNPO_HUMAN	ARF6_HUMAN	DCTN1_HUMAN	PDXD1_HUMAN	FACR1_HUMAN	LONM_HUMAN			FYHKYFNYL	SGMCKAGFAGDD	AEALGSTEA	PVPEEEEGFEGGD	PYEFLQSPEPAASAKT	PNSDSLPEDAEVHCDSAAVSHEPTPAD	MREIVHLQAGQCGNQIGAKFWEVISDEHGIDPTGTYHGD			MTLTLNLMKK	LSVMTQTMLQLL	VSLTEVFHV
STAR7_HUMAN	MESD_HUMAN	IGSF8_HUMAN	DREB_HUMAN	XIAP_HUMAN	CPSF3_HUMAN	RTRAF_HUMAN			NYKKFYEQF	QQGQFWGQKPWSQHYHQGY	AEALPKQSV	TMMQSGGTF	VLFDKATYDKL	VGYRVATF	MREIVHIQAGQCGNQIGAKFWEVISDEHGIDPTGTYHGD			LYPAFTSAEL	SYTVLKSAEM	PELLKEV
F168B_HUMAN	PKP2_HUMAN	ATF6B_HUMAN	ROMO1_HUMAN	BRD9_HUMAN	SOX9_HUMAN	NUFP2_HUMAN			IYGEGFQTW	GTNAAEFQTKTEEEE	AEAPASPAP	LAAAVQGGRSGGSGGCSGAGGASN	TFHIFYYLLSGAGEHLK	EDEQKMLTESGD	VDSVEGEGEEEGEEY			YELPKGEEEF	KCEVLTSSVLVGVLV	AELLLRKL
TOPK_HUMAN	HMDH_HUMAN	TAF1B_HUMAN	CPVL_HUMAN	COPB2_HUMAN	CLIC4_HUMAN	LDHA_HUMAN			GPISSGSSASSVTVTR	GSLDLGGDSAGRSGAGLE	AEAPGAVAGA	PSIVRLLQCD	GGGGGGGLGSGGSIRSSY	KEPELLEPIPYEFMA	MRYVASYLLAALGGNSSPSAKDIKKILD			KVVMTAGSCAPQMMSR	EDDKASAGHAVSLAAGD	PADLARL
SCPDL_HUMAN	DNM3A_HUMAN	TRIO_HUMAN	CK5P1_HUMAN	SKT_HUMAN	COX14_HUMAN	SRBP1_HUMAN			DVISIEKTGEHFR	PYGGGGGGGGGGGGGGGYRR	AEAPGPPSP	QGYNQWQQGQFWGQKPWSQHYHQGYY	HQGVMVGMGQKDSYVGDEAQSK	VYKVSEY	YFGSAFATPFLVVRHQLLKT			MAVGGTAVLTR	LKMEVSTQLDL	SPANALAHKYH
SMAD2_HUMAN	CATH_HUMAN	NMRL1_HUMAN	PON2_HUMAN	FEM1A_HUMAN	KIF11_HUMAN	BWNIN_HUMAN			YATHPFKF	SKQEYDESGPSIVHRKCF	AEAPPAYTP	PEKEPQKVANEPSLK	PYGSGGQKFPPLGGG	EAAAAAADGPPAADGEDGED	MLMPKKNRIAIYELLFKEGVMVAKKD			LMTLAKLSTL	FTVEESSPF	FLNGPCPALFL
OSGI2_HUMAN	APOA2_HUMAN	SATB2_HUMAN	KLH11_HUMAN	DYN2_HUMAN	INT14_HUMAN	RS4X_HUMAN			EQAPGAAAPPAPFR	PRVDDDSLGEFPVTNSRA	AEAPPGVET	PGHLQEGFGCVVTNRFD	AASGEQAAAPGEEAAAGEEGAAGGD	NAFSGVMML	IQRTPKIQVYSRHPAEN			ELCVLVGRK	EQPRLVKLDQTDL	QVLKKLNLL
Z280C_HUMAN	PKHG6_HUMAN	EXTL2_HUMAN	F241B_HUMAN	COPD_HUMAN	CTNL1_HUMAN	NDUA8_HUMAN			MPESGAGSEF	YFDPANGKF	AEAPPPKIP	GEENGAAGAADSGPMEEEEAA	GDQREAQTLDSQIQETN	LLDFGSLSNLQVTQPTVGMNFKTPRGPV	PENVAPRSGATAGAAGGRGKGAYQDRD			MTCFLLALR	GSFEAAKL	KLSFLLEVK
TMTC3_HUMAN	BCR_HUMAN	CNN2_HUMAN	HACD2_HUMAN	COG6_HUMAN	MO4L2_HUMAN	HSPB1_HUMAN			GSVEDLIAKGPVSKYS	LVTLAAHLPAEFTPAVHASLDKF	AEAPPPPPP	GKILGFFF	RYFFTSVSRPGR	VLPKLYVKL	DAQLDAYNARMDTS			MLTKVVFRL	VYGSVFDANDVAAFA	LSSDLQVKELEQ
SQSTM_HUMAN	CHM4B_HUMAN	AJUBA_HUMAN	GGH_HUMAN	ARHG2_HUMAN	CBLB_HUMAN	GALC_HUMAN			EAAAGTGGVMTGR	RSSGSPYGGGYGSGGGSGGYGSRRF	AEAPPPSVV	YVLDDSDGLGREFDGIGAVSGG	PGGAPLDGAD	ASSDSAEGSDVSLTACKV	PENVAPRSGATAGAAG			MMLPLPLKF	MRLSSCKGGTEPVLDSDGSY	ESHTHLHASLV
EXO1_HUMAN	STS_HUMAN	PP1B_HUMAN	RO60_HUMAN	AN32B_HUMAN	PTBP1_HUMAN	SSRD_HUMAN			EYYDKHFTEF	AHESVVKSEDFSLPAYMDRRD	AEASGAMAKHEEILVLD	PENVAPRSGATAGAAGGR	DRENGSDNLPSSAGSGDKPLSD	AQTAAATAPRIKKFAIYRWDPD	YAKDIGFIKLD			KGYVAGVKV	DGFDLMKKDKD	DLSKPTL
TI23B_HUMAN	EMD_HUMAN	SPART_HUMAN	DHX29_HUMAN	XPO2_HUMAN	TCPQ_HUMAN	DAF_HUMAN			VYIIGSSGF	GIFIRQVTDAETKPKST	AEASGAMAKHEQIL	GRMHAPGKGLSQ	HSLLPASNLAGKEARGWGGA	PGPHPEPGEGEPFFPKGQ	PAAVTESKEGTEASA			LYDLLLKGGF	HMMLETH	PEALHF
ANK2_HUMAN	COQ9_HUMAN	PPM1G_HUMAN	FLVC1_HUMAN	TERF2_HUMAN	MCM3_HUMAN	PGRC1_HUMAN			RDIVPFSELGTTPSGGGFFQG	VIDNGSGMCKAGFAGDD	AEASVDPSL	SGPVSMERGQVPMQD	GSHSMRYFFTSVSRPGRG	YALDLSTFL	ASEAIKGAVVGIDLG			STAGVPETSHKK	VGYLAGRL	PQNTPLK
DTD1_HUMAN	S38A4_HUMAN	CAVN3_HUMAN	RRAGA_HUMAN	RETST_HUMAN	TOIP2_HUMAN	4F2_HUMAN			LFAVFQTTF	TSVATKKTVQGPPTSD	AEAVQAQQL	YPMPTGYSQ	PTPVPNIEEVVLPKNVNLKKD	HDGHDDDVIDIED	AQTSPQGMPQHPPAPQGQ			ETGNKFDALKDDD	LDAGMDMSLD	LLLRKL
ETFD_HUMAN	DCP2_HUMAN	PLXA2_HUMAN	TYSD1_HUMAN	PRDX3_HUMAN	ARHGA_HUMAN	AATM_HUMAN			DAFKTGFAEGFLK	IGAIGGTPPAFNRAAPGAEFAPNKR	AEAYLGKTV	VRILANGEIVQDDD	KTPEELFHPLGADSQV	VTYVPVTTFKNLETVNVDEN	YEEVGVDSVEGEGEEEGEEY			SVASLSLTK	EESLSVGGLVV	ALAPAPVEV
DDIT4_HUMAN	ZMYM3_HUMAN	ADAM9_HUMAN	SF3B2_HUMAN	IMA4_HUMAN	UGGG1_HUMAN	GANAB_HUMAN			PYFSGSSTF	GSSQIKQEPDPT	AECAGPPVP	VALPGVAVSM	DEEVDGKADGAEAKPAE	PTEANLESAD	AKLVQDVANNTNEEAGD			ELLYSVTELL	ATDNKFDALKDDD	LCAEENYEKL
FEM1B_HUMAN	HMMR_HUMAN	GCP2_HUMAN	PSD11_HUMAN	PEX3_HUMAN	NBAS_HUMAN	PSMD7_HUMAN			DVIQHETIGK	PNFTETIDESKKEWL	AECPPPRQP	AVTVAPPGARQGQQQAG	ESNSATVEEPPTDPIPEDEKKE	FAISILQQL	VPPVQVSPLIKLGRYSALFLG			PGMGAMGGMGGLGGGGMM	QPVMTETPKF	LHSSKLPHL
KAISO_HUMAN	NAGPA_HUMAN	IER5_HUMAN	T106B_HUMAN	RL7A_HUMAN	PTN23_HUMAN	ATIF1_HUMAN			KYNPFAKAF	PWAGLEPVSVVDISE(sub Q)QYSNTQTFTGKKGR	AEDFPSLNP	ANAEKTSGSNVKIVKVKKE	TGLYEGLDWLSNELSKR	FAISILQQI	PWAGLEPVSVVDISQQYSNTQTFTGKKGRY			ETLQGLGDRSLK	ESSPVNVKKL	ETVHELLCK
OSMR_HUMAN	AMRP_HUMAN	TM14C_HUMAN	IF4E2_HUMAN	PRR11_HUMAN	WDR82_HUMAN	SEC13_HUMAN			IYDSVKVYF	ASYILKLANRLYGEKT	AEDGPPTVA	GHQQLYWSHPRKFGQG	PPTDPIPEDEKKE	GLLLRFPYAA	PEAVKPDDWDED			PLSVNLTF	MDDEELLGLDPVQKKCH	PSALCKL
2ABA_HUMAN	NECT3_HUMAN	LDLR_HUMAN	PLK1_HUMAN	EHD4_HUMAN	FANCI_HUMAN	CLH1_HUMAN			TYQDIQNTI	DAFSPAPAGNQGPPPMMGMN	AEDIMRL	PEEKKEVTEEEKTKEEKPEAKGVKEEVKLA	LSFPTTKTYFPHFDL	LDSGLREPQEDSQKDLEND	PGVTVKDVNQQEFVRALAA			EYGFLLSLW	LDGRTLL	VESASVEYE
MBNL1_HUMAN	CFLAR_HUMAN	CDK9_HUMAN	C1TC_HUMAN	RL35A_HUMAN	PSMD8_HUMAN	DDX5_HUMAN			ETFNTPAMY	GASQSDKTPEELFHPLGADSQV	AEDLNTRVA	AETDYSTYSQAAAQQGY	AAGAGTAGPASGPGVVRD	YAKDVKFGADARALMLQGVDLLAD	PPELHAAASSESTGFGEERESIL			GYKAFAAHL	EFPKAPL	PFHVYPHTP
RS21_HUMAN	NDUF2_HUMAN	JUN_HUMAN	FBXL5_HUMAN	BAHD1_HUMAN	PSME3_HUMAN	BI1_HUMAN			TTFEHAHNM	MLLSLDFPGQA	AEDPETQVV	YYDPKHVIF	PQHPAASEGAAAAAASPPLLRCLVL	MRYVASYLLAALG	VITDKEKAEKLKQSLPPGLAVKELK			EVAVGVAAQALR	HLLEHPHQL	EEKSVEAAAELSAK
OGT1_HUMAN	MY18A_HUMAN	IPO4_HUMAN	SP130_HUMAN	ASH2L_HUMAN	TNC18_HUMAN	DNJB6_HUMAN			MRQTVAVGVIKAVDKKAAGAGKVTKSAQKAQKAK	AKPEGALQNNDGLYD	AEDPGPAVA	PVQALSEFKAMDSI	SMRYFFTSVSRPG	HDGHDDDVIDIEDDLDDVIEEVEDSKPD	RQYAKDIGFIKLD			LRYEKNVKL	LWSMDSGLTSKMAAQ	ELLYVPLV
ATG5_HUMAN	LAR4B_HUMAN	TPX2_HUMAN	ARC1A_HUMAN	CUL2_HUMAN	SC65_HUMAN	RL3_HUMAN			YYGTGETF	GIFIKPSVEPSAGHDEL	AEDSPAIGP	TYCIDNEAL	SGGGGGGGLGSGGSIRSSY	AANASATTTEPLPEKTQESL	IQRTPKIQVYSRHPAENGKSNFL			AFLEHKEGTF	MLVFDGGKFE	RLNSWTDQDSKD
DLG2_HUMAN	BTG2_HUMAN	UFO_HUMAN	FSP1_HUMAN	RS9_HUMAN	PDCD6_HUMAN	RS3A_HUMAN			TYIGQGYII	AIGGTPPAFNRAAPGAEFAPN	AEEAARLSVAA	GGRKLTPQGQRDLDRIAGQVAAANKKH	ISQQYSNTQTFTGKKGRYF	FPSIVGRPR	FKFDTPVDKLPQL			LPCEAQEKV	KLSFLKKL	KLGLVQKV
AHSA1_HUMAN	IL4RA_HUMAN	GLU2B_HUMAN	DHX36_HUMAN	MED24_HUMAN	PLAP_HUMAN	PLEC_HUMAN			FPVGTVVEY	VLSPADKTNVKAAWGKVGAHAGEYGAEALERM	AEEDIYDTSRQA	GGAWTYNTTSAVTVKSAIRRLKELKDQ	SPTIKPSPAASKEYFQKVNQ	PTEMASLDSDEETVFESRNLR	VMEKPSPLLVGREF			EELQVNENAGLAPD	NPPNPPKY	VLSVLSVTVVMTNP
ANX11_HUMAN	AACT_HUMAN	GLYM_HUMAN	CLCA_HUMAN	SSRA_HUMAN	CPNE8_HUMAN	RS8_HUMAN			ETVDPTYIFHPR	PTSLFAVTVAPPGARQG	AEEEAAVVA	AASSDSAQGSDVSLTACK	TSYYQGVYSRPIMNSS	GVTAVGSAVVNKVPLTGKKKDKSD	IIEPSLRQLAQKYN			ESVANNGVLNSWTDQD	LEAMDLGGW	LPSVVLKL
AZIN1_HUMAN	DJC22_HUMAN	SHLB1_HUMAN	DCTN2_HUMAN	TMUB2_HUMAN	CAV1_HUMAN	RBBP4_HUMAN			VFTAFTEEF	GHYADSYLKRK	AEEEAAVVAA	GQRDLDRIAGQVAAANKKH	LAAAGGGGPGTAVGATGSGIAAAAAGLAVYRRKD	EAHLQWMVVRNCSSFL	VAYWRQAGLSYIRYSQICAKAVRD			QTEADNMGGGMGGGMF	VSSGTLRVKP	TVVMTKTPAGFLL
ITPK1_HUMAN	CSF2R_HUMAN	DPF3_HUMAN	MTX1_HUMAN	TCPZ_HUMAN	NSUN2_HUMAN	SF3B1_HUMAN			AYVHMVTHF	TYDPTYSDF	AEEEETSIKAA	PRRCESKKFGGPGARARYQKSYR	SATVEEPPTDPIPEDEKKE	FIAAEGIHTGQF	LVIDNGSGMCKAGFAGDD			FTVALWRQR	VYGSVSNADLEHRD	LTAALATVLSKK
KI21A_HUMAN	DDX46_HUMAN	TES_HUMAN	S23A2_HUMAN	PFKAL_HUMAN	SDCB1_HUMAN	STML2_HUMAN			HTINGHNAEVRK	PNEGIPHSSQTQEQD	AEEEPNRIPS	IGIDLGTTY	TGSESNSATVEEPPTDPIPEDEKKE	LAENGRLSNTQGVVSAFSTM	NAEKTSGSNVKIVKVKKE			DVTYVVKVW	KSKGSAPKL	FLPPAPAAL
ANK3_HUMAN	CB072_HUMAN	GEMI4_HUMAN	SAPL1_HUMAN	GPN1_HUMAN	PSA_HUMAN	CATD_HUMAN			YMFVDENTF	VLLAAGPSAA	AEEFPNLAV	SAFTGQQGY	PNAQGDAFKTLF	SVFALTNGIYPHKLVF	PGVTVKDVNQQEF			ATYEVLTKL	LLDPKTLFL	LKLELAKEL
CENPI_HUMAN	E41L1_HUMAN	HMGA1_HUMAN	RT28_HUMAN	AR6P1_HUMAN	DPM3_HUMAN	DDB1_HUMAN			EIYGGSDSRFAGY	GRPGAPAAGDGKTEQKGGD	AEEGFYKF	GHQQLYWSHPRKFG	PENFRLLGNVL	AAGAGKVTKSAQKAQKAK	SKDNEGSWFRSLFVHKVD			LYENRFEEL	FKVMHGHLL	KMMDVTVVP
NR0B1_HUMAN	CPT2_HUMAN	DAD1_HUMAN	PQBP1_HUMAN	EHD3_HUMAN	SMAD3_HUMAN	COX2_HUMAN			AYLVHIEHL	GSLDLGGDSAGRSGAGL	AEEGPPLGA	GNFGGRSSGPYGGGGQYFAKPRNQGGYGGSSSSSSYGSGRRF	ELLNKPKSEMTPEELQKREEEEF	NASPVISSV	NKELDPIQKLFVD			FCLLTVYK	LLLAELSDA	PDLLSRL
PRDX1_HUMAN	CNDD3_HUMAN	NOL3_HUMAN	NDKM_HUMAN	NHEJ1_HUMAN	ACSL4_HUMAN	SPTN1_HUMAN			HAVGDIPGVR	KQQLSAEELDAQLDAYNARMDTS	AEEISGPLTSA	SDSAQGSDVSLTACK	SRSGGGGGGGLGSGGSIRSS	ISTPEELGLDKV	AAADGPPAADGEDGQD			WHLYLDHL	EKALRLHPLSLKSAAHT	LPGFMCLEHL
IF140_HUMAN	ARLY_HUMAN	NH2L1_HUMAN	TOM7_HUMAN	SNRPA_HUMAN	VP13A_HUMAN	RL13A_HUMAN			TTFDLGGHEQAR	ILQAHLHSLCL	AEEMETGNVA	LVTNTLAMTEEEKNIKWG	TRTHINYGVKGD	IQRTPKIQVYSRHP	PHTETQQPEATAAATSNPSSMTDTPGNPAAP			FYTKHFEEL	MLFLLFESK	PQVMTQTPKFLLVSAGD
PAPD5_HUMAN	GET4_HUMAN	RFA3_HUMAN	SLBP_HUMAN	SR140_HUMAN	BASI_HUMAN	AP2S1_HUMAN			PDEDSDNSAIYVQGLND	ILDGSGYFDV	AEEPASVTP	PNTAYASYPGASVDNYQQPPFTQNAETTEGYQPPPVY	LTLEQKNIAVETDVRVNKD	EYNYVVTAQKPTAVNG	EAAAAAADGPPAADGED			LEMSAFSKL	FDDEELLGLDPVQKKCH	KLLDFSTRL
ABHD4_HUMAN	RS12_HUMAN	RSSA_HUMAN	SRRT_HUMAN	RBM27_HUMAN	WASC4_HUMAN	UBP2L_HUMAN			SVFTDGDLGDSGKR	NRAAPGAEFAPNKR	AEEPAYGDTA	SDVSLTACK	GSHSMRYFFTSVS	FAYDGKDYL	PVLRQVEGKNPVTIFSLATNE			NSAGLEVLK	KLSVMKCGSL	LKFDLGATDL
T2FA_HUMAN	DDX50_HUMAN	UB2J2_HUMAN	SNPC3_HUMAN	CLIC1_HUMAN	KNL1_HUMAN	1433E_HUMAN			LYIGWDKHYGF	PAYHSSLMDPDTKL	AEEPSPQAA	PNIVIVPKDGTGWANKQDQQD	ESVGKGAVHDVKDV	MYEVEDLLISHGYKLSRD	TAAATAPRIKKFAIYRWD			GYLEDLKQF	ELLKLDSVPAHVY	LELRLLTKL
ASTRB_HUMAN	RAMP2_HUMAN	MOFA1_HUMAN	RS20_HUMAN	ATX2_HUMAN	DSRAD_HUMAN	FLNA_HUMAN			VYLDHAGATLF	FLLEDPANQFLRL	AEERDKRLAA	VAPPGARQGQQQAG	ASVSTVLTSKYR	ALTSEEAERSDGDPVQPAVLQVHQTS	PDYDALDVANKIGII			YTSPAFKGAF	PPLLYDE	LNNQTENLYQK
2A5D_HUMAN	PCFT_HUMAN	PEX1_HUMAN	P4R3A_HUMAN	SPS2L_HUMAN	UBP37_HUMAN	DCD_HUMAN			PGVTVKDVNQQEFVR	TATKSGSTTKNRFVV	AEESASQIQSSA	PAAVTESKEGTEASASKGLEKKE	GRDKYEPAAVSEQG	PKLYVKL	IQRTPKIQVYSRHPAENG			LMVLGLVTL	MLHAVVALLVVVLGHVD	SDLRVYL
ERH_HUMAN	RFLA_HUMAN	RN111_HUMAN	RT29_HUMAN	ADT1_HUMAN	SUZ12_HUMAN	FUBP1_HUMAN			PWTNVGKLVF	PRGGTLLSVTGEVEPRG	AEESGITNSA	VTVAPPGARQGQQQAG	ILMEHIHKL	SGGPTIEEVD	SSWWTHVEMGPPD			KFNKDSWKF	SFEEGDDAGADDQALSVAAPPTGAADPD	LFAGLMLTKL
FAK1_HUMAN	FBLN2_HUMAN	EVPL_HUMAN	GGYF2_HUMAN	CYTM_HUMAN	NOB1_HUMAN	HSP72_HUMAN			EVFTGGISSY	SGKDGVMEMNSIEPAKETTTNV	AEETPPTSV	GPSIVHRKCF	FLSEHPNVTL	TVVNPKYEGK	PENVAPRSGATAGAA			DALVGLSKTV	DGSTSVKYSKKTVKHD	DELLGFPPL
RPAB3_HUMAN	ZN580_HUMAN	ABCA7_HUMAN	PB1_HUMAN	MED14_HUMAN	CBX6_HUMAN	PSMD4_HUMAN			PYAGDVSMF	KDHTLEDEDVIQIVKK	AEETSGHQGYQGFRKEAGDFYYMAGNKD	IINLPIGSKPSRLDVTNSESPEIPLNPILAFDDEGTLGPLPQVDGVQTQQTAEVI	EVDGKADGAEAKPAE	PPMEAAGFTAQVIILNHPGQISA	PGMGAMGGMGG			PLMKCCL	MFQLGRC	VKAAGGSLEKV
SCD_HUMAN	LRP2_HUMAN	TPRKB_HUMAN	SEP15_HUMAN	ATRN_HUMAN	GSTM4_HUMAN	RFC1_HUMAN			KYTPPPHHI	KEKRFSLFGKKK	AEETTEMVSA	EEEILALVIDNGSGMCKAGFAGDD	SYEDAVHSGALND	AFPTIVEREPWDGRDGELPVEDDIDLSDVELDDLGKDEL	IQRTPKIQVYSRHPAENGKS			VGTLAPLLGR	VAVLWVEP	LLPSVVLKL
ALG12_HUMAN	SCAM2_HUMAN	VIR_HUMAN	CHPT1_HUMAN	SE1L1_HUMAN	CLAP1_HUMAN	SMRC2_HUMAN			YTVPAGMTV	GVYYQGGTY	AEFAERSVA	SYSKLLCGL	SRSGGGGGGGLGSGGSIR	PSVVGEFKGSFRIYPLPDD	PRGISSPSPINAFLSVDHLGGGGESM			ETFFFLARK	LPEATMHL	MLLATYFLRE
MYO5B_HUMAN	MB12B_HUMAN	NTAL_HUMAN	S26A6_HUMAN	PDIA5_HUMAN	KI67_HUMAN	FINC_HUMAN			FYLEGGFSKF	GAGRNSKQQLSAEELDAQLDAYNARMDTS	AEFAPNKRRRY	AHESVVKSEDFSLPAYMD	YMYSGGGSALA	PGRGAPLAKVVFRD	GEKKAYVRLAPDYDALDVANKIGII			SAFGACAPASV	LSAGLLVLR	WGPVHEL
RBL2_HUMAN	CKAP2_HUMAN	GSDME_HUMAN	RNC_HUMAN	E41L2_HUMAN	GPAT3_HUMAN	TRRAP_HUMAN			TYIPVPAKI	PRVDDDSLGEFPVTNSRAR	AEFEWENKV	TYEAALETI	AQVIYTRNTKGGDAPAAGEDA	LEKDYEEVGADSADGEDEGEEY	PPMEAAGFTAQ			LMDGGLAKL	LVVDNGSGF	FVGGLTGADSV
TOM6_HUMAN	CNNM4_HUMAN	SND1_HUMAN	PGRC2_HUMAN	SPG16_HUMAN	IREB2_HUMAN	VAS1_HUMAN			VYTSVQAQY	AIGGTPPAFN	AEFGQAESA	TTGTKVKGVDLDAPGSINGVPLLE	KDYEEVGADSADGEDEGEEY	AAAKDTHEDHDTETENTDESNHD	VAEYHSEPVEDEKP			LYPEMLLL	KLFSRFVVK	MTQTPKF
KDM5B_HUMAN	PHLP_HUMAN	SC31A_HUMAN	AL3A2_HUMAN	HORN_HUMAN	KLHL7_HUMAN	SF3B3_HUMAN			VLDVNDNAPKFAAPYEGF	ETARTENPVIMGLSSQNGQLRGPVKPTGGPGGG	AEFKEAFQL	QQRLIFAGKQLEDGRTLSDYNIQKESTLHLVLRLRGG	QPTVPQTASES	GYLVGRNNANGVDLN	IQRTPKIQVYSRHPAENGK			LNVMTQSPKSMSM	PQVMTQTPKF	LDKLAYL
TOR3A_HUMAN	ID2_HUMAN	CETN3_HUMAN	TOM70_HUMAN	KIF23_HUMAN	DPOE1_HUMAN	UBR4_HUMAN			ETIGKKFEK	GGSSDDRQIVDTPPHVAAGLKD	AEFKEAFQLF	DELERVAKSNR	ESYELRYFQINQDEEEEEDED	FASGLIHRV	YLRSVFALTNGIYPHKLVF			LAQSAPQVVLKSTTGW	TSPLVKSFNNER	VQLNSLSGFDLAAVLENNVNL
RS18_HUMAN	ZN589_HUMAN	KS6A4_HUMAN	HABP4_HUMAN	FBX21_HUMAN	SMD3_HUMAN	VATA_HUMAN			PGMGAMGGMGGGMGGG	MSIWDVKSLESALKDLKIK	AEFKEAFSLF	GTVNGVTLTSSGKRSTGN	VMEMNSIEPAKETTTNV	MRYVASYLLAALGGN	PENVAPRSGATAGAAGGRGKG			VEPPPCPLL	SPLVKSFNRNE	LFVVKLCTL
PRRC1_HUMAN	ADA10_HUMAN	DSG1_HUMAN	ANR11_HUMAN	PHLP2_HUMAN	IQGA1_HUMAN	RBP2_HUMAN			LVHDGLGDLR	GYNQWQQGQFWGQKPWSQHYHQGY	AEFLPDPSAL	SYLTSASSL	MRGPEPGPQPTMEG	NHPGQISAGYAPVLD	PENVAPRSGATAGAAGGRGK			TLSGFVLTR	NQLGADNGHRGGD	KLFLDAPYVK
CAD19_HUMAN	MAZ_HUMAN	ACACA_HUMAN	CSTF1_HUMAN	FOXO1_HUMAN	DC1L1_HUMAN	K2C1_HUMAN			IYPSNMQTM	QKPWSQHYHQGY	AEFLSEHPNVTL	AAEDVVATGADPSDLESG	FVWSGTAEA	MRYVASYLLAALGGNSSPSAKDIKKILDSVGIEADD	SYSQAASSDSAQGSDVSLTACKV			EVAFHLKDQGR	LERFLSSKL	AGFKAPAF
[truncated: 5,267 more rows]

## Sheet: H460_1B vs H460_2B
Proteins					Peptides					De novo only peptides
[truncated: 6,494 more rows]
