# Supplementary material for: Crucial Parameters for Immunopeptidome Characterization: A Systematic Evaluation
Source: Int J Mol Sci. 2024 Sep 3;25(17):9564. doi: 10.3390/ijms25179564 (PMC11395153; doi:10.3390/ijms25179564)
Supplement: Supplementary file 1 [file ijms-25-09564-s001.zip › Supplementary Table S3.xlsx]

## Sheet: Hoja1
Length (#aa)	H460_1A	H460_1B	JURKAT_1A	JURKAT_1B	H460_2B	CACO-2_2B	MDA-MB-231_2B
5 aa	0	0	0	0	0	0	0
6 aa	0	0	0	0	0	0	0
7 aa	198	75	95	9	177	123	253
8 aa	431	164	186	20	612	407	498
9 aa	446	253	194	54	2886	1664	3434
10 aa	332	205	162	42	819	444	705
11 aa	263	207	166	54	655	329	507
12 aa	247	216	159	28	279	245	279
13 aa	278	249	157	35	241	258	297
14 aa	265	220	152	25	162	245	268
15 aa	257	206	149	18	140	223	258
16 aa	294	203	147	25	139	213	250
17 aa	267	197	128	24	137	248	226
18 aa	263	149	115	17	136	246	248
19 aa	221	122	99	10	113	224	172
20 aa	190	108	78	9	81	182	174
21 aa	205	95	85	11	97	166	161
22 aa	176	76	71	7	55	147	117
23 aa	139	50	60	5	63	131	102
24 aa	115	49	35	5	53	112	94
25 aa	127	50	42	7	49	91	74
26 aa	84	43	35	5	41	75	68
27 aa	78	35	27	7	43	71	63
28 aa	65	23	32	2	17	47	41
29 aa	58	23	30	5	24	52	42
30 aa	55	34	26	1	22	46	45
31 aa	47	22	13	4	20	39	41
32 aa	36	6	10	0	12	22	20
33 aa	25	16	9	0	16	28	22
34 aa	24	17	12	2	14	16	23
35 aa	22	4	10	2	7	17	15
36 aa	18	8	3	1	11	18	18
37 aa	17	3	4	0	9	12	12
38 aa	11	7	1	1	7	7	12
39 aa	8	1	2	1	8	5	11
40 aa	11	3	2	0	2	4	1
41 aa	6	5	0	0	3	7	1
42 aa	5	3	3	0	2	4	2
43 aa	11	2	1	0	1	2	1
44 aa	2	0	0	0	1	3	1
45 aa	7	0	1	0	2	4	3
46 aa	5	1	0	0	0	2	0
47 aa	0	0	0	0	0	0	1
48 aa	1	0	0	0	3	1	2
49 aa	2	1	0	0	1	1	3
50 aa	3	1	3	0	3	1	0
51 aa	2	0	0	0	0	1	0
52 aa	1	1	0	0	0	1	0
53 aa	1	0	0	0	0	0	0
54 aa	1	0	0	0	0	0	1
55 aa	1	0	0	0	2	1	1
56 aa	2	0	0	0	3	1	1
57 aa	1	0	0	0	0	0	0
58 aa	1	0	0	0	0	0	0
59 aa	0	0	0	0	0	0	0
60 aa	1	0	0	0	0	0	0
61 aa	1	0	0	0	0	0	0
62 aa	1	0	0	0	0	0	0
63 aa	0	0	0	0	0	0	0
64 aa	1	0	0	0	0	0	0
