# Supplementary material for: Crucial Parameters for Immunopeptidome Characterization: A Systematic Evaluation
Source: Int J Mol Sci. 2024 Sep 3;25(17):9564. doi: 10.3390/ijms25179564 (PMC11395153; doi:10.3390/ijms25179564)
Supplement: Supplementary file 1 [file ijms-25-09564-s001.zip › Supplementary Table S4.xlsx]

## Sheet: Hoja1
Length (#aa)	H460_1A	H460_1B	JURKAT_1A	JURKAT_1B	H460_2B	CACO-2_2B	MDA-MB-231_2B
5 aa	3	1	0	1	0	0	4
6 aa	19	10	25	5	21	9	28
7 aa	35	18	45	17	49	53	162
8 aa	53	9	35	14	107	99	110
9 aa	46	22	38	22	273	159	321
10 aa	44	25	32	19	125	62	84
11 aa	36	15	25	17	92	48	59
12 aa	29	19	23	4	66	30	38
13 aa	28	10	16	5	33	37	26
14 aa	18	8	7	4	19	26	22
15 aa	15	13	11	2	16	18	26
16 aa	14	7	13	1	19	13	18
17 aa	12	1	9	1	8	12	12
18 aa	7	0	6	0	5	7	6
19 aa	7	1	1	0	3	2	4
20 aa	1	1	1	0	2	1	1
21 aa	0	0	0	0	0	0	1
22 aa	0	0	0	0	0	1	0
23 aa	0	0	0	0	0	0	1
24 aa	0	0	0	0	0	0	0
25 aa	0	2	0	0	0	0	1
26 aa	0	0	0	0	0	0	0
27 aa	0	0	0	0	0	0	0
28 aa	0	0	0	0	0	1	0
29 aa	0	0	0	0	1	0	0
30 aa	0	0	0	0	0	0	0
