# Supplementary material for: Crucial Parameters for Immunopeptidome Characterization: A Systematic Evaluation
Source: Int J Mol Sci. 2024 Sep 3;25(17):9564. doi: 10.3390/ijms25179564 (PMC11395153; doi:10.3390/ijms25179564)
Supplement: Supplementary file 1 [file ijms-25-09564-s001.zip › Supplementary Table S5.xlsx]

## Sheet: Charge (z) peptide
Sample	Charge +1	Charge +2	Charge +3	Charge +4	Charge +5	Charge +6
H460_1A	1175	1142	1431	983	452	146
H460_1B	349	1607	805	294	93	5
JURKAT_1A	442	797	681	395	148	41
JURKAT_1B	36	219	116	38	26	1
H460_2B	2151	3812	845	247	99	14
CACO-2_2B	1630	2784	1174	454	126	18
MDA-MB-231_2B	3348	3729	1078	328	75	12
TOTAL	9131	14090	6130	2739	1019	237
Sample	Lenght (#aa)	Charge +1	Charge +2	Charge +3	Charge +4	Charge +5	Charge +6
H460_1A	8 aa	362	63	6	0	0	0
	9 aa	341	83	22	0	0	0
	10 aa	179	88	65	0	0	0
	11 aa	77	85	100	1	0	0
	12 aa	31	83	126	7	0	0
H460_1B	8 aa	115	49	0	0	0	0
	9 aa	112	133	8	0	0	0
	10 aa	42	152	11	0	0	0
	11 aa	18	163	25	1	0	0
	12 aa	8	168	37	3	0	0
JURKAT_1A	8 aa	131	53	2	0	0	0
	9 aa	113	67	14	0	0	0
	10 aa	68	66	28	0	0	0
	11 aa	38	88	39	1	0	0
	12 aa	23	69	65	2	0	0
JURKAT_1B	8 aa	8	12	0	0	0	0
	9 aa	15	37	2	0	0	0
	10 aa	8	29	5	0	0	0
	11 aa	0	42	11	1	0	0
	12 aa	0	23	5	0	0	0
H460_2B	8 aa	435	170	7	0	0	0
	9 aa	1409	1386	91	0	0	0
	10 aa	135	582	102	0	0	0
	11 aa	32	523	100	0	0	0
	12 aa	12	206	60	1	0	0
CACO-2_2B	8 aa	263	134	10	0	0	0
	9 aa	981	650	33	0	0	0
	10 aa	194	222	28	0	0	0
	11 aa	67	231	31	0	0	0
	12 aa	22	166	55	2	0	0
MDA-MB-231_2B	8 aa	370	122	6	0	0	0
	9 aa	2327	1054	53	0	0	0
	10 aa	335	354	16	0	0	0
	11 aa	87	387	33	0	0	0
	12 aa	24	221	34	0	0	0
