# Supplementary material for: Crucial Parameters for Immunopeptidome Characterization: A Systematic Evaluation
Source: Int J Mol Sci. 2024 Sep 3;25(17):9564. doi: 10.3390/ijms25179564 (PMC11395153; doi:10.3390/ijms25179564)
Supplement: Supplementary file 1 [file ijms-25-09564-s001.zip › Supplementary Table S6.xlsx]

## Sheet: Charge (z) De novo pep
Sample	Charge +1	Charge +2	Charge +3	Charge +4
H460_1A	129	139	92	7
H460_1B	19	118	22	3
JURKAT_1A	73	169	45	0
JURKAT_1B	7	94	11	0
H460_2B	123	611	105	0
CACO-2_2B	111	403	62	2
MDA-MB-231_2B	237	634	52	1
TOTAL	699	2168	389	13
Sample	Lenght (#aa)	Charge +1	Charge +2	Charge +3	Charge +4
H460_1A	8 aa	37	13	3	0
	9 aa	26	17	3	0
	10 aa	26	8	10	0
	11 aa	9	11	16	0
	12 aa	7	14	8	0
H460_1B	8 aa	5	4	0	0
	9 aa	4	18	0	0
	10 aa	3	20	2	0
	11 aa	0	13	2	0
	12 aa	0	14	5	0
JURKAT_1A	8 aa	14	21	0	0
	9 aa	17	16	5	0
	10 aa	13	18	1	0
	11 aa	7	12	6	0
	12 aa	7	7	9	0
JURKAT_1B	8 aa	3	11	0	0
	9 aa	3	16	3	0
	10 aa	0	19	0	0
	11 aa	0	15	2	0
	12 aa	0	1	3	0
H460_2B	8 aa	37	69	1	0
	9 aa	51	208	14	0
	10 aa	9	94	22	0
	11 aa	0	65	27	0
	12 aa	0	52	14	0
CACO-2_2B	8 aa	27	71	1	0
	9 aa	49	101	9	0
	10 aa	9	41	12	0
	11 aa	1	40	7	0
	12 aa	0	23	7	0
MDA-MB-231_2B	8 aa	51	56	3	0
	9 aa	117	193	11	0
	10 aa	6	60	18	0
	11 aa	1	56	2	0
	12 aa	1	33	4	0
