# Supplementary material for: Crucial Parameters for Immunopeptidome Characterization: A Systematic Evaluation
Source: Int J Mol Sci. 2024 Sep 3;25(17):9564. doi: 10.3390/ijms25179564 (PMC11395153; doi:10.3390/ijms25179564)
Supplement: Supplementary file 1 [file ijms-25-09564-s001.zip › Supplementary Table S7.xlsx]

## Sheet: CRAPome
Sample	User Input	Mapped Gene Symbol	Num of Expt. (found/total)	Ave SC	Max SC
H460_1A	HPCL1_HUMAN	HPCAL1	/ 716	0
H460_1A	EPCR_HUMAN	PROCR	/ 716	0
H460_1A	TTC31_HUMAN	TTC31	/ 716	0
H460_1A	WDR13_HUMAN	WDR13	/ 716	0
H460_1A	NR4A1_HUMAN	NR4A1	/ 716	0
H460_1A	AUNIP_HUMAN	AUNIP	/ 716	0
H460_1A	COMD5_HUMAN	COMMD5	/ 716	0
H460_1A	MELPH_HUMAN	MLPH	/ 716	0
H460_1A	PKHG2_HUMAN	PLEKHG2	/ 716	0
H460_1A	GALA_HUMAN	GAL	/ 716	0
H460_1A	PTEN_HUMAN	PTEN	/ 716	0
H460_1A	SRXN1_HUMAN	SRXN1	/ 716	0
H460_1A	ENKD1_HUMAN	ENKD1	/ 716	0
H460_1A	NOCT_HUMAN	NOCT	/ 716	0
H460_1A	TRADD_HUMAN	TRADD	/ 716	0
H460_1A	SHRPN_HUMAN	SHARPIN	/ 716	0
H460_1A	F16B2_HUMAN	FAM160B2	/ 716	0
H460_1A	GCH1_HUMAN	GCH1	/ 716	0
H460_1A	S18L2_HUMAN	SS18L2	/ 716	0
H460_1A	NOL3_HUMAN	NOL3	/ 716	0
H460_1A	ANKY2_HUMAN	ANKMY2	/ 716	0
H460_1A	ITA6_HUMAN	ITGA6	/ 716	0
H460_1A	ZN784_HUMAN	ZNF784	/ 716	0
H460_1A	KAZRN_HUMAN	KAZN	/ 716	0
H460_1A	DPOLM_HUMAN	POLM	/ 716	0
H460_1A	WSDU1_HUMAN	WDSUB1	/ 716	0
H460_1A	COMD7_HUMAN	COMMD7	/ 716	0
H460_1A	FGD6_HUMAN	FGD6	/ 716	0
H460_1A	RNF31_HUMAN	RNF31	/ 716	0
H460_1A	TTBK1_HUMAN	TTBK1	/ 716	0
H460_1A	ZNFX1_HUMAN	ZNFX1	/ 716	0
H460_1A	AUXI_HUMAN	DNAJC6	/ 716	0
H460_1A	CNGB1_HUMAN	CNGB1	/ 716	0
H460_1A	CFA97_HUMAN	CFAP97	/ 716	0
H460_1A	PAK6_HUMAN	PAK6	/ 716	0
H460_1A	MUC17_HUMAN	MUC17	/ 716	0
H460_1A	RHG10_HUMAN	ARHGAP10	/ 716	0
H460_1A	SEM1_HUMAN	SEM1	1 / 716	1	1
H460_1A	HSPB8_HUMAN	HSPB8	3 / 716	1	1
H460_1A	SWAHC_HUMAN	SOWAHC	1 / 716	1	1
H460_1A	WDR92_HUMAN	WDR92	7 / 716	1	1
H460_1A	RPE_HUMAN	RPE	1 / 716	1	1
H460_1A	MZT2B_HUMAN	MZT2B	15 / 716	1	1
H460_1A	YPEL5_HUMAN	YPEL5	6 / 716	1	1
H460_1A	CS025_HUMAN	C19ORF25	6 / 716	1	1
H460_1A	MEX3D_HUMAN	MEX3D	1 / 716	1	1
H460_1A	NHSL1_HUMAN	NHSL1	4 / 716	1	1
H460_1A	REPI1_HUMAN	REPIN1	2 / 716	1	1
H460_1A	VATF_HUMAN	ATP6V1F	6 / 716	1	1
H460_1A	ELOF1_HUMAN	ELOF1	6 / 716	1	1
H460_1A	MLP3B_HUMAN	MAP1LC3B	6 / 716	1	1
H460_1A	KC1D_HUMAN	CSNK1D	16 / 716	1	1
H460_1A	SMG8_HUMAN	SMG8	3 / 716	1	1
H460_1A	ASAP2_HUMAN	ASAP2	4 / 716	1	1
H460_1A	GSK3B_HUMAN	GSK3B	14 / 716	1	1
H460_1A	RYR3_HUMAN	RYR3	2 / 716	1	1
H460_1A	UPP1_HUMAN	UPP1	4 / 716	1	1
H460_1A	COMD3_HUMAN	COMMD3	3 / 716	1	1
H460_1A	M1IP1_HUMAN	MID1IP1	1 / 716	1	1
H460_1A	CTU1_HUMAN	CTU1	1 / 716	1	1
H460_1A	TRIP4_HUMAN	TRIP4	7 / 716	1	1
H460_1A	NDC80_HUMAN	NDC80	2 / 716	1	1
H460_1A	LRCH3_HUMAN	LRCH3	1 / 716	1	1
H460_1A	ZNHI3_HUMAN	ZNHIT3	2 / 716	1	1
H460_1A	GALC_HUMAN	GALC	2 / 716	1	1
H460_1A	RIPR1_HUMAN	RIPOR1	1 / 716	1	1
H460_1A	CATC_HUMAN	CTSC	15 / 716	1	1
H460_1A	KYNU_HUMAN	KYNU	1 / 716	1	1
H460_1A	STXB1_HUMAN	STXBP1	2 / 716	1	1
H460_1A	RHG04_HUMAN	ARHGAP4	2 / 716	1	1
H460_1A	PHF23_HUMAN	PHF23	1 / 716	1	1
H460_1A	CRTC2_HUMAN	CRTC2	1 / 716	1	1
H460_1A	SOSSC_HUMAN	INIP	3 / 716	1	1
H460_1A	TBD2A_HUMAN	TBC1D2	2 / 716	1	1
H460_1A	MRNIP_HUMAN	MRNIP	1 / 716	1	1
H460_1A	RENT2_HUMAN	UPF2	14 / 716	1	1
H460_1A	MUC18_HUMAN	MCAM	3 / 716	1	1
H460_1A	SMYD2_HUMAN	SMYD2	2 / 716	1	1
H460_1A	DCP2_HUMAN	DCP2	1 / 716	1	1
H460_1A	DPOE4_HUMAN	POLE4	9 / 716	1	1
H460_1A	RBMS3_HUMAN	RBMS3	23 / 716	1	1
H460_1A	FA83D_HUMAN	FAM83D	1 / 716	1	1
H460_1A	TX1B3_HUMAN	TAX1BP3	5 / 716	1	1
H460_1A	MILK2_HUMAN	MICALL2	1 / 716	1	1
H460_1A	S3TC1_HUMAN	SH3TC1	1 / 716	1	1
H460_1A	RIOK3_HUMAN	RIOK3	1 / 716	1	1
H460_1A	MLXIP_HUMAN	MLXIP	1 / 716	1	1
H460_1A	RXRB_HUMAN	RXRB	4 / 716	1	1
H460_1A	ANDR_HUMAN	AR	1 / 716	1	1
H460_1A	RYR2_HUMAN	RYR2	2 / 716	1	1
H460_1A	GRAP1_HUMAN	GRIPAP1	8 / 716	1	1
H460_1A	STK36_HUMAN	STK36	1 / 716	1	1
H460_1A	TKFC_HUMAN	TKFC	1 / 716	1	1
H460_1A	DGKH_HUMAN	DGKH	3 / 716	1	1
H460_1A	TREF1_HUMAN	TRERF1	1 / 716	1	1
H460_1A	ILK_HUMAN	ILK	10 / 716	1.1	2
H460_1A	SCOC_HUMAN	SCOC	23 / 716	1.1	2
H460_1A	UB2L6_HUMAN	UBE2L6	7 / 716	1.1	2
H460_1A	RPC4_HUMAN	POLR3D	13 / 716	1.1	2
H460_1A	PDC10_HUMAN	PDCD10	9 / 716	1.1	2
H460_1A	RN114_HUMAN	RNF114	20 / 716	1.1	2
H460_1A	ERCC6_HUMAN	ERCC6	7 / 716	1.1	2
H460_1A	TFE2_HUMAN	TCF3	10 / 716	1.1	2
H460_1A	GIT1_HUMAN	GIT1	29 / 716	1.1	3
H460_1A	MISSL_HUMAN	MAPK1IP1L	107 / 716	1.1	2
H460_1A	MCFD2_HUMAN	MCFD2	8 / 716	1.1	2
H460_1A	EM55_HUMAN	MPP1	14 / 716	1.1	2
H460_1A	ARP19_HUMAN	ARPP19	52 / 716	1.1	2
H460_1A	MAP2_HUMAN	METAP2	9 / 716	1.2	2
H460_1A	HINT3_HUMAN	HINT3	6 / 716	1.2	2
H460_1A	2A5G_HUMAN	PPP2R5C	44 / 716	1.2	2
H460_1A	VPS4A_HUMAN	VPS4A	14 / 716	1.2	3
H460_1A	ASCC2_HUMAN	ASCC2	19 / 716	1.2	2
H460_1A	RN126_HUMAN	RNF126	9 / 716	1.2	2
H460_1A	IRS2_HUMAN	IRS2	21 / 716	1.2	4
H460_1A	LAGE3_HUMAN	LAGE3	26 / 716	1.2	2
H460_1A	ARHG7_HUMAN	ARHGEF7	24 / 716	1.2	2
H460_1A	CT027_HUMAN	C20ORF27	12 / 716	1.2	2
H460_1A	ACSL4_HUMAN	ACSL4	130 / 716	1.2	4
H460_1A	OFUT1_HUMAN	POFUT1	10 / 716	1.2	2
H460_1A	FOXC1_HUMAN	FOXC1	51 / 716	1.2	3
H460_1A	TTC1_HUMAN	TTC1	41 / 716	1.3	4
H460_1A	VATG1_HUMAN	ATP6V1G1	48 / 716	1.3	3
H460_1A	CSN9_HUMAN	COPS9	3 / 716	1.3	2
H460_1A	UB2D1_HUMAN	UBE2D1	4 / 716	1.3	2
H460_1A	DRG2_HUMAN	DRG2	30 / 716	1.3	3
H460_1A	TR112_HUMAN	TRMT112	49 / 716	1.3	4
H460_1A	CRIP2_HUMAN	CRIP2	7 / 716	1.3	2
H460_1A	CNOT7_HUMAN	CNOT7	12 / 716	1.3	2
H460_1A	RBX1_HUMAN	RBX1	94 / 716	1.3	4
H460_1A	HPBP1_HUMAN	HSPBP1	33 / 716	1.3	4
H460_1A	VPS51_HUMAN	VPS51	44 / 716	1.3	3
H460_1A	PDRG1_HUMAN	PDRG1	12 / 716	1.3	2
H460_1A	GPN1_HUMAN	GPN1	48 / 716	1.3	4
H460_1A	NUF2_HUMAN	NUF2	3 / 716	1.3	2
H460_1A	MLKL_HUMAN	MLKL	3 / 716	1.3	2
H460_1A	INT7_HUMAN	INTS7	19 / 716	1.3	3
H460_1A	OTUD5_HUMAN	OTUD5	4 / 716	1.3	2
H460_1A	MCE1_HUMAN	RNGTT	21 / 716	1.3	3
H460_1A	SNX6_HUMAN	SNX6	42 / 716	1.3	3
H460_1A	RB3GP_HUMAN	RAB3GAP1	29 / 716	1.3	4
H460_1A	TB10B_HUMAN	TBC1D10B	60 / 716	1.3	5
H460_1A	CNOT9_HUMAN	CNOT9	31 / 716	1.3	4
H460_1A	DISC1_HUMAN	DISC1	37 / 716	1.3	3
H460_1A	UB2E1_HUMAN	UB2E1_HUMAN	30 / 716	1.3	2
H460_1A	VP26A_HUMAN	VPS26A	40 / 716	1.4	8
H460_1A	NQO1_HUMAN	NQO1	5 / 716	1.4	3
H460_1A	CNOT2_HUMAN	CNOT2	31 / 716	1.4	3
H460_1A	VATE1_HUMAN	ATP6V1E1	43 / 716	1.4	3
H460_1A	HMGN4_HUMAN	HMGN4	31 / 716	1.4	5
H460_1A	UBE2S_HUMAN	UBE2S	27 / 716	1.4	5
H460_1A	SMAG2_HUMAN	SAMD4B	8 / 716	1.4	3
H460_1A	MO4L1_HUMAN	MORF4L1	26 / 716	1.4	3
H460_1A	VATH_HUMAN	ATP6V1H	90 / 716	1.4	5
H460_1A	SNAPN_HUMAN	SNAPIN	42 / 716	1.4	4
H460_1A	AKIP_HUMAN	AURKAIP1	7 / 716	1.4	3
H460_1A	MAP9_HUMAN	MAP9	7 / 716	1.4	2
H460_1A	DNJB6_HUMAN	DNAJB6	56 / 716	1.4	5
H460_1A	CSN7A_HUMAN	COPS7A	44 / 716	1.4	6
H460_1A	PLK1_HUMAN	PLK1	54 / 716	1.4	3
H460_1A	K1522_HUMAN	KIAA1522	5 / 716	1.4	2
H460_1A	KS6A1_HUMAN	RPS6KA1	19 / 716	1.4	3
H460_1A	MRCKB_HUMAN	CDC42BPB	15 / 716	1.4	3
H460_1A	HGS_HUMAN	HGS	51 / 716	1.4	4
H460_1A	TYB10_HUMAN	TMSB10	98 / 716	1.5	10
H460_1A	PSD10_HUMAN	PSMD10	38 / 716	1.5	4
H460_1A	UB2D3_HUMAN	UBE2D3	96 / 716	1.5	4
H460_1A	TTI2_HUMAN	TTI2	2 / 716	1.5	2
H460_1A	SHC1_HUMAN	SHC1	20 / 716	1.5	3
H460_1A	FRIL_HUMAN	FTL	2 / 716	1.5	2
H460_1A	ATRAP_HUMAN	AGTRAP	2 / 716	1.5	2
H460_1A	RPAB5_HUMAN	POLR2L	32 / 716	1.5	6
H460_1A	OSBP1_HUMAN	OSBP	13 / 716	1.5	3
H460_1A	MAGB2_HUMAN	MAGEB2	8 / 716	1.5	3
H460_1A	STK26_HUMAN	STK26	41 / 716	1.5	7
H460_1A	HDDC2_HUMAN	HDDC2	96 / 716	1.5	4
H460_1A	ARFP1_HUMAN	ARFIP1	30 / 716	1.5	4
H460_1A	AKP13_HUMAN	AKAP13	32 / 716	1.5	5
H460_1A	CNO11_HUMAN	CNOT11	34 / 716	1.5	4
H460_1A	ARHGH_HUMAN	ARHGEF17	15 / 716	1.5	4
H460_1A	EIF3J_HUMAN	EIF3J	53 / 716	1.6	5
H460_1A	TYB4_HUMAN	TMSB4X	34 / 716	1.6	5
H460_1A	TPD52_HUMAN	TPD52	59 / 716	1.6	12
H460_1A	GON7_HUMAN	GON7	9 / 716	1.6	3
H460_1A	RBMS2_HUMAN	RBMS2	26 / 716	1.6	6
H460_1A	PPIE_HUMAN	PPIE	25 / 716	1.6	5
H460_1A	CSN5_HUMAN	COPS5	42 / 716	1.6	7
H460_1A	NEDD8_HUMAN	NEDD8	93 / 716	1.6	5
H460_1A	NAA10_HUMAN	NAA10	80 / 716	1.7	5
H460_1A	CRIP1_HUMAN	CRIP1	7 / 716	1.7	4
H460_1A	SRP09_HUMAN	SRP9	208 / 716	1.7	11
H460_1A	TOM34_HUMAN	TOMM34	32 / 716	1.7	6
H460_1A	DYL2_HUMAN	DYNLL2	183 / 716	1.7	19
H460_1A	CSK2B_HUMAN	CSNK2B	84 / 716	1.7	5
H460_1A	UBC9_HUMAN	UBE2I	72 / 716	1.7	6
H460_1A	TPPC5_HUMAN	TRAPPC5	16 / 716	1.7	5
H460_1A	ABRX2_HUMAN	ABRAXAS2	19 / 716	1.7	5
H460_1A	ELP3_HUMAN	ELP3	23 / 716	1.7	4
H460_1A	PNO1_HUMAN	PNO1	76 / 716	1.7	6
H460_1A	VTA1_HUMAN	VTA1	32 / 716	1.7	4
H460_1A	COPZ1_HUMAN	COPZ1	111 / 716	1.7	10
H460_1A	TNIP1_HUMAN	TNIP1	45 / 716	1.7	4
H460_1A	PHP14_HUMAN	PHPT1	15 / 716	1.7	4
H460_1A	ARP5L_HUMAN	ARPC5L	28 / 716	1.7	5
H460_1A	EIF1B_HUMAN	EIF1B	58 / 716	1.7	4
H460_1A	SMN_HUMAN	SMN1	123 / 716	1.7	6
H460_1A	MEA1_HUMAN	MEA1	51 / 716	1.8	4
H460_1A	S10AA_HUMAN	S100A10	17 / 716	1.8	5
H460_1A	ARHG2_HUMAN	ARHGEF2	78 / 716	1.8	6
H460_1A	ZMAT2_HUMAN	ZMAT2	53 / 716	1.8	10
H460_1A	YTHD1_HUMAN	YTHDF1	145 / 716	1.8	6
H460_1A	DPOE3_HUMAN	POLE3	16 / 716	1.8	5
H460_1A	S10AB_HUMAN	S100A11	89 / 716	1.8	9
H460_1A	COMD9_HUMAN	COMMD9	11 / 716	1.8	4
H460_1A	PAPS2_HUMAN	PAPSS2	4 / 716	1.8	3
H460_1A	CLAP1_HUMAN	CLASP1	53 / 716	1.8	5
H460_1A	ARI4B_HUMAN	ARID4B	41 / 716	1.8	5
H460_1A	MBNL1_HUMAN	MBNL1	8 / 716	1.8	6
H460_1A	HDGR3_HUMAN	HDGFL3	93 / 716	1.8	5
H460_1A	RM45_HUMAN	MRPL45	41 / 716	1.8	5
H460_1A	CE290_HUMAN	CEP290	6 / 716	1.8	6
H460_1A	PIHD1_HUMAN	PIH1D1	80 / 716	1.8	6
H460_1A	CIAO1_HUMAN	CIAO1	12 / 716	1.8	10
H460_1A	GID8_HUMAN	GID8	46 / 716	1.8	7
H460_1A	LARP4_HUMAN	LARP4	131 / 716	1.8	11
H460_1A	TSC1_HUMAN	TSC1	30 / 716	1.8	4
H460_1A	CKAP2_HUMAN	CKAP2	120 / 716	1.8	7
H460_1A	IF4E_HUMAN	EIF4E	97 / 716	1.9	5
H460_1A	BLVRB_HUMAN	BLVRB	17 / 716	1.9	10
H460_1A	ADRM1_HUMAN	ADRM1	196 / 716	1.9	8
H460_1A	PARD3_HUMAN	PARD3	46 / 716	1.9	12
H460_1A	RAE1L_HUMAN	RAE1	112 / 716	1.9	8
H460_1A	UBL4A_HUMAN	UBL4A	49 / 716	1.9	6
H460_1A	AGFG1_HUMAN	AGFG1	65 / 716	1.9	7
H460_1A	AP1M1_HUMAN	AP1M1	21 / 716	1.9	11
H460_1A	VAT1_HUMAN	VAT1	64 / 716	2	10
H460_1A	BTF3_HUMAN	BTF3	117 / 716	2	8
H460_1A	AP3S1_HUMAN	AP3S1	140 / 716	2	16
H460_1A	PFKAM_HUMAN	PFKM	126 / 716	2	8
H460_1A	PP4R2_HUMAN	PPP4R2	46 / 716	2	7
H460_1A	RBMS1_HUMAN	RBMS1	38 / 716	2	3
H460_1A	TPC12_HUMAN	TRAPPC12	1 / 716	2	2
H460_1A	PDXD1_HUMAN	PDXDC1	46 / 716	2	4
H460_1A	EHD1_HUMAN	EHD1	5 / 716	2	6
H460_1A	RUXF_HUMAN	SNRPF	244 / 716	2	13
H460_1A	ELP1_HUMAN	IKBKAP	67 / 716	2	15
H460_1A	TTC5_HUMAN	TTC5	1 / 716	2	2
H460_1A	MOB1A_HUMAN	MOB1A	68 / 716	2	7
H460_1A	CG050_HUMAN	C7ORF50	62 / 716	2	6
H460_1A	RD23A_HUMAN	RAD23A	37 / 716	2	5
H460_1A	MSI2H_HUMAN	MSI2	44 / 716	2.1	7
H460_1A	IF2B_HUMAN	EIF2S2	176 / 716	2.1	8
H460_1A	FKB1A_HUMAN	FKBP1A	56 / 716	2.1	5
H460_1A	NUP37_HUMAN	NUP37	28 / 716	2.1	8
H460_1A	SYUA_HUMAN	SNCA	95 / 716	2.1	8
H460_1A	RNZ2_HUMAN	ELAC2	85 / 716	2.1	11
H460_1A	CARM1_HUMAN	CARM1	81 / 716	2.1	8
H460_1A	GBF1_HUMAN	GBF1	55 / 716	2.1	5
H460_1A	AKP8L_HUMAN	AKAP8L	85 / 716	2.1	9
H460_1A	AIMP2_HUMAN	AIMP2	172 / 716	2.2	13
H460_1A	PFD2_HUMAN	PFDN2	143 / 716	2.2	8
H460_1A	PPIL1_HUMAN	PPIL1	94 / 716	2.2	11
H460_1A	DC1L2_HUMAN	DYNC1LI2	109 / 716	2.2	10
H460_1A	SH3L1_HUMAN	SH3BGRL	21 / 716	2.2	6
H460_1A	DNJA3_HUMAN	DNAJA3	116 / 716	2.2	9
H460_1A	HINT1_HUMAN	HINT1	64 / 716	2.2	13
H460_1A	RS27L_HUMAN	RPS27L	372 / 716	2.3	15
H460_1A	RL22L_HUMAN	RPL22L1	56 / 716	2.3	6
H460_1A	EIF1_HUMAN	EIF1	93 / 716	2.3	10
H460_1A	DLRB1_HUMAN	DYNLRB1	136 / 716	2.3	7
H460_1A	MAGD2_HUMAN	MAGED2	133 / 716	2.3	18
H460_1A	SNX3_HUMAN	SNX3	17 / 716	2.3	7
H460_1A	UB2L3_HUMAN	UBE2L3	95 / 716	2.3	7
H460_1A	RT15_HUMAN	MRPS15	39 / 716	2.3	6
H460_1A	HAUS8_HUMAN	HAUS8	50 / 716	2.3	10
H460_1A	R113A_HUMAN	RNF113A	28 / 716	2.3	7
H460_1A	P85A_HUMAN	PIK3R1	8 / 716	2.3	9
H460_1A	F207A_HUMAN	FAM207A	102 / 716	2.4	16
H460_1A	CDK2_HUMAN	CDK2	234 / 716	2.4	13
H460_1A	CLU_HUMAN	CLUH	54 / 716	2.4	13
H460_1A	UBE2N_HUMAN	UBE2N	114 / 716	2.4	14
H460_1A	RL39_HUMAN	RPL39	162 / 716	2.4	10
H460_1A	PPHLN_HUMAN	PPHLN1	63 / 716	2.4	10
H460_1A	HXK2_HUMAN	HK2	55 / 716	2.4	13
H460_1A	YTHD2_HUMAN	YTHDF2	250 / 716	2.4	11
H460_1A	NSUN5_HUMAN	NSUN5	12 / 716	2.4	7
H460_1A	RL29_HUMAN	RPL29	399 / 716	2.5	60
H460_1A	LSM12_HUMAN	LSM12	195 / 716	2.5	16
H460_1A	CSRP1_HUMAN	CSRP1	46 / 716	2.5	9
H460_1A	SF3B5_HUMAN	SF3B5	141 / 716	2.5	8
H460_1A	HDGF_HUMAN	HDGF	174 / 716	2.5	21
H460_1A	PYGB_HUMAN	PYGB	71 / 716	2.5	12
H460_1A	FA98A_HUMAN	FAM98A	112 / 716	2.5	17
H460_1A	LEG3_HUMAN	LGALS3	20 / 716	2.5	8
H460_1A	CFA20_HUMAN	CFAP20	73 / 716	2.5	6
H460_1A	RT09_HUMAN	MRPS9	72 / 716	2.5	11
H460_1A	RS29_HUMAN	RPS29	223 / 716	2.6	8
H460_1A	MAP7_HUMAN	MAP7	109 / 716	2.6	11
H460_1A	MAP7_HUMAN	MAP7	109 / 716	2.6	11
H460_1A	RFA2_HUMAN	RPA2	135 / 716	2.6	31
H460_1A	DC1L1_HUMAN	DYNC1LI1	105 / 716	2.6	12
H460_1A	XPOT_HUMAN	XPOT	101 / 716	2.6	9
H460_1A	PRC2B_HUMAN	PRRC2B	140 / 716	2.6	10
H460_1A	INF2_HUMAN	INF2	107 / 716	2.7	11
H460_1A	S10A8_HUMAN	S100A8	79 / 716	2.7	16
H460_1A	SMAP_HUMAN	SMAP	136 / 716	2.7	7
H460_1A	WDR61_HUMAN	WDR61	112 / 716	2.7	18
H460_1A	OTUB1_HUMAN	OTUB1	83 / 716	2.7	15
H460_1A	ARPC3_HUMAN	ARPC3	78 / 716	2.7	10
H460_1A	HELLS_HUMAN	HELLS	97 / 716	2.7	20
H460_1A	CDSN_HUMAN	CDSN	50 / 716	2.7	8
H460_1A	AHSA1_HUMAN	AHSA1	230 / 716	2.7	8
H460_1A	HDAC5_HUMAN	HDAC5	55 / 716	2.7	8
H460_1A	RL36_HUMAN	RPL36	221 / 716	2.8	12
H460_1A	MCA3_HUMAN	EEF1E1	214 / 716	2.8	16
H460_1A	SKP1_HUMAN	SKP1	311 / 716	2.8	63
H460_1A	DPY30_HUMAN	DPY30	169 / 716	2.8	11
H460_1A	SYFA_HUMAN	FARSA	174 / 716	2.8	12
H460_1A	SEC13_HUMAN	SEC13	194 / 716	2.8	19
H460_1A	HMGN2_HUMAN	HMGN2	193 / 716	2.8	17
H460_1A	CHIP_HUMAN	STUB1	125 / 716	2.8	13
H460_1A	FKBP3_HUMAN	FKBP3	127 / 716	2.8	14
H460_1A	IF2A_HUMAN	EIF2S1	240 / 716	2.9	17
H460_1A	BAG3_HUMAN	BAG3	69 / 716	2.9	16
H460_1A	BAG2_HUMAN	BAG2	247 / 716	2.9	20
H460_1A	BAG6_HUMAN	BAG6	76 / 716	2.9	10
H460_1A	S10A6_HUMAN	S100A6	72 / 716	2.9	15
H460_1A	CYBP_HUMAN	CACYBP	187 / 716	2.9	22
H460_1A	TEBP_HUMAN	PTGES3	175 / 716	2.9	14
H460_1A	CLAP2_HUMAN	CLASP2	98 / 716	2.9	36
H460_1A	PQBP1_HUMAN	PQBP1	67 / 716	2.9	13
H460_1A	RL10L_HUMAN	RPL10L	237 / 716	2.9	15
H460_1A	RL34_HUMAN	RPL34	247 / 716	3	12
H460_1A	RANG_HUMAN	RANBP1	259 / 716	3	12
H460_1A	FUBP3_HUMAN	FUBP3	212 / 716	3	19
H460_1A	MO4L2_HUMAN	MORF4L2	76 / 716	3	16
H460_1A	DCP1A_HUMAN	DCP1A	79 / 716	3	10
H460_1A	GLOD4_HUMAN	GLOD4	81 / 716	3	10
H460_1A	RS28_HUMAN	RPS28	404 / 716	3.1	17
H460_1A	S10A4_HUMAN	S100A4	33 / 716	3.1	11
H460_1A	PSDE_HUMAN	PSMD14	168 / 716	3.1	16
H460_1A	MYCBP_HUMAN	MYCBP	141 / 716	3.1	20
H460_1A	SC31A_HUMAN	SEC31A	79 / 716	3.1	13
H460_1A	MAP1A_HUMAN	MAP1A	113 / 716	3.1	91
H460_1A	RS27_HUMAN	RPS27	411 / 716	3.2	26
H460_1A	RL37A_HUMAN	RPL37A	200 / 716	3.2	19
H460_1A	G3BP2_HUMAN	G3BP2	214 / 716	3.2	34
H460_1A	NAMPT_HUMAN	NAMPT	135 / 716	3.2	14
H460_1A	SF3B6_HUMAN	SF3B6	206 / 716	3.2	19
H460_1A	CLIC4_HUMAN	CLIC4	46 / 716	3.2	11
H460_1A	ARC1B_HUMAN	ARPC1B	44 / 716	3.2	12
H460_1A	EIF3H_HUMAN	EIF3H	195 / 716	3.2	15
H460_1A	DNJC7_HUMAN	DNAJC7	150 / 716	3.2	24
H460_1A	RFLB_HUMAN	RFLNB	90 / 716	3.2	13
H460_1A	ZN706_HUMAN	ZNF706	73 / 716	3.2	11
H460_1A	RL19_HUMAN	RPL19	458 / 716	3.3	64
H460_1A	HMGN1_HUMAN	HMGN1	145 / 716	3.3	19
H460_1A	LSM4_HUMAN	LSM4	139 / 716	3.3	17
H460_1A	DNJA2_HUMAN	DNAJA2	210 / 716	3.3	29
H460_1A	RPB11_HUMAN	POLR2J	9 / 716	3.3	7
H460_1A	GLO2_HUMAN	HAGH	96 / 716	3.3	12
H460_1A	CDC37_HUMAN	CDC37	205 / 716	3.4	23
H460_1A	DRG1_HUMAN	DRG1	172 / 716	3.4	18
H460_1A	S10A9_HUMAN	S100A9	116 / 716	3.4	13
H460_1A	RBM22_HUMAN	RBM22	45 / 716	3.4	17
H460_1A	DNJB1_HUMAN	DNAJB1	143 / 716	3.4	22
H460_1A	PYGL_HUMAN	PYGL	74 / 716	3.4	23
H460_1A	JUPI1_HUMAN	JPT1	169 / 716	3.4	10
H460_1A	SNP29_HUMAN	SNAP29	124 / 716	3.4	14
H460_1A	PTMA_HUMAN	PTMA	269 / 716	3.5	23
H460_1A	RL27A_HUMAN	RPL27A	430 / 716	3.5	19
H460_1A	G6PD_HUMAN	G6PD	89 / 716	3.5	30
H460_1A	API5_HUMAN	API5	150 / 716	3.5	34
H460_1A	FKBP5_HUMAN	FKBP5	48 / 716	3.5	16
H460_1A	TENS3_HUMAN	TNS3	20 / 716	3.5	17
H460_1A	RL22_HUMAN	RPL22	429 / 716	3.6	31
H460_1A	SRP14_HUMAN	SRP14	338 / 716	3.6	24
H460_1A	RALY_HUMAN	RALY	116 / 716	3.6	20
H460_1A	NUP88_HUMAN	NUP88	156 / 716	3.6	21
H460_1A	HMGA1_HUMAN	HMGA1	174 / 716	3.6	19
H460_1A	PRDX4_HUMAN	PRDX4	394 / 716	3.6	29
H460_1A	COPB2_HUMAN	COPB2	164 / 716	3.6	22
H460_1A	RS21_HUMAN	RPS21	252 / 716	3.7	19
H460_1A	USP9X_HUMAN	USP9X	177 / 716	3.7	20
H460_1A	DCD_HUMAN	DCD	279 / 716	3.7	45
H460_1A	LRC59_HUMAN	LRRC59	175 / 716	3.7	18
H460_1A	SHIP2_HUMAN	INPPL1	22 / 716	3.7	27
H460_1A	FA32A_HUMAN	FAM32A	112 / 716	3.7	19
H460_1A	PSMD6_HUMAN	PSMD6	187 / 716	3.8	16
H460_1A	ELOB_HUMAN	ELOB	113 / 716	3.8	16
H460_1A	FXR1_HUMAN	FXR1	140 / 716	3.8	42
H460_1A	PSD13_HUMAN	PSMD13	160 / 716	3.8	16
H460_1A	MBD3_HUMAN	MBD3	133 / 716	3.8	31
H460_1A	SODC_HUMAN	SODC_HUMAN	79 / 716	3.8	12
H460_1A	CLCA_HUMAN	CLTA	160 / 716	3.9	11
H460_1A	CLCB_HUMAN	CLTB	77 / 716	3.9	9
H460_1A	ICAL_HUMAN	CAST	101 / 716	3.9	63
H460_1A	IF2G_HUMAN	EIF2S3	270 / 716	4	17
H460_1A	RS30_HUMAN	FAU	320 / 716	4	29
H460_1A	CSTF2_HUMAN	CSTF2	188 / 716	4	26
H460_1A	RD23B_HUMAN	RAD23B	79 / 716	4	16
H460_1A	CHD9_HUMAN	CHD9	94 / 716	4	23
H460_1A	RL14_HUMAN	RPL14	333 / 716	4.1	34
H460_1A	RL35_HUMAN	RPL35	302 / 716	4.1	53
H460_1A	AIMP1_HUMAN	AIMP1	163 / 716	4.1	16
H460_1A	ASNS_HUMAN	ASNS	131 / 716	4.1	42
H460_1A	CDK1_HUMAN	CDK1	282 / 716	4.2	23
H460_1A	RL35A_HUMAN	RPL35A	220 / 716	4.2	23
H460_1A	PRS10_HUMAN	PSMC6	179 / 716	4.2	27
H460_1A	ETFB_HUMAN	ETFB	74 / 716	4.2	15
H460_1A	KAD4_HUMAN	AK4	27 / 716	4.2	16
H460_1A	KHDR1_HUMAN	KHDRBS1	348 / 716	4.2	53
H460_1A	RL27_HUMAN	RPL27	324 / 716	4.3	46
H460_1A	RL31_HUMAN	RPL31	335 / 716	4.3	23
H460_1A	PSMD7_HUMAN	PSMD7	144 / 716	4.3	19
H460_1A	EIF3F_HUMAN	EIF3F	272 / 716	4.3	26
H460_1A	KLC2_HUMAN	KLC2	141 / 716	4.3	12
H460_1A	KDM1A_HUMAN	KDM1A	83 / 716	4.3	27
H460_1A	EIF2A_HUMAN	EIF2A	90 / 716	4.3	18
H460_1A	IF5A1_HUMAN	EIF5A	352 / 716	4.4	22
H460_1A	ARPC2_HUMAN	ARPC2	71 / 716	4.4	37
H460_1A	SMD2_HUMAN	SNRPD2	340 / 716	4.5	38
H460_1A	IRAK1_HUMAN	IRAK1	83 / 716	4.5	13
H460_1A	PDIP3_HUMAN	POLDIP3	247 / 716	4.5	30
H460_1A	RL30_HUMAN	RPL30	255 / 716	4.6	25
H460_1A	RL24_HUMAN	RPL24	447 / 716	4.6	22
H460_1A	RPAP3_HUMAN	RPAP3	114 / 716	4.6	13
H460_1A	FUBP1_HUMAN	FUBP1	240 / 716	4.6	38
H460_1A	CAZA1_HUMAN	CAPZA1	318 / 716	4.6	36
H460_1A	HNRDL_HUMAN	HNRNPDL	369 / 716	4.6	25
H460_1A	PEBP1_HUMAN	PEBP1	101 / 716	4.6	14
H460_1A	P66A_HUMAN	GATAD2A	164 / 716	4.6	50
H460_1A	RL11_HUMAN	RPL11	495 / 716	4.7	23
H460_1A	1433G_HUMAN	YWHAG	332 / 716	4.7	54
H460_1A	RCN1_HUMAN	RCN1	107 / 716	4.7	53
H460_1A	CNN3_HUMAN	CNN3	213 / 716	4.7	21
H460_1A	TRIPC_HUMAN	TRIP12	116 / 716	4.7	37
H460_1A	HSPB1_HUMAN	HSPB1	128 / 716	4.8	25
H460_1A	DCTN2_HUMAN	DCTN2	219 / 716	4.8	26
H460_1A	DNJA1_HUMAN	DNAJA1	243 / 716	4.8	37
H460_1A	EDF1_HUMAN	EDF1	191 / 716	4.8	24
H460_1A	EIF3G_HUMAN	EIF3G	289 / 716	4.9	41
H460_1A	RS20_HUMAN	RPS20	383 / 716	4.9	22
H460_1A	RS10L_HUMAN	RPS10P5	249 / 716	4.9	26
H460_1A	ROA0_HUMAN	HNRNPA0	405 / 716	4.9	31
H460_1A	COPB_HUMAN	COPB1	278 / 716	4.9	38
H460_1A	RL21_HUMAN	RPL21	329 / 716	4.9	36
H460_1A	IPYR_HUMAN	PPA1	200 / 716	4.9	26
H460_1A	CAPR1_HUMAN	CAPRIN1	282 / 716	4.9	56
H460_1A	PSA1_HUMAN	PSMA1	180 / 716	5	23
H460_1A	EIF3B_HUMAN	EIF3B	282 / 716	5	41
H460_1A	SERPH_HUMAN	SERPINH1	281 / 716	5	48
H460_1A	1433T_HUMAN	YWHAQ	410 / 716	5	95
H460_1A	ADDA_HUMAN	ADD1	140 / 716	5	19
H460_1A	RS23_HUMAN	RPS23	413 / 716	5.1	30
H460_1A	PRS7_HUMAN	PSMC2	313 / 716	5.1	36
H460_1A	H2A2B_HUMAN	HIST2H2AB	471 / 716	5.1	47
H460_1A	PGAM1_HUMAN	PGAM1	239 / 716	5.1	30
H460_1A	HAP28_HUMAN	PDAP1	233 / 716	5.1	24
H460_1A	SRRT_HUMAN	SRRT	171 / 716	5.1	48
H460_1A	ROAA_HUMAN	HNRNPAB	442 / 716	5.2	29
H460_1A	PRS6A_HUMAN	PSMC3	225 / 716	5.2	30
H460_1A	BASP1_HUMAN	BASP1	121 / 716	5.2	38
H460_1A	RS13_HUMAN	RPS13	311 / 716	5.3	21
H460_1A	RL17_HUMAN	RPL17	424 / 716	5.3	35
H460_1A	RS4Y1_HUMAN	RPS4Y1	326 / 716	5.3	26
H460_1A	RL26_HUMAN	RPL26	312 / 716	5.3	24
H460_1A	LIPB1_HUMAN	PPFIBP1	23 / 716	5.3	34
H460_1A	DLGP5_HUMAN	DLGAP5	79 / 716	5.3	15
H460_1A	RS15_HUMAN	RPS15	239 / 716	5.4	26
H460_1A	RS17_HUMAN	RPS17	342 / 716	5.4	52
H460_1A	RL8_HUMAN	RPL8	390 / 716	5.4	42
H460_1A	RS14_HUMAN	RPS14	514 / 716	5.4	30
H460_1A	PRS6B_HUMAN	PSMC4	210 / 716	5.4	28
H460_1A	RBM3_HUMAN	RBM3	176 / 716	5.4	31
H460_1A	CBR1_HUMAN	CBR1	143 / 716	5.4	34
H460_1A	H32_HUMAN	HIST2H3C	389 / 716	5.4	44
H460_1A	RS5_HUMAN	RPS5	321 / 716	5.5	25
H460_1A	RL23_HUMAN	RPL23	507 / 716	5.5	48
H460_1A	RL40_HUMAN	UBA52	462 / 716	5.5	84
H460_1A	PDC6I_HUMAN	PDCD6IP	227 / 716	5.5	50
H460_1A	RS11_HUMAN	RPS11	340 / 716	5.6	25
H460_1A	RL18A_HUMAN	RPL18A	300 / 716	5.6	37
H460_1A	RL18_HUMAN	RPL18	399 / 716	5.6	59
H460_1A	RS15A_HUMAN	RPS15A	401 / 716	5.7	34
H460_1A	IF1AY_HUMAN	EIF1AY	157 / 716	5.7	34
H460_1A	SMD1_HUMAN	SNRPD1	356 / 716	5.7	66
H460_1A	RL13_HUMAN	RPL13	474 / 716	5.8	50
H460_1A	RS27A_HUMAN	RS27A_HUMAN	478 / 716	5.8	84
H460_1A	RL12_HUMAN	RPL12	397 / 716	5.8	28
H460_1A	1433B_HUMAN	YWHAB	368 / 716	5.8	39
H460_1A	SHOT1_HUMAN	SHTN1	100 / 716	5.8	15
H460_1A	SEPT9_HUMAN	2009-09-01	200 / 716	5.8	37
H460_1A	EIF3I_HUMAN	EIF3I	280 / 716	5.9	37
H460_1A	DDX6_HUMAN	DDX6	303 / 716	5.9	54
H460_1A	STAU1_HUMAN	STAU1	228 / 716	5.9	21
H460_1A	PRS4_HUMAN	PSMC1	195 / 716	5.9	44
H460_1A	IF4E2_HUMAN	EIF4E2	54 / 716	5.9	19
H460_1A	CAVN2_HUMAN	CAVIN2	1 / 716	6	6
H460_1A	HSPB6_HUMAN	HSPB6	1 / 716	6	6
H460_1A	PSD11_HUMAN	PSMD11	204 / 716	6	35
H460_1A	LC7L3_HUMAN	LUC7L3	324 / 716	6	36
H460_1A	IMA1_HUMAN	KPNA2	367 / 716	6	38
H460_1A	NUDC_HUMAN	NUDC	296 / 716	6	33
H460_1A	CALU_HUMAN	CALU	147 / 716	6	31
H460_1A	YBOX3_HUMAN	YBX3	363 / 716	6.1	68
H460_1A	RBP56_HUMAN	TAF15	383 / 716	6.1	41
H460_1A	SYQ_HUMAN	QARS	291 / 716	6.1	48
H460_1A	H2AZ_HUMAN	H2AFZ	491 / 716	6.1	144
H460_1A	RL13A_HUMAN	RPL13A	294 / 716	6.2	60
H460_1A	PRS8_HUMAN	PSMC5	294 / 716	6.2	54
H460_1A	HNRPD_HUMAN	HNRNPD	489 / 716	6.3	37
H460_1A	CALM3_HUMAN	CALM3	327 / 716	6.3	245
H460_1A	NP1L1_HUMAN	NAP1L1	374 / 716	6.3	25
H460_1A	RS25_HUMAN	RPS25	356 / 716	6.4	38
H460_1A	RL23A_HUMAN	RPL23A	418 / 716	6.4	41
H460_1A	RL28_HUMAN	RPL28	316 / 716	6.4	64
H460_1A	GSTP1_HUMAN	GSTP1	164 / 716	6.4	90
H460_1A	MA7D3_HUMAN	MAP7D3	129 / 716	6.4	29
H460_1A	RL9_HUMAN	RPL9	390 / 716	6.5	80
H460_1A	LKHA4_HUMAN	LTA4H	66 / 716	6.5	20
H460_1A	IQGA1_HUMAN	IQGAP1	197 / 716	6.5	79
H460_1A	SPAG5_HUMAN	SPAG5	89 / 716	6.5	43
H460_1A	SYDC_HUMAN	DARS	271 / 716	6.6	35
H460_1A	RS6_HUMAN	RPS6	466 / 716	6.6	55
H460_1A	PROF1_HUMAN	PFN1	308 / 716	6.6	46
H460_1A	ROA3_HUMAN	HNRNPA3	447 / 716	6.6	49
H460_1A	PRDX2_HUMAN	PRDX2	482 / 716	6.6	55
H460_1A	RS24_HUMAN	RPS24	353 / 716	6.7	47
H460_1A	RS9_HUMAN	RPS9	388 / 716	6.7	32
H460_1A	TCP4_HUMAN	SUB1	334 / 716	6.7	52
H460_1A	PLIN3_HUMAN	PLIN3	108 / 716	6.7	42
H460_1A	RLA2_HUMAN	RPLP2	440 / 716	6.7	120
H460_1A	COF1_HUMAN	CFL1	496 / 716	6.7	70
H460_1A	RED_HUMAN	IK	134 / 716	6.7	45
H460_1A	T2EB_HUMAN	GTF2E2	109 / 716	6.7	22
H460_1A	PSME3_HUMAN	PSME3	198 / 716	6.8	34
H460_1A	PRDX6_HUMAN	PRDX6	388 / 716	6.8	63
H460_1A	HS105_HUMAN	HSPH1	347 / 716	6.8	32
H460_1A	SYK_HUMAN	KARS	216 / 716	6.9	30
H460_1A	H2AX_HUMAN	H2AFX	484 / 716	6.9	135
H460_1A	ZC3H4_HUMAN	ZC3H4	134 / 716	6.9	70
H460_1A	WIZ_HUMAN	WIZ	111 / 716	6.9	38
H460_1A	DDB1_HUMAN	DDB1	212 / 716	6.9	53
H460_1A	RS12_HUMAN	RPS12	382 / 716	7	51
H460_1A	KLC1_HUMAN	KLC1	153 / 716	7	20
H460_1A	HUWE1_HUMAN	HUWE1	204 / 716	7	98
H460_1A	CAPZB_HUMAN	CAPZB	366 / 716	7	72
H460_1A	KNOP1_HUMAN	KNOP1	117 / 716	7.1	29
H460_1A	IF4G2_HUMAN	EIF4G2	119 / 716	7.1	46
H460_1A	CAND1_HUMAN	CAND1	275 / 716	7.1	65
H460_1A	EFHD2_HUMAN	EFHD2	139 / 716	7.1	47
H460_1A	RS16_HUMAN	RPS16	411 / 716	7.2	42
H460_1A	RS18_HUMAN	RPS18	399 / 716	7.2	42
H460_1A	RL15_HUMAN	RPL15	365 / 716	7.2	43
H460_1A	1433Z_HUMAN	YWHAZ	410 / 716	7.2	47
H460_1A	LS14A_HUMAN	LSM14A	227 / 716	7.3	38
H460_1A	NOLC1_HUMAN	NOLC1	297 / 716	7.3	56
H460_1A	TOP1_HUMAN	TOP1	285 / 716	7.3	67
H460_1A	PPIA_HUMAN	PPIA_HUMAN	438 / 716	7.4	54
H460_1A	LDHA_HUMAN	LDHA	304 / 716	7.4	60
H460_1A	NCKP1_HUMAN	NCKAP1	94 / 716	7.4	128
H460_1A	TKT_HUMAN	TKT	168 / 716	7.5	66
H460_1A	HNRPQ_HUMAN	SYNCRIP	459 / 716	7.5	97
H460_1A	TPIS_HUMAN	TPI1	177 / 716	7.5	54
H460_1A	RL10A_HUMAN	RPL10A	280 / 716	7.6	44
H460_1A	RS8_HUMAN	RPS8	498 / 716	7.6	46
H460_1A	PSMD2_HUMAN	PSMD2	271 / 716	7.6	52
H460_1A	PA2G4_HUMAN	PA2G4	260 / 716	7.7	59
H460_1A	PRC2A_HUMAN	PRRC2A	212 / 716	7.7	42
H460_1A	RSMB_HUMAN	SNRPB	308 / 716	7.8	192
H460_1A	PABP4_HUMAN	PABPC4	376 / 716	7.8	71
H460_1A	DCTN1_HUMAN	DCTN1	232 / 716	7.8	36
H460_1A	MACF1_HUMAN	MACF1	113 / 716	7.8	91
H460_1A	G3BP1_HUMAN	G3BP1	353 / 716	7.9	94
H460_1A	RL5_HUMAN	RPL5	395 / 716	7.9	63
H460_1A	XPO2_HUMAN	CSE1L	318 / 716	7.9	59
H460_1A	SNW1_HUMAN	SNW1	191 / 716	7.9	51
H460_1A	K1C19_HUMAN	KRT19	506 / 716	8	143
H460_1A	PCBP2_HUMAN	PCBP2	475 / 716	8	55
H460_1A	RL7A_HUMAN	RPL7A	398 / 716	8.1	57
H460_1A	RS10_HUMAN	RPS10	336 / 716	8.2	77
H460_1A	RL7_HUMAN	RPL7	335 / 716	8.2	60
H460_1A	CRYAB_HUMAN	CRYAB	9 / 716	8.2	51
H460_1A	RU2A_HUMAN	SNRPA1	314 / 716	8.2	64
H460_1A	RS19_HUMAN	RPS19	334 / 716	8.3	61
H460_1A	STIP1_HUMAN	STIP1	237 / 716	8.3	67
H460_1A	RLA0_HUMAN	RPLP0	436 / 716	8.3	57
H460_1A	RL38_HUMAN	RPL38	300 / 716	8.4	58
H460_1A	YBOX1_HUMAN	YBX1	448 / 716	8.6	100
H460_1A	RS3A_HUMAN	RPS3A	434 / 716	8.6	56
H460_1A	RS7_HUMAN	RPS7	368 / 716	8.6	48
H460_1A	NCOR2_HUMAN	NCOR2	56 / 716	8.6	103
H460_1A	RS2_HUMAN	RPS2	447 / 716	8.8	68
H460_1A	CIRBP_HUMAN	CIRBP	208 / 716	8.8	49
H460_1A	RAN_HUMAN	RAN	440 / 716	8.8	42
H460_1A	PPIB_HUMAN	PPIB	228 / 716	9	56
H460_1A	PIN4_HUMAN	PIN4	144 / 716	9	41
H460_1A	PGK1_HUMAN	PGK1	200 / 716	9	64
H460_1A	LMNA_HUMAN	LMNA	240 / 716	9	116
H460_1A	HNRPR_HUMAN	HNRNPR	422 / 716	9.1	176
H460_1A	WAC2C_HUMAN	WASHC2C	94 / 716	9.1	37
H460_1A	RL3_HUMAN	RPL3	402 / 716	9.2	135
H460_1A	ANXA2_HUMAN	ANXA2	398 / 716	9.2	82
H460_1A	HNRPC_HUMAN	HNRNPC	444 / 716	9.3	59
H460_1A	SAHH_HUMAN	AHCY	232 / 716	9.3	56
H460_1A	AKA12_HUMAN	AKAP12	182 / 716	9.5	39
H460_1A	KINH_HUMAN	KIF5B	245 / 716	9.5	48
H460_1A	RBM14_HUMAN	RBM14	293 / 716	9.7	79
H460_1A	RS4X_HUMAN	RPS4X	451 / 716	10	60
H460_1A	1433E_HUMAN	YWHAE	447 / 716	10	81
H460_1A	PRPF3_HUMAN	PRPF3	168 / 716	10	71
H460_1A	H2A1B_HUMAN	HIST1H2AE	550 / 716	10.1	209
H460_1A	ILF3_HUMAN	ILF3	379 / 716	10.1	99
H460_1A	CSDE1_HUMAN	CSDE1	191 / 716	10.1	39
H460_1A	H2A1C_HUMAN	HIST1H2AC	550 / 716	10.2	209
H460_1A	PTBP1_HUMAN	PTBP1	438 / 716	10.2	110
H460_1A	TIPRL_HUMAN	TIPRL	136 / 716	10.2	42
H460_1A	K1C18_HUMAN	KRT18	471 / 716	10.3	311
H460_1A	VCIP1_HUMAN	VCPIP1	106 / 716	10.3	33
H460_1A	RL4_HUMAN	RPL4	444 / 716	10.4	82
H460_1A	MATR3_HUMAN	MATR3	441 / 716	10.4	96
H460_1A	H2A1D_HUMAN	HIST1H2AD	551 / 716	10.5	209
H460_1A	H2A2A_HUMAN	HIST2H2AA3	552 / 716	10.6	210
H460_1A	H2A1_HUMAN	HIST1H2AK	551 / 716	10.6	209
H460_1A	H2A2C_HUMAN	HIST2H2AC	552 / 716	10.6	210
H460_1A	H2A1J_HUMAN	HIST1H2AJ	551 / 716	10.6	209
H460_1A	ACLY_HUMAN	ACLY	296 / 716	10.6	116
H460_1A	VP26B_HUMAN	VPS26B	6 / 716	10.8	46
H460_1A	C1TC_HUMAN	MTHFD1	311 / 716	10.9	105
H460_1A	PABP1_HUMAN	PABPC1	408 / 716	11.1	97
H460_1A	DDX5_HUMAN	DDX5	528 / 716	11.1	83
H460_1A	ALDOA_HUMAN	ALDOA	301 / 716	11.2	77
H460_1A	RL6_HUMAN	RPL6	432 / 716	11.3	219
H460_1A	IF16_HUMAN	IFI16	17 / 716	11.3	55
H460_1A	XRCC6_HUMAN	XRCC6	388 / 716	11.7	74
H460_1A	THOC4_HUMAN	ALYREF	390 / 716	11.7	109
H460_1A	IMB1_HUMAN	KPNB1	418 / 716	12	76
H460_1A	PRDX1_HUMAN	PRDX1	549 / 716	12.2	75
H460_1A	HNRPL_HUMAN	HNRNPL	460 / 716	12.4	212
H460_1A	GANAB_HUMAN	GANAB	216 / 716	12.5	100
H460_1A	NUFP2_HUMAN	NUFIP2	223 / 716	12.6	54
H460_1A	PLMN_HUMAN	PLG	7 / 716	12.6	30
H460_1A	UBP2L_HUMAN	UBAP2L	322 / 716	12.7	64
H460_1A	ROA1_HUMAN	HNRNPA1	552 / 716	12.8	72
H460_1A	IF5_HUMAN	EIF5	172 / 716	12.9	64
H460_1A	VIGLN_HUMAN	HDLBP	218 / 716	13.4	105
H460_1A	HNRH1_HUMAN	HNRNPH1	558 / 716	13.5	224
H460_1A	RBM26_HUMAN	RBM26	146 / 716	13.5	71
H460_1A	TCPD_HUMAN	CCT4	433 / 716	13.6	94
H460_1A	SRP68_HUMAN	SRP68	192 / 716	13.6	64
H460_1A	PRC2C_HUMAN	PRRC2C	223 / 716	13.7	63
H460_1A	IF4G3_HUMAN	EIF4G3	181 / 716	14	64
H460_1A	G3P_HUMAN	GAPDH	458 / 716	14.2	124
H460_1A	HNRL1_HUMAN	HNRNPUL1	254 / 716	14.2	68
H460_1A	ENPL_HUMAN	HSP90B1	460 / 716	14.4	96
H460_1A	K2C6C_HUMAN	KRT6C	515 / 716	14.4	210
H460_1A	SYEP_HUMAN	EPRS	393 / 716	14.6	69
H460_1A	TCPG_HUMAN	CCT3	367 / 716	15	116
H460_1A	DYHC1_HUMAN	DYNC1H1	345 / 716	15.1	127
H460_1A	SRC8_HUMAN	CTTN	318 / 716	15.2	122
H460_1A	DDX3X_HUMAN	DDX3X	498 / 716	15.5	89
H460_1A	PAIRB_HUMAN	SERBP1	468 / 716	15.6	104
H460_1A	RS3_HUMAN	RPS3	491 / 716	15.7	75
H460_1A	TCPE_HUMAN	CCT5	457 / 716	15.8	120
H460_1A	H2B2E_HUMAN	HIST2H2BE	513 / 716	16.6	139
H460_1A	H2B1J_HUMAN	HIST1H2BJ	513 / 716	16.6	139
H460_1A	HSP72_HUMAN	HSPA2	692 / 716	16.6	157
H460_1A	SFPQ_HUMAN	SFPQ	484 / 716	16.6	344
H460_1A	ROA2_HUMAN	HNRNPA2B1	536 / 716	16.8	102
H460_1A	EWS_HUMAN	EWSR1	301 / 716	17.1	362
H460_1A	PARP1_HUMAN	PARP1	438 / 716	17.2	150
H460_1A	H2B2F_HUMAN	HIST2H2BF	515 / 716	17.3	145
H460_1A	ATX2L_HUMAN	ATXN2L	305 / 716	17.3	103
H460_1A	LARP1_HUMAN	LARP1	251 / 716	17.7	110
H460_1A	TCPA_HUMAN	TCP1	432 / 716	18.2	147
H460_1A	RUVB1_HUMAN	RUVBL1	378 / 716	18.3	97
H460_1A	HNRPU_HUMAN	HNRNPU	578 / 716	18.8	246
H460_1A	FUS_HUMAN	FUS	428 / 716	19	133
H460_1A	FUS_HUMAN	FUS	428 / 716	19	133
H460_1A	E41L3_HUMAN	EPB41L3	184 / 716	19.3	84
H460_1A	TNR6B_HUMAN	TNRC6B	162 / 716	19.4	97
H460_1A	NU214_HUMAN	NUP214	211 / 716	19.5	90
H460_1A	ENOA_HUMAN	ENO1	478 / 716	19.8	163
H460_1A	CE170_HUMAN	CEP170	145 / 716	20.2	78
H460_1A	CKAP5_HUMAN	CKAP5	196 / 716	20.8	116
H460_1A	NPM_HUMAN	NPM1	554 / 716	21.5	317
H460_1A	MAP4_HUMAN	MAP4	312 / 716	22	325
H460_1A	MAP4_HUMAN	MAP4	312 / 716	22	325
H460_1A	CH60_HUMAN	HSPD1	520 / 716	22.2	217
H460_1A	IF4B_HUMAN	EIF4B	344 / 716	22.3	169
H460_1A	NONO_HUMAN	NONO	505 / 716	22.4	387
H460_1A	HCFC1_HUMAN	HCFC1	278 / 716	23	150
H460_1A	HNRPK_HUMAN	HNRNPK	581 / 716	23.2	150
H460_1A	TOP2A_HUMAN	TOP2A	179 / 716	23.5	213
H460_1A	MAP1B_HUMAN	MAP1B	260 / 716	24.4	192
H460_1A	NUCL_HUMAN	NCL	527 / 716	25.4	265
H460_1A	GEMI5_HUMAN	GEMIN5	145 / 716	25.9	159
H460_1A	GGYF2_HUMAN	GIGYF2	156 / 716	26.2	91
H460_1A	SF3B1_HUMAN	SF3B1	361 / 716	26.9	216
H460_1A	TBB3_HUMAN	TUBB3	665 / 716	27	201
H460_1A	SPTN1_HUMAN	SPTAN1	324 / 716	27.7	374
H460_1A	FLNB_HUMAN	FLNB	417 / 716	28.1	759
H460_1A	TCOF_HUMAN	TCOF1	332 / 716	28.4	282
H460_1A	EF1A3_HUMAN	EEF1A1P5	653 / 716	29.6	232
H460_1A	MYH10_HUMAN	MYH10	379 / 716	30	750
H460_1A	TFG_HUMAN	TFG	126 / 716	30.2	229
H460_1A	HS90A_HUMAN	HSP90AA1	565 / 716	33.7	343
H460_1A	HS90B_HUMAN	HSP90AB1	573 / 716	34.8	273
H460_1A	VIME_HUMAN	VIM	543 / 716	39.2	673
H460_1A	TBB4B_HUMAN	TUBB4B	678 / 716	40	317
H460_1A	K1C9_HUMAN	KRT9	577 / 716	40.6	688
H460_1A	TBA1C_HUMAN	TUBA1C	694 / 716	45.6	290
H460_1A	K1C10_HUMAN	K1C10_HUMAN	616 / 716	46.1	811
H460_1A	HSP7C_HUMAN	HSPA8	703 / 716	46.9	338
H460_1A	TBB5_HUMAN	TUBB	685 / 716	47.2	336
H460_1A	TBA1B_HUMAN	TUBA1B	694 / 716	47.2	290
H460_1A	HS71B_HUMAN	HSPA1B	698 / 716	49.4	319
H460_1A	ACTB_HUMAN	ACTB	667 / 716	49.7	1008
H460_1A	MYH9_HUMAN	MYH9	448 / 716	51.8	667
H460_1A	K2C1_HUMAN	K2C1_HUMAN	667 / 716	57.2	1110
H460_1A	FLNA_HUMAN	FLNA	508 / 716	174.1	2388
H460_1A	CIA2B_HUMAN	Invalid identifier / gene not available
H460_1A	BIP_HUMAN	Invalid identifier / gene not available
H460_1A	ASURF_HUMAN	Invalid identifier / gene not available
H460_1A	FSP1_HUMAN	Invalid identifier / gene not available
H460_1A	AGRE5_HUMAN	Invalid identifier / gene not available
H460_1A	RTRAF_HUMAN	Invalid identifier / gene not available
H460_1A	PXL2C_HUMAN	Invalid identifier / gene not available
H460_1A	HLAA_HUMAN	Invalid identifier / gene not available
H460_1A	CF410_HUMAN	Invalid identifier / gene not available
H460_1A	NIBA2_HUMAN	Invalid identifier / gene not available
H460_1A	ZNRD2_HUMAN	Invalid identifier / gene not available
H460_1A	ELAP1_HUMAN	Invalid identifier / gene not available
H460_1B	SRXN1_HUMAN	SRXN1	/ 716	0
H460_1B	NOL3_HUMAN	NOL3	/ 716	0
H460_1B	EPCR_HUMAN	PROCR	/ 716	0
H460_1B	AGR2_HUMAN	AGR2	/ 716	0
H460_1B	HPCL1_HUMAN	HPCAL1	/ 716	0
H460_1B	PTPRJ_HUMAN	PTPRJ	/ 716	0
H460_1B	T179B_HUMAN	TMEM179B	/ 716	0
H460_1B	PDE4B_HUMAN	PDE4B	/ 716	0
H460_1B	RELL1_HUMAN	RELL1	/ 716	0
H460_1B	PDXL2_HUMAN	PODXL2	/ 716	0
H460_1B	IL37_HUMAN	IL37	/ 716	0
H460_1B	RRN3_HUMAN	RRN3	/ 716	0
H460_1B	NDUA3_HUMAN	NDUFA3	/ 716	0
H460_1B	SUSD5_HUMAN	SUSD5	/ 716	0
H460_1B	ITA6_HUMAN	ITGA6	/ 716	0
H460_1B	BNIP3_HUMAN	BNIP3	/ 716	0
H460_1B	SNX8_HUMAN	SNX8	/ 716	0
H460_1B	S39A8_HUMAN	SLC39A8	/ 716	0
H460_1B	B4GT1_HUMAN	B4GALT1	/ 716	0
H460_1B	CL033_HUMAN	LINC00612	/ 716	0
H460_1B	SWAHA_HUMAN	SOWAHA	/ 716	0
H460_1B	APLD1_HUMAN	APOLD1	/ 716	0
H460_1B	NPT2C_HUMAN	SLC34A3	/ 716	0
H460_1B	LHX2_HUMAN	LHX2	/ 716	0
H460_1B	RHBD3_HUMAN	RHBDD3	/ 716	0
H460_1B	FAT4_HUMAN	FAT4	/ 716	0
H460_1B	SIA4A_HUMAN	ST3GAL1	/ 716	0
H460_1B	CRSPL_HUMAN	R3HDML	/ 716	0
H460_1B	CB39L_HUMAN	CAB39L	/ 716	0
H460_1B	S47A1_HUMAN	SLC47A1	/ 716	0
H460_1B	IL21R_HUMAN	IL21R	/ 716	0
H460_1B	CSMD3_HUMAN	CSMD3	/ 716	0
H460_1B	AK1BA_HUMAN	AKR1B10	1 / 716	1	1
H460_1B	KC1D_HUMAN	CSNK1D	16 / 716	1	1
H460_1B	PEBB_HUMAN	CBFB	4 / 716	1	1
H460_1B	MIC27_HUMAN	APOOL	2 / 716	1	1
H460_1B	SEM1_HUMAN	SEM1	1 / 716	1	1
H460_1B	OSTP_HUMAN	SPP1	1 / 716	1	1
H460_1B	TRMB_HUMAN	METTL1	3 / 716	1	1
H460_1B	TM9S4_HUMAN	TM9SF4	3 / 716	1	1
H460_1B	CATC_HUMAN	CTSC	15 / 716	1	1
H460_1B	ITPK1_HUMAN	ITPK1	3 / 716	1	1
H460_1B	NFYA_HUMAN	NFYA	5 / 716	1	1
H460_1B	SWAHC_HUMAN	SOWAHC	1 / 716	1	1
H460_1B	KYNU_HUMAN	KYNU	1 / 716	1	1
H460_1B	KDM5B_HUMAN	KDM5B	3 / 716	1	1
H460_1B	B2L13_HUMAN	BCL2L13	4 / 716	1	1
H460_1B	OXA1L_HUMAN	OXA1L	10 / 716	1	1
H460_1B	GRAP1_HUMAN	GRIPAP1	8 / 716	1	1
H460_1B	DLG3_HUMAN	DLG3	1 / 716	1	1
H460_1B	RHBT1_HUMAN	RHOBTB1	1 / 716	1	1
H460_1B	RIOK3_HUMAN	RIOK3	1 / 716	1	1
H460_1B	RYR2_HUMAN	RYR2	2 / 716	1	1
H460_1B	VP13C_HUMAN	VPS13C	12 / 716	1	1
H460_1B	TGS1_HUMAN	TGS1	1 / 716	1	1
H460_1B	STAR7_HUMAN	STARD7	1 / 716	1	1
H460_1B	BT3L4_HUMAN	BTF3L4	10 / 716	1.1	2
H460_1B	CLPT1_HUMAN	CLPTM1	12 / 716	1.1	2
H460_1B	APRV1_HUMAN	ASPRV1	7 / 716	1.1	2
H460_1B	MISSL_HUMAN	MAPK1IP1L	107 / 716	1.1	2
H460_1B	ADX_HUMAN	FDX1	10 / 716	1.1	2
H460_1B	GNPI2_HUMAN	GNPDA2	8 / 716	1.1	2
H460_1B	NDUV2_HUMAN	NDUFV2	13 / 716	1.1	2
H460_1B	MAP2_HUMAN	METAP2	9 / 716	1.2	2
H460_1B	ASCC2_HUMAN	ASCC2	19 / 716	1.2	2
H460_1B	PDIA5_HUMAN	PDIA5	6 / 716	1.2	2
H460_1B	AL3A1_HUMAN	ALDH3A1	18 / 716	1.2	3
H460_1B	GOLI4_HUMAN	GOLIM4	10 / 716	1.2	2
H460_1B	DLG2_HUMAN	DLG2	18 / 716	1.2	2
H460_1B	E41L5_HUMAN	EPB41L5	9 / 716	1.2	2
H460_1B	HM13_HUMAN	HM13	52 / 716	1.3	3
H460_1B	RT30_HUMAN	MRPS30	21 / 716	1.3	3
H460_1B	RAI3_HUMAN	GPRC5A	4 / 716	1.3	2
H460_1B	VATG1_HUMAN	ATP6V1G1	48 / 716	1.3	3
H460_1B	CSN9_HUMAN	COPS9	3 / 716	1.3	2
H460_1B	TXLNG_HUMAN	TXLNG	51 / 716	1.3	4
H460_1B	KS6A2_HUMAN	RPS6KA2	15 / 716	1.3	3
H460_1B	MTCH1_HUMAN	MTCH1	10 / 716	1.3	3
H460_1B	GMPR2_HUMAN	GMPR2	4 / 716	1.3	2
H460_1B	SPG21_HUMAN	SPG21	6 / 716	1.3	2
H460_1B	OTUD5_HUMAN	OTUD5	4 / 716	1.3	2
H460_1B	SUMO3_HUMAN	SUMO3	237 / 716	1.4	19
H460_1B	SH3L3_HUMAN	SH3BGRL3	24 / 716	1.4	4
H460_1B	SCAM3_HUMAN	SCAMP3	56 / 716	1.4	3
H460_1B	GNPI1_HUMAN	GNPDA1	20 / 716	1.4	4
H460_1B	AKIP_HUMAN	AURKAIP1	7 / 716	1.4	3
H460_1B	GORS2_HUMAN	GORASP2	30 / 716	1.4	4
H460_1B	VP26A_HUMAN	VPS26A	40 / 716	1.4	8
H460_1B	OSGEP_HUMAN	OSGEP	20 / 716	1.4	4
H460_1B	PKHG3_HUMAN	PLEKHG3	12 / 716	1.4	4
H460_1B	PAPD5_HUMAN	PAPD5	7 / 716	1.4	3
H460_1B	DPP9_HUMAN	DPP9	10 / 716	1.4	3
H460_1B	ECI2_HUMAN	ECI2	25 / 716	1.4	5
H460_1B	CATL1_HUMAN	CTSL	2 / 716	1.5	2
H460_1B	TYB10_HUMAN	TMSB10	98 / 716	1.5	10
H460_1B	TPD54_HUMAN	TPD52L2	68 / 716	1.5	6
H460_1B	SHC1_HUMAN	SHC1	20 / 716	1.5	3
H460_1B	ASPH_HUMAN	ASPH	28 / 716	1.5	3
H460_1B	RM52_HUMAN	MRPL52	13 / 716	1.5	4
H460_1B	GLCM_HUMAN	GBA	13 / 716	1.5	3
H460_1B	NUP54_HUMAN	NUP54	33 / 716	1.5	7
H460_1B	TM214_HUMAN	TMEM214	6 / 716	1.5	3
H460_1B	TYB4_HUMAN	TMSB4X	34 / 716	1.6	5
H460_1B	NEDD8_HUMAN	NEDD8	93 / 716	1.6	5
H460_1B	CCNB1_HUMAN	CCNB1	33 / 716	1.6	4
H460_1B	LORI_HUMAN	LOR	5 / 716	1.6	3
H460_1B	RM18_HUMAN	MRPL18	37 / 716	1.6	4
H460_1B	TPD52_HUMAN	TPD52	59 / 716	1.6	12
H460_1B	CORO7_HUMAN	CORO7	25 / 716	1.6	10
H460_1B	NCOA7_HUMAN	NCOA7	32 / 716	1.6	5
H460_1B	GGYF1_HUMAN	GIGYF1	5 / 716	1.6	4
H460_1B	HMGN3_HUMAN	HMGN3	19 / 716	1.6	6
H460_1B	FHOD1_HUMAN	FHOD1	37 / 716	1.6	4
H460_1B	ETFD_HUMAN	ETFDH	5 / 716	1.6	3
H460_1B	SRP09_HUMAN	SRP9	208 / 716	1.7	11
H460_1B	COX7C_HUMAN	COX7C	11 / 716	1.7	4
H460_1B	ATP5I_HUMAN	ATP5I	50 / 716	1.7	4
H460_1B	EIF1B_HUMAN	EIF1B	58 / 716	1.7	4
H460_1B	AROS_HUMAN	RPS19BP1	69 / 716	1.7	5
H460_1B	IDHC_HUMAN	IDH1	62 / 716	1.7	8
H460_1B	MTAP_HUMAN	MTAP	50 / 716	1.7	5
H460_1B	S10AB_HUMAN	S100A11	89 / 716	1.8	9
H460_1B	LARP4_HUMAN	LARP4	131 / 716	1.8	11
H460_1B	CD99_HUMAN	CD99	25 / 716	1.8	5
H460_1B	RM45_HUMAN	MRPL45	41 / 716	1.8	5
H460_1B	S10AA_HUMAN	S100A10	17 / 716	1.8	5
H460_1B	RM33_HUMAN	MRPL33	27 / 716	1.8	6
H460_1B	TAP26_HUMAN	CCDC59	54 / 716	1.8	5
H460_1B	NDUC2_HUMAN	NDUFC2	10 / 716	1.8	5
H460_1B	TXLNA_HUMAN	TXLNA	53 / 716	1.8	8
H460_1B	CKAP2_HUMAN	CKAP2	120 / 716	1.8	7
H460_1B	PAPS2_HUMAN	PAPSS2	4 / 716	1.8	3
H460_1B	BLVRB_HUMAN	BLVRB	17 / 716	1.9	10
H460_1B	MOT4_HUMAN	SLC16A3	17 / 716	1.9	5
H460_1B	NRDC_HUMAN	NRDC	29 / 716	1.9	12
H460_1B	CAN1_HUMAN	CAPN1	30 / 716	1.9	14
H460_1B	MLEC_HUMAN	MLEC	7 / 716	1.9	4
H460_1B	S1A7A_HUMAN	S100A7A	27 / 716	2	5
H460_1B	BTF3_HUMAN	BTF3	117 / 716	2	8
H460_1B	BLMH_HUMAN	BLMH	63 / 716	2	16
H460_1B	MTPN_HUMAN	MTPN	124 / 716	2	7
H460_1B	MTND_HUMAN	ADI1	55 / 716	2	13
H460_1B	VAT1_HUMAN	VAT1	64 / 716	2	10
H460_1B	PFD5_HUMAN	PFDN5	83 / 716	2	9
H460_1B	DCPS_HUMAN	DCPS	5 / 716	2	3
H460_1B	RAVR1_HUMAN	RAVER1	129 / 716	2	22
H460_1B	TOIP1_HUMAN	TOR1AIP1	69 / 716	2	15
H460_1B	CBPA4_HUMAN	CPA4	13 / 716	2	9
H460_1B	RBBP5_HUMAN	RBBP5	75 / 716	2	8
H460_1B	SYUA_HUMAN	SNCA	95 / 716	2.1	8
H460_1B	DYL1_HUMAN	DYNLL1	240 / 716	2.1	22
H460_1B	FKB1A_HUMAN	FKBP1A	56 / 716	2.1	5
H460_1B	SYSC_HUMAN	SARS	56 / 716	2.1	8
H460_1B	FOXK1_HUMAN	FOXK1	38 / 716	2.1	11
H460_1B	SC22B_HUMAN	SEC22B	85 / 716	2.1	8
H460_1B	TYSY_HUMAN	TYMS	23 / 716	2.1	8
H460_1B	ANM3_HUMAN	PRMT3	33 / 716	2.1	6
H460_1B	MPPA_HUMAN	PMPCA	63 / 716	2.1	7
H460_1B	GBF1_HUMAN	GBF1	55 / 716	2.1	5
H460_1B	SAC1_HUMAN	SACM1L	22 / 716	2.1	5
H460_1B	CENPV_HUMAN	CENPV	31 / 716	2.1	9
H460_1B	GBG12_HUMAN	GNG12	72 / 716	2.1	6
H460_1B	NOP53_HUMAN	NOP53	100 / 716	2.1	8
H460_1B	DNPH1_HUMAN	DNPH1	32 / 716	2.2	6
H460_1B	SPF30_HUMAN	SMNDC1	115 / 716	2.2	7
H460_1B	VAPA_HUMAN	VAPA	116 / 716	2.2	9
H460_1B	SBSN_HUMAN	SBSN	68 / 716	2.2	10
H460_1B	IDE_HUMAN	IDE	44 / 716	2.2	10
H460_1B	GSHB_HUMAN	GSS	18 / 716	2.2	5
H460_1B	TCTP_HUMAN	TPT1	65 / 716	2.3	10
H460_1B	EIF1_HUMAN	EIF1	93 / 716	2.3	10
H460_1B	SUMO1_HUMAN	SUMO1_HUMAN	144 / 716	2.3	8
H460_1B	ADRO_HUMAN	FDXR	22 / 716	2.3	8
H460_1B	RS27L_HUMAN	RPS27L	372 / 716	2.3	15
H460_1B	ERP29_HUMAN	ERP29	85 / 716	2.3	8
H460_1B	CBX8_HUMAN	CBX8	45 / 716	2.3	8
H460_1B	AT1B3_HUMAN	ATP1B3	55 / 716	2.3	7
H460_1B	DLRB1_HUMAN	DYNLRB1	136 / 716	2.3	7
H460_1B	R113A_HUMAN	RNF113A	28 / 716	2.3	7
H460_1B	CK098_HUMAN	C11ORF98	88 / 716	2.3	11
H460_1B	SNX3_HUMAN	SNX3	17 / 716	2.3	7
H460_1B	PCYOX_HUMAN	PCYOX1	6 / 716	2.3	5
H460_1B	IMA3_HUMAN	KPNA4	127 / 716	2.4	27
H460_1B	TFR1_HUMAN	TFRC	87 / 716	2.4	21
H460_1B	DHRS4_HUMAN	DHRS4	17 / 716	2.4	6
H460_1B	UGDH_HUMAN	UGDH	19 / 716	2.4	14
H460_1B	PTN23_HUMAN	PTPN23	57 / 716	2.4	16
H460_1B	RL39_HUMAN	RPL39	162 / 716	2.4	10
H460_1B	FKB10_HUMAN	FKBP10	53 / 716	2.5	9
H460_1B	HDGF_HUMAN	HDGF	174 / 716	2.5	21
H460_1B	P5CR1_HUMAN	PYCR1	44 / 716	2.5	15
H460_1B	LEG3_HUMAN	LGALS3	20 / 716	2.5	8
H460_1B	NFL_HUMAN	NEFL	187 / 716	2.5	53
H460_1B	ALDOC_HUMAN	ALDOC	92 / 716	2.5	13
H460_1B	ACPM_HUMAN	NDUFAB1	2 / 716	2.5	3
H460_1B	SF3B5_HUMAN	SF3B5	141 / 716	2.5	8
H460_1B	RT09_HUMAN	MRPS9	72 / 716	2.5	11
H460_1B	CSRP1_HUMAN	CSRP1	46 / 716	2.5	9
H460_1B	RBM4_HUMAN	RBM4	82 / 716	2.5	10
H460_1B	RS29_HUMAN	RPS29	223 / 716	2.6	8
H460_1B	COX5B_HUMAN	COX5B	57 / 716	2.6	14
H460_1B	PNPT1_HUMAN	PNPT1	35 / 716	2.6	7
H460_1B	MAP7_HUMAN	MAP7	109 / 716	2.6	11
H460_1B	PSAL_HUMAN	NPEPPSL1	83 / 716	2.6	18
H460_1B	CYTA_HUMAN	CSTA	57 / 716	2.7	12
H460_1B	SMAP_HUMAN	SMAP	136 / 716	2.7	7
H460_1B	S10A8_HUMAN	S100A8	79 / 716	2.7	16
H460_1B	SYNC_HUMAN	NARS	64 / 716	2.7	10
H460_1B	ARPC3_HUMAN	ARPC3	78 / 716	2.7	10
H460_1B	CDSN_HUMAN	CDSN	50 / 716	2.7	8
H460_1B	INF2_HUMAN	INF2	107 / 716	2.7	11
H460_1B	AMPL_HUMAN	LAP3	60 / 716	2.7	9
H460_1B	HELLS_HUMAN	HELLS	97 / 716	2.7	20
H460_1B	S10A7_HUMAN	S100A7	61 / 716	2.8	11
H460_1B	IF4H_HUMAN	EIF4H	205 / 716	2.8	15
H460_1B	IMA4_HUMAN	KPNA3	143 / 716	2.8	15
H460_1B	CAF1A_HUMAN	CHAF1A	71 / 716	2.8	6
H460_1B	DDX31_HUMAN	DDX31	40 / 716	2.8	16
H460_1B	DUT_HUMAN	DUT	236 / 716	2.8	23
H460_1B	NUCB1_HUMAN	NUCB1	43 / 716	2.8	7
H460_1B	HMGN2_HUMAN	HMGN2	193 / 716	2.8	17
H460_1B	KANK1_HUMAN	KANK1	13 / 716	2.8	6
H460_1B	ZA2G_HUMAN	AZGP1	58 / 716	2.8	14
H460_1B	CALL5_HUMAN	CALML5	150 / 716	2.9	38
H460_1B	MARE1_HUMAN	MAPRE1	118 / 716	2.9	37
H460_1B	ATP5J_HUMAN	ATP5J	74 / 716	2.9	10
H460_1B	BAG3_HUMAN	BAG3	69 / 716	2.9	16
H460_1B	PGRC1_HUMAN	PGRMC1	128 / 716	2.9	19
H460_1B	IF2A_HUMAN	EIF2S1	240 / 716	2.9	17
H460_1B	SSRD_HUMAN	SSR4	254 / 716	2.9	16
H460_1B	COX41_HUMAN	COX4I1	90 / 716	2.9	17
H460_1B	S10A6_HUMAN	S100A6	72 / 716	2.9	15
H460_1B	BAG6_HUMAN	BAG6	76 / 716	2.9	10
H460_1B	TEBP_HUMAN	PTGES3	175 / 716	2.9	14
H460_1B	AAAT_HUMAN	SLC1A5	236 / 716	3	14
H460_1B	CATA_HUMAN	CAT	57 / 716	3	18
H460_1B	RL34_HUMAN	RPL34	247 / 716	3	12
H460_1B	RANG_HUMAN	RANBP1	259 / 716	3	12
H460_1B	MYDGF_HUMAN	MYDGF	41 / 716	3	7
H460_1B	GLOD4_HUMAN	GLOD4	81 / 716	3	10
H460_1B	SARNP_HUMAN	SARNP	213 / 716	3.1	13
H460_1B	DDX24_HUMAN	DDX24	138 / 716	3.1	16
H460_1B	PSB7_HUMAN	PSMB7	141 / 716	3.1	17
H460_1B	ZC3HF_HUMAN	ZC3H15	149 / 716	3.1	17
H460_1B	MAP1A_HUMAN	MAP1A	113 / 716	3.1	91
H460_1B	S10A4_HUMAN	S100A4	33 / 716	3.1	11
H460_1B	PSDE_HUMAN	PSMD14	168 / 716	3.1	16
H460_1B	COX5A_HUMAN	COX5A	84 / 716	3.1	17
H460_1B	SC31A_HUMAN	SEC31A	79 / 716	3.1	13
H460_1B	TALDO_HUMAN	TALDO1	95 / 716	3.1	12
H460_1B	CYTB_HUMAN	CSTB	164 / 716	3.1	10
H460_1B	DDX47_HUMAN	DDX47	96 / 716	3.1	22
H460_1B	TXNL1_HUMAN	TXNL1	150 / 716	3.1	17
H460_1B	SYNE2_HUMAN	SYNE2	26 / 716	3.1	43
H460_1B	FILA_HUMAN	FLG	54 / 716	3.2	17
H460_1B	RS27_HUMAN	RPS27	411 / 716	3.2	26
H460_1B	NAMPT_HUMAN	NAMPT	135 / 716	3.2	14
H460_1B	G3BP2_HUMAN	G3BP2	214 / 716	3.2	34
H460_1B	CASPE_HUMAN	CASP14	62 / 716	3.3	16
H460_1B	RL19_HUMAN	RPL19	458 / 716	3.3	64
H460_1B	CLIC1_HUMAN	CLIC1	147 / 716	3.3	17
H460_1B	PURA2_HUMAN	ADSS	77 / 716	3.3	23
H460_1B	SPT5H_HUMAN	SUPT5H	158 / 716	3.3	51
H460_1B	S10A9_HUMAN	S100A9	116 / 716	3.4	13
H460_1B	ARGI1_HUMAN	ARG1	57 / 716	3.4	25
H460_1B	RLA1_HUMAN	RPLP1	378 / 716	3.4	39
H460_1B	SSBP_HUMAN	SSBP1	169 / 716	3.4	18
H460_1B	CDC37_HUMAN	CDC37	205 / 716	3.4	23
H460_1B	KDIS_HUMAN	KIDINS220	58 / 716	3.4	13
H460_1B	LEG7_HUMAN	LGALS7B	43 / 716	3.4	11
H460_1B	GDIR1_HUMAN	ARHGDIA	98 / 716	3.4	12
H460_1B	RBM22_HUMAN	RBM22	45 / 716	3.4	17
H460_1B	JUPI1_HUMAN	JPT1	169 / 716	3.4	10
H460_1B	NOMO2_HUMAN	NOMO2	46 / 716	3.4	12
H460_1B	PTMA_HUMAN	PTMA	269 / 716	3.5	23
H460_1B	AK1C3_HUMAN	AKR1C3	11 / 716	3.5	10
H460_1B	G6PD_HUMAN	G6PD	89 / 716	3.5	30
H460_1B	THIO_HUMAN	THIO_HUMAN	432 / 716	3.5	15
H460_1B	RL27A_HUMAN	RPL27A	430 / 716	3.5	19
H460_1B	BRD9_HUMAN	BRD9	39 / 716	3.5	14
H460_1B	PSMD4_HUMAN	PSMD4	220 / 716	3.5	22
H460_1B	RL22_HUMAN	RPL22	429 / 716	3.6	31
H460_1B	PRDX4_HUMAN	PRDX4	394 / 716	3.6	29
H460_1B	TOM40_HUMAN	TOMM40	91 / 716	3.6	21
H460_1B	RALY_HUMAN	RALY	116 / 716	3.6	20
H460_1B	DCD_HUMAN	DCD	279 / 716	3.7	45
H460_1B	RS21_HUMAN	RPS21	252 / 716	3.7	19
H460_1B	NUCKS_HUMAN	NUCKS1	139 / 716	3.7	16
H460_1B	CAVN1_HUMAN	CAVIN1	27 / 716	3.7	25
H460_1B	PSB1_HUMAN	PSMB1	186 / 716	3.7	13
H460_1B	LRC59_HUMAN	LRRC59	175 / 716	3.7	18
H460_1B	RL36A_HUMAN	RPL36A	220 / 716	3.8	28
H460_1B	MBD3_HUMAN	MBD3	133 / 716	3.8	31
H460_1B	SODC_HUMAN	SODC_HUMAN	79 / 716	3.8	12
H460_1B	PSA3_HUMAN	PSMA3	173 / 716	3.8	20
H460_1B	ICAL_HUMAN	CAST	101 / 716	3.9	63
H460_1B	CLCA_HUMAN	CLTA	160 / 716	3.9	11
H460_1B	BYST_HUMAN	BYSL	146 / 716	3.9	22
H460_1B	FEN1_HUMAN	FEN1	232 / 716	3.9	44
H460_1B	CLCB_HUMAN	CLTB	77 / 716	3.9	9
H460_1B	RS30_HUMAN	FAU	320 / 716	4	29
H460_1B	RD23B_HUMAN	RAD23B	79 / 716	4	16
H460_1B	KAD2_HUMAN	AK2	142 / 716	4	21
H460_1B	CHD9_HUMAN	CHD9	94 / 716	4	23
H460_1B	SLU7_HUMAN	SLU7	118 / 716	4	18
H460_1B	MIF_HUMAN	MIF	211 / 716	4.1	141
H460_1B	CATD_HUMAN	CTSD	85 / 716	4.1	21
H460_1B	ACADV_HUMAN	ACADVL	46 / 716	4.1	20
H460_1B	ASNS_HUMAN	ASNS	131 / 716	4.1	42
H460_1B	RL35_HUMAN	RPL35	302 / 716	4.1	53
H460_1B	BASI_HUMAN	BSG	108 / 716	4.1	30
H460_1B	CH10_HUMAN	HSPE1	167 / 716	4.2	16
H460_1B	PARK7_HUMAN	PARK7	236 / 716	4.2	20
H460_1B	AATC_HUMAN	GOT1	39 / 716	4.2	14
H460_1B	ETFB_HUMAN	ETFB	74 / 716	4.2	15
H460_1B	RL32_HUMAN	RPL32	184 / 716	4.2	37
H460_1B	RRP1B_HUMAN	RRP1B	214 / 716	4.2	27
H460_1B	KHDR1_HUMAN	KHDRBS1	348 / 716	4.2	53
H460_1B	CDK1_HUMAN	CDK1	282 / 716	4.2	23
H460_1B	ABCF1_HUMAN	ABCF1	288 / 716	4.2	21
H460_1B	KAD4_HUMAN	AK4	27 / 716	4.2	16
H460_1B	PSA2_HUMAN	PSMA2	193 / 716	4.2	16
H460_1B	HNRL2_HUMAN	HNRNPUL2	135 / 716	4.2	96
H460_1B	RL31_HUMAN	RPL31	335 / 716	4.3	23
H460_1B	RL27_HUMAN	RPL27	324 / 716	4.3	46
H460_1B	TXND5_HUMAN	TXNDC5	149 / 716	4.3	41
H460_1B	PSMD7_HUMAN	PSMD7	144 / 716	4.3	19
H460_1B	ECHB_HUMAN	HADHB	123 / 716	4.3	22
H460_1B	SYYC_HUMAN	YARS	170 / 716	4.3	35
H460_1B	IF5A1_HUMAN	EIF5A	352 / 716	4.4	22
H460_1B	K1C24_HUMAN	KRT24	387 / 716	4.4	95
H460_1B	NDUV3_HUMAN	NDUFV3	18 / 716	4.4	7
H460_1B	PSA6_HUMAN	PSMA6	193 / 716	4.4	14
H460_1B	ATPO_HUMAN	ATP5O	188 / 716	4.4	26
H460_1B	MPCP_HUMAN	SLC25A3	362 / 716	4.4	40
H460_1B	SMD2_HUMAN	SNRPD2	340 / 716	4.5	38
H460_1B	F10A1_HUMAN	ST13	153 / 716	4.5	21
H460_1B	4F2_HUMAN	SLC3A2	189 / 716	4.5	37
H460_1B	IRAK1_HUMAN	IRAK1	83 / 716	4.5	13
H460_1B	RPB1_HUMAN	POLR2A	175 / 716	4.5	84
H460_1B	COPA_HUMAN	COPA	202 / 716	4.5	58
H460_1B	PEBP1_HUMAN	PEBP1	101 / 716	4.6	14
H460_1B	RL30_HUMAN	RPL30	255 / 716	4.6	25
H460_1B	EF1B_HUMAN	EEF1B2	379 / 716	4.6	30
H460_1B	SPB3_HUMAN	SERPINB3	45 / 716	4.6	43
H460_1B	P66A_HUMAN	GATAD2A	164 / 716	4.6	50
H460_1B	UCHL1_HUMAN	UCHL1	167 / 716	4.6	27
H460_1B	DSC1_HUMAN	DSC1	71 / 716	4.6	21
H460_1B	CAZA1_HUMAN	CAPZA1	318 / 716	4.6	36
H460_1B	RPAP3_HUMAN	RPAP3	114 / 716	4.6	13
H460_1B	RL24_HUMAN	RPL24	447 / 716	4.6	22
H460_1B	PRDX3_HUMAN	PRDX3	315 / 716	4.7	28
H460_1B	RCN1_HUMAN	RCN1	107 / 716	4.7	53
H460_1B	RL11_HUMAN	RPL11	495 / 716	4.7	23
H460_1B	1433G_HUMAN	YWHAG	332 / 716	4.7	54
H460_1B	TGM3_HUMAN	TGM3	47 / 716	4.8	25
H460_1B	HSPB1_HUMAN	HSPB1	128 / 716	4.8	25
H460_1B	AK1C2_HUMAN	AKR1C2	10 / 716	4.8	22
H460_1B	PUR4_HUMAN	PFAS	166 / 716	4.8	38
H460_1B	RL21_HUMAN	RPL21	329 / 716	4.9	36
H460_1B	IPYR_HUMAN	PPA1	200 / 716	4.9	26
H460_1B	RS20_HUMAN	RPS20	383 / 716	4.9	22
H460_1B	ROA0_HUMAN	HNRNPA0	405 / 716	4.9	31
H460_1B	PSA1_HUMAN	PSMA1	180 / 716	5	23
H460_1B	PSB5_HUMAN	PSMB5	201 / 716	5	25
H460_1B	ADDA_HUMAN	ADD1	140 / 716	5	19
H460_1B	1433T_HUMAN	YWHAQ	410 / 716	5	95
H460_1B	RS23_HUMAN	RPS23	413 / 716	5.1	30
H460_1B	NUP98_HUMAN	NUP98	136 / 716	5.1	37
H460_1B	PGAM1_HUMAN	PGAM1	239 / 716	5.1	30
H460_1B	SRRT_HUMAN	SRRT	171 / 716	5.1	48
H460_1B	RTN4_HUMAN	RTN4	169 / 716	5.1	36
H460_1B	BMS1_HUMAN	BMS1	141 / 716	5.1	44
H460_1B	BASP1_HUMAN	BASP1	121 / 716	5.2	38
H460_1B	K2C4_HUMAN	KRT4	391 / 716	5.2	63
H460_1B	ANXA1_HUMAN	ANXA1	68 / 716	5.2	27
H460_1B	ROAA_HUMAN	HNRNPAB	442 / 716	5.2	29
H460_1B	RL17_HUMAN	RPL17	424 / 716	5.3	35
H460_1B	RL26_HUMAN	RPL26	312 / 716	5.3	24
H460_1B	RS17_HUMAN	RPS17	342 / 716	5.4	52
H460_1B	RL8_HUMAN	RPL8	390 / 716	5.4	42
H460_1B	CBR1_HUMAN	CBR1	143 / 716	5.4	34
H460_1B	RS15_HUMAN	RPS15	239 / 716	5.4	26
H460_1B	IGHG2_HUMAN	IGHG2	142 / 716	5.4	55
H460_1B	6PGD_HUMAN	PGD	122 / 716	5.4	21
H460_1B	RL40_HUMAN	UBA52	462 / 716	5.5	84
H460_1B	K2C1B_HUMAN	KRT77	592 / 716	5.5	153
H460_1B	RS5_HUMAN	RPS5	321 / 716	5.5	25
H460_1B	RL23_HUMAN	RPL23	507 / 716	5.5	48
H460_1B	CNDP2_HUMAN	CNDP2	18 / 716	5.5	55
H460_1B	RBBP4_HUMAN	RBBP4	393 / 716	5.5	28
H460_1B	DLDH_HUMAN	DLD	231 / 716	5.5	40
H460_1B	SET_HUMAN	SET	384 / 716	5.7	33
H460_1B	ADAS_HUMAN	AGPS	56 / 716	5.7	22
H460_1B	RS15A_HUMAN	RPS15A	401 / 716	5.7	34
H460_1B	RS27A_HUMAN	RS27A_HUMAN	478 / 716	5.8	84
H460_1B	SEPT9_HUMAN	40057	200 / 716	5.8	37
H460_1B	RL12_HUMAN	RPL12	397 / 716	5.8	28
H460_1B	RL13_HUMAN	RPL13	474 / 716	5.8	50
H460_1B	SPF45_HUMAN	RBM17	206 / 716	5.8	39
H460_1B	1433B_HUMAN	YWHAB	368 / 716	5.8	39
H460_1B	ETFA_HUMAN	ETFA	148 / 716	5.8	36
H460_1B	AL7A1_HUMAN	ALDH7A1	87 / 716	5.8	31
H460_1B	EIF3I_HUMAN	EIF3I	280 / 716	5.9	37
H460_1B	CAVN2_HUMAN	CAVIN2	1 / 716	6	6
H460_1B	HSPB6_HUMAN	HSPB6	1 / 716	6	6
H460_1B	NUDC_HUMAN	NUDC	296 / 716	6	33
H460_1B	CALU_HUMAN	CALU	147 / 716	6	31
H460_1B	PGM1_HUMAN	PGM1	66 / 716	6	50
H460_1B	YBOX3_HUMAN	YBX3	363 / 716	6.1	68
H460_1B	WDR1_HUMAN	WDR1	89 / 716	6.1	49
H460_1B	RL13A_HUMAN	RPL13A	294 / 716	6.2	60
H460_1B	DPYL3_HUMAN	DPYSL3	143 / 716	6.2	30
H460_1B	SMRC2_HUMAN	SMARCC2	164 / 716	6.2	36
H460_1B	CALM3_HUMAN	CALM3	327 / 716	6.3	245
H460_1B	K2C3_HUMAN	KRT3	360 / 716	6.3	60
H460_1B	ARF1_HUMAN	ARF1	262 / 716	6.3	32
H460_1B	RL23A_HUMAN	RPL23A	418 / 716	6.4	41
H460_1B	GSTP1_HUMAN	GSTP1	164 / 716	6.4	90
H460_1B	RS25_HUMAN	RPS25	356 / 716	6.4	38
H460_1B	RL28_HUMAN	RPL28	316 / 716	6.4	64
H460_1B	RL9_HUMAN	RPL9	390 / 716	6.5	80
H460_1B	PUR6_HUMAN	PAICS	322 / 716	6.5	52
H460_1B	IQGA1_HUMAN	IQGAP1	197 / 716	6.5	79
H460_1B	DHX30_HUMAN	DHX30	188 / 716	6.5	48
H460_1B	MCM3_HUMAN	MCM3	322 / 716	6.5	65
H460_1B	RS6_HUMAN	RPS6	466 / 716	6.6	55
H460_1B	PROF1_HUMAN	PFN1	308 / 716	6.6	46
H460_1B	PRDX2_HUMAN	PRDX2	482 / 716	6.6	55
H460_1B	ROA3_HUMAN	HNRNPA3	447 / 716	6.6	49
H460_1B	COF1_HUMAN	CFL1	496 / 716	6.7	70
H460_1B	RLA2_HUMAN	RPLP2	440 / 716	6.7	120
H460_1B	NDKB_HUMAN	NME2	324 / 716	6.7	48
H460_1B	TCP4_HUMAN	SUB1	334 / 716	6.7	52
H460_1B	PLIN3_HUMAN	PLIN3	108 / 716	6.7	42
H460_1B	RS24_HUMAN	RPS24	353 / 716	6.7	47
H460_1B	SYWC_HUMAN	WARS	250 / 716	6.7	37
H460_1B	PRDX6_HUMAN	PRDX6	388 / 716	6.8	63
H460_1B	GSHR_HUMAN	GSR	109 / 716	6.8	27
H460_1B	RACK1_HUMAN	RACK1	352 / 716	6.8	47
H460_1B	PSME3_HUMAN	PSME3	198 / 716	6.8	34
H460_1B	G6PI_HUMAN	GPI	141 / 716	6.9	64
H460_1B	ZC3H4_HUMAN	ZC3H4	134 / 716	6.9	70
H460_1B	WIZ_HUMAN	WIZ	111 / 716	6.9	38
H460_1B	ZCCHV_HUMAN	ZC3HAV1	210 / 716	7	50
H460_1B	RRBP1_HUMAN	RRBP1	172 / 716	7	146
H460_1B	RS12_HUMAN	RPS12	382 / 716	7	51
H460_1B	1433Z_HUMAN	YWHAZ	410 / 716	7.2	47
H460_1B	NOLC1_HUMAN	NOLC1	297 / 716	7.3	56
H460_1B	PDIA6_HUMAN	PDIA6	357 / 716	7.3	52
H460_1B	TOP1_HUMAN	TOP1	285 / 716	7.3	67
H460_1B	AATM_HUMAN	GOT2	78 / 716	7.4	21
H460_1B	PPIA_HUMAN	PPIA_HUMAN	438 / 716	7.4	54
H460_1B	LDHA_HUMAN	LDHA	304 / 716	7.4	60
H460_1B	TPIS_HUMAN	TPI1	177 / 716	7.5	54
H460_1B	TKT_HUMAN	TKT	168 / 716	7.5	66
H460_1B	RL10A_HUMAN	RPL10A	280 / 716	7.6	44
H460_1B	ZFR_HUMAN	ZFR	253 / 716	7.6	78
H460_1B	PA2G4_HUMAN	PA2G4	260 / 716	7.7	59
H460_1B	PIMT_HUMAN	PCMT1	299 / 716	7.7	48
H460_1B	DPYL2_HUMAN	DPYSL2	199 / 716	7.7	40
H460_1B	CHERP_HUMAN	CHERP	217 / 716	7.8	45
H460_1B	RSMB_HUMAN	SNRPB	308 / 716	7.8	192
H460_1B	PABP4_HUMAN	PABPC4	376 / 716	7.8	71
H460_1B	MACF1_HUMAN	MACF1	113 / 716	7.8	91
H460_1B	CALX_HUMAN	CANX	310 / 716	7.9	76
H460_1B	K1C19_HUMAN	KRT19	506 / 716	8	143
H460_1B	CALR_HUMAN	CALR	205 / 716	8	46
H460_1B	HORN_HUMAN	HRNR	223 / 716	8	84
H460_1B	HP1B3_HUMAN	HP1BP3	214 / 716	8.1	100
H460_1B	RS10_HUMAN	RPS10	336 / 716	8.2	77
H460_1B	AIFM1_HUMAN	AIFM1	226 / 716	8.2	116
H460_1B	RS19_HUMAN	RPS19	334 / 716	8.3	61
H460_1B	STIP1_HUMAN	STIP1	237 / 716	8.3	67
H460_1B	RLA0_HUMAN	RPLP0	436 / 716	8.3	57
H460_1B	RL38_HUMAN	RPL38	300 / 716	8.4	58
H460_1B	YBOX1_HUMAN	YBX1	448 / 716	8.6	100
H460_1B	RS3A_HUMAN	RPS3A	434 / 716	8.6	56
H460_1B	RS7_HUMAN	RPS7	368 / 716	8.6	48
H460_1B	DSG1_HUMAN	DSG1	116 / 716	8.6	52
H460_1B	NCOR2_HUMAN	NCOR2	56 / 716	8.6	103
H460_1B	PDIA3_HUMAN	PDIA3	281 / 716	8.7	87
H460_1B	RAN_HUMAN	RAN	440 / 716	8.8	42
H460_1B	PDIA4_HUMAN	PDIA4	168 / 716	8.8	42
H460_1B	RS2_HUMAN	RPS2	447 / 716	8.8	68
H460_1B	LDHB_HUMAN	LDHB	340 / 716	8.9	87
H460_1B	SYNPO_HUMAN	SYNPO	25 / 716	8.9	37
H460_1B	LMNA_HUMAN	LMNA	240 / 716	9	116
H460_1B	PPIB_HUMAN	PPIB	228 / 716	9	56
H460_1B	PGK1_HUMAN	PGK1	200 / 716	9	64
H460_1B	PIN4_HUMAN	PIN4	144 / 716	9	41
H460_1B	PHB2_HUMAN	PHB2	243 / 716	9	45
H460_1B	WAC2C_HUMAN	WASHC2C	94 / 716	9.1	37
H460_1B	ANXA2_HUMAN	ANXA2	398 / 716	9.2	82
H460_1B	RL3_HUMAN	RPL3	402 / 716	9.2	135
H460_1B	SAHH_HUMAN	AHCY	232 / 716	9.3	56
H460_1B	MDHM_HUMAN	MDH2	198 / 716	9.9	66
H460_1B	1433E_HUMAN	YWHAE	447 / 716	10	81
H460_1B	ILF3_HUMAN	ILF3	379 / 716	10.1	99
H460_1B	PTBP1_HUMAN	PTBP1	438 / 716	10.2	110
H460_1B	TIPRL_HUMAN	TIPRL	136 / 716	10.2	42
H460_1B	K1C18_HUMAN	KRT18	471 / 716	10.3	311
H460_1B	DDX41_HUMAN	DDX41	171 / 716	10.4	43
H460_1B	LEG1_HUMAN	LGALS1	84 / 716	10.6	236
H460_1B	ACLY_HUMAN	ACLY	296 / 716	10.6	116
H460_1B	UBA1_HUMAN	UBA1	301 / 716	10.7	146
H460_1B	C1TC_HUMAN	MTHFD1	311 / 716	10.9	105
H460_1B	HSP74_HUMAN	HSPA4	304 / 716	11.1	60
H460_1B	PABP1_HUMAN	PABPC1	408 / 716	11.1	97
H460_1B	RBM39_HUMAN	RBM39	366 / 716	11.1	127
H460_1B	ALDOA_HUMAN	ALDOA	301 / 716	11.2	77
H460_1B	RL6_HUMAN	RPL6	432 / 716	11.3	219
H460_1B	THOC4_HUMAN	ALYREF	390 / 716	11.7	109
H460_1B	EFTU_HUMAN	TUFM	408 / 716	11.7	76
H460_1B	PRDX1_HUMAN	PRDX1	549 / 716	12.2	75
H460_1B	GANAB_HUMAN	GANAB	216 / 716	12.5	100
H460_1B	NUFP2_HUMAN	NUFIP2	223 / 716	12.6	54
H460_1B	UBP2L_HUMAN	UBAP2L	322 / 716	12.7	64
H460_1B	ROA1_HUMAN	HNRNPA1	552 / 716	12.8	72
H460_1B	PDIA1_HUMAN	P4HB	247 / 716	13.1	85
H460_1B	H14_HUMAN	HIST1H1E	605 / 716	13.1	125
H460_1B	HNRH1_HUMAN	HNRNPH1	558 / 716	13.5	224
H460_1B	TCPD_HUMAN	CCT4	433 / 716	13.6	94
H460_1B	DESP_HUMAN	DSP	328 / 716	14	201
H460_1B	G3P_HUMAN	GAPDH	458 / 716	14.2	124
H460_1B	ENPL_HUMAN	HSP90B1	460 / 716	14.4	96
H460_1B	RAGP1_HUMAN	RANGAP1	283 / 716	14.5	65
H460_1B	DYHC1_HUMAN	DYNC1H1	345 / 716	15.1	127
H460_1B	DDX3X_HUMAN	DDX3X	498 / 716	15.5	89
H460_1B	PAIRB_HUMAN	SERBP1	468 / 716	15.6	104
H460_1B	RS3_HUMAN	RPS3	491 / 716	15.7	75
H460_1B	TCPE_HUMAN	CCT5	457 / 716	15.8	120
H460_1B	DDX21_HUMAN	DDX21	438 / 716	15.9	82
H460_1B	DREB_HUMAN	DBN1	204 / 716	16.1	403
H460_1B	PININ_HUMAN	PNN	166 / 716	16.1	107
H460_1B	H2B2E_HUMAN	HIST2H2BE	513 / 716	16.6	139
H460_1B	CPSM_HUMAN	CPS1	82 / 716	16.7	86
H460_1B	ROA2_HUMAN	HNRNPA2B1	536 / 716	16.8	102
H460_1B	EF1A2_HUMAN	EEF1A2	645 / 716	17.6	178
H460_1B	MYOF_HUMAN	MYOF	29 / 716	17.6	89
H460_1B	LAP2B_HUMAN	TMPO	386 / 716	17.7	89
H460_1B	LARP1_HUMAN	LARP1	251 / 716	17.7	110
H460_1B	TCPA_HUMAN	TCP1	432 / 716	18.2	147
H460_1B	U520_HUMAN	SNRNP200	333 / 716	18.3	126
H460_1B	RUVB1_HUMAN	RUVBL1	378 / 716	18.3	97
H460_1B	HNRPU_HUMAN	HNRNPU	578 / 716	18.8	246
H460_1B	FUS_HUMAN	FUS	428 / 716	19	133
H460_1B	TPX2_HUMAN	TPX2	152 / 716	19	108
H460_1B	BCLF1_HUMAN	BCLAF1	390 / 716	19.1	119
H460_1B	NASP_HUMAN	NASP	327 / 716	19.1	106
H460_1B	E41L3_HUMAN	EPB41L3	184 / 716	19.3	84
H460_1B	KPYM_HUMAN	PKM	536 / 716	19.6	178
H460_1B	ENOA_HUMAN	ENO1	478 / 716	19.8	163
H460_1B	CE170_HUMAN	CEP170	145 / 716	20.2	78
H460_1B	RIF1_HUMAN	RIF1	170 / 716	20.7	132
H460_1B	EF2_HUMAN	EEF2	488 / 716	20.8	223
H460_1B	RBM10_HUMAN	RBM10	327 / 716	20.8	233
H460_1B	DHX9_HUMAN	DHX9	470 / 716	21.4	163
H460_1B	NPM_HUMAN	NPM1	554 / 716	21.5	317
H460_1B	TR150_HUMAN	THRAP3	382 / 716	21.9	168
H460_1B	PLEC_HUMAN	PLEC	233 / 716	22	526
H460_1B	MAP4_HUMAN	MAP4	312 / 716	22	325
H460_1B	CH60_HUMAN	HSPD1	520 / 716	22.2	217
H460_1B	HCFC1_HUMAN	HCFC1	278 / 716	23	150
H460_1B	TOP2A_HUMAN	TOP2A	179 / 716	23.5	213
H460_1B	TERA_HUMAN	VCP	314 / 716	23.6	161
H460_1B	NUCL_HUMAN	NCL	527 / 716	25.4	265
H460_1B	GRP75_HUMAN	HSPA9	552 / 716	26.2	161
H460_1B	GGYF2_HUMAN	GIGYF2	156 / 716	26.2	91
H460_1B	SF3B1_HUMAN	SF3B1	361 / 716	26.9	216
H460_1B	FLNB_HUMAN	FLNB	417 / 716	28.1	759
H460_1B	TCOF_HUMAN	TCOF1	332 / 716	28.4	282
H460_1B	EF1A3_HUMAN	EEF1A1P5	653 / 716	29.6	232
H460_1B	BAZ2A_HUMAN	BAZ2A	102 / 716	30	139
H460_1B	DDX46_HUMAN	DDX46	302 / 716	31.9	219
H460_1B	MTNB_HUMAN	APIP	8 / 716	33.4	257
H460_1B	AFAD_HUMAN	AFDN	116 / 716	33.5	128
H460_1B	HS90A_HUMAN	HSP90AA1	565 / 716	33.7	343
H460_1B	HS90B_HUMAN	HSP90AB1	573 / 716	34.8	273
H460_1B	VIME_HUMAN	VIM	543 / 716	39.2	673
H460_1B	ELYS_HUMAN	AHCTF1	135 / 716	41.3	284
H460_1B	CHD4_HUMAN	CHD4	256 / 716	44.4	407
H460_1B	HSP7C_HUMAN	HSPA8	703 / 716	46.9	338
H460_1B	TBA1B_HUMAN	TUBA1B	694 / 716	47.2	290
H460_1B	TBB5_HUMAN	TUBB	685 / 716	47.2	336
H460_1B	HS71B_HUMAN	HSPA1B	698 / 716	49.4	319
H460_1B	ACTB_HUMAN	ACTB	667 / 716	49.7	1008
H460_1B	ACTG_HUMAN	ACTG1	667 / 716	49.9	1014
H460_1B	K2C1_HUMAN	K2C1_HUMAN	667 / 716	57.2	1110
H460_1B	TPR_HUMAN	TPR	256 / 716	61.6	471
H460_1B	KI67_HUMAN	MKI67	246 / 716	75.6	612
H460_1B	FAS_HUMAN	FASN	436 / 716	91.3	743
H460_1B	FLNA_HUMAN	FLNA	508 / 716	174.1	2388
H460_1B	AHNK_HUMAN	AHNAK	212 / 716	206	3211
H460_1B	BIP_HUMAN	Invalid identifier / gene not available
H460_1B	TBXT_HUMAN	Invalid identifier / gene not available
H460_1B	HLAA_HUMAN	Invalid identifier / gene not available
H460_1B	TCAB1_HUMAN	Invalid identifier / gene not available
H460_1B	ATPMD_HUMAN	Invalid identifier / gene not available
H460_1B	SCD_HUMAN	Invalid identifier / gene not available
H460_1B	ITPI2_HUMAN	Invalid identifier / gene not available
H460_1B	CDYL_HUMAN	Invalid identifier / gene not available
H460_1B	HLAB_HUMAN	Invalid identifier / gene not available
JURKAT_1A	DEFI6_HUMAN	DEF6	/ 716	0
JURKAT_1A	ANKY2_HUMAN	ANKMY2	/ 716	0
JURKAT_1A	CINP_HUMAN	CINP	/ 716	0
JURKAT_1A	F16B2_HUMAN	FAM160B2	/ 716	0
JURKAT_1A	S18L2_HUMAN	SS18L2	/ 716	0
JURKAT_1A	RFLA_HUMAN	RFLNA	/ 716	0
JURKAT_1A	CR021_HUMAN	C18ORF21	/ 716	0
JURKAT_1A	ZN784_HUMAN	ZNF784	/ 716	0
JURKAT_1A	ZN142_HUMAN	ZNF142	/ 716	0
JURKAT_1A	GCH1_HUMAN	GCH1	/ 716	0
JURKAT_1A	ENKD1_HUMAN	ENKD1	/ 716	0
JURKAT_1A	RNF31_HUMAN	RNF31	/ 716	0
JURKAT_1A	RBM38_HUMAN	RBM38	/ 716	0
JURKAT_1A	CO039_HUMAN	C15ORF39	/ 716	0
JURKAT_1A	WDR91_HUMAN	WDR91	/ 716	0
JURKAT_1A	COMD5_HUMAN	COMMD5	/ 716	0
JURKAT_1A	BTBDA_HUMAN	BTBD10	/ 716	0
JURKAT_1A	PKHG2_HUMAN	PLEKHG2	/ 716	0
JURKAT_1A	GCYA2_HUMAN	GUCY1A2	/ 716	0
JURKAT_1A	NBEL2_HUMAN	NBEAL2	/ 716	0
JURKAT_1A	DPOLM_HUMAN	POLM	/ 716	0
JURKAT_1A	THYN1_HUMAN	THYN1	/ 716	0
JURKAT_1A	I17RD_HUMAN	IL17RD	/ 716	0
JURKAT_1A	SEM1_HUMAN	SEM1	1 / 716	1	1
JURKAT_1A	PEBB_HUMAN	CBFB	4 / 716	1	1
JURKAT_1A	CP087_HUMAN	C16ORF87	1 / 716	1	1
JURKAT_1A	MEX3D_HUMAN	MEX3D	1 / 716	1	1
JURKAT_1A	TAL1_HUMAN	TAL1	1 / 716	1	1
JURKAT_1A	STXB1_HUMAN	STXBP1	2 / 716	1	1
JURKAT_1A	VATF_HUMAN	ATP6V1F	6 / 716	1	1
JURKAT_1A	WDR92_HUMAN	WDR92	7 / 716	1	1
JURKAT_1A	PATZ1_HUMAN	PATZ1	23 / 716	1	1
JURKAT_1A	RIPR1_HUMAN	RIPOR1	1 / 716	1	1
JURKAT_1A	SOSSC_HUMAN	INIP	3 / 716	1	1
JURKAT_1A	ERI3_HUMAN	ERI3	3 / 716	1	1
JURKAT_1A	LIAT1_HUMAN	LIAT1	2 / 716	1	1
JURKAT_1A	GRAP1_HUMAN	GRIPAP1	8 / 716	1	1
JURKAT_1A	RMI1_HUMAN	RMI1	1 / 716	1	1
JURKAT_1A	CCD97_HUMAN	CCDC97	4 / 716	1	1
JURKAT_1A	MTA70_HUMAN	METTL3	21 / 716	1	2
JURKAT_1A	MLXIP_HUMAN	MLXIP	1 / 716	1	1
JURKAT_1A	CTU1_HUMAN	CTU1	1 / 716	1	1
JURKAT_1A	CNO6L_HUMAN	CNOT6L	1 / 716	1	1
JURKAT_1A	TTC9C_HUMAN	TTC9C	1 / 716	1	1
JURKAT_1A	CNOT6_HUMAN	CNOT6	1 / 716	1	1
JURKAT_1A	UPP1_HUMAN	UPP1	4 / 716	1	1
JURKAT_1A	TGS1_HUMAN	TGS1	1 / 716	1	1
JURKAT_1A	CAB39_HUMAN	CAB39	1 / 716	1	1
JURKAT_1A	ERAP2_HUMAN	ERAP2	1 / 716	1	1
JURKAT_1A	COMD3_HUMAN	COMMD3	3 / 716	1	1
JURKAT_1A	CD6_HUMAN	CD6	2 / 716	1	1
JURKAT_1A	MZT2A_HUMAN	MZT2A	14 / 716	1	1
JURKAT_1A	RIOK3_HUMAN	RIOK3	1 / 716	1	1
JURKAT_1A	ZN274_HUMAN	ZNF274	1 / 716	1	1
JURKAT_1A	ZN668_HUMAN	ZNF668	1 / 716	1	1
JURKAT_1A	SHOC2_HUMAN	SHOC2	7 / 716	1	1
JURKAT_1A	CDHR2_HUMAN	CDHR2	1 / 716	1	1
JURKAT_1A	SKOR2_HUMAN	SKOR2	2 / 716	1	1
JURKAT_1A	VPS11_HUMAN	VPS11	1 / 716	1	1
JURKAT_1A	ATF6B_HUMAN	ATF6B	2 / 716	1	1
JURKAT_1A	TFE2_HUMAN	TCF3	10 / 716	1.1	2
JURKAT_1A	ILK_HUMAN	ILK	10 / 716	1.1	2
JURKAT_1A	LEF1_HUMAN	LEF1	10 / 716	1.1	2
JURKAT_1A	PDC10_HUMAN	PDCD10	9 / 716	1.1	2
JURKAT_1A	SCOC_HUMAN	SCOC	23 / 716	1.1	2
JURKAT_1A	PP6R2_HUMAN	PPP6R2	17 / 716	1.1	2
JURKAT_1A	LAGE3_HUMAN	LAGE3	26 / 716	1.2	2
JURKAT_1A	ASCC2_HUMAN	ASCC2	19 / 716	1.2	2
JURKAT_1A	MAP2_HUMAN	METAP2	9 / 716	1.2	2
JURKAT_1A	MED8_HUMAN	MED8	9 / 716	1.2	2
JURKAT_1A	2A5G_HUMAN	PPP2R5C	44 / 716	1.2	2
JURKAT_1A	PDIA5_HUMAN	PDIA5	6 / 716	1.2	2
JURKAT_1A	ARHG7_HUMAN	ARHGEF7	24 / 716	1.2	2
JURKAT_1A	CETN3_HUMAN	CETN3	9 / 716	1.2	2
JURKAT_1A	BAP18_HUMAN	BAP18	49 / 716	1.2	2
JURKAT_1A	TTC1_HUMAN	TTC1	41 / 716	1.3	4
JURKAT_1A	VATG1_HUMAN	ATP6V1G1	48 / 716	1.3	3
JURKAT_1A	CNOT7_HUMAN	CNOT7	12 / 716	1.3	2
JURKAT_1A	CSN9_HUMAN	COPS9	3 / 716	1.3	2
JURKAT_1A	TB10B_HUMAN	TBC1D10B	60 / 716	1.3	5
JURKAT_1A	CDK6_HUMAN	CDK6	157 / 716	1.3	3
JURKAT_1A	CNOT9_HUMAN	CNOT9	31 / 716	1.3	4
JURKAT_1A	NUF2_HUMAN	NUF2	3 / 716	1.3	2
JURKAT_1A	VPS51_HUMAN	VPS51	44 / 716	1.3	3
JURKAT_1A	GAPR1_HUMAN	GLIPR2	7 / 716	1.3	3
JURKAT_1A	HPBP1_HUMAN	HSPBP1	33 / 716	1.3	4
JURKAT_1A	MCE1_HUMAN	RNGTT	21 / 716	1.3	3
JURKAT_1A	MLKL_HUMAN	MLKL	3 / 716	1.3	2
JURKAT_1A	EI2BB_HUMAN	EIF2B2	24 / 716	1.3	3
JURKAT_1A	CCNT2_HUMAN	CCNT2	26 / 716	1.3	3
JURKAT_1A	GPN1_HUMAN	GPN1	48 / 716	1.3	4
JURKAT_1A	HMGN4_HUMAN	HMGN4	31 / 716	1.4	5
JURKAT_1A	NOP10_HUMAN	NOP10	22 / 716	1.4	3
JURKAT_1A	CNOT2_HUMAN	CNOT2	31 / 716	1.4	3
JURKAT_1A	DNJB6_HUMAN	DNAJB6	56 / 716	1.4	5
JURKAT_1A	FOXK2_HUMAN	FOXK2	35 / 716	1.4	7
JURKAT_1A	RHG09_HUMAN	ARHGAP9	7 / 716	1.4	3
JURKAT_1A	PLK1_HUMAN	PLK1	54 / 716	1.4	3
JURKAT_1A	MARF1_HUMAN	MARF1	5 / 716	1.4	3
JURKAT_1A	BCR_HUMAN	BCR	45 / 716	1.4	3
JURKAT_1A	TPD54_HUMAN	TPD52L2	68 / 716	1.5	6
JURKAT_1A	RPAB5_HUMAN	POLR2L	32 / 716	1.5	6
JURKAT_1A	COG6_HUMAN	COG6	2 / 716	1.5	2
JURKAT_1A	AAAS_HUMAN	AAAS	65 / 716	1.5	5
JURKAT_1A	DDA1_HUMAN	DDA1	4 / 716	1.5	3
JURKAT_1A	ATRAP_HUMAN	AGTRAP	2 / 716	1.5	2
JURKAT_1A	TPD52_HUMAN	TPD52	59 / 716	1.6	12
JURKAT_1A	EIF3J_HUMAN	EIF3J	53 / 716	1.6	5
JURKAT_1A	PPIE_HUMAN	PPIE	25 / 716	1.6	5
JURKAT_1A	EIF3K_HUMAN	EIF3K	169 / 716	1.6	6
JURKAT_1A	PP6R1_HUMAN	PPP6R1	50 / 716	1.6	5
JURKAT_1A	CAF1B_HUMAN	CHAF1B	98 / 716	1.6	5
JURKAT_1A	SRP09_HUMAN	SRP9	208 / 716	1.7	11
JURKAT_1A	CSK2B_HUMAN	CSNK2B	84 / 716	1.7	5
JURKAT_1A	TOM34_HUMAN	TOMM34	32 / 716	1.7	6
JURKAT_1A	NAA10_HUMAN	NAA10	80 / 716	1.7	5
JURKAT_1A	BMP2K_HUMAN	BMP2K	6 / 716	1.7	3
JURKAT_1A	CRIP1_HUMAN	CRIP1	7 / 716	1.7	4
JURKAT_1A	SRSF5_HUMAN	SRSF5	260 / 716	1.7	15
JURKAT_1A	CXXC1_HUMAN	CXXC1	6 / 716	1.7	3
JURKAT_1A	TM263_HUMAN	TMEM263	29 / 716	1.7	4
JURKAT_1A	UBC9_HUMAN	UBE2I	72 / 716	1.7	6
JURKAT_1A	MEA1_HUMAN	MEA1	51 / 716	1.8	4
JURKAT_1A	ARHG2_HUMAN	ARHGEF2	78 / 716	1.8	6
JURKAT_1A	DPOE3_HUMAN	POLE3	16 / 716	1.8	5
JURKAT_1A	ZMAT2_HUMAN	ZMAT2	53 / 716	1.8	10
JURKAT_1A	HDGR3_HUMAN	HDGFL3	93 / 716	1.8	5
JURKAT_1A	XPO7_HUMAN	XPO7	48 / 716	1.8	13
JURKAT_1A	SRGP2_HUMAN	SRGAP2	69 / 716	1.8	8
JURKAT_1A	ELMO1_HUMAN	ELMO1	6 / 716	1.8	4
JURKAT_1A	GDIR2_HUMAN	ARHGDIB	4 / 716	1.8	3
JURKAT_1A	RM45_HUMAN	MRPL45	41 / 716	1.8	5
JURKAT_1A	TOPK_HUMAN	PBK	23 / 716	1.8	8
JURKAT_1A	CIAO1_HUMAN	CIAO1	12 / 716	1.8	10
JURKAT_1A	SKAP_HUMAN	KNSTRN	12 / 716	1.8	8
JURKAT_1A	TTC37_HUMAN	TTC37	35 / 716	1.8	11
JURKAT_1A	CD99_HUMAN	CD99	25 / 716	1.8	5
JURKAT_1A	UBL4A_HUMAN	UBL4A	49 / 716	1.9	6
JURKAT_1A	RUXG_HUMAN	SNRPG	146 / 716	1.9	7
JURKAT_1A	ADRM1_HUMAN	ADRM1	196 / 716	1.9	8
JURKAT_1A	IF4E_HUMAN	EIF4E	97 / 716	1.9	5
JURKAT_1A	PUM1_HUMAN	PUM1	64 / 716	1.9	8
JURKAT_1A	CUL3_HUMAN	CUL3	46 / 716	1.9	6
JURKAT_1A	MYCN_HUMAN	MYCN	7 / 716	1.9	5
JURKAT_1A	TAF10_HUMAN	TAF10	52 / 716	2	10
JURKAT_1A	BTF3_HUMAN	BTF3	117 / 716	2	8
JURKAT_1A	NHRF2_HUMAN	SLC9A3R2	6 / 716	2	4
JURKAT_1A	PDXD1_HUMAN	PDXDC1	46 / 716	2	4
JURKAT_1A	CCD86_HUMAN	CCDC86	43 / 716	2	10
JURKAT_1A	RUXF_HUMAN	SNRPF	244 / 716	2	13
JURKAT_1A	RAVR1_HUMAN	RAVER1	129 / 716	2	22
JURKAT_1A	DEST_HUMAN	DSTN	131 / 716	2	7
JURKAT_1A	AP3S1_HUMAN	AP3S1	140 / 716	2	16
JURKAT_1A	MA7D1_HUMAN	MAP7D1	60 / 716	2	9
JURKAT_1A	TOM5_HUMAN	TOMM5	1 / 716	2	2
JURKAT_1A	CG050_HUMAN	C7ORF50	62 / 716	2	6
JURKAT_1A	VAT1_HUMAN	VAT1	64 / 716	2	10
JURKAT_1A	GBF1_HUMAN	GBF1	55 / 716	2.1	5
JURKAT_1A	MSI2H_HUMAN	MSI2	44 / 716	2.1	7
JURKAT_1A	MTNA_HUMAN	MRI1	45 / 716	2.1	7
JURKAT_1A	MYADM_HUMAN	MYADM	5 / 716	2.2	3
JURKAT_1A	PPIL1_HUMAN	PPIL1	94 / 716	2.2	11
JURKAT_1A	AIMP2_HUMAN	AIMP2	172 / 716	2.2	13
JURKAT_1A	EXOS6_HUMAN	EXOSC6	179 / 716	2.2	9
JURKAT_1A	HINT1_HUMAN	HINT1	64 / 716	2.2	13
JURKAT_1A	FA50A_HUMAN	FAM50A	97 / 716	2.2	13
JURKAT_1A	OPA1_HUMAN	OPA1	41 / 716	2.2	6
JURKAT_1A	ENY2_HUMAN	ENY2	84 / 716	2.2	6
JURKAT_1A	EIF1_HUMAN	EIF1	93 / 716	2.3	10
JURKAT_1A	MAGD2_HUMAN	MAGED2	133 / 716	2.3	18
JURKAT_1A	RT15_HUMAN	MRPS15	39 / 716	2.3	6
JURKAT_1A	DLRB1_HUMAN	DYNLRB1	136 / 716	2.3	7
JURKAT_1A	HAUS8_HUMAN	HAUS8	50 / 716	2.3	10
JURKAT_1A	FA98B_HUMAN	FAM98B	113 / 716	2.3	10
JURKAT_1A	CK098_HUMAN	C11ORF98	88 / 716	2.3	11
JURKAT_1A	R113A_HUMAN	RNF113A	28 / 716	2.3	7
JURKAT_1A	SSXT_HUMAN	SS18	57 / 716	2.3	6
JURKAT_1A	DCTP1_HUMAN	DCTPP1	107 / 716	2.3	10
JURKAT_1A	CD2B2_HUMAN	CD2BP2	100 / 716	2.4	11
JURKAT_1A	F207A_HUMAN	FAM207A	102 / 716	2.4	16
JURKAT_1A	CLU_HUMAN	CLUH	54 / 716	2.4	13
JURKAT_1A	PRKRA_HUMAN	PRKRA	58 / 716	2.4	7
JURKAT_1A	PTN23_HUMAN	PTPN23	57 / 716	2.4	16
JURKAT_1A	STAG3_HUMAN	STAG3	7 / 716	2.4	7
JURKAT_1A	RL29_HUMAN	RPL29	399 / 716	2.5	60
JURKAT_1A	SF3B5_HUMAN	SF3B5	141 / 716	2.5	8
JURKAT_1A	AKAP8_HUMAN	AKAP8	111 / 716	2.5	11
JURKAT_1A	P5CR1_HUMAN	PYCR1	44 / 716	2.5	15
JURKAT_1A	CFA20_HUMAN	CFAP20	73 / 716	2.5	6
JURKAT_1A	DJB11_HUMAN	DNAJB11	117 / 716	2.5	12
JURKAT_1A	DC1I2_HUMAN	DYNC1I2	163 / 716	2.5	9
JURKAT_1A	RS29_HUMAN	RPS29	223 / 716	2.6	8
JURKAT_1A	CNN2_HUMAN	CNN2	164 / 716	2.6	13
JURKAT_1A	PRC2B_HUMAN	PRRC2B	140 / 716	2.6	10
JURKAT_1A	DIAP1_HUMAN	DIAPH1	127 / 716	2.6	9
JURKAT_1A	INF2_HUMAN	INF2	107 / 716	2.7	11
JURKAT_1A	CDSN_HUMAN	CDSN	50 / 716	2.7	8
JURKAT_1A	ARPC3_HUMAN	ARPC3	78 / 716	2.7	10
JURKAT_1A	HELLS_HUMAN	HELLS	97 / 716	2.7	20
JURKAT_1A	CWC22_HUMAN	CWC22	47 / 716	2.7	12
JURKAT_1A	DHSO_HUMAN	SORD	46 / 716	2.7	13
JURKAT_1A	AHSA1_HUMAN	AHSA1	230 / 716	2.7	8
JURKAT_1A	MCA3_HUMAN	EEF1E1	214 / 716	2.8	16
JURKAT_1A	RL36_HUMAN	RPL36	221 / 716	2.8	12
JURKAT_1A	USO1_HUMAN	USO1	155 / 716	2.8	17
JURKAT_1A	HMGN2_HUMAN	HMGN2	193 / 716	2.8	17
JURKAT_1A	DPY30_HUMAN	DPY30	169 / 716	2.8	11
JURKAT_1A	SKP1_HUMAN	SKP1	311 / 716	2.8	63
JURKAT_1A	MED19_HUMAN	MED19	31 / 716	2.8	8
JURKAT_1A	SDA1_HUMAN	SDAD1	49 / 716	2.8	16
JURKAT_1A	SYFA_HUMAN	FARSA	174 / 716	2.8	12
JURKAT_1A	CHIP_HUMAN	STUB1	125 / 716	2.8	13
JURKAT_1A	BAG6_HUMAN	BAG6	76 / 716	2.9	10
JURKAT_1A	IF2A_HUMAN	EIF2S1	240 / 716	2.9	17
JURKAT_1A	PQBP1_HUMAN	PQBP1	67 / 716	2.9	13
JURKAT_1A	RS26L_HUMAN	RPS26P11	306 / 716	2.9	64
JURKAT_1A	RL34_HUMAN	RPL34	247 / 716	3	12
JURKAT_1A	FUBP3_HUMAN	FUBP3	212 / 716	3	19
JURKAT_1A	DNJC9_HUMAN	DNAJC9	86 / 716	3	12
JURKAT_1A	DCP1A_HUMAN	DCP1A	79 / 716	3	10
JURKAT_1A	PSDE_HUMAN	PSMD14	168 / 716	3.1	16
JURKAT_1A	RS28_HUMAN	RPS28	404 / 716	3.1	17
JURKAT_1A	SC31A_HUMAN	SEC31A	79 / 716	3.1	13
JURKAT_1A	WDR5_HUMAN	WDR5	99 / 716	3.1	10
JURKAT_1A	MYCBP_HUMAN	MYCBP	141 / 716	3.1	20
JURKAT_1A	SF3B6_HUMAN	SF3B6	206 / 716	3.2	19
JURKAT_1A	RFLB_HUMAN	RFLNB	90 / 716	3.2	13
JURKAT_1A	RL37A_HUMAN	RPL37A	200 / 716	3.2	19
JURKAT_1A	CLIC4_HUMAN	CLIC4	46 / 716	3.2	11
JURKAT_1A	EIF3H_HUMAN	EIF3H	195 / 716	3.2	15
JURKAT_1A	MBD2_HUMAN	MBD2	25 / 716	3.2	11
JURKAT_1A	RL19_HUMAN	RPL19	458 / 716	3.3	64
JURKAT_1A	CLIC1_HUMAN	CLIC1	147 / 716	3.3	17
JURKAT_1A	RUNX1_HUMAN	RUNX1	3 / 716	3.3	8
JURKAT_1A	HMGN1_HUMAN	HMGN1	145 / 716	3.3	19
JURKAT_1A	CASPE_HUMAN	CASP14	62 / 716	3.3	16
JURKAT_1A	RBM22_HUMAN	RBM22	45 / 716	3.4	17
JURKAT_1A	CDC37_HUMAN	CDC37	205 / 716	3.4	23
JURKAT_1A	RLA1_HUMAN	RPLP1	378 / 716	3.4	39
JURKAT_1A	DNJB1_HUMAN	DNAJB1	143 / 716	3.4	22
JURKAT_1A	DRG1_HUMAN	DRG1	172 / 716	3.4	18
JURKAT_1A	SSBP_HUMAN	SSBP1	169 / 716	3.4	18
JURKAT_1A	PAK2_HUMAN	PAK2	77 / 716	3.4	11
JURKAT_1A	NOMO3_HUMAN	NOMO3	46 / 716	3.4	12
JURKAT_1A	FKBP5_HUMAN	FKBP5	48 / 716	3.5	16
JURKAT_1A	PTMA_HUMAN	PTMA	269 / 716	3.5	23
JURKAT_1A	API5_HUMAN	API5	150 / 716	3.5	34
JURKAT_1A	BRD9_HUMAN	BRD9	39 / 716	3.5	14
JURKAT_1A	RL27A_HUMAN	RPL27A	430 / 716	3.5	19
JURKAT_1A	RL22_HUMAN	RPL22	429 / 716	3.6	31
JURKAT_1A	SRP14_HUMAN	SRP14	338 / 716	3.6	24
JURKAT_1A	RALY_HUMAN	RALY	116 / 716	3.6	20
JURKAT_1A	PRDX4_HUMAN	PRDX4	394 / 716	3.6	29
JURKAT_1A	HMGA1_HUMAN	HMGA1	174 / 716	3.6	19
JURKAT_1A	RS21_HUMAN	RPS21	252 / 716	3.7	19
JURKAT_1A	DCD_HUMAN	DCD	279 / 716	3.7	45
JURKAT_1A	FA32A_HUMAN	FAM32A	112 / 716	3.7	19
JURKAT_1A	USP9X_HUMAN	USP9X	177 / 716	3.7	20
JURKAT_1A	PSMD6_HUMAN	PSMD6	187 / 716	3.8	16
JURKAT_1A	BUB3_HUMAN	BUB3	298 / 716	3.8	14
JURKAT_1A	MBD3_HUMAN	MBD3	133 / 716	3.8	31
JURKAT_1A	ELOB_HUMAN	ELOB	113 / 716	3.8	16
JURKAT_1A	CLCA_HUMAN	CLTA	160 / 716	3.9	11
JURKAT_1A	CLCB_HUMAN	CLTB	77 / 716	3.9	9
JURKAT_1A	PRPS3_HUMAN	PRPS1L1	202 / 716	3.9	26
JURKAT_1A	ACADM_HUMAN	ACADM	83 / 716	3.9	10
JURKAT_1A	RS30_HUMAN	FAU	320 / 716	4	29
JURKAT_1A	IF2G_HUMAN	EIF2S3	270 / 716	4	17
JURKAT_1A	CSTF2_HUMAN	CSTF2	188 / 716	4	26
JURKAT_1A	RENT1_HUMAN	UPF1	117 / 716	4	44
JURKAT_1A	CHD9_HUMAN	CHD9	94 / 716	4	23
JURKAT_1A	GRM5_HUMAN	GRM5	3 / 716	4	8
JURKAT_1A	RL14_HUMAN	RPL14	333 / 716	4.1	34
JURKAT_1A	AIMP1_HUMAN	AIMP1	163 / 716	4.1	16
JURKAT_1A	ASNS_HUMAN	ASNS	131 / 716	4.1	42
JURKAT_1A	DP13A_HUMAN	APPL1	7 / 716	4.1	15
JURKAT_1A	RL35A_HUMAN	RPL35A	220 / 716	4.2	23
JURKAT_1A	CDK1_HUMAN	CDK1	282 / 716	4.2	23
JURKAT_1A	KHDR1_HUMAN	KHDRBS1	348 / 716	4.2	53
JURKAT_1A	ETFB_HUMAN	ETFB	74 / 716	4.2	15
JURKAT_1A	RRP1B_HUMAN	RRP1B	214 / 716	4.2	27
JURKAT_1A	ABCF1_HUMAN	ABCF1	288 / 716	4.2	21
JURKAT_1A	MARE2_HUMAN	MAPRE2	101 / 716	4.2	14
JURKAT_1A	PRS10_HUMAN	PSMC6	179 / 716	4.2	27
JURKAT_1A	RL27_HUMAN	RPL27	324 / 716	4.3	46
JURKAT_1A	RL31_HUMAN	RPL31	335 / 716	4.3	23
JURKAT_1A	PSMD7_HUMAN	PSMD7	144 / 716	4.3	19
JURKAT_1A	KDM1A_HUMAN	KDM1A	83 / 716	4.3	27
JURKAT_1A	EIF3F_HUMAN	EIF3F	272 / 716	4.3	26
JURKAT_1A	TOX_HUMAN	TOX	135 / 716	4.3	19
JURKAT_1A	ARPC2_HUMAN	ARPC2	71 / 716	4.4	37
JURKAT_1A	TACC1_HUMAN	TACC1	80 / 716	4.4	14
JURKAT_1A	PSA_HUMAN	NPEPPS	123 / 716	4.5	45
JURKAT_1A	RL30_HUMAN	RPL30	255 / 716	4.6	25
JURKAT_1A	RL24_HUMAN	RPL24	447 / 716	4.6	22
JURKAT_1A	FUBP1_HUMAN	FUBP1	240 / 716	4.6	38
JURKAT_1A	RPAP3_HUMAN	RPAP3	114 / 716	4.6	13
JURKAT_1A	TBCD4_HUMAN	TBC1D4	113 / 716	4.6	76
JURKAT_1A	TRIPC_HUMAN	TRIP12	116 / 716	4.7	37
JURKAT_1A	RL11_HUMAN	RPL11	495 / 716	4.7	23
JURKAT_1A	TF3C4_HUMAN	GTF3C4	150 / 716	4.7	40
JURKAT_1A	DCTN2_HUMAN	DCTN2	219 / 716	4.8	26
JURKAT_1A	EIF3G_HUMAN	EIF3G	289 / 716	4.9	41
JURKAT_1A	RS10L_HUMAN	RPS10P5	249 / 716	4.9	26
JURKAT_1A	CAPR1_HUMAN	CAPRIN1	282 / 716	4.9	56
JURKAT_1A	RS20_HUMAN	RPS20	383 / 716	4.9	22
JURKAT_1A	COPB_HUMAN	COPB1	278 / 716	4.9	38
JURKAT_1A	RL21_HUMAN	RPL21	329 / 716	4.9	36
JURKAT_1A	ROA0_HUMAN	HNRNPA0	405 / 716	4.9	31
JURKAT_1A	ELAV1_HUMAN	ELAVL1	322 / 716	4.9	26
JURKAT_1A	ADDA_HUMAN	ADD1	140 / 716	5	19
JURKAT_1A	PSA1_HUMAN	PSMA1	180 / 716	5	23
JURKAT_1A	PAF1_HUMAN	PAF1	131 / 716	5	44
JURKAT_1A	RS23_HUMAN	RPS23	413 / 716	5.1	30
JURKAT_1A	PRS7_HUMAN	PSMC2	313 / 716	5.1	36
JURKAT_1A	H33_HUMAN	H3F3A	384 / 716	5.1	44
JURKAT_1A	PLRG1_HUMAN	PLRG1	108 / 716	5.1	30
JURKAT_1A	H2A2B_HUMAN	HIST2H2AB	471 / 716	5.1	47
JURKAT_1A	SRRT_HUMAN	SRRT	171 / 716	5.1	48
JURKAT_1A	ROAA_HUMAN	HNRNPAB	442 / 716	5.2	29
JURKAT_1A	ARID2_HUMAN	ARID2	75 / 716	5.2	28
JURKAT_1A	RS13_HUMAN	RPS13	311 / 716	5.3	21
JURKAT_1A	RL17_HUMAN	RPL17	424 / 716	5.3	35
JURKAT_1A	EIF3L_HUMAN	EIF3L	204 / 716	5.3	24
JURKAT_1A	RL26_HUMAN	RPL26	312 / 716	5.3	24
JURKAT_1A	RS17_HUMAN	RPS17	342 / 716	5.4	52
JURKAT_1A	RS15_HUMAN	RPS15	239 / 716	5.4	26
JURKAT_1A	RL8_HUMAN	RPL8	390 / 716	5.4	42
JURKAT_1A	RS14_HUMAN	RPS14	514 / 716	5.4	30
JURKAT_1A	TAF4_HUMAN	TAF4	109 / 716	5.4	38
JURKAT_1A	ERH_HUMAN	ERH	454 / 716	5.4	100
JURKAT_1A	H15_HUMAN	HIST1H1B	243 / 716	5.4	45
JURKAT_1A	RL40_HUMAN	UBA52	462 / 716	5.5	84
JURKAT_1A	RS5_HUMAN	RPS5	321 / 716	5.5	25
JURKAT_1A	RBBP4_HUMAN	RBBP4	393 / 716	5.5	28
JURKAT_1A	ML12A_HUMAN	MYL12A	294 / 716	5.6	81
JURKAT_1A	RS11_HUMAN	RPS11	340 / 716	5.6	25
JURKAT_1A	RL18_HUMAN	RPL18	399 / 716	5.6	59
JURKAT_1A	RS15A_HUMAN	RPS15A	401 / 716	5.7	34
JURKAT_1A	SMD1_HUMAN	SNRPD1	356 / 716	5.7	66
JURKAT_1A	RL13_HUMAN	RPL13	474 / 716	5.8	50
JURKAT_1A	RS27A_HUMAN	RS27A_HUMAN	478 / 716	5.8	84
JURKAT_1A	RL12_HUMAN	RPL12	397 / 716	5.8	28
JURKAT_1A	SPF45_HUMAN	RBM17	206 / 716	5.8	39
JURKAT_1A	EIF3I_HUMAN	EIF3I	280 / 716	5.9	37
JURKAT_1A	DDX6_HUMAN	DDX6	303 / 716	5.9	54
JURKAT_1A	PABP3_HUMAN	PABPC3	331 / 716	6	50
JURKAT_1A	IMA1_HUMAN	KPNA2	367 / 716	6	38
JURKAT_1A	PSD11_HUMAN	PSMD11	204 / 716	6	35
JURKAT_1A	YBOX3_HUMAN	YBX3	363 / 716	6.1	68
JURKAT_1A	H2AZ_HUMAN	H2AFZ	491 / 716	6.1	144
JURKAT_1A	SYQ_HUMAN	QARS	291 / 716	6.1	48
JURKAT_1A	RBP56_HUMAN	TAF15	383 / 716	6.1	41
JURKAT_1A	WDR1_HUMAN	WDR1	89 / 716	6.1	49
JURKAT_1A	RL13A_HUMAN	RPL13A	294 / 716	6.2	60
JURKAT_1A	PRS8_HUMAN	PSMC5	294 / 716	6.2	54
JURKAT_1A	SMRC2_HUMAN	SMARCC2	164 / 716	6.2	36
JURKAT_1A	HNRPD_HUMAN	HNRNPD	489 / 716	6.3	37
JURKAT_1A	CALM3_HUMAN	CALM3	327 / 716	6.3	245
JURKAT_1A	RL23A_HUMAN	RPL23A	418 / 716	6.4	41
JURKAT_1A	RL28_HUMAN	RPL28	316 / 716	6.4	64
JURKAT_1A	RL9_HUMAN	RPL9	390 / 716	6.5	80
JURKAT_1A	SPAG5_HUMAN	SPAG5	89 / 716	6.5	43
JURKAT_1A	ROA3_HUMAN	HNRNPA3	447 / 716	6.6	49
JURKAT_1A	RS6_HUMAN	RPS6	466 / 716	6.6	55
JURKAT_1A	SYDC_HUMAN	DARS	271 / 716	6.6	35
JURKAT_1A	PRDX2_HUMAN	PRDX2	482 / 716	6.6	55
JURKAT_1A	RED_HUMAN	IK	134 / 716	6.7	45
JURKAT_1A	RLA2_HUMAN	RPLP2	440 / 716	6.7	120
JURKAT_1A	COF1_HUMAN	CFL1	496 / 716	6.7	70
JURKAT_1A	RS24_HUMAN	RPS24	353 / 716	6.7	47
JURKAT_1A	PLIN3_HUMAN	PLIN3	108 / 716	6.7	42
JURKAT_1A	RS9_HUMAN	RPS9	388 / 716	6.7	32
JURKAT_1A	TCP4_HUMAN	SUB1	334 / 716	6.7	52
JURKAT_1A	PSME3_HUMAN	PSME3	198 / 716	6.8	34
JURKAT_1A	SYK_HUMAN	KARS	216 / 716	6.9	30
JURKAT_1A	DDB1_HUMAN	DDB1	212 / 716	6.9	53
JURKAT_1A	ZC3H4_HUMAN	ZC3H4	134 / 716	6.9	70
JURKAT_1A	WIZ_HUMAN	WIZ	111 / 716	6.9	38
JURKAT_1A	P66B_HUMAN	GATAD2B	178 / 716	6.9	58
JURKAT_1A	G6PI_HUMAN	GPI	141 / 716	6.9	64
JURKAT_1A	RS12_HUMAN	RPS12	382 / 716	7	51
JURKAT_1A	CAPZB_HUMAN	CAPZB	366 / 716	7	72
JURKAT_1A	CAND1_HUMAN	CAND1	275 / 716	7.1	65
JURKAT_1A	KNOP1_HUMAN	KNOP1	117 / 716	7.1	29
JURKAT_1A	RS18_HUMAN	RPS18	399 / 716	7.2	42
JURKAT_1A	RL15_HUMAN	RPL15	365 / 716	7.2	43
JURKAT_1A	RS16_HUMAN	RPS16	411 / 716	7.2	42
JURKAT_1A	1433Z_HUMAN	YWHAZ	410 / 716	7.2	47
JURKAT_1A	NUP50_HUMAN	NUP50	175 / 716	7.4	46
JURKAT_1A	CUX1_HUMAN	CUX1	98 / 716	7.4	28
JURKAT_1A	TKT_HUMAN	TKT	168 / 716	7.5	66
JURKAT_1A	RL10A_HUMAN	RPL10A	280 / 716	7.6	44
JURKAT_1A	RS8_HUMAN	RPS8	498 / 716	7.6	46
JURKAT_1A	PSMD2_HUMAN	PSMD2	271 / 716	7.6	52
JURKAT_1A	PRC2A_HUMAN	PRRC2A	212 / 716	7.7	42
JURKAT_1A	PA2G4_HUMAN	PA2G4	260 / 716	7.7	59
JURKAT_1A	RSMB_HUMAN	SNRPB	308 / 716	7.8	192
JURKAT_1A	RL5_HUMAN	RPL5	395 / 716	7.9	63
JURKAT_1A	XPO2_HUMAN	CSE1L	318 / 716	7.9	59
JURKAT_1A	PCBP2_HUMAN	PCBP2	475 / 716	8	55
JURKAT_1A	HNRH3_HUMAN	HNRNPH3	239 / 716	8	77
JURKAT_1A	RL7A_HUMAN	RPL7A	398 / 716	8.1	57
JURKAT_1A	HP1B3_HUMAN	HP1BP3	214 / 716	8.1	100
JURKAT_1A	RS10_HUMAN	RPS10	336 / 716	8.2	77
JURKAT_1A	CCAR2_HUMAN	CCAR2	297 / 716	8.2	65
JURKAT_1A	FKBP4_HUMAN	FKBP4	197 / 716	8.2	58
JURKAT_1A	RU2A_HUMAN	SNRPA1	314 / 716	8.2	64
JURKAT_1A	RS19_HUMAN	RPS19	334 / 716	8.3	61
JURKAT_1A	STIP1_HUMAN	STIP1	237 / 716	8.3	67
JURKAT_1A	MCM4_HUMAN	MCM4	293 / 716	8.3	42
JURKAT_1A	RLA0_HUMAN	RPLP0	436 / 716	8.3	57
JURKAT_1A	RL38_HUMAN	RPL38	300 / 716	8.4	58
JURKAT_1A	TERF2_HUMAN	TERF2	21 / 716	8.5	45
JURKAT_1A	YBOX1_HUMAN	YBX1	448 / 716	8.6	100
JURKAT_1A	RS3A_HUMAN	RPS3A	434 / 716	8.6	56
JURKAT_1A	RS7_HUMAN	RPS7	368 / 716	8.6	48
JURKAT_1A	NCOR2_HUMAN	NCOR2	56 / 716	8.6	103
JURKAT_1A	SRSF1_HUMAN	SRSF1	280 / 716	8.7	60
JURKAT_1A	RS2_HUMAN	RPS2	447 / 716	8.8	68
JURKAT_1A	CIRBP_HUMAN	CIRBP	208 / 716	8.8	49
JURKAT_1A	LDHB_HUMAN	LDHB	340 / 716	8.9	87
JURKAT_1A	PPIB_HUMAN	PPIB	228 / 716	9	56
JURKAT_1A	WAC2C_HUMAN	WASHC2C	94 / 716	9.1	37
JURKAT_1A	HNRPR_HUMAN	HNRNPR	422 / 716	9.1	176
JURKAT_1A	HNRPF_HUMAN	HNRNPF	528 / 716	9.2	56
JURKAT_1A	RBM14_HUMAN	RBM14	293 / 716	9.7	79
JURKAT_1A	RBM14_HUMAN	RBM14	293 / 716	9.7	79
JURKAT_1A	1433E_HUMAN	YWHAE	447 / 716	10	81
JURKAT_1A	RS4X_HUMAN	RPS4X	451 / 716	10	60
JURKAT_1A	ILF3_HUMAN	ILF3	379 / 716	10.1	99
JURKAT_1A	CSDE1_HUMAN	CSDE1	191 / 716	10.1	39
JURKAT_1A	PTBP1_HUMAN	PTBP1	438 / 716	10.2	110
JURKAT_1A	TIPRL_HUMAN	TIPRL	136 / 716	10.2	42
JURKAT_1A	VCIP1_HUMAN	VCPIP1	106 / 716	10.3	33
JURKAT_1A	DDX41_HUMAN	DDX41	171 / 716	10.4	43
JURKAT_1A	MATR3_HUMAN	MATR3	441 / 716	10.4	96
JURKAT_1A	RL4_HUMAN	RPL4	444 / 716	10.4	82
JURKAT_1A	H2A1D_HUMAN	HIST1H2AD	551 / 716	10.5	209
JURKAT_1A	H2A1J_HUMAN	HIST1H2AJ	551 / 716	10.6	209
JURKAT_1A	H2A2C_HUMAN	HIST2H2AC	552 / 716	10.6	210
JURKAT_1A	DDX17_HUMAN	DDX17	523 / 716	10.8	81
JURKAT_1A	FBRL_HUMAN	FBL	387 / 716	10.8	218
JURKAT_1A	C1TC_HUMAN	MTHFD1	311 / 716	10.9	105
JURKAT_1A	ESF1_HUMAN	ESF1	101 / 716	11	71
JURKAT_1A	DDX5_HUMAN	DDX5	528 / 716	11.1	83
JURKAT_1A	RBM39_HUMAN	RBM39	366 / 716	11.1	127
JURKAT_1A	RL6_HUMAN	RPL6	432 / 716	11.3	219
JURKAT_1A	THOC4_HUMAN	ALYREF	390 / 716	11.7	109
JURKAT_1A	EFTU_HUMAN	TUFM	408 / 716	11.7	76
JURKAT_1A	ACTBL_HUMAN	ACTBL2	628 / 716	11.8	214
JURKAT_1A	BPTF_HUMAN	BPTF	114 / 716	11.8	69
JURKAT_1A	CDC5L_HUMAN	CDC5L	209 / 716	12.1	68
JURKAT_1A	PRDX1_HUMAN	PRDX1	549 / 716	12.2	75
JURKAT_1A	GANAB_HUMAN	GANAB	216 / 716	12.5	100
JURKAT_1A	NUFP2_HUMAN	NUFIP2	223 / 716	12.6	54
JURKAT_1A	UBP2L_HUMAN	UBAP2L	322 / 716	12.7	64
JURKAT_1A	ROA1_HUMAN	HNRNPA1	552 / 716	12.8	72
JURKAT_1A	RUVB2_HUMAN	RUVBL2	310 / 716	12.9	96
JURKAT_1A	SF3B3_HUMAN	SF3B3	322 / 716	13	210
JURKAT_1A	HNRH1_HUMAN	HNRNPH1	558 / 716	13.5	224
JURKAT_1A	TCPD_HUMAN	CCT4	433 / 716	13.6	94
JURKAT_1A	G3P_HUMAN	GAPDH	458 / 716	14.2	124
JURKAT_1A	HNRL1_HUMAN	HNRNPUL1	254 / 716	14.2	68
JURKAT_1A	K2C6C_HUMAN	KRT6C	515 / 716	14.4	210
JURKAT_1A	SYEP_HUMAN	EPRS	393 / 716	14.6	69
JURKAT_1A	RANB3_HUMAN	RANBP3	152 / 716	14.8	49
JURKAT_1A	TCPG_HUMAN	CCT3	367 / 716	15	116
JURKAT_1A	DYHC1_HUMAN	DYNC1H1	345 / 716	15.1	127
JURKAT_1A	H4_HUMAN	HIST1H4E	489 / 716	15.3	305
JURKAT_1A	SR140_HUMAN	U2SURP	262 / 716	15.4	132
JURKAT_1A	DDX3X_HUMAN	DDX3X	498 / 716	15.5	89
JURKAT_1A	PAIRB_HUMAN	SERBP1	468 / 716	15.6	104
JURKAT_1A	RS3_HUMAN	RPS3	491 / 716	15.7	75
JURKAT_1A	TIF1B_HUMAN	TRIM28	466 / 716	16.1	94
JURKAT_1A	H2B2E_HUMAN	HIST2H2BE	513 / 716	16.6	139
JURKAT_1A	H2B1J_HUMAN	HIST1H2BJ	513 / 716	16.6	139
JURKAT_1A	SFPQ_HUMAN	SFPQ	484 / 716	16.6	344
JURKAT_1A	ROA2_HUMAN	HNRNPA2B1	536 / 716	16.8	102
JURKAT_1A	EWS_HUMAN	EWSR1	301 / 716	17.1	362
JURKAT_1A	ATX2L_HUMAN	ATXN2L	305 / 716	17.3	103
JURKAT_1A	HNRPM_HUMAN	HNRNPM	520 / 716	17.6	154
JURKAT_1A	TCPA_HUMAN	TCP1	432 / 716	18.2	147
JURKAT_1A	FUS_HUMAN	FUS	428 / 716	19	133
JURKAT_1A	ENOA_HUMAN	ENO1	478 / 716	19.8	163
JURKAT_1A	MY18A_HUMAN	MYO18A	25 / 716	20.6	115
JURKAT_1A	CKAP5_HUMAN	CKAP5	196 / 716	20.8	116
JURKAT_1A	BRD4_HUMAN	BRD4	128 / 716	21	95
JURKAT_1A	NPM_HUMAN	NPM1	554 / 716	21.5	317
JURKAT_1A	NPM_HUMAN	NPM1	554 / 716	21.5	317
JURKAT_1A	PLEC_HUMAN	PLEC	233 / 716	22	526
JURKAT_1A	MAP4_HUMAN	MAP4	312 / 716	22	325
JURKAT_1A	IF4B_HUMAN	EIF4B	344 / 716	22.3	169
JURKAT_1A	NONO_HUMAN	NONO	505 / 716	22.4	387
JURKAT_1A	HCFC1_HUMAN	HCFC1	278 / 716	23	150
JURKAT_1A	TOP2A_HUMAN	TOP2A	179 / 716	23.5	213
JURKAT_1A	TLN1_HUMAN	TLN1	217 / 716	24.6	231
JURKAT_1A	IF4G1_HUMAN	EIF4G1	293 / 716	25	153
JURKAT_1A	NUCL_HUMAN	NCL	527 / 716	25.4	265
JURKAT_1A	SF3B1_HUMAN	SF3B1	361 / 716	26.9	216
JURKAT_1A	DIDO1_HUMAN	DIDO1	140 / 716	27.2	184
JURKAT_1A	SPTN1_HUMAN	SPTAN1	324 / 716	27.7	374
JURKAT_1A	FLNB_HUMAN	FLNB	417 / 716	28.1	759
JURKAT_1A	TCOF_HUMAN	TCOF1	332 / 716	28.4	282
JURKAT_1A	EF1A3_HUMAN	EEF1A1P5	653 / 716	29.6	232
JURKAT_1A	MYH10_HUMAN	MYH10	379 / 716	30	750
JURKAT_1A	DDX46_HUMAN	DDX46	302 / 716	31.9	219
JURKAT_1A	HS90A_HUMAN	HSP90AA1	565 / 716	33.7	343
JURKAT_1A	TBB2A_HUMAN	TUBB2A	675 / 716	34.5	290
JURKAT_1A	HS90B_HUMAN	HSP90AB1	573 / 716	34.8	273
JURKAT_1A	VIME_HUMAN	VIM	543 / 716	39.2	673
JURKAT_1A	TBB4B_HUMAN	TUBB4B	678 / 716	40	317
JURKAT_1A	TBA1C_HUMAN	TUBA1C	694 / 716	45.6	290
JURKAT_1A	HSP7C_HUMAN	HSPA8	703 / 716	46.9	338
JURKAT_1A	TBB5_HUMAN	TUBB	685 / 716	47.2	336
JURKAT_1A	TBA1B_HUMAN	TUBA1B	694 / 716	47.2	290
JURKAT_1A	HS71A_HUMAN	HSPA1A	698 / 716	49.4	319
JURKAT_1A	ACTB_HUMAN	ACTB	667 / 716	49.7	1008
JURKAT_1A	MYH9_HUMAN	MYH9	448 / 716	51.8	667
JURKAT_1A	K2C1_HUMAN	K2C1_HUMAN	667 / 716	57.2	1110
JURKAT_1A	FLNA_HUMAN	FLNA	508 / 716	174.1	2388
JURKAT_1A	CIA2B_HUMAN	Invalid identifier / gene not available
JURKAT_1A	RTRAF_HUMAN	Invalid identifier / gene not available
JURKAT_1A	ERPG3_HUMAN	Invalid identifier / gene not available
JURKAT_1A	ELAP1_HUMAN	Invalid identifier / gene not available
JURKAT_1A	TCAB1_HUMAN	Invalid identifier / gene not available
JURKAT_1A	MRTFA_HUMAN	Invalid identifier / gene not available
JURKAT_1B	PNRC2_HUMAN	PNRC2	/ 716	0
JURKAT_1B	CKS2_HUMAN	CKS2	1 / 716	1	1
JURKAT_1B	CHK1_HUMAN	CHEK1	3 / 716	1	1
JURKAT_1B	LYST_HUMAN	LYST	2 / 716	1	1
JURKAT_1B	APRV1_HUMAN	ASPRV1	7 / 716	1.1	2
JURKAT_1B	RM20_HUMAN	MRPL20	23 / 716	1.1	3
JURKAT_1B	PDCL3_HUMAN	PDCL3	9 / 716	1.1	2
JURKAT_1B	TI23B_HUMAN	TIMM23B	47 / 716	1.3	6
JURKAT_1B	RT21_HUMAN	MRPS21	52 / 716	1.3	3
JURKAT_1B	BICRA_HUMAN	BICRA	26 / 716	1.4	3
JURKAT_1B	NMRL1_HUMAN	NMRAL1	2 / 716	1.5	2
JURKAT_1B	CSK2B_HUMAN	CSNK2B	84 / 716	1.7	5
JURKAT_1B	RM45_HUMAN	MRPL45	41 / 716	1.8	5
JURKAT_1B	RM33_HUMAN	MRPL33	27 / 716	1.8	6
JURKAT_1B	NDUC2_HUMAN	NDUFC2	10 / 716	1.8	5
JURKAT_1B	RL7L_HUMAN	RPL7L1	54 / 716	1.8	14
JURKAT_1B	UBE2T_HUMAN	UBE2T	2 / 716	2	2
JURKAT_1B	PRSR1_HUMAN	PROSER1	5 / 716	2	3
JURKAT_1B	BLMH_HUMAN	BLMH	63 / 716	2	16
JURKAT_1B	NU160_HUMAN	NUP160	83 / 716	2.1	13
JURKAT_1B	SBSN_HUMAN	SBSN	68 / 716	2.2	10
JURKAT_1B	RT15_HUMAN	MRPS15	39 / 716	2.3	6
JURKAT_1B	YTHD2_HUMAN	YTHDF2	250 / 716	2.4	11
JURKAT_1B	RL29_HUMAN	RPL29	399 / 716	2.5	60
JURKAT_1B	RS29_HUMAN	RPS29	223 / 716	2.6	8
JURKAT_1B	CYTA_HUMAN	CSTA	57 / 716	2.7	12
JURKAT_1B	S10A8_HUMAN	S100A8	79 / 716	2.7	16
JURKAT_1B	CDSN_HUMAN	CDSN	50 / 716	2.7	8
JURKAT_1B	S10A7_HUMAN	S100A7	61 / 716	2.8	11
JURKAT_1B	ATP5J_HUMAN	ATP5J	74 / 716	2.9	10
JURKAT_1B	HMCS1_HUMAN	HMGCS1	39 / 716	3	12
JURKAT_1B	PSDE_HUMAN	PSMD14	168 / 716	3.1	16
JURKAT_1B	RL37A_HUMAN	RPL37A	200 / 716	3.2	19
JURKAT_1B	CASPE_HUMAN	CASP14	62 / 716	3.3	16
JURKAT_1B	S10A9_HUMAN	S100A9	116 / 716	3.4	13
JURKAT_1B	BRD9_HUMAN	BRD9	39 / 716	3.5	14
JURKAT_1B	RL22_HUMAN	RPL22	429 / 716	3.6	31
JURKAT_1B	DCD_HUMAN	DCD	279 / 716	3.7	45
JURKAT_1B	RS30_HUMAN	FAU	320 / 716	4	29
JURKAT_1B	ACADV_HUMAN	ACADVL	46 / 716	4.1	20
JURKAT_1B	CATD_HUMAN	CTSD	85 / 716	4.1	21
JURKAT_1B	CDK1_HUMAN	CDK1	282 / 716	4.2	23
JURKAT_1B	CHCH9_HUMAN	CHCHD2P9	68 / 716	4.2	129
JURKAT_1B	RL27_HUMAN	RPL27	324 / 716	4.3	46
JURKAT_1B	RL31_HUMAN	RPL31	335 / 716	4.3	23
JURKAT_1B	PSMD7_HUMAN	PSMD7	144 / 716	4.3	19
JURKAT_1B	RL30_HUMAN	RPL30	255 / 716	4.6	25
JURKAT_1B	RL26L_HUMAN	RPL26L1	307 / 716	4.6	18
JURKAT_1B	DSC1_HUMAN	DSC1	71 / 716	4.6	21
JURKAT_1B	GNL3_HUMAN	GNL3	256 / 716	4.8	62
JURKAT_1B	A2ML1_HUMAN	A2ML1	12 / 716	4.8	31
JURKAT_1B	H11_HUMAN	HIST1H1A	531 / 716	4.8	35
JURKAT_1B	RS23_HUMAN	RPS23	413 / 716	5.1	30
JURKAT_1B	H2A2B_HUMAN	HIST2H2AB	471 / 716	5.1	47
JURKAT_1B	RL17_HUMAN	RPL17	424 / 716	5.3	35
JURKAT_1B	H15_HUMAN	HIST1H1B	243 / 716	5.4	45
JURKAT_1B	RS17_HUMAN	RPS17	342 / 716	5.4	52
JURKAT_1B	RL8_HUMAN	RPL8	390 / 716	5.4	42
JURKAT_1B	K2C1B_HUMAN	KRT77	592 / 716	5.5	153
JURKAT_1B	RS5_HUMAN	RPS5	321 / 716	5.5	25
JURKAT_1B	RL40_HUMAN	UBA52	462 / 716	5.5	84
JURKAT_1B	RL23_HUMAN	RPL23	507 / 716	5.5	48
JURKAT_1B	RL18A_HUMAN	RPL18A	300 / 716	5.6	37
JURKAT_1B	EIF3C_HUMAN	EIF3C	274 / 716	5.6	28
JURKAT_1B	RL13_HUMAN	RPL13	474 / 716	5.8	50
JURKAT_1B	SSRP1_HUMAN	SSRP1	175 / 716	6.2	49
JURKAT_1B	RL23A_HUMAN	RPL23A	418 / 716	6.4	41
JURKAT_1B	RL9_HUMAN	RPL9	390 / 716	6.5	80
JURKAT_1B	RL10A_HUMAN	RPL10A	280 / 716	7.6	44
JURKAT_1B	HORN_HUMAN	HRNR	223 / 716	8	84
JURKAT_1B	STIP1_HUMAN	STIP1	237 / 716	8.3	67
JURKAT_1B	RS19_HUMAN	RPS19	334 / 716	8.3	61
JURKAT_1B	RL38_HUMAN	RPL38	300 / 716	8.4	58
JURKAT_1B	YBOX1_HUMAN	YBX1	448 / 716	8.6	100
JURKAT_1B	RS3A_HUMAN	RPS3A	434 / 716	8.6	56
JURKAT_1B	DSG1_HUMAN	DSG1	116 / 716	8.6	52
JURKAT_1B	RS7_HUMAN	RPS7	368 / 716	8.6	48
JURKAT_1B	NO40_HUMAN	ZCCHC17	95 / 716	9.2	32
JURKAT_1B	PTBP1_HUMAN	PTBP1	438 / 716	10.2	110
JURKAT_1B	DDX41_HUMAN	DDX41	171 / 716	10.4	43
JURKAT_1B	H2A1D_HUMAN	HIST1H2AD	551 / 716	10.5	209
JURKAT_1B	H2A1J_HUMAN	HIST1H2AJ	551 / 716	10.6	209
JURKAT_1B	THOC4_HUMAN	ALYREF	390 / 716	11.7	109
JURKAT_1B	PRDX1_HUMAN	PRDX1	549 / 716	12.2	75
JURKAT_1B	H14_HUMAN	HIST1H1E	605 / 716	13.1	125
JURKAT_1B	SRP68_HUMAN	SRP68	192 / 716	13.6	64
JURKAT_1B	DESP_HUMAN	DSP	328 / 716	14	201
JURKAT_1B	POTEF_HUMAN	POTEF	653 / 716	14	188
JURKAT_1B	G3P_HUMAN	GAPDH	458 / 716	14.2	124
JURKAT_1B	TCPH_HUMAN	CCT7	360 / 716	14.4	115
JURKAT_1B	H4_HUMAN	HIST1H4E	489 / 716	15.3	305
JURKAT_1B	PAIRB_HUMAN	SERBP1	468 / 716	15.6	104
JURKAT_1B	ROA2_HUMAN	HNRNPA2B1	536 / 716	16.8	102
JURKAT_1B	H2BFS_HUMAN	H2BFS	515 / 716	17.1	145
JURKAT_1B	H2B1D_HUMAN	HIST1H2BD	515 / 716	17.3	145
JURKAT_1B	ATX2L_HUMAN	ATXN2L	305 / 716	17.3	103
JURKAT_1B	EF2_HUMAN	EEF2	488 / 716	20.8	223
JURKAT_1B	NPM_HUMAN	NPM1	554 / 716	21.5	317
JURKAT_1B	NPM_HUMAN	NPM1	554 / 716	21.5	317
JURKAT_1B	TCOF_HUMAN	TCOF1	332 / 716	28.4	282
JURKAT_1B	EF1A3_HUMAN	EEF1A1P5	653 / 716	29.6	232
JURKAT_1B	VIME_HUMAN	VIM	543 / 716	39.2	673
JURKAT_1B	K1C9_HUMAN	KRT9	577 / 716	40.6	688
JURKAT_1B	TBB5_HUMAN	TUBB	685 / 716	47.2	336
JURKAT_1B	K2C1_HUMAN	K2C1_HUMAN	667 / 716	57.2	1110
JURKAT_1B	SCP2_HUMAN	Invalid identifier / gene not available
H460_2B	QCR6L_HUMAN	UQCRHL	/ 716	0
H460_2B	CAD11_HUMAN	CDH11	/ 716	0
H460_2B	EPCR_HUMAN	PROCR	/ 716	0
H460_2B	SRBP1_HUMAN	SREBF1	/ 716	0
H460_2B	MYCT_HUMAN	SLC2A13	/ 716	0
H460_2B	BI1_HUMAN	TMBIM6	/ 716	0
H460_2B	PRLD1_HUMAN	PRELID1	/ 716	0
H460_2B	PTPRJ_HUMAN	PTPRJ	/ 716	0
H460_2B	OAS1_HUMAN	OAS1	/ 716	0
H460_2B	EDEM1_HUMAN	EDEM1	/ 716	0
H460_2B	HPCL1_HUMAN	HPCAL1	/ 716	0
H460_2B	EXT2_HUMAN	EXT2	/ 716	0
H460_2B	ADA15_HUMAN	ADAM15	/ 716	0
H460_2B	NDUB3_HUMAN	NDUFB3	/ 716	0
H460_2B	CHLE_HUMAN	BCHE	/ 716	0
H460_2B	S39A8_HUMAN	SLC39A8	/ 716	0
H460_2B	ALG9_HUMAN	ALG9	/ 716	0
H460_2B	WDR35_HUMAN	WDR35	/ 716	0
H460_2B	ITA6_HUMAN	ITGA6	/ 716	0
H460_2B	ENC1_HUMAN	ENC1	/ 716	0
H460_2B	PSD3_HUMAN	PSD3	/ 716	0
H460_2B	TP4AP_HUMAN	TRPC4AP	/ 716	0
H460_2B	MELPH_HUMAN	MLPH	/ 716	0
H460_2B	TNR12_HUMAN	TNFRSF12A	/ 716	0
H460_2B	BNIP3_HUMAN	BNIP3	/ 716	0
H460_2B	CHSS3_HUMAN	CHSY3	/ 716	0
H460_2B	DUS6_HUMAN	DUSP6	/ 716	0
H460_2B	FRMD8_HUMAN	FRMD8	/ 716	0
H460_2B	KLHL4_HUMAN	KLHL4	/ 716	0
[truncated: 5,990 more rows]
