# Supplementary material for: Crucial Parameters for Immunopeptidome Characterization: A Systematic Evaluation
Source: Int J Mol Sci. 2024 Sep 3;25(17):9564. doi: 10.3390/ijms25179564 (PMC11395153; doi:10.3390/ijms25179564)
Supplement: Supplementary file 1 [file ijms-25-09564-s001.zip › Supplementary Table S8.xlsx]

## Sheet: H460_1A (5%FDR)
Sample ID	Sample	FDR (%)	Pos	Peptide	ID	Allele	core	icore	EL-score	EL_Rank	Allele	core	icore	EL-score	EL_Rank	Allele	core	icore	EL-score	EL_Rank	Allele	core	icore	EL-score	EL_Rank	Allele	core	icore	EL-score	EL_Rank	Allele	core	icore	EL-score	EL_Rank	Ave	NB	ID	length	z	1/k0 Range	Score Immunogenicity	Length HLA-I	Strong Binding	Immunogenicity	TOTAL
H460_1A	Peptide	5	3	DASRMEEV	146	HLA-A24:02	DAS-RMEEV	DASRMEEV	0	42.5	HLA-A68:01	DAS-RMEEV	DASRMEEV	0.0001	39	HLA-B35:01	DAS-RMEEV	DASRMEEV	0.0022	10.1858	HLA-B51:01	DAS-RMEEV	DASRMEEV	0.4838	0.3112	HLA-C03:03	DAS-RMEEV	DASRMEEV	0.0001	20.0769	HLA-C15:02	DAS-RMEEV	DASRMEEV	0.002	12.2902	0.0814	1	146	12	1.99702	0.9266-0.9434	0.01409	1	1	1	3
H460_1A	Peptide	5	1	QVAEGENVF	757	HLA-A24:02	QVAEGENVF	QVAEGENVF	0.0212	2.8797	HLA-A68:01	QVAEGENVF	QVAEGENVF	0.0166	6.7958	HLA-B35:01	QVAEGENVF	QVAEGENVF	0.6299	0.2496	HLA-B51:01	QVAEGENVF	QVAEGENVF	0.0068	10.5168	HLA-C03:03	QVAEGENVF	QVAEGENVF	0.0806	1.1406	HLA-C15:02	QVAEGENVF	QVAEGENVF	0.0081	6.5786	0.1272	2	757	11	0.999125	1.5460-1.5627	0.37792	1	1	1	3
H460_1A	Peptide	5	0	TYVPVTTF	899	HLA-A24:02	TYVPVT-TF	TYVPVTTF	0.8643	0.0657	HLA-A68:01	-TYVPVTTF	TYVPVTTF	0.0006	20.97	HLA-B35:01	TYV-PVTTF	TYVPVTTF	0.0176	4.0627	HLA-B51:01	T-YVPVTTF	TYVPVTTF	0.0274	4.7614	HLA-C03:03	TYV-PVTTF	TYVPVTTF	0.0041	5.1669	HLA-C15:02	-TYVPVTTF	TYVPVTTF	0.0033	9.9921	0.1529	1	899	9	0.999046	1.5687-1.5853	0.18014	1	1	1	3
H460_1A	Peptide	5	0	AAAAAGPPL	906	HLA-A24:02	AAAAAGPPL	AAAAAGPPL	0.0004	16.4727	HLA-A68:01	AAAAAGPPL	AAAAAGPPL	0.0007	20.41	HLA-B35:01	AAAAAGPPL	AAAAAGPPL	0.0674	1.9979	HLA-B51:01	AAAAAGPPL	AAAAAGPPL	0.0349	4.0532	HLA-C03:03	AAAAAGPPL	AAAAAGPPL	0.7536	0.0744	HLA-C15:02	AAAAAGPPL	AAAAAGPPL	0.1067	1.4155	0.1606	3	906	11	0.998893	1.3952-1.4119	0.11669	1	1	1	3
H460_1A	Peptide	5	1	AAAAGPPLV	906	HLA-A24:02	AAAAGPPLV	AAAAGPPLV	0.0007	12.5	HLA-A68:01	AAAAGPPLV	AAAAGPPLV	0.0011	17.4457	HLA-B35:01	AAAAGPPLV	AAAAGPPLV	0.0021	10.3142	HLA-B51:01	AAAAGPPLV	AAAAGPPLV	0.1737	1.2043	HLA-C03:03	AAAAGPPLV	AAAAGPPLV	0.1126	0.8809	HLA-C15:02	AAAAGPPLV	AAAAGPPLV	0.5255	0.197	0.136	3	906	11	0.998893	1.3952-1.4119	0.11669	1	1	1	3
H460_1A	Peptide	5	2	AAPPAAPAL	929	HLA-A24:02	AAPPAAPAL	AAPPAAPAL	0.0298	2.4282	HLA-A68:01	AAPPAAPAL	AAPPAAPAL	0.0014	15.7949	HLA-B35:01	AAPPAAPAL	AAPPAAPAL	0.1271	1.3544	HLA-B51:01	AAPPAAPAL	AAPPAAPAL	0.2863	0.7292	HLA-C03:03	AAPPAAPAL	AAPPAAPAL	0.9042	0.0214	HLA-C15:02	AAPPAAPAL	AAPPAAPAL	0.2844	0.5296	0.2722	4	929	12	0.999052	1.5147-1.5314	0.12277	1	1	1	3
H460_1A	Peptide	5	1	TVVNKDVFR	968	HLA-A24:02	TVVNKDVFR	TVVNKDVFR	0.0001	25.75	HLA-A68:01	TVVNKDVFR	TVVNKDVFR	0.9487	0.0437	HLA-B35:01	TVVNKDVFR	TVVNKDVFR	0.0005	18.3971	HLA-B51:01	TVVNKDVFR	TVVNKDVFR	0.0004	35.4839	HLA-C03:03	TVVNKDVFR	TVVNKDVFR	0	27	HLA-C15:02	TVVNKDVFR	TVVNKDVFR	0.0004	22.44	0.1583	1	968	11	2.99317	0.7487-0.7656	0.02814	1	1	1	3
H460_1A	Peptide	5	1	YRPGHYDILY	975	HLA-A24:02	YRPGHYILY	YRPGHYDILY	0.0158	3.3099	HLA-A68:01	YRPGHYILY	YRPGHYDILY	0.0026	13.0243	HLA-B35:01	YPGHYDILY	YRPGHYDILY	0.4932	0.391	HLA-B51:01	YPGHYDILY	YRPGHYDILY	0.0065	10.7005	HLA-C03:03	YRPGHYILY	YRPGHYDILY	0.0001	23.375	HLA-C15:02	YRPGHYILY	YRPGHYDILY	0.0002	27.4615	0.0864	1	975	12	2.99415	0.7575-0.7744	0.2019	1	1	1	3
H460_1A	Peptide	5	0	LYRPGHYDI	975	HLA-A24:02	LYRPGHYDI	LYRPGHYDI	0.4873	0.3199	HLA-A68:01	LYRPGHYDI	LYRPGHYDI	0	48.3333	HLA-B35:01	LYRPGHYDI	LYRPGHYDI	0.0003	22.5714	HLA-B51:01	LYRPGHYDI	LYRPGHYDI	0.0114	7.9516	HLA-C03:03	LYRPGHYDI	LYRPGHYDI	0.0006	10.6744	HLA-C15:02	LYRPGHYDI	LYRPGHYDI	0.0007	18.8	0.0834	1	975	12	2.99415	0.7575-0.7744	0.2019	1	1	1	3
H460_1A	Peptide	5	2	RPGHYDILY	975	HLA-A24:02	RPGHYDILY	RPGHYDILY	0.0003	17.5333	HLA-A68:01	RPGHYDILY	RPGHYDILY	0.0034	11.982	HLA-B35:01	RPGHYDILY	RPGHYDILY	0.5231	0.3604	HLA-B51:01	RPGHYDILY	RPGHYDILY	0.0076	9.9005	HLA-C03:03	RPGHYDILY	RPGHYDILY	0.0001	17.36	HLA-C15:02	RPGHYDILY	RPGHYDILY	0.0003	24.027	0.0891	1	975	12	2.99415	0.7575-0.7744	0.2019	1	1	1	3
H460_1A	Peptide	5	2	KWFFQKLRF	1061	HLA-A24:02	KWFFQKLRF	KWFFQKLRF	0.8271	0.0894	HLA-A68:01	KWFFQKLRF	KWFFQKLRF	0.003	12.4621	HLA-B35:01	KWFFQKLRF	KWFFQKLRF	0.0028	9.1984	HLA-B51:01	KWFFQKLRF	KWFFQKLRF	0.0024	16.9893	HLA-C03:03	KWFFQKLRF	KWFFQKLRF	0.0002	15.8571	HLA-C15:02	KWFFQKLRF	KWFFQKLRF	0.0012	15.1322	0.1394	1	1061	11	2.99416	0.8108-0.8276	0.08597	1	1	1	3
H460_1A	Peptide	5	1	RAASTARHL	1069	HLA-A24:02	RAASTARHL	RAASTARHL	0.0044	5.8681	HLA-A68:01	RAASTARHL	RAASTARHL	0.0009	18.0929	HLA-B35:01	RAASTARHL	RAASTARHL	0.0075	6.0687	HLA-B51:01	RAASTARHL	RAASTARHL	0.0564	2.9515	HLA-C03:03	RAASTARHL	RAASTARHL	0.6644	0.1103	HLA-C15:02	RAASTARHL	RAASTARHL	0.6736	0.0916	0.2345	2	1069	12	2.99336	0.7629-0.7797	0.0362	1	1	1	3
H460_1A	Peptide	5	2	AASTARHLY	1069	HLA-A24:02	AASTARHLY	AASTARHLY	0.001	11.1304	HLA-A68:01	AASTARHLY	AASTARHLY	0.0839	3.307	HLA-B35:01	AASTARHLY	AASTARHLY	0.4967	0.3874	HLA-B51:01	AASTARHLY	AASTARHLY	0.0069	10.3808	HLA-C03:03	AASTARHLY	AASTARHLY	0.0321	2.0001	HLA-C15:02	AASTARHLY	AASTARHLY	0.0594	2.2042	0.1133	1	1069	12	2.99336	0.7629-0.7797	0.0362	1	1	1	3
H460_1A	Peptide	5	3	ASTARHLYL	1069	HLA-A24:02	ASTARHLYL	ASTARHLYL	0.0045	5.8041	HLA-A68:01	ASTARHLYL	ASTARHLYL	0.0008	19.547	HLA-B35:01	ASTARHLYL	ASTARHLYL	0.0008	14.9876	HLA-B51:01	ASTARHLYL	ASTARHLYL	0.0072	10.1329	HLA-C03:03	ASTARHLYL	ASTARHLYL	0.2391	0.4786	HLA-C15:02	ASTARHLYL	ASTARHLYL	0.8845	0.0152	0.1895	2	1069	12	2.99336	0.7629-0.7797	0.0362	1	1	1	3
H460_1A	Peptide	5	4	STARHLYL	1069	HLA-A24:02	STA-RHLYL	STARHLYL	0.001	10.855	HLA-A68:01	STA-RHLYL	STARHLYL	0.0008	19.4786	HLA-B35:01	STA-RHLYL	STARHLYL	0.0003	20.7872	HLA-B51:01	STA-RHLYL	STARHLYL	0.009	9.0812	HLA-C03:03	STA-RHLYL	STARHLYL	0.0702	1.2514	HLA-C15:02	STA-RHLYL	STARHLYL	0.5799	0.1557	0.1102	2	1069	12	2.99336	0.7629-0.7797	0.0362	1	1	1	3
H460_1A	Peptide	5	0	EALVRHDEF	1102	HLA-A24:02	EALVRHDEF	EALVRHDEF	0.0087	4.3021	HLA-A68:01	EALVRHDEF	EALVRHDEF	0.0014	15.8013	HLA-B35:01	EALVRHDEF	EALVRHDEF	0.4644	0.4231	HLA-B51:01	EALVRHDEF	EALVRHDEF	0.1956	1.0733	HLA-C03:03	EALVRHDEF	EALVRHDEF	0.0252	2.287	HLA-C15:02	EALVRHDEF	EALVRHDEF	0.0024	11.3155	0.1163	2	1102	9	1.99641	0.8667-0.8835	0.19601	1	1	1	3
H460_1A	Peptide	5	0	MPKKNRIAIY	1105	HLA-A24:02	MPKKRIAIY	MPKKNRIAIY	0.0001	26.7	HLA-A68:01	MPKKNIAIY	MPKKNRIAIY	0.0031	12.3624	HLA-B35:01	MPKKNRIAY	MPKKNRIAIY	0.5615	0.3211	HLA-B51:01	MPKKNIAIY	MPKKNRIAIY	0.0233	5.2565	HLA-C03:03	MPKKNRIAY	MPKKNRIAIY	0.0002	15.4762	HLA-C15:02	MPKKRIAIY	MPKKNRIAIY	0.0001	39.3333	0.098	1	1105	11	1.99705	0.9837-1.0005	0.03369	1	1	1	3
H460_1A	Peptide	5	0	MPKKNRIAI	1105	HLA-A24:02	MPKKNRIAI	MPKKNRIAI	0.001	11.0217	HLA-A68:01	MPKKNRIAI	MPKKNRIAI	0.0007	19.7521	HLA-B35:01	MPKKNRIAI	MPKKNRIAI	0.2944	0.6756	HLA-B51:01	MPKKNRIAI	MPKKNRIAI	0.5651	0.2384	HLA-C03:03	MPKKNRIAI	MPKKNRIAI	0.0137	3.0104	HLA-C15:02	MPKKNRIAI	MPKKNRIAI	0.0047	8.5049	0.1466	2	1105	11	1.99705	0.9837-1.0005	0.03369	1	1	1	3
H460_1A	Peptide	5	1	KASGTLREY	1113	HLA-A24:02	KASGTLREY	KASGTLREY	0.0007	12.4653	HLA-A68:01	KASGTLREY	KASGTLREY	0.0314	5.2835	HLA-B35:01	KASGTLREY	KASGTLREY	0.405	0.4916	HLA-B51:01	KASGTLREY	KASGTLREY	0.0073	10.1212	HLA-C03:03	KASGTLREY	KASGTLREY	0.0609	1.3733	HLA-C15:02	KASGTLREY	KASGTLREY	0.1355	1.1425	0.1068	3	1113	11	1.99686	0.9394-0.9562	0.03729	1	1	1	3
H460_1A	Peptide	5	2	SSGPTIEEV	1207	HLA-A24:02	SSGPTIEEV	SSGPTIEEV	0.0016	9.1553	HLA-A68:01	SSGPTIEEV	SSGPTIEEV	0.001	17.8315	HLA-B35:01	SSGPTIEEV	SSGPTIEEV	0.0009	14.2236	HLA-B51:01	SSGPTIEEV	SSGPTIEEV	0.078	2.3483	HLA-C03:03	SSGPTIEEV	SSGPTIEEV	0.0178	2.6781	HLA-C15:02	SSGPTIEEV	SSGPTIEEV	0.4136	0.3008	0.0855	1	1207	12	0.999132	1.5607-1.5774	0.1723	1	1	1	3
H460_1A	Peptide	5	0	SYVTHETKHF	1222	HLA-A24:02	SYVTETKHF	SYVTHETKHF	0.7094	0.1569	HLA-A68:01	SVTHETKHF	SYVTHETKHF	0.0002	27.8966	HLA-B35:01	SYVTHETKF	SYVTHETKHF	0.0022	10.2174	HLA-B51:01	SYVTHETHF	SYVTHETKHF	0.0008	26.6026	HLA-C03:03	SVTHETKHF	SYVTHETKHF	0.0002	16.8485	HLA-C15:02	SVTHETKHF	SYVTHETKHF	0.0003	24.5946	0.1189	1	1222	12	1.99736	1.0388-1.0556	0.21627	1	1	1	3
H460_1A	Peptide	5	2	VTHETKHFI	1222	HLA-A24:02	VTHETKHFI	VTHETKHFI	0.0109	3.8876	HLA-A68:01	VTHETKHFI	VTHETKHFI	0.0029	12.6348	HLA-B35:01	VTHETKHFI	VTHETKHFI	0.0007	15.7795	HLA-B51:01	VTHETKHFI	VTHETKHFI	0.1723	1.2149	HLA-C03:03	VTHETKHFI	VTHETKHFI	0.0555	1.4565	HLA-C15:02	VTHETKHFI	VTHETKHFI	0.6399	0.1152	0.147	3	1222	12	1.99736	1.0388-1.0556	0.21627	1	1	1	3
H460_1A	Peptide	5	2	GPNVATTTV	1375	HLA-A24:02	GPNVATTTV	GPNVATTTV	0.0001	27.5	HLA-A68:01	GPNVATTTV	GPNVATTTV	0.0002	32.3333	HLA-B35:01	GPNVATTTV	GPNVATTTV	0.0726	1.9026	HLA-B51:01	GPNVATTTV	GPNVATTTV	0.394	0.4624	HLA-C03:03	GPNVATTTV	GPNVATTTV	0.0019	6.9632	HLA-C15:02	GPNVATTTV	GPNVATTTV	0.0059	7.7081	0.0791	2	1375	12	0.99912	1.5680-1.5847	0.20306	1	1	1	3
H460_1A	Peptide	5	0	FPNQTEEL	1398	HLA-A24:02	-FPNQTEEL	FPNQTEEL	0.002	8.2229	HLA-A68:01	FPN-QTEEL	FPNQTEEL	0.0001	41.4	HLA-B35:01	FPN-QTEEL	FPNQTEEL	0.6867	0.2096	HLA-B51:01	FPNQT-EEL	FPNQTEEL	0.489	0.3034	HLA-C03:03	FPN-QTEEL	FPNQTEEL	0.0405	1.7473	HLA-C15:02	FPN-QTEEL	FPNQTEEL	0.0065	7.3536	0.2041	3	1398	9	0.999025	1.4820-1.4987	0.09141	1	1	1	3
H460_1A	Peptide	5	0	DVFRDPALKR	1440	HLA-A24:02	DFRDPALKR	DVFRDPALKR	0.0004	15.6087	HLA-A68:01	DVFDPALKR	DVFRDPALKR	0.9773	0.0105	HLA-B35:01	DVFDPALKR	DVFRDPALKR	0.0006	17.1395	HLA-B51:01	DVFDPALKR	DVFRDPALKR	0.0005	31.6087	HLA-C03:03	DVFDPALKR	DVFRDPALKR	0	37	HLA-C15:02	DVFDPALKR	DVFRDPALKR	0.0001	32.8462	0.1632	1	1440	10	2.9926	0.7049-0.7217	0.00235	1	1	1	3
H460_1A	Peptide	5	0	DVFRDPALK	1440	HLA-A24:02	DVFRDPALK	DVFRDPALK	0.0001	33.25	HLA-A68:01	DVFRDPALK	DVFRDPALK	0.9581	0.034	HLA-B35:01	DVFRDPALK	DVFRDPALK	0.0013	12.6145	HLA-B51:01	DVFRDPALK	DVFRDPALK	0.0011	23.5304	HLA-C03:03	DVFRDPALK	DVFRDPALK	0	32	HLA-C15:02	DVFRDPALK	DVFRDPALK	0.0001	33.5	0.1601	1	1440	10	2.9926	0.7049-0.7217	0.00235	1	1	1	3
H460_1A	Peptide	5	1	LAHEVGWKY	1522	HLA-A24:02	LAHEVGWKY	LAHEVGWKY	0.0023	7.7776	HLA-A68:01	LAHEVGWKY	LAHEVGWKY	0.1567	2.3048	HLA-B35:01	LAHEVGWKY	LAHEVGWKY	0.9393	0.0458	HLA-B51:01	LAHEVGWKY	LAHEVGWKY	0.0817	2.2739	HLA-C03:03	LAHEVGWKY	LAHEVGWKY	0.0291	2.1263	HLA-C15:02	LAHEVGWKY	LAHEVGWKY	0.036	2.9684	0.2075	1	1522	11	2.99349	0.8438-0.8606	0.2403	1	1	1	3
H460_1A	Peptide	5	0	PNEIKVVY	1624	HLA-A24:02	PNE-IKVVY	PNEIKVVY	0	39.5	HLA-A68:01	-PNEIKVVY	PNEIKVVY	0.0003	25.7105	HLA-B35:01	-PNEIKVVY	PNEIKVVY	0.5702	0.3122	HLA-B51:01	-PNEIKVVY	PNEIKVVY	0.0106	8.2594	HLA-C03:03	-PNEIKVVY	PNEIKVVY	0	33.5	HLA-C15:02	-PNEIKVVY	PNEIKVVY	0	53.8889	0.0969	1	1624	10	2.99267	0.7339-0.7507	0.02588	1	1	1	3
H460_1A	Peptide	5	1	VIPEKFQHI	1645	HLA-A24:02	VIPEKFQHI	VIPEKFQHI	0.3601	0.4542	HLA-A68:01	VIPEKFQHI	VIPEKFQHI	0.0022	13.8657	HLA-B35:01	VIPEKFQHI	VIPEKFQHI	0.001	13.9265	HLA-B51:01	VIPEKFQHI	VIPEKFQHI	0.2174	0.9771	HLA-C03:03	VIPEKFQHI	VIPEKFQHI	0.0785	1.1626	HLA-C15:02	VIPEKFQHI	VIPEKFQHI	0.1953	0.7989	0.1424	4	1645	12	2.99395	0.8337-0.8505	0.05703	1	1	1	3
H460_1A	Peptide	5	2	IPEKFQHIL	1645	HLA-A24:02	IPEKFQHIL	IPEKFQHIL	0.0025	7.474	HLA-A68:01	IPEKFQHIL	IPEKFQHIL	0.0004	23.2982	HLA-B35:01	IPEKFQHIL	IPEKFQHIL	0.6014	0.2796	HLA-B51:01	IPEKFQHIL	IPEKFQHIL	0.6519	0.1623	HLA-C03:03	IPEKFQHIL	IPEKFQHIL	0.0508	1.5352	HLA-C15:02	IPEKFQHIL	IPEKFQHIL	0.0246	3.742	0.2219	3	1645	12	2.99395	0.8337-0.8505	0.05703	1	1	1	3
H460_1A	Peptide	5	2	IPEKFQHI	1645	HLA-A24:02	I-PEKFQHI	IPEKFQHI	0.0032	6.7845	HLA-A68:01	IP-EKFQHI	IPEKFQHI	0	65	HLA-B35:01	IPE-KFQHI	IPEKFQHI	0.0054	7.0131	HLA-B51:01	IP-EKFQHI	IPEKFQHI	0.7368	0.0976	HLA-C03:03	IPE-KFQHI	IPEKFQHI	0.0006	10.7674	HLA-C15:02	IP-EKFQHI	IPEKFQHI	0.0025	11.0992	0.1248	1	1645	12	2.99395	0.8337-0.8505	0.05703	1	1	1	3
H460_1A	Peptide	5	1	FRDWYPHSRLF	1708	HLA-A24:02	FWYPHSRLF	FRDWYPHSRLF	0.4102	0.392	HLA-A68:01	FWYPHSRLF	FRDWYPHSRLF	0.0003	25.3684	HLA-B35:01	FRDWYPHSF	FRDWYPHSRLF	0.0065	6.4395	HLA-B51:01	FWYPHSRLF	FRDWYPHSRLF	0.003	15.4689	HLA-C03:03	FRDPHSRLF	FRDWYPHSRLF	0.0064	4.284	HLA-C15:02	FRDPHSRLF	FRDWYPHSRLF	0.0059	7.6642	0.0721	1	1708	12	2.99445	0.7905-0.8074	0.15339	1	1	1	3
H460_1A	Peptide	5	2	RDWYPHSRLF	1708	HLA-A24:02	RWYPHSRLF	RDWYPHSRLF	0.737	0.1415	HLA-A68:01	RWYPHSRLF	RDWYPHSRLF	0.0006	21.2824	HLA-B35:01	RWYPHSRLF	RDWYPHSRLF	0.0015	11.8507	HLA-B51:01	RDYPHSRLF	RDWYPHSRLF	0.0035	14.3806	HLA-C03:03	RWYPHSRLF	RDWYPHSRLF	0.0004	12.2159	HLA-C15:02	RDYPHSRLF	RDWYPHSRLF	0.0039	9.2579	0.1245	1	1708	12	2.99445	0.7905-0.8074	0.15339	1	1	1	3
H460_1A	Peptide	5	3	DWYPHSRLF	1708	HLA-A24:02	DWYPHSRLF	DWYPHSRLF	0.8328	0.086	HLA-A68:01	DWYPHSRLF	DWYPHSRLF	0.007	9.3579	HLA-B35:01	DWYPHSRLF	DWYPHSRLF	0.0667	2.0133	HLA-B51:01	DWYPHSRLF	DWYPHSRLF	0.0569	2.9336	HLA-C03:03	DWYPHSRLF	DWYPHSRLF	0.0043	5.0617	HLA-C15:02	DWYPHSRLF	DWYPHSRLF	0.0023	11.6746	0.1617	1	1708	12	2.99445	0.7905-0.8074	0.15339	1	1	1	3
H460_1A	Peptide	5	4	WYPHSRLF	1708	HLA-A24:02	WY-PHSRLF	WYPHSRLF	0.3411	0.4789	HLA-A68:01	-WYPHSRLF	WYPHSRLF	0.0001	44.75	HLA-B35:01	W-YPHSRLF	WYPHSRLF	0.0016	11.6056	HLA-B51:01	W-YPHSRLF	WYPHSRLF	0.0029	15.7033	HLA-C03:03	W-YPHSRLF	WYPHSRLF	0.002	6.9062	HLA-C15:02	W-YPHSRLF	WYPHSRLF	0.0007	18.53	0.0581	1	1708	12	2.99445	0.7905-0.8074	0.15339	1	1	1	3
H460_1A	Peptide	5	2	KFPDSVEEL	1863	HLA-A24:02	KFPDSVEEL	KFPDSVEEL	0.6165	0.214	HLA-A68:01	KFPDSVEEL	KFPDSVEEL	0.0011	17.3207	HLA-B35:01	KFPDSVEEL	KFPDSVEEL	0.008	5.8788	HLA-B51:01	KFPDSVEEL	KFPDSVEEL	0.0065	10.6974	HLA-C03:03	KFPDSVEEL	KFPDSVEEL	0.0278	2.1795	HLA-C15:02	KFPDSVEEL	KFPDSVEEL	0.0172	4.4978	0.1128	1	1863	12	2.99352	0.7818-0.7986	0.10997	1	1	1	3
H460_1A	Peptide	5	3	FPDSVEEL	1863	HLA-A24:02	-FPDSVEEL	FPDSVEEL	0.005	5.5634	HLA-A68:01	FPD-SVEEL	FPDSVEEL	0.0001	39.2857	HLA-B35:01	FPD-SVEEL	FPDSVEEL	0.5439	0.3391	HLA-B51:01	FP-DSVEEL	FPDSVEEL	0.4658	0.3381	HLA-C03:03	FPD-SVEEL	FPDSVEEL	0.0637	1.3308	HLA-C15:02	FPD-SVEEL	FPDSVEEL	0.0155	4.7492	0.1823	3	1863	12	2.99352	0.7818-0.7986	0.10997	1	1	1	3
H460_1A	Peptide	5	2	YAKDIGFIK	1982	HLA-A24:02	YAKDIGFIK	YAKDIGFIK	0.0001	22.8421	HLA-A68:01	YAKDIGFIK	YAKDIGFIK	0.7386	0.3544	HLA-B35:01	YAKDIGFIK	YAKDIGFIK	0.0109	5.1134	HLA-B51:01	YAKDIGFIK	YAKDIGFIK	0.0031	15.3206	HLA-C03:03	YAKDIGFIK	YAKDIGFIK	0.0033	5.6475	HLA-C15:02	YAKDIGFIK	YAKDIGFIK	0.005	8.3029	0.1268	1	1982	11	2.99327	0.7905-0.8074	0.18783	1	1	1	3
H460_1A	Peptide	5	1	FSAFGNIL	2043	HLA-A24:02	-FSAFGNIL	FSAFGNIL	0.0003	18.0263	HLA-A68:01	FSA-FGNIL	FSAFGNIL	0.0001	45.25	HLA-B35:01	FSA-FGNIL	FSAFGNIL	0.0015	11.7014	HLA-B51:01	FSA-FGNIL	FSAFGNIL	0.0219	5.4559	HLA-C03:03	FSA-FGNIL	FSAFGNIL	0.3025	0.385	HLA-C15:02	FSA-FGNIL	FSAFGNIL	0.1027	1.4623	0.0715	2	2043	10	0.99905	1.5194-1.5360	0.23242	1	1	1	3
H460_1A	Peptide	5	1	KWFFQKLRF	2081	HLA-A24:02	KWFFQKLRF	KWFFQKLRF	0.8271	0.0894	HLA-A68:01	KWFFQKLRF	KWFFQKLRF	0.003	12.4621	HLA-B35:01	KWFFQKLRF	KWFFQKLRF	0.0028	9.1984	HLA-B51:01	KWFFQKLRF	KWFFQKLRF	0.0024	16.9893	HLA-C03:03	KWFFQKLRF	KWFFQKLRF	0.0002	15.8571	HLA-C15:02	KWFFQKLRF	KWFFQKLRF	0.0012	15.1322	0.1394	1	2081	10	2.99363	0.7615-0.7784	0.00878	1	1	1	3
H460_1A	Peptide	5	2	VTHDLRVSL	2158	HLA-A24:02	VTHDLRVSL	VTHDLRVSL	0.0116	3.7838	HLA-A68:01	VTHDLRVSL	VTHDLRVSL	0.0282	5.5086	HLA-B35:01	VTHDLRVSL	VTHDLRVSL	0.0289	3.1866	HLA-B51:01	VTHDLRVSL	VTHDLRVSL	0.0689	2.5487	HLA-C03:03	VTHDLRVSL	VTHDLRVSL	0.7249	0.0832	HLA-C15:02	VTHDLRVSL	VTHDLRVSL	0.7172	0.0671	0.2633	2	2158	12	2.99339	0.7420-0.7588	0.03792	1	1	1	3
H460_1A	Peptide	5	1	SSGPTIEEV	2160	HLA-A24:02	SSGPTIEEV	SSGPTIEEV	0.0016	9.1553	HLA-A68:01	SSGPTIEEV	SSGPTIEEV	0.001	17.8315	HLA-B35:01	SSGPTIEEV	SSGPTIEEV	0.0009	14.2236	HLA-B51:01	SSGPTIEEV	SSGPTIEEV	0.078	2.3483	HLA-C03:03	SSGPTIEEV	SSGPTIEEV	0.0178	2.6781	HLA-C15:02	SSGPTIEEV	SSGPTIEEV	0.4136	0.3008	0.0855	1	2160	11	0.999088	1.5094-1.5260	0.33987	1	1	1	3
H460_1A	Peptide	5	1	AAEEPSRAVL	2324	HLA-A24:02	AEEPSRAVL	AAEEPSRAVL	0.0002	20.6667	HLA-A68:01	AAEEPSRAL	AAEEPSRAVL	0.0001	34.4167	HLA-B35:01	AAEEPSAVL	AAEEPSRAVL	0.0033	8.6414	HLA-B51:01	AAEEPSRVL	AAEEPSRAVL	0.0093	8.9064	HLA-C03:03	AAEEPSRAL	AAEEPSRAVL	0.2763	0.4193	HLA-C15:02	AAEEPSRVL	AAEEPSRAVL	0.0422	2.7162	0.0552	1	2324	12	1.9968	0.9104-0.9273	0.15464	1	1	1	3
H460_1A	Peptide	5	1	AAEEPSRAV	2324	HLA-A24:02	AAEEPSRAV	AAEEPSRAV	0.0001	26.7	HLA-A68:01	AAEEPSRAV	AAEEPSRAV	0.0003	26.8529	HLA-B35:01	AAEEPSRAV	AAEEPSRAV	0.0138	4.5718	HLA-B51:01	AAEEPSRAV	AAEEPSRAV	0.1385	1.4815	HLA-C03:03	AAEEPSRAV	AAEEPSRAV	0.4315	0.2682	HLA-C15:02	AAEEPSRAV	AAEEPSRAV	0.3268	0.4335	0.1518	3	2324	12	1.9968	0.9104-0.9273	0.15464	1	1	1	3
H460_1A	Peptide	5	0	VIPEKFQHI	2346	HLA-A24:02	VIPEKFQHI	VIPEKFQHI	0.3601	0.4542	HLA-A68:01	VIPEKFQHI	VIPEKFQHI	0.0022	13.8657	HLA-B35:01	VIPEKFQHI	VIPEKFQHI	0.001	13.9265	HLA-B51:01	VIPEKFQHI	VIPEKFQHI	0.2174	0.9771	HLA-C03:03	VIPEKFQHI	VIPEKFQHI	0.0785	1.1626	HLA-C15:02	VIPEKFQHI	VIPEKFQHI	0.1953	0.7989	0.1424	4	2346	11	2.99349	0.7986-0.8155	0.02464	1	1	1	3
H460_1A	Peptide	5	1	IPEKFQHIL	2346	HLA-A24:02	IPEKFQHIL	IPEKFQHIL	0.0025	7.474	HLA-A68:01	IPEKFQHIL	IPEKFQHIL	0.0004	23.2982	HLA-B35:01	IPEKFQHIL	IPEKFQHIL	0.6014	0.2796	HLA-B51:01	IPEKFQHIL	IPEKFQHIL	0.6519	0.1623	HLA-C03:03	IPEKFQHIL	IPEKFQHIL	0.0508	1.5352	HLA-C15:02	IPEKFQHIL	IPEKFQHIL	0.0246	3.742	0.2219	3	2346	11	2.99349	0.7986-0.8155	0.02464	1	1	1	3
H460_1A	Peptide	5	1	IPEKFQHI	2346	HLA-A24:02	I-PEKFQHI	IPEKFQHI	0.0032	6.7845	HLA-A68:01	IP-EKFQHI	IPEKFQHI	0	65	HLA-B35:01	IPE-KFQHI	IPEKFQHI	0.0054	7.0131	HLA-B51:01	IP-EKFQHI	IPEKFQHI	0.7368	0.0976	HLA-C03:03	IPE-KFQHI	IPEKFQHI	0.0006	10.7674	HLA-C15:02	IP-EKFQHI	IPEKFQHI	0.0025	11.0992	0.1248	1	2346	11	2.99349	0.7986-0.8155	0.02464	1	1	1	3
H460_1A	Peptide	5	0	PVGVNVTY	2352	HLA-A24:02	PV-GVNVTY	PVGVNVTY	0	40	HLA-A68:01	PV-GVNVTY	PVGVNVTY	0.0004	23.0351	HLA-B35:01	-PVGVNVTY	PVGVNVTY	0.6515	0.2344	HLA-B51:01	-PVGVNVTY	PVGVNVTY	0.0081	9.5479	HLA-C03:03	PV-GVNVTY	PVGVNVTY	0	30	HLA-C15:02	PV-GVNVTY	PVGVNVTY	0.0001	41.2	0.11	1	2352	11	0.999067	1.5354-1.5520	0.16916	1	1	1	3
H460_1A	Peptide	5	0	EYLFERLTL	2455	HLA-A24:02	EYLFERLTL	EYLFERLTL	0.6615	0.1855	HLA-A68:01	EYLFERLTL	EYLFERLTL	0.0005	21.6824	HLA-B35:01	EYLFERLTL	EYLFERLTL	0.005	7.2375	HLA-B51:01	EYLFERLTL	EYLFERLTL	0.0084	9.3936	HLA-C03:03	EYLFERLTL	EYLFERLTL	0.002	6.8705	HLA-C15:02	EYLFERLTL	EYLFERLTL	0.0008	17.6504	0.113	1	2455	12	2.99423	0.7797-0.7966	0.11556	1	1	1	3
H460_1A	Peptide	5	1	YLFERLTL	2455	HLA-A24:02	-YLFERLTL	YLFERLTL	0.0235	2.7454	HLA-A68:01	YLFER-LTL	YLFERLTL	0.0004	24.8696	HLA-B35:01	YLFER-LTL	YLFERLTL	0.0057	6.849	HLA-B51:01	YLFER-LTL	YLFERLTL	0.0813	2.2826	HLA-C03:03	YLFER-LTL	YLFERLTL	0.2341	0.4867	HLA-C15:02	YLFER-LTL	YLFERLTL	0.1059	1.4246	0.0751	2	2455	12	2.99423	0.7797-0.7966	0.11556	1	1	1	3
H460_1A	Peptide	5	0	DKTVVNKDVFR	2572	HLA-A24:02	DKTVVNVFR	DKTVVNKDVFR	0	52.5	HLA-A68:01	DVVNKDVFR	DKTVVNKDVFR	0.6577	0.4884	HLA-B35:01	DVVNKDVFR	DKTVVNKDVFR	0	42	HLA-B51:01	DVVNKDVFR	DKTVVNKDVFR	0.0001	55.6	HLA-C03:03	DVVNKDVFR	DKTVVNKDVFR	0	70	HLA-C15:02	KTVNKDVFR	KTVVNKDVFR	0	70	0.1096	1	2572	12	1.9972	0.9992-1.0160	0.06754	1	1	1	3
H460_1A	Peptide	5	2	TVVNKDVFR	2572	HLA-A24:02	TVVNKDVFR	TVVNKDVFR	0.0001	25.75	HLA-A68:01	TVVNKDVFR	TVVNKDVFR	0.9487	0.0437	HLA-B35:01	TVVNKDVFR	TVVNKDVFR	0.0005	18.3971	HLA-B51:01	TVVNKDVFR	TVVNKDVFR	0.0004	35.4839	HLA-C03:03	TVVNKDVFR	TVVNKDVFR	0	27	HLA-C15:02	TVVNKDVFR	TVVNKDVFR	0.0004	22.44	0.1583	1	2572	12	1.9972	0.9992-1.0160	0.06754	1	1	1	3
H460_1A	Peptide	5	0	SSGPTIEEV	2609	HLA-A24:02	SSGPTIEEV	SSGPTIEEV	0.0016	9.1553	HLA-A68:01	SSGPTIEEV	SSGPTIEEV	0.001	17.8315	HLA-B35:01	SSGPTIEEV	SSGPTIEEV	0.0009	14.2236	HLA-B51:01	SSGPTIEEV	SSGPTIEEV	0.078	2.3483	HLA-C03:03	SSGPTIEEV	SSGPTIEEV	0.0178	2.6781	HLA-C15:02	SSGPTIEEV	SSGPTIEEV	0.4136	0.3008	0.0855	1	2609	10	0.999026	1.4533-1.4700	0.37011	1	1	1	3
H460_1A	Peptide	5	1	IGIDLGTTY	2610	HLA-A24:02	IGIDLGTTY	IGIDLGTTY	0.0023	7.8612	HLA-A68:01	IGIDLGTTY	IGIDLGTTY	0.0183	6.5538	HLA-B35:01	IGIDLGTTY	IGIDLGTTY	0.6407	0.242	HLA-B51:01	IGIDLGTTY	IGIDLGTTY	0.0368	3.9221	HLA-C03:03	IGIDLGTTY	IGIDLGTTY	0.0435	1.6803	HLA-C15:02	IGIDLGTTY	IGIDLGTTY	0.021	4.0443	0.1271	2	2610	11	0.999106	1.5574-1.5740	0.25586	1	1	1	3
H460_1A	Peptide	5	0	IPEKFQHILRV	2627	HLA-A24:02	IPFQHILRV	IPEKFQHILRV	0.0001	30.6667	HLA-A68:01	IPKFQHILR	IPEKFQHILR	0.0002	28.4444	HLA-B35:01	IPFQHILRV	IPEKFQHILRV	0.0025	9.6764	HLA-B51:01	IPFQHILRV	IPEKFQHILRV	0.413	0.4236	HLA-C03:03	IPFQHILRV	IPEKFQHILRV	0.0001	22.7778	HLA-C15:02	IPFQHILRV	IPEKFQHILRV	0.0015	13.7685	0.0696	1	2627	12	2.99397	0.8485-0.8653	0.03516	1	1	1	3
H460_1A	Peptide	5	0	IPEKFQHIL	2627	HLA-A24:02	IPEKFQHIL	IPEKFQHIL	0.0025	7.474	HLA-A68:01	IPEKFQHIL	IPEKFQHIL	0.0004	23.2982	HLA-B35:01	IPEKFQHIL	IPEKFQHIL	0.6014	0.2796	HLA-B51:01	IPEKFQHIL	IPEKFQHIL	0.6519	0.1623	HLA-C03:03	IPEKFQHIL	IPEKFQHIL	0.0508	1.5352	HLA-C15:02	IPEKFQHIL	IPEKFQHIL	0.0246	3.742	0.2219	3	2627	12	2.99397	0.8485-0.8653	0.03516	1	1	1	3
H460_1A	Peptide	5	0	IPEKFQHI	2627	HLA-A24:02	I-PEKFQHI	IPEKFQHI	0.0032	6.7845	HLA-A68:01	IP-EKFQHI	IPEKFQHI	0	65	HLA-B35:01	IPE-KFQHI	IPEKFQHI	0.0054	7.0131	HLA-B51:01	IP-EKFQHI	IPEKFQHI	0.7368	0.0976	HLA-C03:03	IPE-KFQHI	IPEKFQHI	0.0006	10.7674	HLA-C15:02	IP-EKFQHI	IPEKFQHI	0.0025	11.0992	0.1248	1	2627	12	2.99397	0.8485-0.8653	0.03516	1	1	1	3
H460_1A	Peptide	5	1	HSSRFIPLK	2655	HLA-A24:02	HSSRFIPLK	HSSRFIPLK	0.0003	18.1842	HLA-A68:01	HSSRFIPLK	HSSRFIPLK	0.6875	0.4389	HLA-B35:01	HSSRFIPLK	HSSRFIPLK	0.0007	15.937	HLA-B51:01	HSSRFIPLK	HSSRFIPLK	0.0015	21.2244	HLA-C03:03	HSSRFIPLK	HSSRFIPLK	0.0001	21.75	HLA-C15:02	HSSRFIPLK	HSSRFIPLK	0.0051	8.2568	0.1158	1	2655	10	2.99238	0.7642-0.7811	0.05367	1	1	1	3
H460_1A	Peptide	5	0	EIYTVGKRFK	2696	HLA-A24:02	EYTVGKRFK	EIYTVGKRFK	0.0001	26.7	HLA-A68:01	EIYTVGRFK	EIYTVGKRFK	0.6515	0.4987	HLA-B35:01	EIYTVGKRF	EIYTVGKRF	0.0001	33.375	HLA-B51:01	EIYTVGKRF	EIYTVGKRF	0.0004	33.6154	HLA-C03:03	EIYTVGRFK	EIYTVGKRFK	0	38	HLA-C15:02	EIYTVGRFK	EIYTVGKRFK	0	53.3333	0.1087	1	2696	10	2.99274	0.7163-0.7332	0.02014	1	1	1	3
H460_1A	Peptide	5	0	DTAVRHVLLR	2702	HLA-A24:02	DTARHVLLR	DTAVRHVLLR	0	46	HLA-A68:01	DTARHVLLR	DTAVRHVLLR	0.7863	0.279	HLA-B35:01	DAVRHVLLR	DTAVRHVLLR	0.0001	28.4286	HLA-B51:01	DTAVRHVLL	DTAVRHVLL	0.0006	29.6441	HLA-C03:03	DTAVRHVLL	DTAVRHVLL	0	50	HLA-C15:02	DTAVRHVLL	DTAVRHVLL	0	46.3333	0.1312	1	2702	10	1.9966	0.9273-0.9441	0.15916	1	1	1	3
H460_1A	Peptide	5	1	TAVRHVLLR	2702	HLA-A24:02	TAVRHVLLR	TAVRHVLLR	0.0002	20.4444	HLA-A68:01	TAVRHVLLR	TAVRHVLLR	0.8951	0.1186	HLA-B35:01	TAVRHVLLR	TAVRHVLLR	0.0017	11.3042	HLA-B51:01	TAVRHVLLR	TAVRHVLLR	0.0024	17.0855	HLA-C03:03	TAVRHVLLR	TAVRHVLLR	0.0002	16.5758	HLA-C15:02	TAVRHVLLR	TAVRHVLLR	0.0044	8.7569	0.1507	1	2702	10	1.9966	0.9273-0.9441	0.15916	1	1	1	3
H460_1A	Peptide	5	0	DVFRDPALK	2709	HLA-A24:02	DVFRDPALK	DVFRDPALK	0.0001	33.25	HLA-A68:01	DVFRDPALK	DVFRDPALK	0.9581	0.034	HLA-B35:01	DVFRDPALK	DVFRDPALK	0.0013	12.6145	HLA-B51:01	DVFRDPALK	DVFRDPALK	0.0011	23.5304	HLA-C03:03	DVFRDPALK	DVFRDPALK	0	32	HLA-C15:02	DVFRDPALK	DVFRDPALK	0.0001	33.5	0.1601	1	2709	9	1.99622	0.8498-0.8667	0.12778	1	1	1	3
H460_1A	Peptide	5	2	QVAEGENVF	2756	HLA-A24:02	QVAEGENVF	QVAEGENVF	0.0212	2.8797	HLA-A68:01	QVAEGENVF	QVAEGENVF	0.0166	6.7958	HLA-B35:01	QVAEGENVF	QVAEGENVF	0.6299	0.2496	HLA-B51:01	QVAEGENVF	QVAEGENVF	0.0068	10.5168	HLA-C03:03	QVAEGENVF	QVAEGENVF	0.0806	1.1406	HLA-C15:02	QVAEGENVF	QVAEGENVF	0.0081	6.5786	0.1272	2	2756	12	0.999171	1.5554-1.5720	0.36719	1	1	1	3
H460_1A	Peptide	5	0	TAVRHVLLR	2788	HLA-A24:02	TAVRHVLLR	TAVRHVLLR	0.0002	20.4444	HLA-A68:01	TAVRHVLLR	TAVRHVLLR	0.8951	0.1186	HLA-B35:01	TAVRHVLLR	TAVRHVLLR	0.0017	11.3042	HLA-B51:01	TAVRHVLLR	TAVRHVLLR	0.0024	17.0855	HLA-C03:03	TAVRHVLLR	TAVRHVLLR	0.0002	16.5758	HLA-C15:02	TAVRHVLLR	TAVRHVLLR	0.0044	8.7569	0.1507	1	2788	9	2.99153	0.7123-0.7292	0.12	1	1	1	3
H460_1A	Peptide	5	2	EPEVAIHRI	2858	HLA-A24:02	EPEVAIHRI	EPEVAIHRI	0.0004	15.6087	HLA-A68:01	EPEVAIHRI	EPEVAIHRI	0.0004	23.3333	HLA-B35:01	EPEVAIHRI	EPEVAIHRI	0.047	2.46	HLA-B51:01	EPEVAIHRI	EPEVAIHRI	0.6716	0.1461	HLA-C03:03	EPEVAIHRI	EPEVAIHRI	0.0009	9.2649	HLA-C15:02	EPEVAIHRI	EPEVAIHRI	0.003	10.3183	0.1206	1	2858	12	2.99363	0.8020-0.8188	0.47863	1	1	1	3
H460_1A	Peptide	5	0	MPQPVPTA	2889	HLA-A24:02	-MPQPVPTA	MPQPVPTA	0.0001	27.1	HLA-A68:01	MPQPVPTA-	MPQPVPTA	0.0001	33.2857	HLA-B35:01	MPQPVPTA-	MPQPVPTA	0.1971	0.9648	HLA-B51:01	MPQPV-PTA	MPQPVPTA	0.4628	0.3426	HLA-C03:03	MPQP-VPTA	MPQPVPTA	0.0002	14.9623	HLA-C15:02	MPQPVP-TA	MPQPVPTA	0.0002	28.4762	0.1101	2	2889	8	0.998806	1.3177-1.3344	0.01376	1	1	1	3
H460_1A	Peptide	5	3	KTFRIKRFL	2895	HLA-A24:02	KTFRIKRFL	KTFRIKRFL	0.0196	2.9746	HLA-A68:01	KTFRIKRFL	KTFRIKRFL	0.0055	10.1718	HLA-B35:01	KTFRIKRFL	KTFRIKRFL	0.0002	26.4737	HLA-B51:01	KTFRIKRFL	KTFRIKRFL	0.0049	12.2902	HLA-C03:03	KTFRIKRFL	KTFRIKRFL	0.0195	2.5473	HLA-C15:02	KTFRIKRFL	KTFRIKRFL	0.5981	0.1427	0.1079	1	2895	12	2.99407	0.7851-0.8020	0.03438	1	1	1	3
H460_1A	Peptide	5	0	RFVKWPRYI	2927	HLA-A24:02	RFVKWPRYI	RFVKWPRYI	0.3639	0.4493	HLA-A68:01	RFVKWPRYI	RFVKWPRYI	0.0001	38.1429	HLA-B35:01	RFVKWPRYI	RFVKWPRYI	0	40.6667	HLA-B51:01	RFVKWPRYI	RFVKWPRYI	0.0034	14.6113	HLA-C03:03	RFVKWPRYI	RFVKWPRYI	0.0011	8.5473	HLA-C15:02	RFVKWPRYI	RFVKWPRYI	0.0271	3.5371	0.0659	1	2927	12	3.99035	0.7683-0.7851	0.21058	1	1	1	3
H460_1A	Peptide	5	1	FVKWPRYIR	2927	HLA-A24:02	FVKWPRYIR	FVKWPRYIR	0.0002	21.2727	HLA-A68:01	FVKWPRYIR	FVKWPRYIR	0.6558	0.4916	HLA-B35:01	FVKWPRYIR	FVKWPRYIR	0.0005	17.5116	HLA-B51:01	FVKWPRYIR	FVKWPRYIR	0.0002	42.8125	HLA-C03:03	FVKWPRYIR	FVKWPRYIR	0.0001	23.75	HLA-C15:02	FVKWPRYIR	FVKWPRYIR	0.0001	31.0667	0.1095	1	2927	12	3.99035	0.7683-0.7851	0.21058	1	1	1	3
H460_1A	Peptide	5	0	LTNEGIQYLR	2952	HLA-A24:02	LTNEIQYLR	LTNEGIQYLR	0.0001	30.1667	HLA-A68:01	LTNEIQYLR	LTNEGIQYLR	0.84	0.1961	HLA-B35:01	LTNEIQYLR	LTNEGIQYLR	0.0001	32.25	HLA-B51:01	LTNEGIQYL	LTNEGIQYL	0.0003	36.4483	HLA-C03:03	LTNEGIQYL	LTNEGIQYL	0.0002	15.4286	HLA-C15:02	LTNEGIQYL	LTNEGIQYL	0.0049	8.4079	0.1409	1	2952	10	1.99667	0.9158-0.9326	0.14261	1	1	1	3
H460_1A	Peptide	5	0	LTNEGIQYL	2952	HLA-A24:02	LTNEGIQYL	LTNEGIQYL	0.0141	3.4691	HLA-A68:01	LTNEGIQYL	LTNEGIQYL	0.0229	6.0263	HLA-B35:01	LTNEGIQYL	LTNEGIQYL	0.022	3.6551	HLA-B51:01	LTNEGIQYL	LTNEGIQYL	0.0496	3.2405	HLA-C03:03	LTNEGIQYL	LTNEGIQYL	0.6252	0.1279	HLA-C15:02	LTNEGIQYL	LTNEGIQYL	0.8467	0.0192	0.2634	2	2952	10	1.99667	0.9158-0.9326	0.14261	1	1	1	3
H460_1A	Peptide	5	0	VGIDLGTTY	2981	HLA-A24:02	VGIDLGTTY	VGIDLGTTY	0.0021	8.1624	HLA-A68:01	VGIDLGTTY	VGIDLGTTY	0.0198	6.3715	HLA-B35:01	VGIDLGTTY	VGIDLGTTY	0.6083	0.2722	HLA-B51:01	VGIDLGTTY	VGIDLGTTY	0.028	4.6957	HLA-C03:03	VGIDLGTTY	VGIDLGTTY	0.0385	1.7947	HLA-C15:02	VGIDLGTTY	VGIDLGTTY	0.0185	4.3375	0.1192	2	2981	10	0.999022	1.5094-1.5260	0.15486	1	1	1	3
H460_1A	Peptide	5	1	VTKELTHIYR	3060	HLA-A24:02	VTKELTHYR	VTKELTHIYR	0.0001	27.8	HLA-A68:01	VTKELTIYR	VTKELTHIYR	0.7748	0.2952	HLA-B35:01	VTKELTHIY	VTKELTHIY	0.0006	17.314	HLA-B51:01	VTKELTIYR	VTKELTHIYR	0.0002	44	HLA-C03:03	VTKELTHYR	VTKELTHIYR	0	36.5	HLA-C15:02	VTKELTHIY	VTKELTHIY	0.0002	29.0588	0.1293	1	3060	11	2.99335	0.7811-0.7980	0.06071	1	1	1	3
H460_1A	Peptide	5	1	VTKELTHIY	3060	HLA-A24:02	VTKELTHIY	VTKELTHIY	0.0053	5.408	HLA-A68:01	VTKELTHIY	VTKELTHIY	0.323	1.2974	HLA-B35:01	VTKELTHIY	VTKELTHIY	0.4461	0.4442	HLA-B51:01	VTKELTHIY	VTKELTHIY	0.0149	6.8373	HLA-C03:03	VTKELTHIY	VTKELTHIY	0.0126	3.1442	HLA-C15:02	VTKELTHIY	VTKELTHIY	0.066	2.0402	0.1446	2	3060	11	2.99335	0.7811-0.7980	0.06071	1	1	1	3
H460_1A	Peptide	5	0	NVAEVDKVTGR	3109	HLA-A24:02	NVAEVVTGR	NVAEVDKVTGR	0	43.5	HLA-A68:01	NVAEVVTGR	NVAEVDKVTGR	0.9173	0.0848	HLA-B35:01	NVAEVDTGR	NVAEVDKVTGR	0.0001	32.625	HLA-B51:01	NVADKVTGR	NVAEVDKVTGR	0.0002	42.6875	HLA-C03:03	NVAEVVTGR	NVAEVDKVTGR	0	55	HLA-C15:02	NVADKVTGR	NVAEVDKVTGR	0	52.2222	0.1529	1	3109	11	1.99662	0.9111-0.9279	0.05667	1	1	1	3
H460_1A	Peptide	5	0	TMQRFGPPVSR	3116	HLA-A24:02	TMFGPPVSR	TMQRFGPPVSR	0.0007	12.7153	HLA-A68:01	TMFGPPVSR	TMQRFGPPVSR	0.7008	0.4169	HLA-B35:01	TMFGPPVSR	TMQRFGPPVSR	0.0003	20.4255	HLA-B51:01	TMFGPPVSR	TMQRFGPPVSR	0.0003	36.1379	HLA-C03:03	TMFGPPVSR	TMQRFGPPVSR	0	28.25	HLA-C15:02	TMFGPPVSR	TMQRFGPPVSR	0.0003	24.0541	0.1171	1	3116	11	2.99292	0.7015-0.7184	0.07842	1	1	1	3
H460_1A	Peptide	5	1	DTVTIRTRK	3160	HLA-A24:02	DTVTIRTRK	DTVTIRTRK	0	33.75	HLA-A68:01	DTVTIRTRK	DTVTIRTRK	0.9651	0.023	HLA-B35:01	DTVTIRTRK	DTVTIRTRK	0.0006	16.8131	HLA-B51:01	DTVTIRTRK	DTVTIRTRK	0.0006	30.7407	HLA-C03:03	DTVTIRTRK	DTVTIRTRK	0	36	HLA-C15:02	DTVTIRTRK	DTVTIRTRK	0.0001	33.9167	0.1611	1	3160	12	2.99392	0.7622-0.7791	0.24486	1	1	1	3
H460_1A	Peptide	5	1	DTAVRHVLLR	3178	HLA-A24:02	DTARHVLLR	DTAVRHVLLR	0	46	HLA-A68:01	DTARHVLLR	DTAVRHVLLR	0.7863	0.279	HLA-B35:01	DAVRHVLLR	DTAVRHVLLR	0.0001	28.4286	HLA-B51:01	DTAVRHVLL	DTAVRHVLL	0.0006	29.6441	HLA-C03:03	DTAVRHVLL	DTAVRHVLL	0	50	HLA-C15:02	DTAVRHVLL	DTAVRHVLL	0	46.3333	0.1312	1	3178	11	1.99686	0.9858-1.0026	0.19709	1	1	1	3
H460_1A	Peptide	5	2	TAVRHVLLR	3178	HLA-A24:02	TAVRHVLLR	TAVRHVLLR	0.0002	20.4444	HLA-A68:01	TAVRHVLLR	TAVRHVLLR	0.8951	0.1186	HLA-B35:01	TAVRHVLLR	TAVRHVLLR	0.0017	11.3042	HLA-B51:01	TAVRHVLLR	TAVRHVLLR	0.0024	17.0855	HLA-C03:03	TAVRHVLLR	TAVRHVLLR	0.0002	16.5758	HLA-C15:02	TAVRHVLLR	TAVRHVLLR	0.0044	8.7569	0.1507	1	3178	11	1.99686	0.9858-1.0026	0.19709	1	1	1	3
H460_1A	Peptide	5	0	ITADHLIEKLR	3181	HLA-A24:02	ITADHLILR	ITADHLIEKLR	0	35.75	HLA-A68:01	ITADHLILR	ITADHLIEKLR	0.6542	0.4941	HLA-B35:01	ITADHLIER	ITADHLIEKLR	0	43	HLA-B51:01	IADHLIEKL	ITADHLIEKL	0.0003	39.55	HLA-C03:03	ITADHLIEL	ITADHLIEKL	0.0001	19.3529	HLA-C15:02	ITADHLIEL	ITADHLIEKL	0.0031	10.2775	0.1096	1	3181	12	2.99362	0.7737-0.7905	0.1007	1	1	1	3
H460_1A	Peptide	5	0	ITADHLIEKL	3181	HLA-A24:02	ITADLIEKL	ITADHLIEKL	0.0031	6.8517	HLA-A68:01	ITADHLIEK	ITADHLIEK	0.032	5.2404	HLA-B35:01	IADHLIEKL	ITADHLIEKL	0.0005	17.7907	HLA-B51:01	IADHLIEKL	ITADHLIEKL	0.009	9.0515	HLA-C03:03	ITADHLIEL	ITADHLIEKL	0.0535	1.4867	HLA-C15:02	ITADHLIEL	ITADHLIEKL	0.3371	0.4116	0.0725	2	3181	12	2.99362	0.7737-0.7905	0.1007	1	1	1	3
H460_1A	Peptide	5	0	ITADHLIEK	3181	HLA-A24:02	ITADHLIEK	ITADHLIEK	0.0002	20.7407	HLA-A68:01	ITADHLIEK	ITADHLIEK	0.8648	0.1658	HLA-B35:01	ITADHLIEK	ITADHLIEK	0.0007	15.8504	HLA-B51:01	ITADHLIEK	ITADHLIEK	0.002	18.5992	HLA-C03:03	ITADHLIEK	ITADHLIEK	0.0018	7.1721	HLA-C15:02	ITADHLIEK	ITADHLIEK	0.0338	3.0932	0.1505	1	3181	12	2.99362	0.7737-0.7905	0.1007	1	1	1	3
H460_1A	Peptide	5	1	TADHLIEKL	3181	HLA-A24:02	TADHLIEKL	TADHLIEKL	0.004	6.1488	HLA-A68:01	TADHLIEKL	TADHLIEKL	0.0044	10.9225	HLA-B35:01	TADHLIEKL	TADHLIEKL	0.0838	1.7532	HLA-B51:01	TADHLIEKL	TADHLIEKL	0.1739	1.2027	HLA-C03:03	TADHLIEKL	TADHLIEKL	0.3638	0.3202	HLA-C15:02	TADHLIEKL	TADHLIEKL	0.273	0.5597	0.1505	4	3181	12	2.99362	0.7737-0.7905	0.1007	1	1	1	3
H460_1A	Peptide	5	0	PNEIKVVY	3195	HLA-A24:02	PNE-IKVVY	PNEIKVVY	0	39.5	HLA-A68:01	-PNEIKVVY	PNEIKVVY	0.0003	25.7105	HLA-B35:01	-PNEIKVVY	PNEIKVVY	0.5702	0.3122	HLA-B51:01	-PNEIKVVY	PNEIKVVY	0.0106	8.2594	HLA-C03:03	-PNEIKVVY	PNEIKVVY	0	33.5	HLA-C15:02	-PNEIKVVY	PNEIKVVY	0	53.8889	0.0969	1	3195	8	1.99584	0.7959-0.8128	0.03012	1	1	1	3
H460_1A	Peptide	5	1	AAIRRASAI	3252	HLA-A24:02	AAIRRASAI	AAIRRASAI	0.0004	16.4545	HLA-A68:01	AAIRRASAI	AAIRRASAI	0.0002	28.7407	HLA-B35:01	AAIRRASAI	AAIRRASAI	0.0026	9.4987	HLA-B51:01	AAIRRASAI	AAIRRASAI	0.1678	1.2475	HLA-C03:03	AAIRRASAI	AAIRRASAI	0.2421	0.4738	HLA-C15:02	AAIRRASAI	AAIRRASAI	0.2845	0.5294	0.1163	3	3252	12	2.99323	0.7373-0.7541	0.26709	1	1	1	3
H460_1A	Peptide	5	0	TADHLIEKL	3298	HLA-A24:02	TADHLIEKL	TADHLIEKL	0.004	6.1488	HLA-A68:01	TADHLIEKL	TADHLIEKL	0.0044	10.9225	HLA-B35:01	TADHLIEKL	TADHLIEKL	0.0838	1.7532	HLA-B51:01	TADHLIEKL	TADHLIEKL	0.1739	1.2027	HLA-C03:03	TADHLIEKL	TADHLIEKL	0.3638	0.3202	HLA-C15:02	TADHLIEKL	TADHLIEKL	0.273	0.5597	0.1505	4	3298	11	2.99306	0.7487-0.7656	0.07393	1	1	1	3
H460_1A	Peptide	5	1	RPGGYGYGY	3299	HLA-A24:02	RPGGYGYGY	RPGGYGYGY	0.0004	15.7391	HLA-A68:01	RPGGYGYGY	RPGGYGYGY	0.0043	10.9951	HLA-B35:01	RPGGYGYGY	RPGGYGYGY	0.5319	0.3514	HLA-B51:01	RPGGYGYGY	RPGGYGYGY	0.0049	12.3354	HLA-C03:03	RPGGYGYGY	RPGGYGYGY	0.0001	18.3333	HLA-C15:02	RPGGYGYGY	RPGGYGYGY	0.0001	31.2	0.0903	1	3299	11	1.99645	0.8889-0.9057	0.11586	1	1	1	3
H460_1A	Peptide	5	1	DTILKALFK	3378	HLA-A24:02	DTILKALFK	DTILKALFK	0.0001	28.5	HLA-A68:01	DTILKALFK	DTILKALFK	0.8824	0.1411	HLA-B35:01	DTILKALFK	DTILKALFK	0.0003	20.9149	HLA-B51:01	DTILKALFK	DTILKALFK	0.0006	30.7037	HLA-C03:03	DTILKALFK	DTILKALFK	0	32.5	HLA-C15:02	DTILKALFK	DTILKALFK	0.0003	24.8108	0.1473	1	3378	10	2.99215	0.7157-0.7325	0.02159	1	1	1	3
H460_1A	Peptide	5	2	AAVALGEVL	3411	HLA-A24:02	AAVALGEVL	AAVALGEVL	0.0003	17.8	HLA-A68:01	AAVALGEVL	AAVALGEVL	0.0004	24.8696	HLA-B35:01	AAVALGEVL	AAVALGEVL	0.0579	2.2109	HLA-B51:01	AAVALGEVL	AAVALGEVL	0.0353	4.0179	HLA-C03:03	AAVALGEVL	AAVALGEVL	0.5773	0.1565	HLA-C15:02	AAVALGEVL	AAVALGEVL	0.0682	1.9872	0.1232	2	3411	12	0.999032	1.5547-1.5714	0.27518	1	1	1	3
H460_1A	Peptide	5	0	RPPDEQRLY	3492	HLA-A24:02	RPPDEQRLY	RPPDEQRLY	0.0023	7.755	HLA-A68:01	RPPDEQRLY	RPPDEQRLY	0.0055	10.1606	HLA-B35:01	RPPDEQRLY	RPPDEQRLY	0.5522	0.3306	HLA-B51:01	RPPDEQRLY	RPPDEQRLY	0.042	3.6122	HLA-C03:03	RPPDEQRLY	RPPDEQRLY	0.0049	4.7969	HLA-C15:02	RPPDEQRLY	RPPDEQRLY	0.0034	9.7697	0.1017	1	3492	10	2.99307	0.7062-0.7231	0.04062	1	1	1	3
H460_1A	Peptide	5	0	EILTRAHER	3532	HLA-A24:02	EILTRAHER	EILTRAHER	0.0001	22.7895	HLA-A68:01	EILTRAHER	EILTRAHER	0.8553	0.1776	HLA-B35:01	EILTRAHER	EILTRAHER	0.0004	19.5636	HLA-B51:01	EILTRAHER	EILTRAHER	0.0007	27.8421	HLA-C03:03	EILTRAHER	EILTRAHER	0	33	HLA-C15:02	EILTRAHER	EILTRAHER	0.0001	32.8462	0.1428	1	3532	12	2.99381	0.8027-0.8195	0.45458	1	1	1	3
H460_1A	Peptide	5	1	VPAGGAVAV	3577	HLA-A24:02	VPAGGAVAV	VPAGGAVAV	0.0001	26.1	HLA-A68:01	VPAGGAVAV	VPAGGAVAV	0.0014	15.9327	HLA-B35:01	VPAGGAVAV	VPAGGAVAV	0.5679	0.3146	HLA-B51:01	VPAGGAVAV	VPAGGAVAV	0.6259	0.1847	HLA-C03:03	VPAGGAVAV	VPAGGAVAV	0.0272	2.203	HLA-C15:02	VPAGGAVAV	VPAGGAVAV	0.0123	5.3592	0.2058	2	3577	11	0.9989	1.3952-1.4119	0.23587	1	1	1	3
H460_1A	Peptide	5	1	SQVEGPESL	3580	HLA-A24:02	SQVEGPESL	SQVEGPESL	0.018	3.1058	HLA-A68:01	SQVEGPESL	SQVEGPESL	0.0017	15.0737	HLA-B35:01	SQVEGPESL	SQVEGPESL	0.0504	2.3816	HLA-B51:01	SQVEGPESL	SQVEGPESL	0.0163	6.509	HLA-C03:03	SQVEGPESL	SQVEGPESL	0.3619	0.3222	HLA-C15:02	SQVEGPESL	SQVEGPESL	0.0945	1.5621	0.0905	2	3580	11	1.99677	0.9279-0.9447	0.07179	1	1	1	3
H460_1A	Peptide	5	2	QVEGPESLR	3580	HLA-A24:02	QVEGPESLR	QVEGPESLR	0.0001	31.1667	HLA-A68:01	QVEGPESLR	QVEGPESLR	0.8059	0.2515	HLA-B35:01	QVEGPESLR	QVEGPESLR	0.0003	20.9787	HLA-B51:01	QVEGPESLR	QVEGPESLR	0.0001	51.4286	HLA-C03:03	QVEGPESLR	QVEGPESLR	0	28.75	HLA-C15:02	QVEGPESLR	QVEGPESLR	0.0004	22	0.1345	1	3580	11	1.99677	0.9279-0.9447	0.07179	1	1	1	3
H460_1A	Peptide	5	0	EASGPGNFF	3703	HLA-A24:02	EASGPGNFF	EASGPGNFF	0.0114	3.817	HLA-A68:01	EASGPGNFF	EASGPGNFF	0.0582	3.9702	HLA-B35:01	EASGPGNFF	EASGPGNFF	0.5911	0.2905	HLA-B51:01	EASGPGNFF	EASGPGNFF	0.1319	1.5464	HLA-C03:03	EASGPGNFF	EASGPGNFF	0.1094	0.8976	HLA-C15:02	EASGPGNFF	EASGPGNFF	0.0224	3.917	0.1541	3	3703	9	0.998918	1.4360-1.4526	0.06444	1	1	1	3
H460_1A	Peptide	5	1	LALAAAVDL	3732	HLA-A24:02	LALAAAVDL	LALAAAVDL	0.0001	27.4	HLA-A68:01	LALAAAVDL	LALAAAVDL	0	50.9091	HLA-B35:01	LALAAAVDL	LALAAAVDL	0.0128	4.7478	HLA-B51:01	LALAAAVDL	LALAAAVDL	0.0575	2.9158	HLA-C03:03	LALAAAVDL	LALAAAVDL	0.2357	0.484	HLA-C15:02	LALAAAVDL	LALAAAVDL	0.0197	4.2023	0.0543	1	3732	11	0.999039	1.5554-1.5720	0.16694	1	1	1	3
H460_1A	Peptide	5	1	QTHSNRIYR	3740	HLA-A24:02	QTHSNRIYR	QTHSNRIYR	0.0002	21.1818	HLA-A68:01	QTHSNRIYR	QTHSNRIYR	0.9429	0.049	HLA-B35:01	QTHSNRIYR	QTHSNRIYR	0.0006	16.3178	HLA-B51:01	QTHSNRIYR	QTHSNRIYR	0.0002	43.4	HLA-C03:03	QTHSNRIYR	QTHSNRIYR	0.0001	23.625	HLA-C15:02	QTHSNRIYR	QTHSNRIYR	0.0011	15.1782	0.1575	1	3740	10	2.99291	0.7285-0.7454	0.03663	1	1	1	3
H460_1A	Peptide	5	0	KAPEYLHRF	3771	HLA-A24:02	KAPEYLHRF	KAPEYLHRF	0.6643	0.1838	HLA-A68:01	KAPEYLHRF	KAPEYLHRF	0.0046	10.8254	HLA-B35:01	KAPEYLHRF	KAPEYLHRF	0.0645	2.0612	HLA-B51:01	KAPEYLHRF	KAPEYLHRF	0.1104	1.8075	HLA-C03:03	KAPEYLHRF	KAPEYLHRF	0.2233	0.5057	HLA-C15:02	KAPEYLHRF	KAPEYLHRF	0.3724	0.3583	0.2399	4	3771	10	2.99318	0.7521-0.7690	0.22528	1	1	1	3
H460_1A	Peptide	5	1	APEYLHRFY	3771	HLA-A24:02	APEYLHRFY	APEYLHRFY	0.0001	27.7	HLA-A68:01	APEYLHRFY	APEYLHRFY	0.0049	10.5999	HLA-B35:01	APEYLHRFY	APEYLHRFY	0.5388	0.3443	HLA-B51:01	APEYLHRFY	APEYLHRFY	0.0125	7.5322	HLA-C03:03	APEYLHRFY	APEYLHRFY	0.0003	13.8841	HLA-C15:02	APEYLHRFY	APEYLHRFY	0.0008	17.439	0.0929	1	3771	10	2.99318	0.7521-0.7690	0.22528	1	1	1	3
H460_1A	Peptide	5	0	YVDTAVRHVL	3785	HLA-A24:02	YVDTAVHVL	YVDTAVRHVL	0.0015	9.2646	HLA-A68:01	YVTAVRHVL	YVDTAVRHVL	0.0006	21.5882	HLA-B35:01	YVDTAVHVL	YVDTAVRHVL	0.0105	5.2078	HLA-B51:01	YVDTVRHVL	YVDTAVRHVL	0.0087	9.2256	HLA-C03:03	YVDTAVHVL	YVDTAVRHVL	0.2586	0.4474	HLA-C15:02	YVDTAVHVL	YVDTAVRHVL	0.084	1.7087	0.0606	2	3785	12	2.99375	0.7791-0.7959	0.22948	1	1	1	3
H460_1A	Peptide	5	2	DTAVRHVLLR	3785	HLA-A24:02	DTARHVLLR	DTAVRHVLLR	0	46	HLA-A68:01	DTARHVLLR	DTAVRHVLLR	0.7863	0.279	HLA-B35:01	DAVRHVLLR	DTAVRHVLLR	0.0001	28.4286	HLA-B51:01	DTAVRHVLL	DTAVRHVLL	0.0006	29.6441	HLA-C03:03	DTAVRHVLL	DTAVRHVLL	0	50	HLA-C15:02	DTAVRHVLL	DTAVRHVLL	0	46.3333	0.1312	1	3785	12	2.99375	0.7791-0.7959	0.22948	1	1	1	3
H460_1A	Peptide	5	0	YVDTAVRHV	3785	HLA-A24:02	YVDTAVRHV	YVDTAVRHV	0.0026	7.4007	HLA-A68:01	YVDTAVRHV	YVDTAVRHV	0.0016	15.2276	HLA-B35:01	YVDTAVRHV	YVDTAVRHV	0.0072	6.163	HLA-B51:01	YVDTAVRHV	YVDTAVRHV	0.1532	1.3572	HLA-C03:03	YVDTAVRHV	YVDTAVRHV	0.3409	0.3445	HLA-C15:02	YVDTAVRHV	YVDTAVRHV	0.7421	0.0551	0.2079	3	3785	12	2.99375	0.7791-0.7959	0.22948	1	1	1	3
H460_1A	Peptide	5	3	TAVRHVLLR	3785	HLA-A24:02	TAVRHVLLR	TAVRHVLLR	0.0002	20.4444	HLA-A68:01	TAVRHVLLR	TAVRHVLLR	0.8951	0.1186	HLA-B35:01	TAVRHVLLR	TAVRHVLLR	0.0017	11.3042	HLA-B51:01	TAVRHVLLR	TAVRHVLLR	0.0024	17.0855	HLA-C03:03	TAVRHVLLR	TAVRHVLLR	0.0002	16.5758	HLA-C15:02	TAVRHVLLR	TAVRHVLLR	0.0044	8.7569	0.1507	1	3785	12	2.99375	0.7791-0.7959	0.22948	1	1	1	3
H460_1A	Peptide	5	2	QVVHRVALR	3828	HLA-A24:02	QVVHRVALR	QVVHRVALR	0.0002	22.5789	HLA-A68:01	QVVHRVALR	QVVHRVALR	0.877	0.1504	HLA-B35:01	QVVHRVALR	QVVHRVALR	0.0002	23.4828	HLA-B51:01	QVVHRVALR	QVVHRVALR	0.0003	37.7308	HLA-C03:03	QVVHRVALR	QVVHRVALR	0	41	HLA-C15:02	QVVHRVALR	QVVHRVALR	0.0002	30.375	0.1463	1	3828	11	3.9877	0.6893-0.7062	0.19144	1	1	1	3
H460_1A	Peptide	5	0	YVVESTGVF	3859	HLA-A24:02	YVVESTGVF	YVVESTGVF	0.0368	2.1884	HLA-A68:01	YVVESTGVF	YVVESTGVF	0.0202	6.3295	HLA-B35:01	YVVESTGVF	YVVESTGVF	0.7854	0.1343	HLA-B51:01	YVVESTGVF	YVVESTGVF	0.0261	4.8978	HLA-C03:03	YVVESTGVF	YVVESTGVF	0.6555	0.1141	HLA-C15:02	YVVESTGVF	YVVESTGVF	0.046	2.5634	0.2617	2	3859	9	0.998993	1.4793-1.4960	0.04231	1	1	1	3
H460_1A	Peptide	5	0	KAPEYLHRF	3913	HLA-A24:02	KAPEYLHRF	KAPEYLHRF	0.6643	0.1838	HLA-A68:01	KAPEYLHRF	KAPEYLHRF	0.0046	10.8254	HLA-B35:01	KAPEYLHRF	KAPEYLHRF	0.0645	2.0612	HLA-B51:01	KAPEYLHRF	KAPEYLHRF	0.1104	1.8075	HLA-C03:03	KAPEYLHRF	KAPEYLHRF	0.2233	0.5057	HLA-C15:02	KAPEYLHRF	KAPEYLHRF	0.3724	0.3583	0.2399	4	3913	11	2.99349	0.7528-0.7696	0.25961	1	1	1	3
H460_1A	Peptide	5	1	APEYLHRFY	3913	HLA-A24:02	APEYLHRFY	APEYLHRFY	0.0001	27.7	HLA-A68:01	APEYLHRFY	APEYLHRFY	0.0049	10.5999	HLA-B35:01	APEYLHRFY	APEYLHRFY	0.5388	0.3443	HLA-B51:01	APEYLHRFY	APEYLHRFY	0.0125	7.5322	HLA-C03:03	APEYLHRFY	APEYLHRFY	0.0003	13.8841	HLA-C15:02	APEYLHRFY	APEYLHRFY	0.0008	17.439	0.0929	1	3913	11	2.99349	0.7528-0.7696	0.25961	1	1	1	3
H460_1A	Peptide	5	0	GYVRIHYF	4041	HLA-A24:02	GYVRI-HYF	GYVRIHYF	0.4956	0.3122	HLA-A68:01	GYVRI-HYF	GYVRIHYF	0.0001	43.6	HLA-B35:01	GYV-RIHYF	GYVRIHYF	0.0009	14.1429	HLA-B51:01	-GYVRIHYF	GYVRIHYF	0.0029	15.8708	HLA-C03:03	GYV-RIHYF	GYVRIHYF	0.0001	20.9231	HLA-C15:02	-GYVRIHYF	GYVRIHYF	0.0006	19.0353	0.0834	1	4041	8	1.99619	0.8721-0.8889	0.22241	1	1	1	3
H460_1A	Peptide	5	0	YSTEPNNLK	4131	HLA-A24:02	YSTEPNNLK	YSTEPNNLK	0.0003	18.2105	HLA-A68:01	YSTEPNNLK	YSTEPNNLK	0.7586	0.3211	HLA-B35:01	YSTEPNNLK	YSTEPNNLK	0.0014	12.1565	HLA-B51:01	YSTEPNNLK	YSTEPNNLK	0.0019	18.9555	HLA-C03:03	YSTEPNNLK	YSTEPNNLK	0.0008	9.5531	HLA-C15:02	YSTEPNNLK	YSTEPNNLK	0.0048	8.4719	0.128	1	4131	9	0.999059	1.5440-1.5607	0.08452	1	1	1	3
H460_1A	Peptide	5	0	YSTEPNNL	4131	HLA-A24:02	-YSTEPNNL	YSTEPNNL	0.0082	4.4066	HLA-A68:01	YSTEP-NNL	YSTEPNNL	0.0001	40.1667	HLA-B35:01	YSTE-PNNL	YSTEPNNL	0.002	10.6403	HLA-B51:01	YSTEP-NNL	YSTEPNNL	0.0334	4.1907	HLA-C03:03	YSTEPNN-L	YSTEPNNL	0.256	0.4516	HLA-C15:02	YSTEP-NNL	YSTEPNNL	0.1542	1.0093	0.0756	2	4131	9	0.999059	1.5440-1.5607	0.08452	1	1	1	3
H460_1A	Peptide	5	1	VAPRYVAL	4185	HLA-A24:02	VAP-RYVAL	VAPRYVAL	0.0036	6.4217	HLA-A68:01	VAP-RYVAL	VAPRYVAL	0.0001	37.125	HLA-B35:01	VAP-RYVAL	VAPRYVAL	0.0038	8.107	HLA-B51:01	VA-PRYVAL	VAPRYVAL	0.2048	1.0309	HLA-C03:03	VA-PRYVAL	VAPRYVAL	0.2339	0.4869	HLA-C15:02	VA-PRYVAL	VAPRYVAL	0.1026	1.4635	0.0915	3	4185	11	2.99266	0.7804-0.7973	0.10953	1	1	1	3
H460_1A	Peptide	5	0	LTNEGIQYL	4198	HLA-A24:02	LTNEGIQYL	LTNEGIQYL	0.0141	3.4691	HLA-A68:01	LTNEGIQYL	LTNEGIQYL	0.0229	6.0263	HLA-B35:01	LTNEGIQYL	LTNEGIQYL	0.022	3.6551	HLA-B51:01	LTNEGIQYL	LTNEGIQYL	0.0496	3.2405	HLA-C03:03	LTNEGIQYL	LTNEGIQYL	0.6252	0.1279	HLA-C15:02	LTNEGIQYL	LTNEGIQYL	0.8467	0.0192	0.2634	2	4198	9	0.999046	1.5427-1.5594	0.15701	1	1	1	3
H460_1A	Peptide	5	1	YPHKFHVDI	4217	HLA-A24:02	YPHKFHVDI	YPHKFHVDI	0.0026	7.4184	HLA-A68:01	YPHKFHVDI	YPHKFHVDI	0.0002	32.5333	HLA-B35:01	YPHKFHVDI	YPHKFHVDI	0.3123	0.6411	HLA-B51:01	YPHKFHVDI	YPHKFHVDI	0.8757	0.0248	HLA-C03:03	YPHKFHVDI	YPHKFHVDI	0.0232	2.3685	HLA-C15:02	YPHKFHVDI	YPHKFHVDI	0.0124	5.3285	0.2044	2	4217	11	2.99326	0.7413-0.7582	0.09979	1	1	1	3
H460_1A	Peptide	5	0	PYPHKFHV	4217	HLA-A24:02	PYPHKF-HV	PYPHKFHV	0.0218	2.8435	HLA-A68:01	-PYPHKFHV	PYPHKFHV	0	63.3333	HLA-B35:01	-PYPHKFHV	PYPHKFHV	0.001	13.8824	HLA-B51:01	-PYPHKFHV	PYPHKFHV	0.5037	0.2897	HLA-C03:03	-PYPHKFHV	PYPHKFHV	0	24.7143	HLA-C15:02	-PYPHKFHV	PYPHKFHV	0.0007	18.33	0.0879	1	4217	11	2.99326	0.7413-0.7582	0.09979	1	1	1	3
H460_1A	Peptide	5	0	STLHLVLRL	4225	HLA-A24:02	STLHLVLRL	STLHLVLRL	0.0277	2.5049	HLA-A68:01	STLHLVLRL	STLHLVLRL	0.0155	6.9644	HLA-B35:01	STLHLVLRL	STLHLVLRL	0.0019	10.7095	HLA-B51:01	STLHLVLRL	STLHLVLRL	0.0338	4.1548	HLA-C03:03	STLHLVLRL	STLHLVLRL	0.0676	1.2791	HLA-C15:02	STLHLVLRL	STLHLVLRL	0.7361	0.0579	0.1471	2	4225	12	2.9932	0.7595-0.7764	0.15099	1	1	1	3
H460_1A	Peptide	5	0	DTVTIRTRK	4240	HLA-A24:02	DTVTIRTRK	DTVTIRTRK	0	33.75	HLA-A68:01	DTVTIRTRK	DTVTIRTRK	0.9651	0.023	HLA-B35:01	DTVTIRTRK	DTVTIRTRK	0.0006	16.8131	HLA-B51:01	DTVTIRTRK	DTVTIRTRK	0.0006	30.7407	HLA-C03:03	DTVTIRTRK	DTVTIRTRK	0	36	HLA-C15:02	DTVTIRTRK	DTVTIRTRK	0.0001	33.9167	0.1611	1	4240	11	2.99341	0.7366-0.7534	0.20538	1	1	1	3
H460_1A	Peptide	5	0	QVAEGENVF	4253	HLA-A24:02	QVAEGENVF	QVAEGENVF	0.0212	2.8797	HLA-A68:01	QVAEGENVF	QVAEGENVF	0.0166	6.7958	HLA-B35:01	QVAEGENVF	QVAEGENVF	0.6299	0.2496	HLA-B51:01	QVAEGENVF	QVAEGENVF	0.0068	10.5168	HLA-C03:03	QVAEGENVF	QVAEGENVF	0.0806	1.1406	HLA-C15:02	QVAEGENVF	QVAEGENVF	0.0081	6.5786	0.1272	2	4253	10	0.999041	1.4913-1.5080	0.3411	1	1	1	3
H460_1A	Peptide	5	1	RAASTARHL	4262	HLA-A24:02	RAASTARHL	RAASTARHL	0.0044	5.8681	HLA-A68:01	RAASTARHL	RAASTARHL	0.0009	18.0929	HLA-B35:01	RAASTARHL	RAASTARHL	0.0075	6.0687	HLA-B51:01	RAASTARHL	RAASTARHL	0.0564	2.9515	HLA-C03:03	RAASTARHL	RAASTARHL	0.6644	0.1103	HLA-C15:02	RAASTARHL	RAASTARHL	0.6736	0.0916	0.2345	2	4262	11	2.99276	0.7413-0.7582	0.03641	1	1	1	3
H460_1A	Peptide	5	2	AASTARHLY	4262	HLA-A24:02	AASTARHLY	AASTARHLY	0.001	11.1304	HLA-A68:01	AASTARHLY	AASTARHLY	0.0839	3.307	HLA-B35:01	AASTARHLY	AASTARHLY	0.4967	0.3874	HLA-B51:01	AASTARHLY	AASTARHLY	0.0069	10.3808	HLA-C03:03	AASTARHLY	AASTARHLY	0.0321	2.0001	HLA-C15:02	AASTARHLY	AASTARHLY	0.0594	2.2042	0.1133	1	4262	11	2.99276	0.7413-0.7582	0.03641	1	1	1	3
H460_1A	Peptide	5	0	AAMLDTVVF	4273	HLA-A24:02	AAMLDTVVF	AAMLDTVVF	0.0282	2.4846	HLA-A68:01	AAMLDTVVF	AAMLDTVVF	0.0015	15.4583	HLA-B35:01	AAMLDTVVF	AAMLDTVVF	0.6817	0.2131	HLA-B51:01	AAMLDTVVF	AAMLDTVVF	0.062	2.7689	HLA-C03:03	AAMLDTVVF	AAMLDTVVF	0.435	0.2659	HLA-C15:02	AAMLDTVVF	AAMLDTVVF	0.0411	2.7633	0.2083	2	4273	10	0.999084	1.5540-1.5707	0.13334	1	1	1	3
H460_1A	Peptide	5	2	IAVAAQNCY	4398	HLA-A24:02	IAVAAQNCY	IAVAAQNCY	0.0001	24.3571	HLA-A68:01	IAVAAQNCY	IAVAAQNCY	0.0102	8.1466	HLA-B35:01	IAVAAQNCY	IAVAAQNCY	0.759	0.1551	HLA-B51:01	IAVAAQNCY	IAVAAQNCY	0.0207	5.6457	HLA-C03:03	IAVAAQNCY	IAVAAQNCY	0.0192	2.566	HLA-C15:02	IAVAAQNCY	IAVAAQNCY	0.0035	9.7197	0.1355	1	4398	12	2.99312	0.7582-0.7750	0.03242	1	1	1	3
H460_1A	Peptide	5	0	YTRAASTAR	4410	HLA-A24:02	YTRAASTAR	YTRAASTAR	0.0001	33	HLA-A68:01	YTRAASTAR	YTRAASTAR	0.7856	0.28	HLA-B35:01	YTRAASTAR	YTRAASTAR	0.0016	11.5775	HLA-B51:01	YTRAASTAR	YTRAASTAR	0.0004	34.5294	HLA-C03:03	YTRAASTAR	YTRAASTAR	0.0004	12.75	HLA-C15:02	YTRAASTAR	YTRAASTAR	0.0014	13.9966	0.1316	1	4410	12	2.99362	0.7534-0.7703	0.07861	1	1	1	3
H460_1A	Peptide	5	2	RAASTARHL	4410	HLA-A24:02	RAASTARHL	RAASTARHL	0.0044	5.8681	HLA-A68:01	RAASTARHL	RAASTARHL	0.0009	18.0929	HLA-B35:01	RAASTARHL	RAASTARHL	0.0075	6.0687	HLA-B51:01	RAASTARHL	RAASTARHL	0.0564	2.9515	HLA-C03:03	RAASTARHL	RAASTARHL	0.6644	0.1103	HLA-C15:02	RAASTARHL	RAASTARHL	0.6736	0.0916	0.2345	2	4410	12	2.99362	0.7534-0.7703	0.07861	1	1	1	3
H460_1A	Peptide	5	3	AASTARHLY	4410	HLA-A24:02	AASTARHLY	AASTARHLY	0.001	11.1304	HLA-A68:01	AASTARHLY	AASTARHLY	0.0839	3.307	HLA-B35:01	AASTARHLY	AASTARHLY	0.4967	0.3874	HLA-B51:01	AASTARHLY	AASTARHLY	0.0069	10.3808	HLA-C03:03	AASTARHLY	AASTARHLY	0.0321	2.0001	HLA-C15:02	AASTARHLY	AASTARHLY	0.0594	2.2042	0.1133	1	4410	12	2.99362	0.7534-0.7703	0.07861	1	1	1	3
H460_1A	Peptide	5	1	KVPKTAENF	4426	HLA-A24:02	KVPKTAENF	KVPKTAENF	0.4974	0.3106	HLA-A68:01	KVPKTAENF	KVPKTAENF	0.0016	15.266	HLA-B35:01	KVPKTAENF	KVPKTAENF	0.0084	5.7609	HLA-B51:01	KVPKTAENF	KVPKTAENF	0.0058	11.3484	HLA-C03:03	KVPKTAENF	KVPKTAENF	0.0088	3.7254	HLA-C15:02	KVPKTAENF	KVPKTAENF	0.0129	5.2211	0.0891	1	4426	11	2.99309	0.7939-0.8108	0.02533	1	1	1	3
H460_1A	Peptide	5	0	SSVPGVRLL	4457	HLA-A24:02	SSVPGVRLL	SSVPGVRLL	0.0232	2.7649	HLA-A68:01	SSVPGVRLL	SSVPGVRLL	0.0175	6.6668	HLA-B35:01	SSVPGVRLL	SSVPGVRLL	0.0112	5.0326	HLA-B51:01	SSVPGVRLL	SSVPGVRLL	0.0848	2.2125	HLA-C03:03	SSVPGVRLL	SSVPGVRLL	0.751	0.0751	HLA-C15:02	SSVPGVRLL	SSVPGVRLL	0.8887	0.0142	0.2961	2	4457	10	0.999054	1.5454-1.5620	0.10832	1	1	1	3
H460_1A	Peptide	5	0	SSVPGVRL	4457	HLA-A24:02	SSVP-GVRL	SSVPGVRL	0.0004	16.5636	HLA-A68:01	SSV-PGVRL	SSVPGVRL	0.0003	25.8158	HLA-B35:01	SSV-PGVRL	SSVPGVRL	0.0007	15.8189	HLA-B51:01	SSV-PGVRL	SSVPGVRL	0.0272	4.7846	HLA-C03:03	SSV-PGVRL	SSVPGVRL	0.2399	0.4773	HLA-C15:02	SSV-PGVRL	SSVPGVRL	0.3225	0.4427	0.0985	2	4457	10	0.999054	1.5454-1.5620	0.10832	1	1	1	3
H460_1A	Peptide	5	0	SPEGTLTV	4467	HLA-A24:02	S-PEGTLTV	SPEGTLTV	0.0002	19.4839	HLA-A68:01	SP-EGTLTV	SPEGTLTV	0	54.5455	HLA-B35:01	SP-EGTLTV	SPEGTLTV	0.0142	4.5099	HLA-B51:01	SP-EGTLTV	SPEGTLTV	0.4306	0.3909	HLA-C03:03	SP-EGTLTV	SPEGTLTV	0.0006	10.9128	HLA-C15:02	-SPEGTLTV	SPEGTLTV	0.0037	9.4049	0.0749	1	4467	9	0.998921	1.4139-1.4306	0.15084	1	1	1	3
H460_1A	Peptide	5	1	KASGTLREY	4471	HLA-A24:02	KASGTLREY	KASGTLREY	0.0007	12.4653	HLA-A68:01	KASGTLREY	KASGTLREY	0.0314	5.2835	HLA-B35:01	KASGTLREY	KASGTLREY	0.405	0.4916	HLA-B51:01	KASGTLREY	KASGTLREY	0.0073	10.1212	HLA-C03:03	KASGTLREY	KASGTLREY	0.0609	1.3733	HLA-C15:02	KASGTLREY	KASGTLREY	0.1355	1.1425	0.1068	3	4471	11	2.99308	0.7717-0.7885	0.03729	1	1	1	3
H460_1A	Peptide	5	1	KAPEYLHRF	4520	HLA-A24:02	KAPEYLHRF	KAPEYLHRF	0.6643	0.1838	HLA-A68:01	KAPEYLHRF	KAPEYLHRF	0.0046	10.8254	HLA-B35:01	KAPEYLHRF	KAPEYLHRF	0.0645	2.0612	HLA-B51:01	KAPEYLHRF	KAPEYLHRF	0.1104	1.8075	HLA-C03:03	KAPEYLHRF	KAPEYLHRF	0.2233	0.5057	HLA-C15:02	KAPEYLHRF	KAPEYLHRF	0.3724	0.3583	0.2399	4	4520	12	2.99395	0.7811-0.7980	0.2615	1	1	1	3
H460_1A	Peptide	5	2	APEYLHRFY	4520	HLA-A24:02	APEYLHRFY	APEYLHRFY	0.0001	27.7	HLA-A68:01	APEYLHRFY	APEYLHRFY	0.0049	10.5999	HLA-B35:01	APEYLHRFY	APEYLHRFY	0.5388	0.3443	HLA-B51:01	APEYLHRFY	APEYLHRFY	0.0125	7.5322	HLA-C03:03	APEYLHRFY	APEYLHRFY	0.0003	13.8841	HLA-C15:02	APEYLHRFY	APEYLHRFY	0.0008	17.439	0.0929	1	4520	12	2.99395	0.7811-0.7980	0.2615	1	1	1	3
H460_1A	Peptide	5	2	YPDEYHGEY	4617	HLA-A24:02	YPDEYHGEY	YPDEYHGEY	0.0013	9.7882	HLA-A68:01	YPDEYHGEY	YPDEYHGEY	0.0145	7.1501	HLA-B35:01	YPDEYHGEY	YPDEYHGEY	0.9915	0.0077	HLA-B51:01	YPDEYHGEY	YPDEYHGEY	0.2058	1.0263	HLA-C03:03	YPDEYHGEY	YPDEYHGEY	0.0535	1.4856	HLA-C15:02	YPDEYHGEY	YPDEYHGEY	0.0181	4.3835	0.2141	3	4617	12	1.99732	0.9898-1.0066	0.24888	1	1	1	3
H460_1A	Peptide	5	1	KASGTLREY	4689	HLA-A24:02	KASGTLREY	KASGTLREY	0.0007	12.4653	HLA-A68:01	KASGTLREY	KASGTLREY	0.0314	5.2835	HLA-B35:01	KASGTLREY	KASGTLREY	0.405	0.4916	HLA-B51:01	KASGTLREY	KASGTLREY	0.0073	10.1212	HLA-C03:03	KASGTLREY	KASGTLREY	0.0609	1.3733	HLA-C15:02	KASGTLREY	KASGTLREY	0.1355	1.1425	0.1068	3	4689	10	1.99653	0.8835-0.9003	0.00877	1	1	1	3
H460_1A	Peptide	5	0	EASEAYLV	4805	HLA-A24:02	EASE-AYLV	EASEAYLV	0.0001	32.4	HLA-A68:01	EASEA-YLV	EASEAYLV	0.0003	26.3824	HLA-B35:01	EAS-EAYLV	EASEAYLV	0.0021	10.4743	HLA-B51:01	EASEAYL-V	EASEAYLV	0.4814	0.3147	HLA-C03:03	EASEAYL-V	EASEAYLV	0.0001	17.84	HLA-C15:02	EASEAYL-V	EASEAYLV	0.0033	9.8816	0.0812	1	4805	9	0.998926	1.3986-1.4153	0.09643	1	1	1	3
H460_1A	Peptide	5	0	DAGAEYVV	4898	HLA-A24:02	DAGAE-YVV	DAGAEYVV	0	55	HLA-A68:01	DA-GAEYVV	DAGAEYVV	0	73.3333	HLA-B35:01	DA-GAEYVV	DAGAEYVV	0.0006	16.7009	HLA-B51:01	DA-GAEYVV	DAGAEYVV	0.3778	0.4957	HLA-C03:03	DAG-AEYVV	DAGAEYVV	0	31.3333	HLA-C15:02	DA-GAEYVV	DAGAEYVV	0.0001	33.8333	0.0631	1	4898	9	0.998941	1.4032-1.4199	0.20335	1	1	1	3
H460_1A	Peptide	5	0	IGIDLGTTY	4946	HLA-A24:02	IGIDLGTTY	IGIDLGTTY	0.0023	7.8612	HLA-A68:01	IGIDLGTTY	IGIDLGTTY	0.0183	6.5538	HLA-B35:01	IGIDLGTTY	IGIDLGTTY	0.6407	0.242	HLA-B51:01	IGIDLGTTY	IGIDLGTTY	0.0368	3.9221	HLA-C03:03	IGIDLGTTY	IGIDLGTTY	0.0435	1.6803	HLA-C15:02	IGIDLGTTY	IGIDLGTTY	0.021	4.0443	0.1271	2	4946	10	0.999029	1.5234-1.5400	0.15486	1	1	1	3
H460_1A	Peptide	5	0	IPSPIQVI	4951	HLA-A24:02	I-PSPIQVI	IPSPIQVI	0.0011	10.5458	HLA-A68:01	IPSPIQVI-	IPSPIQVI	0.0001	39.4286	HLA-B35:01	IPSPIQ-VI	IPSPIQVI	0.104	1.5406	HLA-B51:01	IPSPI-QVI	IPSPIQVI	0.9621	0.0055	HLA-C03:03	IPS-PIQVI	IPSPIQVI	0.005	4.7811	HLA-C15:02	IPS-PIQVI	IPSPIQVI	0.0075	6.8685	0.18	2	4951	9	0.999009	1.5034-1.5200	0.0683	1	1	1	3
H460_1A	Peptide	5	2	SAEYHRKAL	5033	HLA-A24:02	SAEYHRKAL	SAEYHRKAL	0.0002	21.9091	HLA-A68:01	SAEYHRKAL	SAEYHRKAL	0.0003	25.3421	HLA-B35:01	SAEYHRKAL	SAEYHRKAL	0.0165	4.2119	HLA-B51:01	SAEYHRKAL	SAEYHRKAL	0.0188	5.9857	HLA-C03:03	SAEYHRKAL	SAEYHRKAL	0.6019	0.1417	HLA-C15:02	SAEYHRKAL	SAEYHRKAL	0.0972	1.5287	0.1225	2	5033	11	2.99278	0.6941-0.7109	0.00065	1	1	1	3
H460_1A	Peptide	5	0	QYAKDIGFIKL	5068	HLA-A24:02	QYAKGFIKL	QYAKDIGFIKL	0.3411	0.4789	HLA-A68:01	QYADIGFIK	QYAKDIGFIK	0.0028	12.7978	HLA-B35:01	QYDIGFIKL	QYAKDIGFIKL	0.0001	28.5714	HLA-B51:01	YAKDIGIKL	YAKDIGFIKL	0.0017	20.0109	HLA-C03:03	YAKDIGIKL	YAKDIGFIKL	0.0021	6.7494	HLA-C15:02	YAKDGFIKL	YAKDIGFIKL	0.0021	11.996	0.0583	1	5068	12	2.99363	0.7757-0.7926	0.0307	1	1	1	3
H460_1A	Peptide	5	1	YAKDIGFIKL	5068	HLA-A24:02	YAKDIGFKL	YAKDIGFIKL	0.0025	7.4858	HLA-A68:01	YAKDIGFIK	YAKDIGFIK	0.0172	6.712	HLA-B35:01	YAKDIGIKL	YAKDIGFIKL	0.0129	4.7301	HLA-B51:01	YAKDIGIKL	YAKDIGFIKL	0.0938	2.0336	HLA-C03:03	YAKDIGIKL	YAKDIGFIKL	0.4212	0.275	HLA-C15:02	YAKDGFIKL	YAKDIGFIKL	0.2096	0.7469	0.1262	2	5068	12	2.99363	0.7757-0.7926	0.0307	1	1	1	3
H460_1A	Peptide	5	1	YAKDIGFIK	5068	HLA-A24:02	YAKDIGFIK	YAKDIGFIK	0.0001	22.8421	HLA-A68:01	YAKDIGFIK	YAKDIGFIK	0.7386	0.3544	HLA-B35:01	YAKDIGFIK	YAKDIGFIK	0.0109	5.1134	HLA-B51:01	YAKDIGFIK	YAKDIGFIK	0.0031	15.3206	HLA-C03:03	YAKDIGFIK	YAKDIGFIK	0.0033	5.6475	HLA-C15:02	YAKDIGFIK	YAKDIGFIK	0.005	8.3029	0.1268	1	5068	12	2.99363	0.7757-0.7926	0.0307	1	1	1	3
H460_1A	Peptide	5	0	AAAVGVLLL	5155	HLA-A24:02	AAAVGVLLL	AAAVGVLLL	0.0016	9.034	HLA-A68:01	AAAVGVLLL	AAAVGVLLL	0.0013	16.1336	HLA-B35:01	AAAVGVLLL	AAAVGVLLL	0.0142	4.511	HLA-B51:01	AAAVGVLLL	AAAVGVLLL	0.0692	2.538	HLA-C03:03	AAAVGVLLL	AAAVGVLLL	0.4417	0.2616	HLA-C15:02	AAAVGVLLL	AAAVGVLLL	0.6174	0.1303	0.1909	2	5155	9	0.99878	1.3959-1.4126	0.11026	1	1	1	3
H460_1A	Peptide	5	0	AAAVGVILI	5156	HLA-A24:02	AAAVGVILI	AAAVGVILI	0.0008	11.8967	HLA-A68:01	AAAVGVILI	AAAVGVILI	0.0004	24.1957	HLA-B35:01	AAAVGVILI	AAAVGVILI	0.0012	12.8931	HLA-B51:01	AAAVGVILI	AAAVGVILI	0.1788	1.1711	HLA-C03:03	AAAVGVILI	AAAVGVILI	0.0283	2.1565	HLA-C15:02	AAAVGVILI	AAAVGVILI	0.3318	0.4227	0.0902	2	5156	9	0.99878	1.3959-1.4126	0.23194	1	1	1	3
H460_1A	Peptide	5	2	QAPPPAAAK	5197	HLA-A24:02	QAPPPAAAK	QAPPPAAAK	0.0005	13.9459	HLA-A68:01	QAPPPAAAK	QAPPPAAAK	0.7722	0.2988	HLA-B35:01	QAPPPAAAK	QAPPPAAAK	0.015	4.4067	HLA-B51:01	QAPPPAAAK	QAPPPAAAK	0.0113	7.9608	HLA-C03:03	QAPPPAAAK	QAPPPAAAK	0.0018	7.1558	HLA-C15:02	QAPPPAAAK	QAPPPAAAK	0.0025	11.256	0.1339	1	5197	11	0.999003	1.4767-1.4934	0.06208	1	1	1	3
H460_1A	Peptide	5	0	VPEWVDTV	5263	HLA-A24:02	V-PEWVDTV	VPEWVDTV	0.0001	24.6429	HLA-A68:01	-VPEWVDTV	VPEWVDTV	0	66.6667	HLA-B35:01	VP-EWVDTV	VPEWVDTV	0.0038	8.128	HLA-B51:01	VP-EWVDTV	VPEWVDTV	0.5424	0.2577	HLA-C03:03	VP-EWVDTV	VPEWVDTV	0.0001	22.8889	HLA-C15:02	VP-EWVDTV	VPEWVDTV	0.0006	19.4706	0.0912	1	5263	8	0.998944	1.4313-1.4480	0.34923	1	1	1	3
H460_1A	De novo peptide	5	0	ETVHELLCK	2	HLA-A24:02	ETVHELLCK	ETVHELLCK	0	45.5	HLA-A68:01	ETVHELLCK	ETVHELLCK	0.8432	0.1923	HLA-B35:01	ETVHELLCK	ETVHELLCK	0.0004	20.0213	HLA-B51:01	ETVHELLCK	ETVHELLCK	0.0001	46.9091	HLA-C03:03	ETVHELLCK	ETVHELLCK	0	41	HLA-C15:02	ETVHELLCK	ETVHELLCK	0.0002	27.7308	0.1407	1	2	9	2	0.8546-0.8714	0.09215	1	1	1	3
H460_1A	De novo peptide	5	0	ETVHELLCK	3	HLA-A24:02	ETVHELLCK	ETVHELLCK	0	45.5	HLA-A68:01	ETVHELLCK	ETVHELLCK	0.8432	0.1923	HLA-B35:01	ETVHELLCK	ETVHELLCK	0.0004	20.0213	HLA-B51:01	ETVHELLCK	ETVHELLCK	0.0001	46.9091	HLA-C03:03	ETVHELLCK	ETVHELLCK	0	41	HLA-C15:02	ETVHELLCK	ETVHELLCK	0.0002	27.7308	0.1407	1	3	9	2	0.8539-0.8707	0.09215	1	1	1	3
H460_1A	De novo peptide	5	1	QTHVGANYR	128	HLA-A24:02	QTHVGANYR	QTHVGANYR	0.0001	32.2	HLA-A68:01	QTHVGANYR	QTHVGANYR	0.9005	0.1089	HLA-B35:01	QTHVGANYR	QTHVGANYR	0.0002	24.8696	HLA-B51:01	QTHVGANYR	QTHVGANYR	0.0002	45.1538	HLA-C03:03	QTHVGANYR	QTHVGANYR	0	34	HLA-C15:02	QTHVGANYR	QTHVGANYR	0.0002	29.7647	0.1502	1	128	11	3	0.7231-0.7400	0.17748	1	1	1	3
H460_1A	De novo peptide	5	0	EAVPEELTM	130	HLA-A24:02	EAVPEELTM	EAVPEELTM	0.0009	11.2065	HLA-A68:01	EAVPEELTM	EAVPEELTM	0.0159	6.9023	HLA-B35:01	EAVPEELTM	EAVPEELTM	0.9115	0.0605	HLA-B51:01	EAVPEELTM	EAVPEELTM	0.4201	0.409	HLA-C03:03	EAVPEELTM	EAVPEELTM	0.3623	0.3219	HLA-C15:02	EAVPEELTM	EAVPEELTM	0.0765	1.829	0.2979	4	130	9	1	1.4640-1.4807	0.20731	1	1	1	3
H460_1A	De novo peptide	5	1	YPFAGPEPLV	140	HLA-A24:02	YFAGPEPLV	YPFAGPEPLV	0.0046	5.7769	HLA-A68:01	YPFGPEPLV	YPFAGPEPLV	0.0013	16.2112	HLA-B35:01	YPFAGPEPV	YPFAGPEPLV	0.154	1.1836	HLA-B51:01	YPFAGPPLV	YPFAGPEPLV	0.8109	0.0589	HLA-C03:03	YPFAGPEPV	YPFAGPEPLV	0.0021	6.6995	HLA-C15:02	YPFAGPPLV	YPFAGPEPLV	0.0094	6.1574	0.1637	2	140	12	3	0.7474-0.7642	0.27632	1	1	1	3
H460_1A	De novo peptide	5	1	YPFAGPEPL	140	HLA-A24:02	YPFAGPEPL	YPFAGPEPL	0.0019	8.4443	HLA-A68:01	YPFAGPEPL	YPFAGPEPL	0.0107	7.999	HLA-B35:01	YPFAGPEPL	YPFAGPEPL	0.9744	0.0221	HLA-B51:01	YPFAGPEPL	YPFAGPEPL	0.7466	0.0933	HLA-C03:03	YPFAGPEPL	YPFAGPEPL	0.265	0.4372	HLA-C15:02	YPFAGPEPL	YPFAGPEPL	0.0177	4.4395	0.336	3	140	12	3	0.7474-0.7642	0.27632	1	1	1	3
H460_1A	De novo peptide	5	1	AAAANAAAM	259	HLA-A24:02	AAAANAAAM	AAAANAAAM	0.0001	23.625	HLA-A68:01	AAAANAAAM	AAAANAAAM	0.0023	13.6866	HLA-B35:01	AAAANAAAM	AAAANAAAM	0.405	0.4915	HLA-B51:01	AAAANAAAM	AAAANAAAM	0.0185	6.0486	HLA-C03:03	AAAANAAAM	AAAANAAAM	0.6783	0.1043	HLA-C15:02	AAAANAAAM	AAAANAAAM	0.0531	2.3628	0.1929	2	259	11	1	1.4386-1.4553	0.08922	1	1	1	3
H460_1A	De novo peptide	5	0	KYAGVGTVRQL	332	HLA-A24:02	KYAGVGTQL	KYAGVGTVRQL	0.4214	0.3816	HLA-A68:01	KYAGVGTVR	KYAGVGTVR	0.0002	28.5556	HLA-B35:01	KYAGVGTVL	KYAGVGTVRQL	0.0001	31.6	HLA-B51:01	KYAGVGTQL	KYAGVGTVRQL	0.0006	29.3898	HLA-C03:03	YAVGTVRQL	YAGVGTVRQL	0.0012	8.2734	HLA-C15:02	KGVGTVRQL	KYAGVGTVRQL	0.0037	9.4577	0.0712	1	332	11	3	0.7271-0.7440	0.17266	1	1	1	3
H460_1A	De novo peptide	5	1	YAGVGTVRQL	332	HLA-A24:02	YAVGTVRQL	YAGVGTVRQL	0.0003	16.6364	HLA-A68:01	YAVGTVRQL	YAGVGTVRQL	0.0005	21.6471	HLA-B35:01	YAVGTVRQL	YAGVGTVRQL	0.0065	6.4548	HLA-B51:01	YAVGTVRQL	YAGVGTVRQL	0.0345	4.0889	HLA-C03:03	YAVGTVRQL	YAGVGTVRQL	0.3556	0.3289	HLA-C15:02	YAVGTVRQL	YAGVGTVRQL	0.0805	1.7642	0.0797	2	332	11	3	0.7271-0.7440	0.17266	1	1	1	3
H460_1A	De novo peptide	5	0	VAEAEEVAY	358	HLA-A24:02	VAEAEEVAY	VAEAEEVAY	0	33.75	HLA-A68:01	VAEAEEVAY	VAEAEEVAY	0.0043	11.0561	HLA-B35:01	VAEAEEVAY	VAEAEEVAY	0.7981	0.1247	HLA-B51:01	VAEAEEVAY	VAEAEEVAY	0.0066	10.6325	HLA-C03:03	VAEAEEVAY	VAEAEEVAY	0.0154	2.8672	HLA-C15:02	VAEAEEVAY	VAEAEEVAY	0.0018	12.7539	0.1377	1	358	10	1	1.5120-1.5287	0.33659	1	1	1	3

## Sheet: H460_1A (1%FDR)
Sample ID	Sample	FDR (%)	Allele	Peptide	EL_score	EL_Rank	Aff_Score	Aff_Rank	Aff_nM	Binder	Mass	Length	m/z	1/k0 Range	Score Immunogenicity	Length	Binding Strong	Immunogenicity	TOTAL
H460_1A	Peptides	1	HLA-B5101	MPQPVPTA	0.462813	0.343	0.24761	0.626	3431.3	Strong	839.421	8	840.425	1.3177-1.3344	0.01376	1	1	1	3
H460_1A	Peptides	1	HLA-B3501	YVVESTGVF	0.785437	0.134	0.761957	0.047	13.14	Strong	999.491	9	1000.5	1.4793-1.4960	0.04231	1	1	1	3
H460_1A	Peptides	1	HLA-B3501	EASGPGNFF	0.591082	0.29	0.412652	0.809	575.35	Strong	924.398	9	925.399	1.4360-1.4526	0.06444	1	1	1	3
H460_1A	Peptides	1	HLA-B3501	EALVRHDEF	0.464371	0.423	0.42303	0.762	514.24	Strong	1114.54	9	558.274	0.8667-0.8835	0.19601	1	1	1	3
H460_1A	Peptides	1	HLA-B3501	PNEIKVVY	0.570153	0.312	0.298588	1.706	1976.58	Strong	960.528	8	481.266	0.7959-0.8128	0.03012	1	1	1	3
H460_1A	Peptides	1	HLA-A6801	DVFRDPALKR	0.977314	0.01	0.776863	0.137	11.18	Strong	1215.67	10	406.227	0.7049-0.7217	0.00235	1	1	1	3
H460_1A	Peptides	1	HLA-A6801	DVFRDPALK	0.958065	0.034	0.808997	0.079	7.9	Strong	1059.57	9	530.789	0.8498-0.8667	0.12778	1	1	1	3
H460_1A	Peptides	1	HLA-A6801	TMQRFGPPVSR	0.700794	0.417	0.531347	1.271	159.29	Strong	1274.66	11	425.89	0.7015-0.7184	0.07842	1	1	1	3
H460_1A	Peptides	1	HLA-A6801	TAVRHVLLR	0.895129	0.119	0.749372	0.206	15.06	Strong	1063.66	9	355.558	0.7123-0.7292	0.12	1	1	1	3
H460_1A	Peptides	1	HLA-A6801	DTAVRHVLLR	0.786327	0.279	0.719792	0.303	20.73	Strong	1178.69	10	590.349	0.9273-0.9441	0.15916	1	1	1	3
H460_1A	Peptides	1	HLA-A6801	LTNEGIQYLR	0.839985	0.196	0.798277	0.089	8.87	Strong	1205.64	10	603.826	0.9158-0.9326	0.14261	1	1	1	3
H460_1A	Peptides	1	HLA-A6801	YSTEPNNLK	0.758642	0.321	0.680388	0.425	31.76	Strong	1064.51	9	1065.52	1.5440-1.5607	0.08452	1	1	1	3
H460_1A	Peptides	1	HLA-A6801	NVAEVDKVTGR	0.917264	0.085	0.715476	0.316	21.73	Strong	1186.63	11	594.321	0.9111-0.9279	0.05667	1	1	1	3
H460_1A	Peptides	1	HLA-A6801	EIYTVGKRFK	0.6515	0.499	0.673173	0.452	34.34	Strong	1239.7	10	414.235	0.7163-0.7332	0.02014	1	1	1	3
H460_1A	Peptides	1	HLA-C0303	YVVESTGVF	0.655462	0.114	0.779748	0.042	10.84	Strong	999.491	9	1000.5	1.4793-1.4960	0.04231	1	1	1	3
H460_1A	Peptides	1	HLA-C0303	FGGPGGFSF	0.234189	0.486	0.454803	0.728	364.64	Strong	871.386	9	872.395	1.3611-1.3778	0.06688	1	1	1	3
H460_1A	Peptides	1	HLA-C0303	LTNEGIQYL	0.625171	0.128	0.619267	0.244	61.53	Strong	1049.54	9	1050.54	1.5427-1.5594	0.15701	1	1	1	3
H460_1A	Peptides	1	HLA-A2402	GYVRIHYF	0.49558	0.312	0.39965	0.746	662.26	Strong	1053.54	8	527.775	0.8721-0.8889	0.22241	1	1	1	3
H460_1A	Peptides	1	HLA-C1502	LTNEGIQYL	0.846668	0.019	0.627502	0.049	56.28	Strong	1049.54	9	1050.54	1.5427-1.5594	0.15701	1	1	1	3
H460_1A	De novo peptide	1	HLA-A6801	ETVHELLCK	0.843182	0.192	0.681798	0.42	31.28	Strong	1070.54	9	536.276	0.8546-0.8714	0.09215	1	1	1	3	6
H460_1A	De novo peptide	1	HLA-C0303	EAVPEELTM	0.362274	0.322	0.410763	0.952	587.23	Strong	1033.46	9	1034.48	1.4640-1.4807	0.20731	1	1	1	3	6
H460_1A	De novo peptide	1	HLA-B3501	EAVPEELTM	0.911503	0.061	0.633272	0.176	52.87	Strong	1033.46	9	1034.48	1.4640-1.4807	0.20731	1	1	1	3	6
H460_1A	De novo peptide	1	HLA-A2402	KYAGVGTVRQL	0.42135	0.382	0.299746	1.5	1951.97	Strong	1190.68	11	397.905	0.7271-0.7440	0.17266	1	1	1	3	6
H460_1A	De novo peptide	1	HLA-B5101	EAVPEELTM	0.420121	0.409	0.183263	1.358	6883.71	Strong	1033.46	9	1034.48	1.4640-1.4807	0.20731	1	1	1	3	6

## Sheet: H460_1B (5%FDR)
Sample ID	Sample	FDR	Pos	Peptide	ID	Allele	core	icore	EL-score	EL_Rank	Allele	core	icore	EL-score	EL_Rank	Allele	core	icore	EL-score	EL_Rank	Allele	core	icore	EL-score	EL_Rank	Allele	core	icore	EL-score	EL_Rank	Allele	core	icore	EL-score	EL_Rank	Ave	NB	ID	length	z	1/k0 Range	Score Immunogenicity	Length HLA-I	Strong Binding	Immunogenicity	TOTAL
H460_1B	Peptide	5	3	DASRMEEV	271	HLA-A24:02	DAS-RMEEV	DASRMEEV	0	42.5	HLA-A68:01	DAS-RMEEV	DASRMEEV	0.0001	39	HLA-B35:01	DAS-RMEEV	DASRMEEV	0.0022	10.1858	HLA-B51:01	DAS-RMEEV	DASRMEEV	0.4838	0.3112	HLA-C03:03	DAS-RMEEV	DASRMEEV	0.0001	20.0769	HLA-C15:02	DAS-RMEEV	DASRMEEV	0.002	12.2902	0.0814	1	271	12	1.99704	0.9064-0.9232	0.01409	1	1	1	3
H460_1B	Peptide	5	0	YAKDIGFIKL	292	HLA-A24:02	YAKDIGFKL	YAKDIGFIKL	0.0025	7.4858	HLA-A68:01	YAKDIGFIK	YAKDIGFIK	0.0172	6.712	HLA-B35:01	YAKDIGIKL	YAKDIGFIKL	0.0129	4.7301	HLA-B51:01	YAKDIGIKL	YAKDIGFIKL	0.0938	2.0336	HLA-C03:03	YAKDIGIKL	YAKDIGFIKL	0.4212	0.275	HLA-C15:02	YAKDGFIKL	YAKDIGFIKL	0.2096	0.7469	0.1262	2	292	11	1.99687	0.9622-0.9790	0.16572	1	1	1	3
H460_1B	Peptide	5	0	YAKDIGFIK	292	HLA-A24:02	YAKDIGFIK	YAKDIGFIK	0.0001	22.8421	HLA-A68:01	YAKDIGFIK	YAKDIGFIK	0.7386	0.3544	HLA-B35:01	YAKDIGFIK	YAKDIGFIK	0.0109	5.1134	HLA-B51:01	YAKDIGFIK	YAKDIGFIK	0.0031	15.3206	HLA-C03:03	YAKDIGFIK	YAKDIGFIK	0.0033	5.6475	HLA-C15:02	YAKDIGFIK	YAKDIGFIK	0.005	8.3029	0.1268	1	292	11	1.99687	0.9622-0.9790	0.16572	1	1	1	3
H460_1B	Peptide	5	2	IIAEVKAQY	321	HLA-A24:02	IIAEVKAQY	IIAEVKAQY	0.0023	7.8357	HLA-A68:01	IIAEVKAQY	IIAEVKAQY	0.3203	1.3076	HLA-B35:01	IIAEVKAQY	IIAEVKAQY	0.6574	0.2303	HLA-B51:01	IIAEVKAQY	IIAEVKAQY	0.0066	10.6747	HLA-C03:03	IIAEVKAQY	IIAEVKAQY	0.0155	2.8589	HLA-C15:02	IIAEVKAQY	IIAEVKAQY	0.0189	4.2913	0.1702	2	321	11	1.99676	0.9131-0.9299	0.11526	1	1	1	3
H460_1B	Peptide	5	0	QYAKDIGFIKL	329	HLA-A24:02	QYAKGFIKL	QYAKDIGFIKL	0.3411	0.4789	HLA-A68:01	QYADIGFIK	QYAKDIGFIK	0.0028	12.7978	HLA-B35:01	QYDIGFIKL	QYAKDIGFIKL	0.0001	28.5714	HLA-B51:01	YAKDIGIKL	YAKDIGFIKL	0.0017	20.0109	HLA-C03:03	YAKDIGIKL	YAKDIGFIKL	0.0021	6.7494	HLA-C15:02	YAKDGFIKL	YAKDIGFIKL	0.0021	11.996	0.0583	1	329	12	1.99715	1.0133-1.0301	0.0307	1	1	1	3
H460_1B	Peptide	5	1	YAKDIGFIKL	329	HLA-A24:02	YAKDIGFKL	YAKDIGFIKL	0.0025	7.4858	HLA-A68:01	YAKDIGFIK	YAKDIGFIK	0.0172	6.712	HLA-B35:01	YAKDIGIKL	YAKDIGFIKL	0.0129	4.7301	HLA-B51:01	YAKDIGIKL	YAKDIGFIKL	0.0938	2.0336	HLA-C03:03	YAKDIGIKL	YAKDIGFIKL	0.4212	0.275	HLA-C15:02	YAKDGFIKL	YAKDIGFIKL	0.2096	0.7469	0.1262	2	329	12	1.99715	1.0133-1.0301	0.0307	1	1	1	3
H460_1B	Peptide	5	1	YAKDIGFIK	329	HLA-A24:02	YAKDIGFIK	YAKDIGFIK	0.0001	22.8421	HLA-A68:01	YAKDIGFIK	YAKDIGFIK	0.7386	0.3544	HLA-B35:01	YAKDIGFIK	YAKDIGFIK	0.0109	5.1134	HLA-B51:01	YAKDIGFIK	YAKDIGFIK	0.0031	15.3206	HLA-C03:03	YAKDIGFIK	YAKDIGFIK	0.0033	5.6475	HLA-C15:02	YAKDIGFIK	YAKDIGFIK	0.005	8.3029	0.1268	1	329	12	1.99715	1.0133-1.0301	0.0307	1	1	1	3
H460_1B	Peptide	5	2	DTDDEIAKY	378	HLA-A24:02	DTDDEIAKY	DTDDEIAKY	0.0004	15.4638	HLA-A68:01	DTDDEIAKY	DTDDEIAKY	0.1158	2.7686	HLA-B35:01	DTDDEIAKY	DTDDEIAKY	0.4007	0.4965	HLA-B51:01	DTDDEIAKY	DTDDEIAKY	0.0173	6.2929	HLA-C03:03	DTDDEIAKY	DTDDEIAKY	0.0008	9.615	HLA-C15:02	DTDDEIAKY	DTDDEIAKY	0.0055	7.9594	0.0901	1	378	12	1.99718	0.9521-0.9690	0.16923	1	1	1	3
H460_1B	Peptide	5	0	DVFRDPALKR	389	HLA-A24:02	DFRDPALKR	DVFRDPALKR	0.0004	15.6087	HLA-A68:01	DVFDPALKR	DVFRDPALKR	0.9773	0.0105	HLA-B35:01	DVFDPALKR	DVFRDPALKR	0.0006	17.1395	HLA-B51:01	DVFDPALKR	DVFRDPALKR	0.0005	31.6087	HLA-C03:03	DVFDPALKR	DVFRDPALKR	0	37	HLA-C15:02	DVFDPALKR	DVFRDPALKR	0.0001	32.8462	0.1632	1	389	10	2.99257	0.7055-0.7224	0.00235	1	1	1	3
H460_1B	Peptide	5	0	DVFRDPALK	389	HLA-A24:02	DVFRDPALK	DVFRDPALK	0.0001	33.25	HLA-A68:01	DVFRDPALK	DVFRDPALK	0.9581	0.034	HLA-B35:01	DVFRDPALK	DVFRDPALK	0.0013	12.6145	HLA-B51:01	DVFRDPALK	DVFRDPALK	0.0011	23.5304	HLA-C03:03	DVFRDPALK	DVFRDPALK	0	32	HLA-C15:02	DVFRDPALK	DVFRDPALK	0.0001	33.5	0.1601	1	389	10	2.99257	0.7055-0.7224	0.00235	1	1	1	3
H460_1B	Peptide	5	2	LYRPVAVAL	397	HLA-A24:02	LYRPVAVAL	LYRPVAVAL	0.5627	0.2516	HLA-A68:01	LYRPVAVAL	LYRPVAVAL	0.0007	19.641	HLA-B35:01	LYRPVAVAL	LYRPVAVAL	0.0217	3.677	HLA-B51:01	LYRPVAVAL	LYRPVAVAL	0.0266	4.8427	HLA-C03:03	LYRPVAVAL	LYRPVAVAL	0.0542	1.4751	HLA-C15:02	LYRPVAVAL	LYRPVAVAL	0.0069	7.1294	0.1121	2	397	12	1.99698	0.9589-0.9757	0.17598	1	1	1	3
H460_1B	Peptide	5	0	RRFVNVVPTF	431	HLA-A24:02	RFVNVVPTF	RRFVNVVPTF	0.5874	0.2341	HLA-A68:01	RRFNVVPTF	RRFVNVVPTF	0.0003	27.1034	HLA-B35:01	RFVNVVPTF	RRFVNVVPTF	0.0009	14.2981	HLA-B51:01	RRFNVVPTF	RRFVNVVPTF	0.0009	25.8947	HLA-C03:03	RRFVNVPTF	RRFVNVVPTF	0.0002	14.9434	HLA-C15:02	RRFNVVPTF	RRFVNVVPTF	0.0011	15.6609	0.0985	1	431	12	2.99365	0.8431-0.8599	0.29798	1	1	1	3
H460_1B	Peptide	5	1	RFVNVVPTF	431	HLA-A24:02	RFVNVVPTF	RFVNVVPTF	0.9642	0.0122	HLA-A68:01	RFVNVVPTF	RFVNVVPTF	0.002	14.3116	HLA-B35:01	RFVNVVPTF	RFVNVVPTF	0.0505	2.3797	HLA-B51:01	RFVNVVPTF	RFVNVVPTF	0.0095	8.7929	HLA-C03:03	RFVNVVPTF	RFVNVVPTF	0.0092	3.6276	HLA-C15:02	RFVNVVPTF	RFVNVVPTF	0.0075	6.8411	0.1738	1	431	12	2.99365	0.8431-0.8599	0.29798	1	1	1	3
H460_1B	Peptide	5	0	RFVNVVPTF	432	HLA-A24:02	RFVNVVPTF	RFVNVVPTF	0.9642	0.0122	HLA-A68:01	RFVNVVPTF	RFVNVVPTF	0.002	14.3116	HLA-B35:01	RFVNVVPTF	RFVNVVPTF	0.0505	2.3797	HLA-B51:01	RFVNVVPTF	RFVNVVPTF	0.0095	8.7929	HLA-C03:03	RFVNVVPTF	RFVNVVPTF	0.0092	3.6276	HLA-C15:02	RFVNVVPTF	RFVNVVPTF	0.0075	6.8411	0.1738	1	432	11	1.99682	0.9333-0.9501	0.23163	1	1	1	3
H460_1B	Peptide	5	1	TVVNKDVFR	474	HLA-A24:02	TVVNKDVFR	TVVNKDVFR	0.0001	25.75	HLA-A68:01	TVVNKDVFR	TVVNKDVFR	0.9487	0.0437	HLA-B35:01	TVVNKDVFR	TVVNKDVFR	0.0005	18.3971	HLA-B51:01	TVVNKDVFR	TVVNKDVFR	0.0004	35.4839	HLA-C03:03	TVVNKDVFR	TVVNKDVFR	0	27	HLA-C15:02	TVVNKDVFR	TVVNKDVFR	0.0004	22.44	0.1583	1	474	11	2.99317	0.7427-0.7595	0.02814	1	1	1	3
H460_1B	Peptide	5	0	NAFGDMTSEEFR	484	HLA-A24:02	AFGDMTEFR	AFGDMTSEEFR	0	43	HLA-A68:01	NAFGDMTSR	NAFGDMTSEEFR	0.672	0.4648	HLA-B35:01	NAFGDSEEF	NAFGDMTSEEF	0.0005	18.2647	HLA-B51:01	NAFGDMTSR	NAFGDMTSEEFR	0.0007	28.8235	HLA-C03:03	NAFGDMTSR	NAFGDMTSEEFR	0	38	HLA-C15:02	NAFGDMTSR	NAFGDMTSEEFR	0	50.5556	0.1122	1	484	12	1.99714	0.9582-0.9750	0.04655	1	1	1	3
H460_1B	Peptide	5	1	EPAVQRTL	531	HLA-A24:02	E-PAVQRTL	EPAVQRTL	0.0003	16.9091	HLA-A68:01	EPA-VQRTL	EPAVQRTL	0.0002	28.8148	HLA-B35:01	EPA-VQRTL	EPAVQRTL	0.0962	1.6156	HLA-B51:01	EPA-VQRTL	EPAVQRTL	0.4234	0.4022	HLA-C03:03	EPA-VQRTL	EPAVQRTL	0.0026	6.2083	HLA-C15:02	EPA-VQRTL	EPAVQRTL	0.0027	10.7692	0.0876	2	531	12	1.99704	0.9629-0.9797	0.09007	1	1	1	3
H460_1B	Peptide	5	1	EAADLGNEER	542	HLA-A24:02	EAADLGNER	EAADLGNEER	0	55	HLA-A68:01	EAADLGNER	EAADLGNEER	0.9199	0.0818	HLA-B35:01	EAADLNEER	EAADLGNEER	0.002	10.6482	HLA-B51:01	EAADLNEER	EAADLGNEER	0.0005	33.0256	HLA-C03:03	EAADLGNER	EAADLGNEER	0	41	HLA-C15:02	EAADLGNER	EAADLGNEER	0	49.5	0.1537	1	542	11	1.99688	0.8970-0.9138	0.23278	1	1	1	3
H460_1B	Peptide	5	0	MNSGPVVAM	563	HLA-A24:02	MNSGPVVAM	MNSGPVVAM	0.0008	11.9728	HLA-A68:01	MNSGPVVAM	MNSGPVVAM	0.026	5.7265	HLA-B35:01	MNSGPVVAM	MNSGPVVAM	0.2077	0.923	HLA-B51:01	MNSGPVVAM	MNSGPVVAM	0.025	5.0075	HLA-C03:03	MNSGPVVAM	MNSGPVVAM	0.2753	0.4208	HLA-C15:02	MNSGPVVAM	MNSGPVVAM	0.2111	0.7418	0.1243	3	563	9	0.998893	1.3698-1.3865	0.06616	1	1	1	3
H460_1B	Peptide	5	2	AVYFKEQFL	572	HLA-A24:02	AVYFKEQFL	AVYFKEQFL	0.004	6.1016	HLA-A68:01	AVYFKEQFL	AVYFKEQFL	0.0066	9.5532	HLA-B35:01	AVYFKEQFL	AVYFKEQFL	0.002	10.5336	HLA-B51:01	AVYFKEQFL	AVYFKEQFL	0.0097	8.7209	HLA-C03:03	AVYFKEQFL	AVYFKEQFL	0.1469	0.7207	HLA-C15:02	AVYFKEQFL	AVYFKEQFL	0.4857	0.2329	0.1092	2	572	12	1.9973	1.0207-1.0375	0.03542	1	1	1	3
H460_1B	Peptide	5	3	VYFKEQFL	572	HLA-A24:02	VYFKE-QFL	VYFKEQFL	0.3561	0.4594	HLA-A68:01	VYF-KEQFL	VYFKEQFL	0.0001	38.7143	HLA-B35:01	VYF-KEQFL	VYFKEQFL	0.0004	20.1915	HLA-B51:01	VYFKE-QFL	VYFKEQFL	0.0073	10.0539	HLA-C03:03	VYF-KEQFL	VYFKEQFL	0.0009	9.3134	HLA-C15:02	-VYFKEQFL	VYFKEQFL	0.0018	12.6477	0.0611	1	572	12	1.9973	1.0207-1.0375	0.03542	1	1	1	3
H460_1B	Peptide	5	1	VTYVPVTTFK	608	HLA-A24:02	VYVPVTTFK	VTYVPVTTFK	0.0065	4.9242	HLA-A68:01	VTYPVTTFK	VTYVPVTTFK	0.7966	0.2647	HLA-B35:01	VTYVPVTTK	VTYVPVTTFK	0.0002	23.4828	HLA-B51:01	VTYVPVTTF	VTYVPVTTF	0.0019	18.8381	HLA-C03:03	VTYVPVTTF	VTYVPVTTF	0.0004	11.9921	HLA-C15:02	VTYPVTTFK	VTYVPVTTFK	0.0037	9.4556	0.1349	1	608	11	1.99685	0.9508-0.9676	0.21618	1	1	1	3
H460_1B	Peptide	5	1	VTYVPVTTF	608	HLA-A24:02	VTYVPVTTF	VTYVPVTTF	0.4311	0.3725	HLA-A68:01	VTYVPVTTF	VTYVPVTTF	0.0624	3.8503	HLA-B35:01	VTYVPVTTF	VTYVPVTTF	0.2698	0.7301	HLA-B51:01	VTYVPVTTF	VTYVPVTTF	0.2718	0.7803	HLA-C03:03	VTYVPVTTF	VTYVPVTTF	0.6138	0.1346	HLA-C15:02	VTYVPVTTF	VTYVPVTTF	0.4849	0.2336	0.3556	5	608	11	1.99685	0.9508-0.9676	0.21618	1	1	1	3
H460_1B	Peptide	5	2	TYVPVTTF	608	HLA-A24:02	TYVPVT-TF	TYVPVTTF	0.8643	0.0657	HLA-A68:01	-TYVPVTTF	TYVPVTTF	0.0006	20.97	HLA-B35:01	TYV-PVTTF	TYVPVTTF	0.0176	4.0627	HLA-B51:01	T-YVPVTTF	TYVPVTTF	0.0274	4.7614	HLA-C03:03	TYV-PVTTF	TYVPVTTF	0.0041	5.1669	HLA-C15:02	-TYVPVTTF	TYVPVTTF	0.0033	9.9921	0.1529	1	608	11	1.99685	0.9508-0.9676	0.21618	1	1	1	3
H460_1B	Peptide	5	2	LAKGEVTEM	609	HLA-A24:02	LAKGEVTEM	LAKGEVTEM	0.0008	12.0625	HLA-A68:01	LAKGEVTEM	LAKGEVTEM	0.0034	11.8909	HLA-B35:01	LAKGEVTEM	LAKGEVTEM	0.5604	0.3222	HLA-B51:01	LAKGEVTEM	LAKGEVTEM	0.1474	1.4029	HLA-C03:03	LAKGEVTEM	LAKGEVTEM	0.7011	0.0931	HLA-C15:02	LAKGEVTEM	LAKGEVTEM	0.2321	0.673	0.2742	4	609	11	1.9965	0.8788-0.8956	0.08639	1	1	1	3
H460_1B	Peptide	5	0	DVFRDPALK	643	HLA-A24:02	DVFRDPALK	DVFRDPALK	0.0001	33.25	HLA-A68:01	DVFRDPALK	DVFRDPALK	0.9581	0.034	HLA-B35:01	DVFRDPALK	DVFRDPALK	0.0013	12.6145	HLA-B51:01	DVFRDPALK	DVFRDPALK	0.0011	23.5304	HLA-C03:03	DVFRDPALK	DVFRDPALK	0	32	HLA-C15:02	DVFRDPALK	DVFRDPALK	0.0001	33.5	0.1601	1	643	9	1.99622	0.8330-0.8498	0.12778	1	1	1	3
H460_1B	Peptide	5	0	DALDVANKI	652	HLA-A24:02	DALDVANKI	DALDVANKI	0.001	10.7786	HLA-A68:01	DALDVANKI	DALDVANKI	0.0035	11.8819	HLA-B35:01	DALDVANKI	DALDVANKI	0.0667	2.0129	HLA-B51:01	DALDVANKI	DALDVANKI	0.9639	0.0052	HLA-C03:03	DALDVANKI	DALDVANKI	0.0059	4.4256	HLA-C15:02	DALDVANKI	DALDVANKI	0.0239	3.7942	0.1775	1	652	12	1.99677	0.9299-0.9468	0.11236	1	1	1	3
H460_1B	Peptide	5	0	VYISEHEHF	662	HLA-A24:02	VYISEHEHF	VYISEHEHF	0.9938	0.002	HLA-A68:01	VYISEHEHF	VYISEHEHF	0.0023	13.6716	HLA-B35:01	VYISEHEHF	VYISEHEHF	0.0429	2.5869	HLA-B51:01	VYISEHEHF	VYISEHEHF	0.0079	9.694	HLA-C03:03	VYISEHEHF	VYISEHEHF	0.005	4.7622	HLA-C15:02	VYISEHEHF	VYISEHEHF	0.0012	14.9107	0.1755	1	662	9	1.99654	0.9185-0.9353	0.10808	1	1	1	3
H460_1B	Peptide	5	1	YISEHEHF	662	HLA-A24:02	-YISEHEHF	YISEHEHF	0.3429	0.4765	HLA-A68:01	YISEH-EHF	YISEHEHF	0.0005	22.3284	HLA-B35:01	YISEH-EHF	YISEHEHF	0.0422	2.613	HLA-B51:01	YISEH-EHF	YISEHEHF	0.0057	11.4542	HLA-C03:03	YISEHEH-F	YISEHEHF	0.0324	1.9866	HLA-C15:02	YISEHE-HF	YISEHEHF	0.0064	7.3981	0.0717	2	662	9	1.99654	0.9185-0.9353	0.10808	1	1	1	3
H460_1B	Peptide	5	1	EAADLGNEERK	683	HLA-A24:02	EAADLGNRK	EAADLGNEERK	0	58.3333	HLA-A68:01	EAADLGNEK	EAADLGNEERK	0.6975	0.4224	HLA-B35:01	EAADLGNEK	EAADLGNEERK	0.0004	18.6029	HLA-B51:01	EAADLGNRK	EAADLGNEERK	0.0003	36.6897	HLA-C03:03	EAADLGNEK	EAADLGNEERK	0	50	HLA-C15:02	EAADLGNEK	EAADLGNEERK	0	57	0.1164	1	683	12	1.99717	0.9985-1.0153	0.29856	1	1	1	3
H460_1B	Peptide	5	1	EAADLGNEER	683	HLA-A24:02	EAADLGNER	EAADLGNEER	0	55	HLA-A68:01	EAADLGNER	EAADLGNEER	0.9199	0.0818	HLA-B35:01	EAADLNEER	EAADLGNEER	0.002	10.6482	HLA-B51:01	EAADLNEER	EAADLGNEER	0.0005	33.0256	HLA-C03:03	EAADLGNER	EAADLGNEER	0	41	HLA-C15:02	EAADLGNER	EAADLGNEER	0	49.5	0.1537	1	683	12	1.99717	0.9985-1.0153	0.29856	1	1	1	3
H460_1B	Peptide	5	2	KWFFQKLRF	705	HLA-A24:02	KWFFQKLRF	KWFFQKLRF	0.8271	0.0894	HLA-A68:01	KWFFQKLRF	KWFFQKLRF	0.003	12.4621	HLA-B35:01	KWFFQKLRF	KWFFQKLRF	0.0028	9.1984	HLA-B51:01	KWFFQKLRF	KWFFQKLRF	0.0024	16.9893	HLA-C03:03	KWFFQKLRF	KWFFQKLRF	0.0002	15.8571	HLA-C15:02	KWFFQKLRF	KWFFQKLRF	0.0012	15.1322	0.1394	1	705	11	2.99414	0.7939-0.8108	0.08597	1	1	1	3
H460_1B	Peptide	5	0	VAVGVIKAV	738	HLA-A24:02	VAVGVIKAV	VAVGVIKAV	0.0002	22.1053	HLA-A68:01	VAVGVIKAV	VAVGVIKAV	0.0016	15.2853	HLA-B35:01	VAVGVIKAV	VAVGVIKAV	0.0207	3.7668	HLA-B51:01	VAVGVIKAV	VAVGVIKAV	0.6325	0.1787	HLA-C03:03	VAVGVIKAV	VAVGVIKAV	0.3727	0.3109	HLA-C15:02	VAVGVIKAV	VAVGVIKAV	0.4961	0.2232	0.2539	3	738	10	1.99587	0.8148-0.8316	0.07144	1	1	1	3
H460_1B	Peptide	5	2	EVDPDTKEM	745	HLA-A24:02	EVDPDTKEM	EVDPDTKEM	0.0009	11.5	HLA-A68:01	EVDPDTKEM	EVDPDTKEM	0.0122	7.6379	HLA-B35:01	EVDPDTKEM	EVDPDTKEM	0.5124	0.3714	HLA-B51:01	EVDPDTKEM	EVDPDTKEM	0.0322	4.2926	HLA-C03:03	EVDPDTKEM	EVDPDTKEM	0.1699	0.6408	HLA-C15:02	EVDPDTKEM	EVDPDTKEM	0.0476	2.4988	0.1292	2	745	11	1.99688	0.9145-0.9313	0.01948	1	1	1	3
H460_1B	Peptide	5	1	SSGPTIEEV	787	HLA-A24:02	SSGPTIEEV	SSGPTIEEV	0.0016	9.1553	HLA-A68:01	SSGPTIEEV	SSGPTIEEV	0.001	17.8315	HLA-B35:01	SSGPTIEEV	SSGPTIEEV	0.0009	14.2236	HLA-B51:01	SSGPTIEEV	SSGPTIEEV	0.078	2.3483	HLA-C03:03	SSGPTIEEV	SSGPTIEEV	0.0178	2.6781	HLA-C15:02	SSGPTIEEV	SSGPTIEEV	0.4136	0.3008	0.0855	1	787	11	0.99909	1.5107-1.5274	0.33987	1	1	1	3
H460_1B	Peptide	5	2	LYRPVAVAL	794	HLA-A24:02	LYRPVAVAL	LYRPVAVAL	0.5627	0.2516	HLA-A68:01	LYRPVAVAL	LYRPVAVAL	0.0007	19.641	HLA-B35:01	LYRPVAVAL	LYRPVAVAL	0.0217	3.677	HLA-B51:01	LYRPVAVAL	LYRPVAVAL	0.0266	4.8427	HLA-C03:03	LYRPVAVAL	LYRPVAVAL	0.0542	1.4751	HLA-C15:02	LYRPVAVAL	LYRPVAVAL	0.0069	7.1294	0.1121	2	794	11	1.99669	0.9185-0.9353	0.16701	1	1	1	3
H460_1B	Peptide	5	0	DAHIYLNHI	796	HLA-A24:02	DAHIYLNHI	DAHIYLNHI	0.0007	12.7778	HLA-A68:01	DAHIYLNHI	DAHIYLNHI	0.0005	22.4179	HLA-B35:01	DAHIYLNHI	DAHIYLNHI	0.0085	5.7126	HLA-B51:01	DAHIYLNHI	DAHIYLNHI	0.9375	0.009	HLA-C03:03	DAHIYLNHI	DAHIYLNHI	0.0016	7.5418	HLA-C15:02	DAHIYLNHI	DAHIYLNHI	0.009	6.2918	0.1596	1	796	9	1.99634	0.8734-0.8902	0.14382	1	1	1	3
H460_1B	Peptide	5	0	RFVNVVPTF	821	HLA-A24:02	RFVNVVPTF	RFVNVVPTF	0.9642	0.0122	HLA-A68:01	RFVNVVPTF	RFVNVVPTF	0.002	14.3116	HLA-B35:01	RFVNVVPTF	RFVNVVPTF	0.0505	2.3797	HLA-B51:01	RFVNVVPTF	RFVNVVPTF	0.0095	8.7929	HLA-C03:03	RFVNVVPTF	RFVNVVPTF	0.0092	3.6276	HLA-C15:02	RFVNVVPTF	RFVNVVPTF	0.0075	6.8411	0.1738	1	821	10	1.99648	0.8741-0.8909	0.17801	1	1	1	3
H460_1B	Peptide	5	3	EVDDERKLR	836	HLA-A24:02	EVDDERKLR	EVDDERKLR	0.0001	32	HLA-A68:01	EVDDERKLR	EVDDERKLR	0.7399	0.3521	HLA-B35:01	EVDDERKLR	EVDDERKLR	0.0003	21.3415	HLA-B51:01	EVDDERKLR	EVDDERKLR	0.0003	37.6923	HLA-C03:03	EVDDERKLR	EVDDERKLR	0	41	HLA-C15:02	EVDDERKLR	EVDDERKLR	0.0001	34.7	0.1234	1	836	12	2.99403	0.8040-0.8209	0.18509	1	1	1	3
H460_1B	Peptide	5	0	TTIAGVVYK	841	HLA-A24:02	TTIAGVVYK	TTIAGVVYK	0.0002	19.0323	HLA-A68:01	TTIAGVVYK	TTIAGVVYK	0.9773	0.0105	HLA-B35:01	TTIAGVVYK	TTIAGVVYK	0.0017	11.2141	HLA-B51:01	TTIAGVVYK	TTIAGVVYK	0.0014	21.7885	HLA-C03:03	TTIAGVVYK	TTIAGVVYK	0.0003	13.1159	HLA-C15:02	TTIAGVVYK	TTIAGVVYK	0.0129	5.2084	0.1657	1	841	10	1.99624	0.8444-0.8613	0.06551	1	1	1	3
H460_1B	Peptide	5	0	RFVNVVPTF	855	HLA-A24:02	RFVNVVPTF	RFVNVVPTF	0.9642	0.0122	HLA-A68:01	RFVNVVPTF	RFVNVVPTF	0.002	14.3116	HLA-B35:01	RFVNVVPTF	RFVNVVPTF	0.0505	2.3797	HLA-B51:01	RFVNVVPTF	RFVNVVPTF	0.0095	8.7929	HLA-C03:03	RFVNVVPTF	RFVNVVPTF	0.0092	3.6276	HLA-C15:02	RFVNVVPTF	RFVNVVPTF	0.0075	6.8411	0.1738	1	855	12	2.9935	0.7710-0.7878	0.12709	1	1	1	3
H460_1B	Peptide	5	3	NVVPTFGKK	855	HLA-A24:02	NVVPTFGKK	NVVPTFGKK	0.0001	26.5	HLA-A68:01	NVVPTFGKK	NVVPTFGKK	0.8797	0.1458	HLA-B35:01	NVVPTFGKK	NVVPTFGKK	0.0005	17.6744	HLA-B51:01	NVVPTFGKK	NVVPTFGKK	0.0008	26.4872	HLA-C03:03	NVVPTFGKK	NVVPTFGKK	0.0001	20.5385	HLA-C15:02	NVVPTFGKK	NVVPTFGKK	0.0004	22.22	0.1469	1	855	12	2.9935	0.7710-0.7878	0.12709	1	1	1	3
H460_1B	Peptide	5	0	NVAEVDKVTGR	865	HLA-A24:02	NVAEVVTGR	NVAEVDKVTGR	0	43.5	HLA-A68:01	NVAEVVTGR	NVAEVDKVTGR	0.9173	0.0848	HLA-B35:01	NVAEVDTGR	NVAEVDKVTGR	0.0001	32.625	HLA-B51:01	NVADKVTGR	NVAEVDKVTGR	0.0002	42.6875	HLA-C03:03	NVAEVVTGR	NVAEVDKVTGR	0	55	HLA-C15:02	NVADKVTGR	NVAEVDKVTGR	0	52.2222	0.1529	1	865	11	1.99661	0.8963-0.9131	0.05667	1	1	1	3
H460_1B	Peptide	5	0	DDVVGETVGK	930	HLA-A24:02	DVVGETVGK	DDVVGETVGK	0	47	HLA-A68:01	DVVGETVGK	DDVVGETVGK	0.7257	0.3756	HLA-B35:01	DVVGETVGK	DDVVGETVGK	0.0001	36	HLA-B51:01	DVVGETVGK	DDVVGETVGK	0.0001	57.2	HLA-C03:03	DVVGETVGK	DDVVGETVGK	0	70	HLA-C15:02	DVVGETVGK	DDVVGETVGK	0	68.3333	0.121	1	930	12	1.99674	0.8943-0.9111	0.13602	1	1	1	3
H460_1B	Peptide	5	1	DVVGETVGK	930	HLA-A24:02	DVVGETVGK	DVVGETVGK	0.0001	25.3333	HLA-A68:01	DVVGETVGK	DVVGETVGK	0.9237	0.0775	HLA-B35:01	DVVGETVGK	DVVGETVGK	0.0007	15.5748	HLA-B51:01	DVVGETVGK	DVVGETVGK	0.0005	32.3171	HLA-C03:03	DVVGETVGK	DVVGETVGK	0	29	HLA-C15:02	DVVGETVGK	DVVGETVGK	0.0001	41.8	0.1542	1	930	12	1.99674	0.8943-0.9111	0.13602	1	1	1	3
H460_1B	Peptide	5	0	PPIPVAKI	937	HLA-A24:02	PPIPVA-KI	PPIPVAKI	0.0002	22.2632	HLA-A68:01	-PPIPVAKI	PPIPVAKI	0	77.5	HLA-B35:01	PPIPVA-KI	PPIPVAKI	0.0005	18.0588	HLA-B51:01	PPIPV-AKI	PPIPVAKI	0.4359	0.3829	HLA-C03:03	PPIP-VAKI	PPIPVAKI	0	31.3333	HLA-C15:02	PPIP-VAKI	PPIPVAKI	0.0005	21.0968	0.0728	1	937	9	1.99578	0.8047-0.8215	0.00483	1	1	1	3
H460_1B	Peptide	5	0	KYLSGIAHF	972	HLA-A24:02	KYLSGIAHF	KYLSGIAHF	0.9949	0.0016	HLA-A68:01	KYLSGIAHF	KYLSGIAHF	0.0018	14.6608	HLA-B35:01	KYLSGIAHF	KYLSGIAHF	0.0147	4.4413	HLA-B51:01	KYLSGIAHF	KYLSGIAHF	0.0053	11.8429	HLA-C03:03	KYLSGIAHF	KYLSGIAHF	0.0043	5.049	HLA-C15:02	KYLSGIAHF	KYLSGIAHF	0.0037	9.4091	0.1708	1	972	9	1.99613	0.8586-0.8754	0.04013	1	1	1	3
H460_1B	Peptide	5	1	YLSGIAHF	972	HLA-A24:02	-YLSGIAHF	YLSGIAHF	0.4229	0.3802	HLA-A68:01	YLSGI-AHF	YLSGIAHF	0.0002	29.4545	HLA-B35:01	YLS-GIAHF	YLSGIAHF	0.0124	4.8229	HLA-B51:01	YLS-GIAHF	YLSGIAHF	0.0048	12.4622	HLA-C03:03	YLS-GIAHF	YLSGIAHF	0.0049	4.8205	HLA-C15:02	YLSGIA-HF	YLSGIAHF	0.0038	9.277	0.0748	1	972	9	1.99613	0.8586-0.8754	0.04013	1	1	1	3
H460_1B	Peptide	5	0	KYTEVLKTHGL	980	HLA-A24:02	KYTEVTHGL	KYTEVLKTHGL	0.396	0.4074	HLA-A68:01	KYTEVTHGL	KYTEVLKTHGL	0.0002	28	HLA-B35:01	KYTEVTHGL	KYTEVLKTHGL	0.0001	34.7143	HLA-B51:01	KYTEVLKTL	KYTEVLKTHGL	0.0002	41.8333	HLA-C03:03	KYTEVTHGL	KYTEVLKTHGL	0.0001	19.8824	HLA-C15:02	KYTEVLKTL	KYTEVLKTHGL	0.0003	25.8182	0.0662	1	980	12	2.99357	0.7717-0.7885	0.02312	1	1	1	3
H460_1B	Peptide	5	0	VYMDWYEKF	1002	HLA-A24:02	VYMDWYEKF	VYMDWYEKF	0.998	0.0007	HLA-A68:01	VYMDWYEKF	VYMDWYEKF	0.0065	9.5909	HLA-B35:01	VYMDWYEKF	VYMDWYEKF	0.043	2.5849	HLA-B51:01	VYMDWYEKF	VYMDWYEKF	0.0227	5.3423	HLA-C03:03	VYMDWYEKF	VYMDWYEKF	0.0036	5.4262	HLA-C15:02	VYMDWYEKF	VYMDWYEKF	0.0046	8.6216	0.1797	1	1002	9	1.99687	0.9360-0.9528	0.13604	1	1	1	3
H460_1B	Peptide	5	1	YMDWYEKF	1002	HLA-A24:02	-YMDWYEKF	YMDWYEKF	0.5246	0.2857	HLA-A68:01	Y-MDWYEKF	YMDWYEKF	0.0001	39.4286	HLA-B35:01	YMD-WYEKF	YMDWYEKF	0.005	7.248	HLA-B51:01	YMD-WYEKF	YMDWYEKF	0.0045	12.8098	HLA-C03:03	YMD-WYEKF	YMDWYEKF	0.0049	4.8116	HLA-C15:02	YMD-WYEKF	YMDWYEKF	0.002	12.1295	0.0902	1	1002	9	1.99687	0.9360-0.9528	0.13604	1	1	1	3
H460_1B	Peptide	5	0	SAPAIESV	1052	HLA-A24:02	SAP-AIESV	SAPAIESV	0.0003	16.6545	HLA-A68:01	SA-PAIESV	SAPAIESV	0.0001	41.2	HLA-B35:01	SA-PAIESV	SAPAIESV	0.0015	11.8	HLA-B51:01	SA-PAIESV	SAPAIESV	0.3846	0.4817	HLA-C03:03	SAP-AIESV	SAPAIESV	0.0102	3.4662	HLA-C15:02	SA-PAIESV	SAPAIESV	0.0308	3.2877	0.0713	1	1052	9	0.998868	1.3571-1.3738	0.14412	1	1	1	3
H460_1B	Peptide	5	0	SSGPTIEEV	1071	HLA-A24:02	SSGPTIEEV	SSGPTIEEV	0.0016	9.1553	HLA-A68:01	SSGPTIEEV	SSGPTIEEV	0.001	17.8315	HLA-B35:01	SSGPTIEEV	SSGPTIEEV	0.0009	14.2236	HLA-B51:01	SSGPTIEEV	SSGPTIEEV	0.078	2.3483	HLA-C03:03	SSGPTIEEV	SSGPTIEEV	0.0178	2.6781	HLA-C15:02	SSGPTIEEV	SSGPTIEEV	0.4136	0.3008	0.0855	1	1071	10	0.999033	1.4486-1.4653	0.37011	1	1	1	3
H460_1B	Peptide	5	0	NAFGDMTSEEFR	1089	HLA-A24:02	AFGDMTEFR	AFGDMTSEEFR	0	43	HLA-A68:01	NAFGDMTSR	NAFGDMTSEEFR	0.672	0.4648	HLA-B35:01	NAFGDSEEF	NAFGDMTSEEF	0.0005	18.2647	HLA-B51:01	NAFGDMTSR	NAFGDMTSEEFR	0.0007	28.8235	HLA-C03:03	NAFGDMTSR	NAFGDMTSEEFR	0	38	HLA-C15:02	NAFGDMTSR	NAFGDMTSEEFR	0	50.5556	0.1122	1	1089	12	1.99717	0.9663-0.9831	0.04655	1	1	1	3
H460_1B	Peptide	5	0	YSPISITSAL	1157	HLA-A24:02	YSPSITSAL	YSPISITSAL	0.0026	7.3522	HLA-A68:01	YSISITSAL	YSPISITSAL	0.0016	15.125	HLA-B35:01	YPISITSAL	YSPISITSAL	0.6685	0.2224	HLA-B51:01	YPISITSAL	YSPISITSAL	0.2569	0.8324	HLA-C03:03	YSISITSAL	YSPISITSAL	0.2828	0.4088	HLA-C15:02	YSISITSAL	YSPISITSAL	0.0595	2.2037	0.212	3	1157	10	0.999036	1.5394-1.5560	0.0186	1	1	1	3
H460_1B	Peptide	5	1	SPISITSAL	1157	HLA-A24:02	SPISITSAL	SPISITSAL	0.001	10.8435	HLA-A68:01	SPISITSAL	SPISITSAL	0.0143	7.1854	HLA-B35:01	SPISITSAL	SPISITSAL	0.9605	0.0332	HLA-B51:01	SPISITSAL	SPISITSAL	0.5575	0.245	HLA-C03:03	SPISITSAL	SPISITSAL	0.2559	0.4517	HLA-C15:02	SPISITSAL	SPISITSAL	0.019	4.2865	0.3014	3	1157	10	0.999036	1.5394-1.5560	0.0186	1	1	1	3
H460_1B	Peptide	5	1	MTSEEFRQV	1221	HLA-A24:02	MTSEEFRQV	MTSEEFRQV	0.0021	8.1561	HLA-A68:01	MTSEEFRQV	MTSEEFRQV	0.0215	6.1809	HLA-B35:01	MTSEEFRQV	MTSEEFRQV	0.0033	8.669	HLA-B51:01	MTSEEFRQV	MTSEEFRQV	0.1619	1.2909	HLA-C03:03	MTSEEFRQV	MTSEEFRQV	0.0668	1.2883	HLA-C15:02	MTSEEFRQV	MTSEEFRQV	0.7165	0.0674	0.162	3	1221	11	1.99708	0.9434-0.9602	0.13021	1	1	1	3
H460_1B	Peptide	5	2	TSEEFRQVM	1221	HLA-A24:02	TSEEFRQVM	TSEEFRQVM	0.0004	15.9855	HLA-A68:01	TSEEFRQVM	TSEEFRQVM	0.0022	13.7966	HLA-B35:01	TSEEFRQVM	TSEEFRQVM	0.1489	1.2143	HLA-B51:01	TSEEFRQVM	TSEEFRQVM	0.0253	4.9771	HLA-C03:03	TSEEFRQVM	TSEEFRQVM	0.4335	0.2669	HLA-C15:02	TSEEFRQVM	TSEEFRQVM	0.1726	0.894	0.1305	3	1221	11	1.99708	0.9434-0.9602	0.13021	1	1	1	3
H460_1B	Peptide	5	0	SYMGHFDLL	1246	HLA-A24:02	SYMGHFDLL	SYMGHFDLL	0.9339	0.0245	HLA-A68:01	SYMGHFDLL	SYMGHFDLL	0.0017	14.8894	HLA-B35:01	SYMGHFDLL	SYMGHFDLL	0.003	8.9287	HLA-B51:01	SYMGHFDLL	SYMGHFDLL	0.0074	10.0352	HLA-C03:03	SYMGHFDLL	SYMGHFDLL	0.007	4.102	HLA-C15:02	SYMGHFDLL	SYMGHFDLL	0.0067	7.2123	0.16	1	1246	9	1.9963	0.8694-0.8862	0.13104	1	1	1	3
H460_1B	Peptide	5	0	DPFAFIHKI	1277	HLA-A24:02	DPFAFIHKI	DPFAFIHKI	0.0045	5.8403	HLA-A68:01	DPFAFIHKI	DPFAFIHKI	0.0133	7.3915	HLA-B35:01	DPFAFIHKI	DPFAFIHKI	0.2814	0.7011	HLA-B51:01	DPFAFIHKI	DPFAFIHKI	0.9813	0.0027	HLA-C03:03	DPFAFIHKI	DPFAFIHKI	0.0027	6.1744	HLA-C15:02	DPFAFIHKI	DPFAFIHKI	0.0162	4.641	0.2165	2	1277	9	1.99631	0.8748-0.8916	0.21795	1	1	1	3
H460_1B	Peptide	5	1	PFAFIHKI	1277	HLA-A24:02	PFA-FIHKI	PFAFIHKI	0.0284	2.4776	HLA-A68:01	-PFAFIHKI	PFAFIHKI	0	62.5	HLA-B35:01	-PFAFIHKI	PFAFIHKI	0.0013	12.7176	HLA-B51:01	-PFAFIHKI	PFAFIHKI	0.6788	0.1401	HLA-C03:03	-PFAFIHKI	PFAFIHKI	0	36.5	HLA-C15:02	-PFAFIHKI	PFAFIHKI	0.0002	27.1923	0.1181	1	1277	9	1.99631	0.8748-0.8916	0.21795	1	1	1	3
H460_1B	Peptide	5	0	IYNPTTGEF	1281	HLA-A24:02	IYNPTTGEF	IYNPTTGEF	0.9745	0.0082	HLA-A68:01	IYNPTTGEF	IYNPTTGEF	0.0045	10.9113	HLA-B35:01	IYNPTTGEF	IYNPTTGEF	0.1302	1.3313	HLA-B51:01	IYNPTTGEF	IYNPTTGEF	0.0183	6.0914	HLA-C03:03	IYNPTTGEF	IYNPTTGEF	0.0355	1.8775	HLA-C15:02	IYNPTTGEF	IYNPTTGEF	0.0074	6.8954	0.1951	3	1281	9	0.999038	1.4707-1.4873	0.14818	1	1	1	3
H460_1B	Peptide	5	0	YVVESTGVF	1283	HLA-A24:02	YVVESTGVF	YVVESTGVF	0.0368	2.1884	HLA-A68:01	YVVESTGVF	YVVESTGVF	0.0202	6.3295	HLA-B35:01	YVVESTGVF	YVVESTGVF	0.7854	0.1343	HLA-B51:01	YVVESTGVF	YVVESTGVF	0.0261	4.8978	HLA-C03:03	YVVESTGVF	YVVESTGVF	0.6555	0.1141	HLA-C15:02	YVVESTGVF	YVVESTGVF	0.046	2.5634	0.2617	2	1283	9	0.998993	1.4713-1.4880	0.04231	1	1	1	3
H460_1B	Peptide	5	2	EAIKGAVV	1299	HLA-A24:02	EAI-KGAVV	EAIKGAVV	0	53.75	HLA-A68:01	EAIKGAV-V	EAIKGAVV	0.0001	35.1	HLA-B35:01	EAIKGA-VV	EAIKGAVV	0.0043	7.7327	HLA-B51:01	EAI-KGAVV	EAIKGAVV	0.4756	0.3234	HLA-C03:03	EAI-KGAVV	EAIKGAVV	0.0031	5.7765	HLA-C15:02	EAI-KGAVV	EAIKGAVV	0.0033	9.9395	0.0811	1	1299	11	1.996	0.8222-0.8391	0.12026	1	1	1	3
H460_1B	Peptide	5	1	VAVGVIKAV	1323	HLA-A24:02	VAVGVIKAV	VAVGVIKAV	0.0002	22.1053	HLA-A68:01	VAVGVIKAV	VAVGVIKAV	0.0016	15.2853	HLA-B35:01	VAVGVIKAV	VAVGVIKAV	0.0207	3.7668	HLA-B51:01	VAVGVIKAV	VAVGVIKAV	0.6325	0.1787	HLA-C03:03	VAVGVIKAV	VAVGVIKAV	0.3727	0.3109	HLA-C15:02	VAVGVIKAV	VAVGVIKAV	0.4961	0.2232	0.2539	3	1323	11	1.99627	0.8424-0.8593	0.11118	1	1	1	3
H460_1B	Peptide	5	0	LPEVEVPQHL	1368	HLA-A24:02	LPVEVPQHL	LPEVEVPQHL	0.0007	12.7569	HLA-A68:01	LPVEVPQHL	LPEVEVPQHL	0.0003	26.6176	HLA-B35:01	LPVEVPQHL	LPEVEVPQHL	0.282	0.6997	HLA-B51:01	LPVEVPQHL	LPEVEVPQHL	0.5146	0.2807	HLA-C03:03	LPVEVPQHL	LPEVEVPQHL	0.0048	4.8247	HLA-C15:02	LPVEVPQHL	LPEVEVPQHL	0.0019	12.5	0.134	2	1368	10	1.99655	0.9131-0.9299	0.12244	1	1	1	3
H460_1B	Peptide	5	1	VPGGGNVQI	1425	HLA-A24:02	VPGGGNVQI	VPGGGNVQI	0.0004	16.1455	HLA-A68:01	VPGGGNVQI	VPGGGNVQI	0.0001	37.25	HLA-B35:01	VPGGGNVQI	VPGGGNVQI	0.0467	2.4667	HLA-B51:01	VPGGGNVQI	VPGGGNVQI	0.4075	0.4347	HLA-C03:03	VPGGGNVQI	VPGGGNVQI	0.0017	7.3214	HLA-C15:02	VPGGGNVQI	VPGGGNVQI	0.0054	8.0439	0.077	1	1425	11	1.99637	0.8350-0.8519	0.10906	1	1	1	3
H460_1B	Peptide	5	3	VAATPIPKL	1434	HLA-A24:02	VAATPIPKL	VAATPIPKL	0.0219	2.8382	HLA-A68:01	VAATPIPKL	VAATPIPKL	0.0075	9.1625	HLA-B35:01	VAATPIPKL	VAATPIPKL	0.1091	1.4939	HLA-B51:01	VAATPIPKL	VAATPIPKL	0.6317	0.1794	HLA-C03:03	VAATPIPKL	VAATPIPKL	0.9447	0.0088	HLA-C15:02	VAATPIPKL	VAATPIPKL	0.8316	0.0252	0.4244	4	1434	12	1.99661	0.8916-0.9084	0.14736	1	1	1	3
H460_1B	Peptide	5	4	AATPIPKL	1434	HLA-A24:02	AATPI-PKL	AATPIPKL	0.0009	11.6902	HLA-A68:01	AAT-PIPKL	AATPIPKL	0.0003	27.0345	HLA-B35:01	AATPIP-KL	AATPIPKL	0.0029	9.0885	HLA-B51:01	AATPI-PKL	AATPIPKL	0.1842	1.1364	HLA-C03:03	AAT-PIPKL	AATPIPKL	0.3027	0.3848	HLA-C15:02	AAT-PIPKL	AATPIPKL	0.284	0.5308	0.1291	3	1434	12	1.99661	0.8916-0.9084	0.14736	1	1	1	3
H460_1B	Peptide	5	0	TYGEIFEKF	1447	HLA-A24:02	TYGEIFEKF	TYGEIFEKF	0.9971	0.0009	HLA-A68:01	TYGEIFEKF	TYGEIFEKF	0.0036	11.7628	HLA-B35:01	TYGEIFEKF	TYGEIFEKF	0.0278	3.2517	HLA-B51:01	TYGEIFEKF	TYGEIFEKF	0.0144	6.9648	HLA-C03:03	TYGEIFEKF	TYGEIFEKF	0.0008	9.9204	HLA-C15:02	TYGEIFEKF	TYGEIFEKF	0.0014	14.1875	0.1742	1	1447	9	1.99646	0.8741-0.8909	0.31005	1	1	1	3
H460_1B	Peptide	5	1	YGEIFEKF	1447	HLA-A24:02	-YGEIFEKF	YGEIFEKF	0.579	0.2399	HLA-A68:01	YGE-IFEKF	YGEIFEKF	0.0001	44	HLA-B35:01	YGE-IFEKF	YGEIFEKF	0.0034	8.47	HLA-B51:01	YG-EIFEKF	YGEIFEKF	0.0211	5.5848	HLA-C03:03	YGE-IFEKF	YGEIFEKF	0.0007	10.314	HLA-C15:02	YG-EIFEKF	YGEIFEKF	0.002	12.2591	0.101	1	1447	9	1.99646	0.8741-0.8909	0.31005	1	1	1	3
H460_1B	Peptide	5	0	AYLPVNESF	1532	HLA-A24:02	AYLPVNESF	AYLPVNESF	0.9909	0.0029	HLA-A68:01	AYLPVNESF	AYLPVNESF	0.0034	11.9309	HLA-B35:01	AYLPVNESF	AYLPVNESF	0.0849	1.7405	HLA-B51:01	AYLPVNESF	AYLPVNESF	0.0123	7.6057	HLA-C03:03	AYLPVNESF	AYLPVNESF	0.0128	3.1288	HLA-C15:02	AYLPVNESF	AYLPVNESF	0.0032	10.0633	0.1846	2	1532	9	0.999032	1.5254-1.5420	0.00719	1	1	1	3
H460_1B	Peptide	5	1	YLPVNESF	1532	HLA-A24:02	-YLPVNESF	YLPVNESF	0.508	0.3006	HLA-A68:01	YLP-VNESF	YLPVNESF	0.0001	33.2143	HLA-B35:01	YL-PVNESF	YLPVNESF	0.0213	3.7164	HLA-B51:01	YLP-VNESF	YLPVNESF	0.0129	7.3978	HLA-C03:03	YLP-VNESF	YLPVNESF	0.0146	2.9336	HLA-C15:02	YL-PVNESF	YLPVNESF	0.0013	14.3705	0.093	1	1532	9	0.999032	1.5254-1.5420	0.00719	1	1	1	3
H460_1B	Peptide	5	0	AYATHPFKF	1552	HLA-A24:02	AYATHPFKF	AYATHPFKF	0.9896	0.0033	HLA-A68:01	AYATHPFKF	AYATHPFKF	0.0017	14.9648	HLA-B35:01	AYATHPFKF	AYATHPFKF	0.0223	3.6206	HLA-B51:01	AYATHPFKF	AYATHPFKF	0.0081	9.5659	HLA-C03:03	AYATHPFKF	AYATHPFKF	0.0026	6.1899	HLA-C15:02	AYATHPFKF	AYATHPFKF	0.0101	5.9275	0.1724	1	1552	9	1.99629	0.8377-0.8546	0.04562	1	1	1	3
H460_1B	Peptide	5	1	YATHPFKF	1552	HLA-A24:02	-YATHPFKF	YATHPFKF	0.422	0.3811	HLA-A68:01	YATHP-FKF	YATHPFKF	0.0005	21.8471	HLA-B35:01	YAT-HPFKF	YATHPFKF	0.1188	1.4176	HLA-B51:01	YAT-HPFKF	YATHPFKF	0.142	1.4508	HLA-C03:03	YAT-HPFKF	YATHPFKF	0.2272	0.4976	HLA-C15:02	YAT-HPFKF	YATHPFKF	0.1123	1.3561	0.1705	5	1552	9	1.99629	0.8377-0.8546	0.04562	1	1	1	3
H460_1B	Peptide	5	0	FTDEGVPKFL	1610	HLA-A24:02	FTDEGVPKL	FTDEGVPKFL	0.0019	8.3694	HLA-A68:01	FTDEGVPFL	FTDEGVPKFL	0.0015	15.5737	HLA-B35:01	FTDEGVPKL	FTDEGVPKFL	0.0044	7.6423	HLA-B51:01	FTDEGVPKL	FTDEGVPKFL	0.0127	7.4524	HLA-C03:03	FTDEGVPKL	FTDEGVPKFL	0.1975	0.5653	HLA-C15:02	FTDEVPKFL	FTDEGVPKFL	0.3075	0.4745	0.0876	2	1610	10	1.99653	0.8748-0.8916	0.05711	1	1	1	3
H460_1B	Peptide	5	0	DAPAGRKV	1616	HLA-A24:02	DAP-AGRKV	DAPAGRKV	0	36	HLA-A68:01	DA-PAGRKV	DAPAGRKV	0	53.6364	HLA-B35:01	DAP-AGRKV	DAPAGRKV	0.0009	14.4286	HLA-B51:01	DA-PAGRKV	DAPAGRKV	0.6336	0.1777	HLA-C03:03	DAP-AGRKV	DAPAGRKV	0.0006	10.9593	HLA-C15:02	DA-PAGRKV	DAPAGRKV	0.002	12.3523	0.1062	1	1616	12	1.99656	0.9071-0.9239	0.04967	1	1	1	3
H460_1B	Peptide	5	0	RRFVNVVPTF	1620	HLA-A24:02	RFVNVVPTF	RRFVNVVPTF	0.5874	0.2341	HLA-A68:01	RRFNVVPTF	RRFVNVVPTF	0.0003	27.1034	HLA-B35:01	RFVNVVPTF	RRFVNVVPTF	0.0009	14.2981	HLA-B51:01	RRFNVVPTF	RRFVNVVPTF	0.0009	25.8947	HLA-C03:03	RRFVNVPTF	RRFVNVVPTF	0.0002	14.9434	HLA-C15:02	RRFNVVPTF	RRFVNVVPTF	0.0011	15.6609	0.0985	1	1620	11	1.9969	0.9367-0.9535	0.24436	1	1	1	3
H460_1B	Peptide	5	1	RFVNVVPTF	1620	HLA-A24:02	RFVNVVPTF	RFVNVVPTF	0.9642	0.0122	HLA-A68:01	RFVNVVPTF	RFVNVVPTF	0.002	14.3116	HLA-B35:01	RFVNVVPTF	RFVNVVPTF	0.0505	2.3797	HLA-B51:01	RFVNVVPTF	RFVNVVPTF	0.0095	8.7929	HLA-C03:03	RFVNVVPTF	RFVNVVPTF	0.0092	3.6276	HLA-C15:02	RFVNVVPTF	RFVNVVPTF	0.0075	6.8411	0.1738	1	1620	11	1.9969	0.9367-0.9535	0.24436	1	1	1	3
H460_1B	Peptide	5	1	LPPGWEIKI	1644	HLA-A24:02	LPPGWEIKI	LPPGWEIKI	0.0016	8.9685	HLA-A68:01	LPPGWEIKI	LPPGWEIKI	0.0003	27.8276	HLA-B35:01	LPPGWEIKI	LPPGWEIKI	0.0407	2.6718	HLA-B51:01	LPPGWEIKI	LPPGWEIKI	0.8062	0.0608	HLA-C03:03	LPPGWEIKI	LPPGWEIKI	0.0034	5.5845	HLA-C15:02	LPPGWEIKI	LPPGWEIKI	0.0132	5.1429	0.1442	1	1644	11	1.99684	0.9225-0.9394	0.35248	1	1	1	3
H460_1B	Peptide	5	0	SSVPGVRLL	1662	HLA-A24:02	SSVPGVRLL	SSVPGVRLL	0.0232	2.7649	HLA-A68:01	SSVPGVRLL	SSVPGVRLL	0.0175	6.6668	HLA-B35:01	SSVPGVRLL	SSVPGVRLL	0.0112	5.0326	HLA-B51:01	SSVPGVRLL	SSVPGVRLL	0.0848	2.2125	HLA-C03:03	SSVPGVRLL	SSVPGVRLL	0.751	0.0751	HLA-C15:02	SSVPGVRLL	SSVPGVRLL	0.8887	0.0142	0.2961	2	1662	10	1.9962	0.8357-0.8525	0.10832	1	1	1	3
H460_1B	Peptide	5	0	SSVPGVRL	1662	HLA-A24:02	SSVP-GVRL	SSVPGVRL	0.0004	16.5636	HLA-A68:01	SSV-PGVRL	SSVPGVRL	0.0003	25.8158	HLA-B35:01	SSV-PGVRL	SSVPGVRL	0.0007	15.8189	HLA-B51:01	SSV-PGVRL	SSVPGVRL	0.0272	4.7846	HLA-C03:03	SSV-PGVRL	SSVPGVRL	0.2399	0.4773	HLA-C15:02	SSV-PGVRL	SSVPGVRL	0.3225	0.4427	0.0985	2	1662	10	1.9962	0.8357-0.8525	0.10832	1	1	1	3
H460_1B	Peptide	5	0	SYGDILHVI	1697	HLA-A24:02	SYGDILHVI	SYGDILHVI	0.9714	0.0092	HLA-A68:01	SYGDILHVI	SYGDILHVI	0.0004	23.7368	HLA-B35:01	SYGDILHVI	SYGDILHVI	0.0012	12.958	HLA-B51:01	SYGDILHVI	SYGDILHVI	0.0239	5.1762	HLA-C03:03	SYGDILHVI	SYGDILHVI	0.0034	5.5361	HLA-C15:02	SYGDILHVI	SYGDILHVI	0.0145	4.8991	0.1691	1	1697	9	1.99605	0.8411-0.8579	0.2039	1	1	1	3
H460_1B	Peptide	5	2	IIAEVKAQY	1705	HLA-A24:02	IIAEVKAQY	IIAEVKAQY	0.0023	7.8357	HLA-A68:01	IIAEVKAQY	IIAEVKAQY	0.3203	1.3076	HLA-B35:01	IIAEVKAQY	IIAEVKAQY	0.6574	0.2303	HLA-B51:01	IIAEVKAQY	IIAEVKAQY	0.0066	10.6747	HLA-C03:03	IIAEVKAQY	IIAEVKAQY	0.0155	2.8589	HLA-C15:02	IIAEVKAQY	IIAEVKAQY	0.0189	4.2913	0.1702	2	1705	12	1.99706	0.9468-0.9636	0.07983	1	1	1	3
H460_1B	Peptide	5	0	YSPISITSAL	1729	HLA-A24:02	YSPSITSAL	YSPISITSAL	0.0026	7.3522	HLA-A68:01	YSISITSAL	YSPISITSAL	0.0016	15.125	HLA-B35:01	YPISITSAL	YSPISITSAL	0.6685	0.2224	HLA-B51:01	YPISITSAL	YSPISITSAL	0.2569	0.8324	HLA-C03:03	YSISITSAL	YSPISITSAL	0.2828	0.4088	HLA-C15:02	YSISITSAL	YSPISITSAL	0.0595	2.2037	0.212	3	1729	11	0.999098	1.5620-1.5787	0.00743	1	1	1	3
H460_1B	Peptide	5	1	SPISITSAL	1729	HLA-A24:02	SPISITSAL	SPISITSAL	0.001	10.8435	HLA-A68:01	SPISITSAL	SPISITSAL	0.0143	7.1854	HLA-B35:01	SPISITSAL	SPISITSAL	0.9605	0.0332	HLA-B51:01	SPISITSAL	SPISITSAL	0.5575	0.245	HLA-C03:03	SPISITSAL	SPISITSAL	0.2559	0.4517	HLA-C15:02	SPISITSAL	SPISITSAL	0.019	4.2865	0.3014	3	1729	11	0.999098	1.5620-1.5787	0.00743	1	1	1	3
H460_1B	Peptide	5	0	TTIAGVVYK	1818	HLA-A24:02	TTIAGVVYK	TTIAGVVYK	0.0002	19.0323	HLA-A68:01	TTIAGVVYK	TTIAGVVYK	0.9773	0.0105	HLA-B35:01	TTIAGVVYK	TTIAGVVYK	0.0017	11.2141	HLA-B51:01	TTIAGVVYK	TTIAGVVYK	0.0014	21.7885	HLA-C03:03	TTIAGVVYK	TTIAGVVYK	0.0003	13.1159	HLA-C15:02	TTIAGVVYK	TTIAGVVYK	0.0129	5.2084	0.1657	1	1818	9	1.99579	0.8047-0.8215	0.18711	1	1	1	3
H460_1B	Peptide	5	0	TYQDIQNTI	1830	HLA-A24:02	TYQDIQNTI	TYQDIQNTI	0.966	0.0114	HLA-A68:01	TYQDIQNTI	TYQDIQNTI	0.0007	20.19	HLA-B35:01	TYQDIQNTI	TYQDIQNTI	0.0033	8.6678	HLA-B51:01	TYQDIQNTI	TYQDIQNTI	0.0758	2.392	HLA-C03:03	TYQDIQNTI	TYQDIQNTI	0.0038	5.3089	HLA-C15:02	TYQDIQNTI	TYQDIQNTI	0.0068	7.1998	0.1761	1	1830	9	0.999082	1.5594-1.5760	0.0225	1	1	1	3
H460_1B	Peptide	5	0	VYMDWYEKF	1831	HLA-A24:02	VYMDWYEKF	VYMDWYEKF	0.998	0.0007	HLA-A68:01	VYMDWYEKF	VYMDWYEKF	0.0065	9.5909	HLA-B35:01	VYMDWYEKF	VYMDWYEKF	0.043	2.5849	HLA-B51:01	VYMDWYEKF	VYMDWYEKF	0.0227	5.3423	HLA-C03:03	VYMDWYEKF	VYMDWYEKF	0.0036	5.4262	HLA-C15:02	VYMDWYEKF	VYMDWYEKF	0.0046	8.6216	0.1797	1	1831	9	1.99691	0.9306-0.9474	0.13604	1	1	1	3
H460_1B	Peptide	5	1	YMDWYEKF	1831	HLA-A24:02	-YMDWYEKF	YMDWYEKF	0.5246	0.2857	HLA-A68:01	Y-MDWYEKF	YMDWYEKF	0.0001	39.4286	HLA-B35:01	YMD-WYEKF	YMDWYEKF	0.005	7.248	HLA-B51:01	YMD-WYEKF	YMDWYEKF	0.0045	12.8098	HLA-C03:03	YMD-WYEKF	YMDWYEKF	0.0049	4.8116	HLA-C15:02	YMD-WYEKF	YMDWYEKF	0.002	12.1295	0.0902	1	1831	9	1.99691	0.9306-0.9474	0.13604	1	1	1	3
H460_1B	Peptide	5	0	STLHLVLRL	1877	HLA-A24:02	STLHLVLRL	STLHLVLRL	0.0277	2.5049	HLA-A68:01	STLHLVLRL	STLHLVLRL	0.0155	6.9644	HLA-B35:01	STLHLVLRL	STLHLVLRL	0.0019	10.7095	HLA-B51:01	STLHLVLRL	STLHLVLRL	0.0338	4.1548	HLA-C03:03	STLHLVLRL	STLHLVLRL	0.0676	1.2791	HLA-C15:02	STLHLVLRL	STLHLVLRL	0.7361	0.0579	0.1471	2	1877	12	1.99697	1.0026-1.0194	0.15099	1	1	1	3
H460_1B	Peptide	5	1	ETIINTFHQY	1891	HLA-A24:02	ETINTFHQY	ETIINTFHQY	0.0004	15.8841	HLA-A68:01	ETINTFHQY	ETIINTFHQY	0.684	0.4449	HLA-B35:01	ETIINTHQY	ETIINTFHQY	0.1439	1.2442	HLA-B51:01	ETINTFHQY	ETIINTFHQY	0.0024	17.1546	HLA-C03:03	ETIINFHQY	ETIINTFHQY	0.0002	15.881	HLA-C15:02	ETINTFHQY	ETIINTFHQY	0.0013	14.5089	0.1387	2	1891	11	1.99709	0.9992-1.0160	0.37744	1	1	1	3
H460_1B	Peptide	5	2	TIINTFHQY	1891	HLA-A24:02	TIINTFHQY	TIINTFHQY	0.0202	2.9397	HLA-A68:01	TIINTFHQY	TIINTFHQY	0.6389	0.5196	HLA-B35:01	TIINTFHQY	TIINTFHQY	0.7475	0.1648	HLA-B51:01	TIINTFHQY	TIINTFHQY	0.0124	7.5654	HLA-C03:03	TIINTFHQY	TIINTFHQY	0.0161	2.8145	HLA-C15:02	TIINTFHQY	TIINTFHQY	0.0283	3.4495	0.2439	2	1891	11	1.99709	0.9992-1.0160	0.37744	1	1	1	3
H460_1B	Peptide	5	0	GYSEHFVEF	1916	HLA-A24:02	GYSEHFVEF	GYSEHFVEF	0.9797	0.0065	HLA-A68:01	GYSEHFVEF	GYSEHFVEF	0.0018	14.8216	HLA-B35:01	GYSEHFVEF	GYSEHFVEF	0.0477	2.4442	HLA-B51:01	GYSEHFVEF	GYSEHFVEF	0.0048	12.4585	HLA-C03:03	GYSEHFVEF	GYSEHFVEF	0.0089	3.7052	HLA-C15:02	GYSEHFVEF	GYSEHFVEF	0.0066	7.2787	0.1749	1	1916	9	1.99641	0.8694-0.8862	0.28209	1	1	1	3
H460_1B	Peptide	5	1	YSEHFVEF	1916	HLA-A24:02	-YSEHFVEF	YSEHFVEF	0.4166	0.3861	HLA-A68:01	YS-EHFVEF	YSEHFVEF	0.0002	30.8947	HLA-B35:01	YS-EHFVEF	YSEHFVEF	0.0515	2.3581	HLA-B51:01	YS-EHFVEF	YSEHFVEF	0.0455	3.425	HLA-C03:03	YS-EHFVEF	YSEHFVEF	0.253	0.4564	HLA-C15:02	YS-EHFVEF	YSEHFVEF	0.1512	1.0291	0.153	3	1916	9	1.99641	0.8694-0.8862	0.28209	1	1	1	3
H460_1B	Peptide	5	0	LYTEKFEEF	1943	HLA-A24:02	LYTEKFEEF	LYTEKFEEF	0.985	0.0048	HLA-A68:01	LYTEKFEEF	LYTEKFEEF	0.0009	18.6357	HLA-B35:01	LYTEKFEEF	LYTEKFEEF	0.052	2.345	HLA-B51:01	LYTEKFEEF	LYTEKFEEF	0.0111	8.0463	HLA-C03:03	LYTEKFEEF	LYTEKFEEF	0.0035	5.4664	HLA-C15:02	LYTEKFEEF	LYTEKFEEF	0.0024	11.3968	0.1758	1	1943	9	1.99666	0.8896-0.9064	0.15655	1	1	1	3
H460_1B	Peptide	5	0	TGYLNTVTV	1976	HLA-A24:02	TGYLNTVTV	TGYLNTVTV	0.0014	9.6735	HLA-A68:01	TGYLNTVTV	TGYLNTVTV	0.0006	21.4588	HLA-B35:01	TGYLNTVTV	TGYLNTVTV	0.0058	6.776	HLA-B51:01	TGYLNTVTV	TGYLNTVTV	0.5536	0.2484	HLA-C03:03	TGYLNTVTV	TGYLNTVTV	0.0425	1.701	HLA-C15:02	TGYLNTVTV	TGYLNTVTV	0.1797	0.8644	0.1306	3	1976	9	0.998959	1.4653-1.4820	0.0754	1	1	1	3
H460_1B	Peptide	5	1	DAAGVASL	1984	HLA-A24:02	DAA-GVASL	DAAGVASL	0.0001	28.375	HLA-A68:01	DAAGV-ASL	DAAGVASL	0.0003	27.2759	HLA-B35:01	DAA-GVASL	DAAGVASL	0.0639	2.0769	HLA-B51:01	DAA-GVASL	DAAGVASL	0.51	0.2845	HLA-C03:03	DAA-GVASL	DAAGVASL	0.008	3.8634	HLA-C15:02	DAAG-VASL	DAAGVASL	0.0028	10.6787	0.0975	1	1984	9	0.998768	1.3244-1.3411	0.06029	1	1	1	3
H460_1B	Peptide	5	0	YALPHAILRL	1989	HLA-A24:02	YLPHAILRL	YALPHAILRL	0.0157	3.319	HLA-A68:01	YALPHAILR	YALPHAILR	0.0712	3.5991	HLA-B35:01	YALPHAILL	YALPHAILRL	0.0158	4.295	HLA-B51:01	YALPHAILL	YALPHAILRL	0.1692	1.2377	HLA-C03:03	YALPHALRL	YALPHAILRL	0.6492	0.1168	HLA-C15:02	YALPHILRL	YALPHAILRL	0.548	0.1811	0.2448	3	1989	10	1.99657	0.9232-0.9400	0.201	1	1	1	3
H460_1B	Peptide	5	0	YALPHAILR	1989	HLA-A24:02	YALPHAILR	YALPHAILR	0.0013	9.8353	HLA-A68:01	YALPHAILR	YALPHAILR	0.8946	0.1195	HLA-B35:01	YALPHAILR	YALPHAILR	0.0105	5.1853	HLA-B51:01	YALPHAILR	YALPHAILR	0.013	7.3889	HLA-C03:03	YALPHAILR	YALPHAILR	0.0074	3.9971	HLA-C15:02	YALPHAILR	YALPHAILR	0.0317	3.2311	0.1597	1	1989	10	1.99657	0.9232-0.9400	0.201	1	1	1	3
H460_1B	Peptide	5	0	YALPHAIL	1989	HLA-A24:02	-YALPHAIL	YALPHAIL	0.0215	2.8628	HLA-A68:01	YALPHAIL-	YALPHAIL	0.0001	40.3333	HLA-B35:01	YALPHAI-L	YALPHAIL	0.0295	3.1497	HLA-B51:01	YALPHAI-L	YALPHAIL	0.4837	0.3113	HLA-C03:03	YALPHAI-L	YALPHAIL	0.8483	0.0391	HLA-C15:02	YALPHAI-L	YALPHAIL	0.3195	0.449	0.2838	3	1989	10	1.99657	0.9232-0.9400	0.201	1	1	1	3
H460_1B	Peptide	5	2	LPHAILRL	1989	HLA-A24:02	-LPHAILRL	LPHAILRL	0.0008	12.1528	HLA-A68:01	LPH-AILRL	LPHAILRL	0.0001	43	HLA-B35:01	LPH-AILRL	LPHAILRL	0.1097	1.4896	HLA-B51:01	LPH-AILRL	LPHAILRL	0.7509	0.0915	HLA-C03:03	LPH-AILRL	LPHAILRL	0.0022	6.6508	HLA-C15:02	LPH-AILRL	LPHAILRL	0.003	10.3167	0.1444	2	1989	10	1.99657	0.9232-0.9400	0.201	1	1	1	3
H460_1B	Peptide	5	1	QYVPRIMFV	1991	HLA-A24:02	QYVPRIMFV	QYVPRIMFV	0.6424	0.1967	HLA-A68:01	QYVPRIMFV	QYVPRIMFV	0.0043	11.04	HLA-B35:01	QYVPRIMFV	QYVPRIMFV	0.0005	18.3676	HLA-B51:01	QYVPRIMFV	QYVPRIMFV	0.0404	3.7062	HLA-C03:03	QYVPRIMFV	QYVPRIMFV	0.0052	4.6768	HLA-C15:02	QYVPRIMFV	QYVPRIMFV	0.0536	2.3493	0.1244	1	1991	11	1.99699	0.9501-0.9669	0.16716	1	1	1	3
H460_1B	Peptide	5	1	QYVPRIMF	1991	HLA-A24:02	QYVPRIM-F	QYVPRIMF	0.5646	0.2499	HLA-A68:01	QYV-PRIMF	QYVPRIMF	0.0001	36.2	HLA-B35:01	QYVPRIM-F	QYVPRIMF	0.0016	11.5803	HLA-B51:01	QYVPRIM-F	QYVPRIMF	0.0022	17.9145	HLA-C03:03	QYV-PRIMF	QYVPRIMF	0.0002	15.0476	HLA-C15:02	QYVPRIM-F	QYVPRIMF	0.0003	23.7273	0.0948	1	1991	11	1.99699	0.9501-0.9669	0.16716	1	1	1	3
H460_1B	Peptide	5	2	YVPRIMFV	1991	HLA-A24:02	-YVPRIMFV	YVPRIMFV	0.0057	5.2385	HLA-A68:01	YV-PRIMFV	YVPRIMFV	0.0003	26.5294	HLA-B35:01	YVP-RIMFV	YVPRIMFV	0.0001	31.1	HLA-B51:01	YV-PRIMFV	YVPRIMFV	0.1129	1.7773	HLA-C03:03	YVP-RIMFV	YVPRIMFV	0.006	4.4175	HLA-C15:02	YV-PRIMFV	YVPRIMFV	0.2965	0.4981	0.0702	2	1991	11	1.99699	0.9501-0.9669	0.16716	1	1	1	3
H460_1B	Peptide	5	1	AVAGGAPSV	1997	HLA-A24:02	AVAGGAPSV	AVAGGAPSV	0.0005	14.2667	HLA-A68:01	AVAGGAPSV	AVAGGAPSV	0.0053	10.3017	HLA-B35:01	AVAGGAPSV	AVAGGAPSV	0.0057	6.862	HLA-B51:01	AVAGGAPSV	AVAGGAPSV	0.0199	5.7998	HLA-C03:03	AVAGGAPSV	AVAGGAPSV	0.0858	1.0887	HLA-C15:02	AVAGGAPSV	AVAGGAPSV	0.3081	0.4734	0.0709	2	1997	11	0.998824	1.3397-1.3565	0.03093	1	1	1	3
H460_1B	Peptide	5	2	YAKDIGFIK	2027	HLA-A24:02	YAKDIGFIK	YAKDIGFIK	0.0001	22.8421	HLA-A68:01	YAKDIGFIK	YAKDIGFIK	0.7386	0.3544	HLA-B35:01	YAKDIGFIK	YAKDIGFIK	0.0109	5.1134	HLA-B51:01	YAKDIGFIK	YAKDIGFIK	0.0031	15.3206	HLA-C03:03	YAKDIGFIK	YAKDIGFIK	0.0033	5.6475	HLA-C15:02	YAKDIGFIK	YAKDIGFIK	0.005	8.3029	0.1268	1	2027	11	2.99325	0.7750-0.7919	0.18783	1	1	1	3
H460_1B	Peptide	5	3	HPDYGSHI	2034	HLA-A24:02	-HPDYGSHI	HPDYGSHI	0.0002	20.3704	HLA-A68:01	HPDYGSH-I	HPDYGSHI	0	57.8571	HLA-B35:01	HPDYGSH-I	HPDYGSHI	0.0359	2.8532	HLA-B51:01	HP-DYGSHI	HPDYGSHI	0.4124	0.4247	HLA-C03:03	HPD-YGSHI	HPDYGSHI	0.002	6.8907	HLA-C15:02	HPD-YGSHI	HPDYGSHI	0.0026	11.0595	0.0755	1	2034	12	1.99711	0.9568-0.9737	0.03548	1	1	1	3
H460_1B	Peptide	5	2	AVYFKEQFL	2064	HLA-A24:02	AVYFKEQFL	AVYFKEQFL	0.004	6.1016	HLA-A68:01	AVYFKEQFL	AVYFKEQFL	0.0066	9.5532	HLA-B35:01	AVYFKEQFL	AVYFKEQFL	0.002	10.5336	HLA-B51:01	AVYFKEQFL	AVYFKEQFL	0.0097	8.7209	HLA-C03:03	AVYFKEQFL	AVYFKEQFL	0.1469	0.7207	HLA-C15:02	AVYFKEQFL	AVYFKEQFL	0.4857	0.2329	0.1092	2	2064	11	1.99707	1.0039-1.0207	0.01953	1	1	1	3
H460_1B	Peptide	5	3	VYFKEQFL	2064	HLA-A24:02	VYFKE-QFL	VYFKEQFL	0.3561	0.4594	HLA-A68:01	VYF-KEQFL	VYFKEQFL	0.0001	38.7143	HLA-B35:01	VYF-KEQFL	VYFKEQFL	0.0004	20.1915	HLA-B51:01	VYFKE-QFL	VYFKEQFL	0.0073	10.0539	HLA-C03:03	VYF-KEQFL	VYFKEQFL	0.0009	9.3134	HLA-C15:02	-VYFKEQFL	VYFKEQFL	0.0018	12.6477	0.0611	1	2064	11	1.99707	1.0039-1.0207	0.01953	1	1	1	3
H460_1B	Peptide	5	1	APEEEDHVL	2066	HLA-A24:02	APEEEDHVL	APEEEDHVL	0.0004	16.4182	HLA-A68:01	APEEEDHVL	APEEEDHVL	0.0001	34.4167	HLA-B35:01	APEEEDHVL	APEEEDHVL	0.4637	0.4238	HLA-B51:01	APEEEDHVL	APEEEDHVL	0.066	2.6421	HLA-C03:03	APEEEDHVL	APEEEDHVL	0.0278	2.1775	HLA-C15:02	APEEEDHVL	APEEEDHVL	0.0027	10.7753	0.0935	1	2066	12	1.99707	0.9521-0.9690	0.39887	1	1	1	3
H460_1B	Peptide	5	0	ASYEFVQRL	2086	HLA-A24:02	ASYEFVQRL	ASYEFVQRL	0.0325	2.3372	HLA-A68:01	ASYEFVQRL	ASYEFVQRL	0.0243	5.8886	HLA-B35:01	ASYEFVQRL	ASYEFVQRL	0.0111	5.0624	HLA-B51:01	ASYEFVQRL	ASYEFVQRL	0.2032	1.0381	HLA-C03:03	ASYEFVQRL	ASYEFVQRL	0.5787	0.1557	HLA-C15:02	ASYEFVQRL	ASYEFVQRL	0.963	0.0039	0.3021	3	2086	9	1.99638	0.8647-0.8815	0.18489	1	1	1	3
H460_1B	Peptide	5	0	ETVAVGVIK	2089	HLA-A24:02	ETVAVGVIK	ETVAVGVIK	0	47	HLA-A68:01	ETVAVGVIK	ETVAVGVIK	0.9669	0.0199	HLA-B35:01	ETVAVGVIK	ETVAVGVIK	0.0011	13.1912	HLA-B51:01	ETVAVGVIK	ETVAVGVIK	0.0006	30.3704	HLA-C03:03	ETVAVGVIK	ETVAVGVIK	0	29.6667	HLA-C15:02	ETVAVGVIK	ETVAVGVIK	0.0002	27.9231	0.1615	1	2089	12	1.99666	0.9037-0.9205	0.14991	1	1	1	3
H460_1B	Peptide	5	2	VAVGVIKAV	2089	HLA-A24:02	VAVGVIKAV	VAVGVIKAV	0.0002	22.1053	HLA-A68:01	VAVGVIKAV	VAVGVIKAV	0.0016	15.2853	HLA-B35:01	VAVGVIKAV	VAVGVIKAV	0.0207	3.7668	HLA-B51:01	VAVGVIKAV	VAVGVIKAV	0.6325	0.1787	HLA-C03:03	VAVGVIKAV	VAVGVIKAV	0.3727	0.3109	HLA-C15:02	VAVGVIKAV	VAVGVIKAV	0.4961	0.2232	0.2539	3	2089	12	1.99666	0.9037-0.9205	0.14991	1	1	1	3
H460_1B	Peptide	5	0	DGYEQAARV	2116	HLA-A24:02	DGYEQAARV	DGYEQAARV	0.0002	18.9211	HLA-A68:01	DGYEQAARV	DGYEQAARV	0.0007	20.2	HLA-B35:01	DGYEQAARV	DGYEQAARV	0.0027	9.366	HLA-B51:01	DGYEQAARV	DGYEQAARV	0.7725	0.0784	HLA-C03:03	DGYEQAARV	DGYEQAARV	0.0004	12.8636	HLA-C15:02	DGYEQAARV	DGYEQAARV	0.0091	6.2511	0.1309	1	2116	9	1.99602	0.8155-0.8323	0.08684	1	1	1	3
H460_1B	Peptide	5	0	YYIFIPSKF	2124	HLA-A24:02	YYIFIPSKF	YYIFIPSKF	0.9919	0.0026	HLA-A68:01	YYIFIPSKF	YYIFIPSKF	0.013	7.4525	HLA-B35:01	YYIFIPSKF	YYIFIPSKF	0.1201	1.4075	HLA-B51:01	YYIFIPSKF	YYIFIPSKF	0.0419	3.6204	HLA-C03:03	YYIFIPSKF	YYIFIPSKF	0.0283	2.1565	HLA-C15:02	YYIFIPSKF	YYIFIPSKF	0.0114	5.5668	0.2011	2	2124	9	1.9966	0.8963-0.9131	0.01454	1	1	1	3
H460_1B	Peptide	5	1	YIFIPSKF	2124	HLA-A24:02	-YIFIPSKF	YIFIPSKF	0.3668	0.4454	HLA-A68:01	YIF-IPSKF	YIFIPSKF	0.0019	14.4146	HLA-B35:01	YIF-IPSKF	YIFIPSKF	0.0658	2.033	HLA-B51:01	YIF-IPSKF	YIFIPSKF	0.0522	3.122	HLA-C03:03	YIF-IPSKF	YIFIPSKF	0.05	1.5533	HLA-C15:02	YIF-IPSKF	YIFIPSKF	0.0249	3.715	0.0936	2	2124	9	1.9966	0.8963-0.9131	0.01454	1	1	1	3
H460_1B	Peptide	5	0	AAMLDTVVF	2130	HLA-A24:02	AAMLDTVVF	AAMLDTVVF	0.0282	2.4846	HLA-A68:01	AAMLDTVVF	AAMLDTVVF	0.0015	15.4583	HLA-B35:01	AAMLDTVVF	AAMLDTVVF	0.6817	0.2131	HLA-B51:01	AAMLDTVVF	AAMLDTVVF	0.062	2.7689	HLA-C03:03	AAMLDTVVF	AAMLDTVVF	0.435	0.2659	HLA-C15:02	AAMLDTVVF	AAMLDTVVF	0.0411	2.7633	0.2083	2	2130	10	1.99633	0.8667-0.8835	0.13334	1	1	1	3
H460_1B	Peptide	5	0	TYISWKEEL	2196	HLA-A24:02	TYISWKEEL	TYISWKEEL	0.8887	0.0517	HLA-A68:01	TYISWKEEL	TYISWKEEL	0.0022	13.7743	HLA-B35:01	TYISWKEEL	TYISWKEEL	0.0062	6.5818	HLA-B51:01	TYISWKEEL	TYISWKEEL	0.0101	8.5	HLA-C03:03	TYISWKEEL	TYISWKEEL	0.0158	2.8355	HLA-C15:02	TYISWKEEL	TYISWKEEL	0.0059	7.7074	0.1548	1	2196	9	1.99658	0.8882-0.9050	0.03243	1	1	1	3
H460_1B	Peptide	5	0	EAHLQWMVV	2204	HLA-A24:02	EAHLQWMVV	EAHLQWMVV	0.0001	26.5	HLA-A68:01	EAHLQWMVV	EAHLQWMVV	0.0012	16.6509	HLA-B35:01	EAHLQWMVV	EAHLQWMVV	0.0201	3.82	HLA-B51:01	EAHLQWMVV	EAHLQWMVV	0.6115	0.1981	HLA-C03:03	EAHLQWMVV	EAHLQWMVV	0.0054	4.6208	HLA-C15:02	EAHLQWMVV	EAHLQWMVV	0.0192	4.2639	0.1096	1	2204	11	1.9971	0.9905-1.0073	0.03518	1	1	1	3
H460_1B	Peptide	5	0	EAHLQWMV	2204	HLA-A24:02	EAH-LQWMV	EAHLQWMV	0	36.6667	HLA-A68:01	EAH-LQWMV	EAHLQWMV	0.0002	32.0667	HLA-B35:01	EAH-LQWMV	EAHLQWMV	0.0011	13.1618	HLA-B51:01	EAH-LQWMV	EAHLQWMV	0.5222	0.2744	HLA-C03:03	EAH-LQWMV	EAHLQWMV	0.0001	23.875	HLA-C15:02	EAH-LQWMV	EAHLQWMV	0.0018	12.6554	0.0876	1	2204	11	1.9971	0.9905-1.0073	0.03518	1	1	1	3
H460_1B	Peptide	5	0	NYVPEVSAL	2211	HLA-A24:02	NYVPEVSAL	NYVPEVSAL	0.6312	0.2039	HLA-A68:01	NYVPEVSAL	NYVPEVSAL	0.0015	15.5962	HLA-B35:01	NYVPEVSAL	NYVPEVSAL	0.0375	2.7904	HLA-B51:01	NYVPEVSAL	NYVPEVSAL	0.0136	7.2038	HLA-C03:03	NYVPEVSAL	NYVPEVSAL	0.0308	2.0525	HLA-C15:02	NYVPEVSAL	NYVPEVSAL	0.0057	7.8231	0.1201	1	2211	9	0.998987	1.4733-1.4900	0.02184	1	1	1	3
H460_1B	Peptide	5	1	YVPEVSAL	2211	HLA-A24:02	-YVPEVSAL	YVPEVSAL	0.0137	3.5057	HLA-A68:01	YVPEV-SAL	YVPEVSAL	0.0005	22.4925	HLA-B35:01	YVPEV-SAL	YVPEVSAL	0.0111	5.0512	HLA-B51:01	YVPEV-SAL	YVPEVSAL	0.062	2.7708	HLA-C03:03	YV-PEVSAL	YVPEVSAL	0.3293	0.3567	HLA-C15:02	YV-PEVSAL	YVPEVSAL	0.0411	2.7636	0.0763	1	2211	9	0.998987	1.4733-1.4900	0.02184	1	1	1	3
H460_1B	Peptide	5	0	NYIDKVRFL	2310	HLA-A24:02	NYIDKVRFL	NYIDKVRFL	0.8552	0.0729	HLA-A68:01	NYIDKVRFL	NYIDKVRFL	0.004	11.2883	HLA-B35:01	NYIDKVRFL	NYIDKVRFL	0.0047	7.4908	HLA-B51:01	NYIDKVRFL	NYIDKVRFL	0.0191	5.9339	HLA-C03:03	NYIDKVRFL	NYIDKVRFL	0.0212	2.4533	HLA-C15:02	NYIDKVRFL	NYIDKVRFL	0.0206	4.0977	0.1541	1	2310	9	1.99657	0.9151-0.9320	0.00646	1	1	1	3
H460_1B	Peptide	5	0	NYIDKVRF	2310	HLA-A24:02	NYIDKV-RF	NYIDKVRF	0.4629	0.3428	HLA-A68:01	NYIDK-VRF	NYIDKVRF	0.0001	35.3	HLA-B35:01	NYIDKVR-F	NYIDKVRF	0.003	9.0349	HLA-B51:01	NYIDKV-RF	NYIDKVRF	0.0019	19.1106	HLA-C03:03	NYIDKVR-F	NYIDKVRF	0.0002	17.16	HLA-C15:02	NYIDKV-RF	NYIDKVRF	0.0002	28.4762	0.078	1	2310	9	1.99657	0.9151-0.9320	0.00646	1	1	1	3
H460_1B	Peptide	5	1	LAKGEVTEM	2326	HLA-A24:02	LAKGEVTEM	LAKGEVTEM	0.0008	12.0625	HLA-A68:01	LAKGEVTEM	LAKGEVTEM	0.0034	11.8909	HLA-B35:01	LAKGEVTEM	LAKGEVTEM	0.5604	0.3222	HLA-B51:01	LAKGEVTEM	LAKGEVTEM	0.1474	1.4029	HLA-C03:03	LAKGEVTEM	LAKGEVTEM	0.7011	0.0931	HLA-C15:02	LAKGEVTEM	LAKGEVTEM	0.2321	0.673	0.2742	4	2326	10	1.99617	0.8310-0.8478	0.05632	1	1	1	3
H460_1B	Peptide	5	0	FIIDDKGILR	2346	HLA-A24:02	FIDDKGILR	FIIDDKGILR	0.0002	22	HLA-A68:01	FIIDDKILR	FIIDDKGILR	0.7745	0.2956	HLA-B35:01	FIIDDGILR	FIIDDKGILR	0.0004	18.8529	HLA-B51:01	FIIDKGILR	FIIDDKGILR	0.0004	35.9677	HLA-C03:03	FIIDDKGIL	FIIDDKGIL	0.0001	19.7647	HLA-C15:02	FIDDKGILR	FIIDDKGILR	0.0004	21.5806	0.1293	1	2346	10	1.99663	0.9199-0.9367	0.01486	1	1	1	3
H460_1B	Peptide	5	0	FIIDDKGIL	2346	HLA-A24:02	FIIDDKGIL	FIIDDKGIL	0.0002	19.7742	HLA-A68:01	FIIDDKGIL	FIIDDKGIL	0.0004	23.5439	HLA-B35:01	FIIDDKGIL	FIIDDKGIL	0.0207	3.7674	HLA-B51:01	FIIDDKGIL	FIIDDKGIL	0.0077	9.8022	HLA-C03:03	FIIDDKGIL	FIIDDKGIL	0.4563	0.252	HLA-C15:02	FIIDDKGIL	FIIDDKGIL	0.0305	3.3064	0.086	1	2346	10	1.99663	0.9199-0.9367	0.01486	1	1	1	3
H460_1B	Peptide	5	0	SSVPGVRLL	2348	HLA-A24:02	SSVPGVRLL	SSVPGVRLL	0.0232	2.7649	HLA-A68:01	SSVPGVRLL	SSVPGVRLL	0.0175	6.6668	HLA-B35:01	SSVPGVRLL	SSVPGVRLL	0.0112	5.0326	HLA-B51:01	SSVPGVRLL	SSVPGVRLL	0.0848	2.2125	HLA-C03:03	SSVPGVRLL	SSVPGVRLL	0.751	0.0751	HLA-C15:02	SSVPGVRLL	SSVPGVRLL	0.8887	0.0142	0.2961	2	2348	11	1.99657	0.8667-0.8835	0.03836	1	1	1	3
H460_1B	Peptide	5	0	SSVPGVRL	2348	HLA-A24:02	SSVP-GVRL	SSVPGVRL	0.0004	16.5636	HLA-A68:01	SSV-PGVRL	SSVPGVRL	0.0003	25.8158	HLA-B35:01	SSV-PGVRL	SSVPGVRL	0.0007	15.8189	HLA-B51:01	SSV-PGVRL	SSVPGVRL	0.0272	4.7846	HLA-C03:03	SSV-PGVRL	SSVPGVRL	0.2399	0.4773	HLA-C15:02	SSV-PGVRL	SSVPGVRL	0.3225	0.4427	0.0985	2	2348	11	1.99657	0.8667-0.8835	0.03836	1	1	1	3
H460_1B	Peptide	5	1	KALNSIIDV	2361	HLA-A24:02	KALNSIIDV	KALNSIIDV	0.0001	27.4	HLA-A68:01	KALNSIIDV	KALNSIIDV	0.0001	43.6	HLA-B35:01	KALNSIIDV	KALNSIIDV	0.0003	22.2	HLA-B51:01	KALNSIIDV	KALNSIIDV	0.0401	3.7255	HLA-C03:03	KALNSIIDV	KALNSIIDV	0.0071	4.0714	HLA-C15:02	KALNSIIDV	KALNSIIDV	0.3906	0.3328	0.073	1	2361	10	1.99637	0.8613-0.8781	0.0847	1	1	1	3
H460_1B	Peptide	5	0	HVYSTVEGY	2370	HLA-A24:02	HVYSTVEGY	HVYSTVEGY	0.0008	12.0903	HLA-A68:01	HVYSTVEGY	HVYSTVEGY	0.6975	0.4225	HLA-B35:01	HVYSTVEGY	HVYSTVEGY	0.7789	0.1393	HLA-B51:01	HVYSTVEGY	HVYSTVEGY	0.007	10.319	HLA-C03:03	HVYSTVEGY	HVYSTVEGY	0.006	4.4001	HLA-C15:02	HVYSTVEGY	HVYSTVEGY	0.0166	4.5791	0.2511	2	2370	9	1.9962	0.8236-0.8404	0.01329	1	1	1	3
H460_1B	Peptide	5	3	EAYKRGLV	2378	HLA-A24:02	EAYKRGL-V	EAYKRGLV	0	43	HLA-A68:01	EAY-KRGLV	EAYKRGLV	0.0002	32.4	HLA-B35:01	EAYKRGLV-	EAYKRGLV	0.0007	16.2617	HLA-B51:01	EAYKRGL-V	EAYKRGLV	0.4376	0.3804	HLA-C03:03	EAYKRGL-V	EAYKRGLV	0.0006	10.8081	HLA-C15:02	EAYKRGL-V	EAYKRGLV	0.0077	6.7912	0.0744	1	2378	12	1.99692	0.9669-0.9837	0.05481	1	1	1	3
H460_1B	Peptide	5	0	KYGDILHVI	2392	HLA-A24:02	KYGDILHVI	KYGDILHVI	0.9759	0.0077	HLA-A68:01	KYGDILHVI	KYGDILHVI	0.0003	27.2069	HLA-B35:01	KYGDILHVI	KYGDILHVI	0.0003	20.4468	HLA-B51:01	KYGDILHVI	KYGDILHVI	0.0104	8.3616	HLA-C03:03	KYGDILHVI	KYGDILHVI	0.001	9.0709	HLA-C15:02	KYGDILHVI	KYGDILHVI	0.0157	4.7243	0.1673	1	2392	9	1.99621	0.8438-0.8606	0.2039	1	1	1	3
H460_1B	Peptide	5	1	DSPQTIPTY	2393	HLA-A24:02	DSPQTIPTY	DSPQTIPTY	0.0102	3.9832	HLA-A68:01	DSPQTIPTY	DSPQTIPTY	0.1307	2.5688	HLA-B35:01	DSPQTIPTY	DSPQTIPTY	0.6265	0.253	HLA-B51:01	DSPQTIPTY	DSPQTIPTY	0.1506	1.3775	HLA-C03:03	DSPQTIPTY	DSPQTIPTY	0.0036	5.4251	HLA-C15:02	DSPQTIPTY	DSPQTIPTY	0.0131	5.1687	0.1558	2	2393	12	1.99705	0.9353-0.9521	0.03504	1	1	1	3
H460_1B	Peptide	5	2	SPQTIPTY	2393	HLA-A24:02	S-PQTIPTY	SPQTIPTY	0.0007	12.9306	HLA-A68:01	SPQ-TIPTY	SPQTIPTY	0.0015	15.4391	HLA-B35:01	SPQ-TIPTY	SPQTIPTY	0.7479	0.1645	HLA-B51:01	SP-QTIPTY	SPQTIPTY	0.1	1.9356	HLA-C03:03	SPQ-TIPTY	SPQTIPTY	0.0002	14.9811	HLA-C15:02	-SPQTIPTY	SPQTIPTY	0.0005	20.625	0.1418	2	2393	12	1.99705	0.9353-0.9521	0.03504	1	1	1	3
H460_1B	Peptide	5	0	RFVNVVPTF	2398	HLA-A24:02	RFVNVVPTF	RFVNVVPTF	0.9642	0.0122	HLA-A68:01	RFVNVVPTF	RFVNVVPTF	0.002	14.3116	HLA-B35:01	RFVNVVPTF	RFVNVVPTF	0.0505	2.3797	HLA-B51:01	RFVNVVPTF	RFVNVVPTF	0.0095	8.7929	HLA-C03:03	RFVNVVPTF	RFVNVVPTF	0.0092	3.6276	HLA-C15:02	RFVNVVPTF	RFVNVVPTF	0.0075	6.8411	0.1738	1	2398	9	1.99628	0.8546-0.8714	0.09927	1	1	1	3
H460_1B	Peptide	5	0	DAVEDLESV	2420	HLA-A24:02	DAVEDLESV	DAVEDLESV	0.0002	20.4444	HLA-A68:01	DAVEDLESV	DAVEDLESV	0.0022	13.7351	HLA-B35:01	DAVEDLESV	DAVEDLESV	0.125	1.3703	HLA-B51:01	DAVEDLESV	DAVEDLESV	0.6844	0.1355	HLA-C03:03	DAVEDLESV	DAVEDLESV	0.0053	4.6336	HLA-C15:02	DAVEDLESV	DAVEDLESV	0.0074	6.9062	0.1374	2	2420	11	1.99655	0.8727-0.8896	0.12136	1	1	1	3
H460_1B	Peptide	5	0	TYTDVTPRQF	2428	HLA-A24:02	TYTDVTPQF	TYTDVTPRQF	0.9374	0.0234	HLA-A68:01	TYTDVTPQF	TYTDVTPRQF	0.0017	15.0096	HLA-B35:01	TYDVTPRQF	TYTDVTPRQF	0.0149	4.4169	HLA-B51:01	TYTDVTPQF	TYTDVTPRQF	0.0057	11.4804	HLA-C03:03	TTDVTPRQF	TYTDVTPRQF	0.0052	4.7012	HLA-C15:02	TTDVTPRQF	TYTDVTPRQF	0.0223	3.928	0.1645	1	2428	10	1.99674	0.9010-0.9178	0.07848	1	1	1	3
H460_1B	Peptide	5	0	KYPSPFFVF	2435	HLA-A24:02	KYPSPFFVF	KYPSPFFVF	0.9954	0.0015	HLA-A68:01	KYPSPFFVF	KYPSPFFVF	0.0022	13.7612	HLA-B35:01	KYPSPFFVF	KYPSPFFVF	0.0221	3.6385	HLA-B51:01	KYPSPFFVF	KYPSPFFVF	0.0173	6.2874	HLA-C03:03	KYPSPFFVF	KYPSPFFVF	0.0098	3.5094	HLA-C15:02	KYPSPFFVF	KYPSPFFVF	0.0071	7.0165	0.1757	1	2435	9	1.99646	0.8875-0.9044	0.05225	1	1	1	3
H460_1B	Peptide	5	1	YPSPFFVF	2435	HLA-A24:02	-YPSPFFVF	YPSPFFVF	0.618	0.213	HLA-A68:01	YPS-PFFVF	YPSPFFVF	0.0011	17.1359	HLA-B35:01	YPSPF-FVF	YPSPFFVF	0.8843	0.0756	HLA-B51:01	YPSPFFV-F	YPSPFFVF	0.7058	0.1186	HLA-C03:03	YPSP-FFVF	YPSPFFVF	0.0187	2.6113	HLA-C15:02	YPSPF-FVF	YPSPFFVF	0.0035	9.7224	0.3719	3	2435	9	1.99646	0.8875-0.9044	0.05225	1	1	1	3
H460_1B	Peptide	5	0	DTIEIITDR	2451	HLA-A24:02	DTIEIITDR	DTIEIITDR	0	36	HLA-A68:01	DTIEIITDR	DTIEIITDR	0.9835	0.0075	HLA-B35:01	DTIEIITDR	DTIEIITDR	0.0019	10.7727	HLA-B51:01	DTIEIITDR	DTIEIITDR	0.0016	20.224	HLA-C03:03	DTIEIITDR	DTIEIITDR	0	33.5	HLA-C15:02	DTIEIITDR	DTIEIITDR	0.0001	31.2	0.1645	1	2451	9	1.99627	0.8633-0.8801	0.44455	1	1	1	3
H460_1B	Peptide	5	3	KTFRIKRFL	2476	HLA-A24:02	KTFRIKRFL	KTFRIKRFL	0.0196	2.9746	HLA-A68:01	KTFRIKRFL	KTFRIKRFL	0.0055	10.1718	HLA-B35:01	KTFRIKRFL	KTFRIKRFL	0.0002	26.4737	HLA-B51:01	KTFRIKRFL	KTFRIKRFL	0.0049	12.2902	HLA-C03:03	KTFRIKRFL	KTFRIKRFL	0.0195	2.5473	HLA-C15:02	KTFRIKRFL	KTFRIKRFL	0.5981	0.1427	0.1079	1	2476	12	3.98947	0.6934-0.7103	0.03438	1	1	1	3
H460_1B	Peptide	5	1	HAKDIGFIK	2533	HLA-A24:02	HAKDIGFIK	HAKDIGFIK	0.0001	25.8333	HLA-A68:01	HAKDIGFIK	HAKDIGFIK	0.7963	0.265	HLA-B35:01	HAKDIGFIK	HAKDIGFIK	0.0062	6.5698	HLA-B51:01	HAKDIGFIK	HAKDIGFIK	0.0025	16.8476	HLA-C03:03	HAKDIGFIK	HAKDIGFIK	0.0006	10.564	HLA-C15:02	HAKDIGFIK	HAKDIGFIK	0.0023	11.5238	0.1347	1	2533	12	1.99715	1.0220-1.0388	0.0307	1	1	1	3
H460_1B	Peptide	5	0	APSIHGHDY	2562	HLA-A24:02	APSIHGHDY	APSIHGHDY	0.0001	25.4167	HLA-A68:01	APSIHGHDY	APSIHGHDY	0.0021	14.0553	HLA-B35:01	APSIHGHDY	APSIHGHDY	0.7594	0.1547	HLA-B51:01	APSIHGHDY	APSIHGHDY	0.0086	9.3001	HLA-C03:03	APSIHGHDY	APSIHGHDY	0.0013	8.2448	HLA-C15:02	APSIHGHDY	APSIHGHDY	0.0004	22.72	0.1286	1	2562	12	1.99703	0.9414-0.9582	0.10318	1	1	1	3
H460_1B	Peptide	5	1	DAVEDLESV	2567	HLA-A24:02	DAVEDLESV	DAVEDLESV	0.0002	20.4444	HLA-A68:01	DAVEDLESV	DAVEDLESV	0.0022	13.7351	HLA-B35:01	DAVEDLESV	DAVEDLESV	0.125	1.3703	HLA-B51:01	DAVEDLESV	DAVEDLESV	0.6844	0.1355	HLA-C03:03	DAVEDLESV	DAVEDLESV	0.0053	4.6336	HLA-C15:02	DAVEDLESV	DAVEDLESV	0.0074	6.9062	0.1374	2	2567	12	1.99688	0.9003-0.9172	0.15895	1	1	1	3
H460_1B	Peptide	5	0	MNSGPVVAM	2572	HLA-A24:02	MNSGPVVAM	MNSGPVVAM	0.0008	11.9728	HLA-A68:01	MNSGPVVAM	MNSGPVVAM	0.026	5.7265	HLA-B35:01	MNSGPVVAM	MNSGPVVAM	0.2077	0.923	HLA-B51:01	MNSGPVVAM	MNSGPVVAM	0.025	5.0075	HLA-C03:03	MNSGPVVAM	MNSGPVVAM	0.2753	0.4208	HLA-C15:02	MNSGPVVAM	MNSGPVVAM	0.2111	0.7418	0.1243	3	2572	9	0.998922	1.3785-1.3952	0.06616	1	1	1	3
H460_1B	Peptide	5	0	ETVHEILCK	2573	HLA-A24:02	ETVHEILCK	ETVHEILCK	0	43.5	HLA-A68:01	ETVHEILCK	ETVHEILCK	0.8894	0.1287	HLA-B35:01	ETVHEILCK	ETVHEILCK	0.0005	18.2794	HLA-B51:01	ETVHEILCK	ETVHEILCK	0.0002	45.3077	HLA-C03:03	ETVHEILCK	ETVHEILCK	0	38	HLA-C15:02	ETVHEILCK	ETVHEILCK	0.0002	26.8148	0.1484	1	2573	9	1.99626	0.8397-0.8566	0.22787	1	1	1	3
H460_1B	Peptide	5	0	ETNYGIPQR	2577	HLA-A24:02	ETNYGIPQR	ETNYGIPQR	0.0001	27.7	HLA-A68:01	ETNYGIPQR	ETNYGIPQR	0.9826	0.0078	HLA-B35:01	ETNYGIPQR	ETNYGIPQR	0.0013	12.7137	HLA-B51:01	ETNYGIPQR	ETNYGIPQR	0.0007	28.1324	HLA-C03:03	ETNYGIPQR	ETNYGIPQR	0	27.25	HLA-C15:02	ETNYGIPQR	ETNYGIPQR	0.0005	20.375	0.1642	1	2577	9	1.99626	0.8370-0.8539	0.07542	1	1	1	3
H460_1B	Peptide	5	1	DSPQTIPTY	2594	HLA-A24:02	DSPQTIPTY	DSPQTIPTY	0.0102	3.9832	HLA-A68:01	DSPQTIPTY	DSPQTIPTY	0.1307	2.5688	HLA-B35:01	DSPQTIPTY	DSPQTIPTY	0.6265	0.253	HLA-B51:01	DSPQTIPTY	DSPQTIPTY	0.1506	1.3775	HLA-C03:03	DSPQTIPTY	DSPQTIPTY	0.0036	5.4251	HLA-C15:02	DSPQTIPTY	DSPQTIPTY	0.0131	5.1687	0.1558	2	2594	11	1.99681	0.9044-0.9212	0.0099	1	1	1	3
H460_1B	Peptide	5	2	SPQTIPTY	2594	HLA-A24:02	S-PQTIPTY	SPQTIPTY	0.0007	12.9306	HLA-A68:01	SPQ-TIPTY	SPQTIPTY	0.0015	15.4391	HLA-B35:01	SPQ-TIPTY	SPQTIPTY	0.7479	0.1645	HLA-B51:01	SP-QTIPTY	SPQTIPTY	0.1	1.9356	HLA-C03:03	SPQ-TIPTY	SPQTIPTY	0.0002	14.9811	HLA-C15:02	-SPQTIPTY	SPQTIPTY	0.0005	20.625	0.1418	2	2594	11	1.99681	0.9044-0.9212	0.0099	1	1	1	3
H460_1B	Peptide	5	0	EYPDRIMNTF	2629	HLA-A24:02	EYPDIMNTF	EYPDRIMNTF	0.9283	0.0274	HLA-A68:01	EYPDIMNTF	EYPDRIMNTF	0.0021	13.959	HLA-B35:01	EPDRIMNTF	EYPDRIMNTF	0.2845	0.6948	HLA-B51:01	EPDRIMNTF	EYPDRIMNTF	0.0707	2.4954	HLA-C03:03	EPDRIMNTF	EYPDRIMNTF	0.0007	10.4593	HLA-C15:02	EYPDRIMTF	EYPDRIMNTF	0.0005	21.129	0.2145	2	2629	10	1.99688	0.9098-0.9266	0.05064	1	1	1	3
H460_1B	Peptide	5	0	YVTTSTRTY	2677	HLA-A24:02	YVTTSTRTY	YVTTSTRTY	0.0019	8.4538	HLA-A68:01	YVTTSTRTY	YVTTSTRTY	0.1686	2.1949	HLA-B35:01	YVTTSTRTY	YVTTSTRTY	0.8483	0.096	HLA-B51:01	YVTTSTRTY	YVTTSTRTY	0.009	9.0543	HLA-C03:03	YVTTSTRTY	YVTTSTRTY	0.1557	0.6872	HLA-C15:02	YVTTSTRTY	YVTTSTRTY	0.0521	2.3862	0.2059	2	2677	10	1.99659	0.8754-0.8923	0.00768	1	1	1	3
H460_1B	Peptide	5	1	LAEDVTAAL	2721	HLA-A24:02	LAEDVTAAL	LAEDVTAAL	0.0003	16.8364	HLA-A68:01	LAEDVTAAL	LAEDVTAAL	0.0017	14.8618	HLA-B35:01	LAEDVTAAL	LAEDVTAAL	0.4071	0.4891	HLA-B51:01	LAEDVTAAL	LAEDVTAAL	0.1732	1.2082	HLA-C03:03	LAEDVTAAL	LAEDVTAAL	0.7951	0.0603	HLA-C15:02	LAEDVTAAL	LAEDVTAAL	0.1239	1.2461	0.2502	4	2721	10	0.998995	1.4907-1.5074	0.26767	1	1	1	3
H460_1B	Peptide	5	0	DPFNPFEL	2735	HLA-A24:02	DPFN-PFEL	DPFNPFEL	0.0006	13.9099	HLA-A68:01	DPFNPFEL-	DPFNPFEL	0.0004	24.3478	HLA-B35:01	DPF-NPFEL	DPFNPFEL	0.269	0.7321	HLA-B51:01	DPF-NPFEL	DPFNPFEL	0.674	0.1441	HLA-C03:03	DPFNP-FEL	DPFNPFEL	0.0046	4.9212	HLA-C15:02	DPF-NPFEL	DPFNPFEL	0.0022	11.7063	0.1585	2	2735	11	1.99698	0.9394-0.9562	0.25073	1	1	1	3
H460_1B	Peptide	5	0	RYIPTAAAF	2772	HLA-A24:02	RYIPTAAAF	RYIPTAAAF	0.9858	0.0046	HLA-A68:01	RYIPTAAAF	RYIPTAAAF	0.0041	11.2222	HLA-B35:01	RYIPTAAAF	RYIPTAAAF	0.0894	1.688	HLA-B51:01	RYIPTAAAF	RYIPTAAAF	0.0127	7.4819	HLA-C03:03	RYIPTAAAF	RYIPTAAAF	0.0273	2.1973	HLA-C15:02	RYIPTAAAF	RYIPTAAAF	0.0046	8.5989	0.1873	2	2772	9	1.996	0.8222-0.8391	0.16255	1	1	1	3
H460_1B	Peptide	5	2	AAVALGEVL	2806	HLA-A24:02	AAVALGEVL	AAVALGEVL	0.0003	17.8	HLA-A68:01	AAVALGEVL	AAVALGEVL	0.0004	24.8696	HLA-B35:01	AAVALGEVL	AAVALGEVL	0.0579	2.2109	HLA-B51:01	AAVALGEVL	AAVALGEVL	0.0353	4.0179	HLA-C03:03	AAVALGEVL	AAVALGEVL	0.5773	0.1565	HLA-C15:02	AAVALGEVL	AAVALGEVL	0.0682	1.9872	0.1232	2	2806	12	0.999035	1.5480-1.5647	0.27518	1	1	1	3
H460_1B	Peptide	5	1	DAPVALVV	2813	HLA-A24:02	DAP-VALVV	DAPVALVV	0.0001	28.875	HLA-A68:01	DAP-VALVV	DAPVALVV	0.0001	44.25	HLA-B35:01	DA-PVALVV	DAPVALVV	0.0061	6.6203	HLA-B51:01	DA-PVALVV	DAPVALVV	0.9219	0.012	HLA-C03:03	DAP-VALVV	DAPVALVV	0.0005	11.7323	HLA-C15:02	DA-PVALVV	DAPVALVV	0.0036	9.4905	0.1554	1	2813	9	0.998824	1.3484-1.3651	0.09333	1	1	1	3
H460_1B	Peptide	5	2	VPTANVSVV	2818	HLA-A24:02	VPTANVSVV	VPTANVSVV	0.0001	25.6667	HLA-A68:01	VPTANVSVV	VPTANVSVV	0.0001	33.1429	HLA-B35:01	VPTANVSVV	VPTANVSVV	0.199	0.9574	HLA-B51:01	VPTANVSVV	VPTANVSVV	0.8193	0.0558	HLA-C03:03	VPTANVSVV	VPTANVSVV	0.005	4.751	HLA-C15:02	VPTANVSVV	VPTANVSVV	0.0072	6.9874	0.1718	2	2818	12	1.99692	0.9320-0.9488	0.01527	1	1	1	3
H460_1B	Peptide	5	2	VPTANVSV	2818	HLA-A24:02	V-PTANVSV	VPTANVSV	0	37.3333	HLA-A68:01	VPT-ANVSV	VPTANVSV	0	66.6667	HLA-B35:01	VPT-ANVSV	VPTANVSV	0.0081	5.8509	HLA-B51:01	VPT-ANVSV	VPTANVSV	0.5248	0.2723	HLA-C03:03	VPT-ANVSV	VPTANVSV	0.0002	16.0606	HLA-C15:02	VPT-ANVSV	VPTANVSV	0.0006	19.2	0.089	1	2818	12	1.99692	0.9320-0.9488	0.01527	1	1	1	3
H460_1B	Peptide	5	1	DVNFEFPEF	2827	HLA-A24:02	DVNFEFPEF	DVNFEFPEF	0.0314	2.3734	HLA-A68:01	DVNFEFPEF	DVNFEFPEF	0.0238	5.9333	HLA-B35:01	DVNFEFPEF	DVNFEFPEF	0.4996	0.3845	HLA-B51:01	DVNFEFPEF	DVNFEFPEF	0.1133	1.7721	HLA-C03:03	DVNFEFPEF	DVNFEFPEF	0.0048	4.861	HLA-C15:02	DVNFEFPEF	DVNFEFPEF	0.0026	11.0179	0.1126	2	2827	12	1.99733	1.0167-1.0335	0.44696	1	1	1	3
H460_1B	Peptide	5	0	RPPPLTPGL	2884	HLA-A24:02	RPPPLTPGL	RPPPLTPGL	0.0306	2.4026	HLA-A68:01	RPPPLTPGL	RPPPLTPGL	0.0046	10.801	HLA-B35:01	RPPPLTPGL	RPPPLTPGL	0.2229	0.8672	HLA-B51:01	RPPPLTPGL	RPPPLTPGL	0.4529	0.3575	HLA-C03:03	RPPPLTPGL	RPPPLTPGL	0.0871	1.0769	HLA-C15:02	RPPPLTPGL	RPPPLTPGL	0.048	2.4881	0.141	3	2884	9	1.99576	0.8074-0.8242	0.02142	1	1	1	3
H460_1B	Peptide	5	0	DAPDVFTV	2896	HLA-A24:02	DAPDVF-TV	DAPDVFTV	0.0006	13.8468	HLA-A68:01	DAPDV-FTV	DAPDVFTV	0.0002	29.3636	HLA-B35:01	DA-PDVFTV	DAPDVFTV	0.0077	5.9738	HLA-B51:01	DA-PDVFTV	DAPDVFTV	0.8913	0.0205	HLA-C03:03	DAP-DVFTV	DAPDVFTV	0.0006	10.7733	HLA-C15:02	DAPDV-FTV	DAPDVFTV	0.0042	8.9417	0.1508	1	2896	8	0.998841	1.3324-1.3491	0.20188	1	1	1	3
H460_1B	Peptide	5	1	GPPNYPFSDEY	2928	HLA-A24:02	GPPNYPFSY	GPPNYPFSDEY	0.0002	21.3182	HLA-A68:01	GPYPFSDEY	GPPNYPFSDEY	0.0024	13.3209	HLA-B35:01	GPYPFSDEY	GPPNYPFSDEY	0.5621	0.3205	HLA-B51:01	GPYPFSDEY	GPPNYPFSDEY	0.0066	10.62	HLA-C03:03	GPYPFSDEY	GPPNYPFSDEY	0.0001	23.5	HLA-C15:02	GNYPFSDEY	GPPNYPFSDEY	0.0001	35.1111	0.0953	1	2928	12	1.99705	0.9333-0.9501	3e-05	1	1	1	3
H460_1B	Peptide	5	0	RWAPIPASL	2964	HLA-A24:02	RWAPIPASL	RWAPIPASL	0.8449	0.079	HLA-A68:01	RWAPIPASL	RWAPIPASL	0.0035	11.7918	HLA-B35:01	RWAPIPASL	RWAPIPASL	0.0129	4.733	HLA-B51:01	RWAPIPASL	RWAPIPASL	0.0121	7.6944	HLA-C03:03	RWAPIPASL	RWAPIPASL	0.0422	1.7081	HLA-C15:02	RWAPIPASL	RWAPIPASL	0.0497	2.4476	0.1609	2	2964	9	1.99602	0.8236-0.8404	0.05706	1	1	1	3
H460_1B	Peptide	5	1	WAPIPASL	2964	HLA-A24:02	-WAPIPASL	WAPIPASL	0.0275	2.5144	HLA-A68:01	WAP-IPASL	WAPIPASL	0.0001	34.3333	HLA-B35:01	WA-PIPASL	WAPIPASL	0.0172	4.122	HLA-B51:01	WA-PIPASL	WAPIPASL	0.3124	0.6536	HLA-C03:03	WA-PIPASL	WAPIPASL	0.3065	0.3807	HLA-C15:02	WA-PIPASL	WAPIPASL	0.0457	2.5737	0.1182	2	2964	9	1.99602	0.8236-0.8404	0.05706	1	1	1	3
H460_1B	Peptide	5	0	ISTPEELGL	3021	HLA-A24:02	ISTPEELGL	ISTPEELGL	0.002	8.2516	HLA-A68:01	ISTPEELGL	ISTPEELGL	0.0004	24.7609	HLA-B35:01	ISTPEELGL	ISTPEELGL	0.0027	9.3244	HLA-B51:01	ISTPEELGL	ISTPEELGL	0.0173	6.2866	HLA-C03:03	ISTPEELGL	ISTPEELGL	0.1909	0.5806	HLA-C15:02	ISTPEELGL	ISTPEELGL	0.3869	0.3381	0.1	2	3021	12	1.99691	0.9434-0.9602	0.10092	1	1	1	3
H460_1B	Peptide	5	0	FVIPRGNVL	3022	HLA-A24:02	FVIPRGNVL	FVIPRGNVL	0.0183	3.0776	HLA-A68:01	FVIPRGNVL	FVIPRGNVL	0.0093	8.4347	HLA-B35:01	FVIPRGNVL	FVIPRGNVL	0.2383	0.8128	HLA-B51:01	FVIPRGNVL	FVIPRGNVL	0.1455	1.4198	HLA-C03:03	FVIPRGNVL	FVIPRGNVL	0.9886	0.0018	HLA-C15:02	FVIPRGNVL	FVIPRGNVL	0.5642	0.1688	0.3274	4	3022	9	1.99605	0.8343-0.8512	0.133	1	1	1	3
H460_1B	Peptide	5	0	TYQRWQFTL	3034	HLA-A24:02	TYQRWQFTL	TYQRWQFTL	0.951	0.0189	HLA-A68:01	TYQRWQFTL	TYQRWQFTL	0.0007	19.641	HLA-B35:01	TYQRWQFTL	TYQRWQFTL	0.002	10.6364	HLA-B51:01	TYQRWQFTL	TYQRWQFTL	0.012	7.7221	HLA-C03:03	TYQRWQFTL	TYQRWQFTL	0.0028	6.0378	HLA-C15:02	TYQRWQFTL	TYQRWQFTL	0.0036	9.5171	0.162	1	3034	9	1.99678	0.9185-0.9353	0.24262	1	1	1	3
H460_1B	Peptide	5	1	EPELLEPIPY	3038	HLA-A24:02	EPELLPIPY	EPELLEPIPY	0	42.5	HLA-A68:01	EPLLEPIPY	EPELLEPIPY	0.0012	16.9353	HLA-B35:01	EPLLEPIPY	EPELLEPIPY	0.5003	0.3837	HLA-B51:01	EPLLEPIPY	EPELLEPIPY	0.0049	12.2561	HLA-C03:03	EPELLPIPY	EPELLEPIPY	0	32.5	HLA-C15:02	EPLLEPIPY	EPELLEPIPY	0	66.6667	0.0844	1	3038	11	1.99697	0.9360-0.9528	0.26845	1	1	1	3
H460_1B	Peptide	5	0	GYAGSWVSI	3040	HLA-A24:02	GYAGSWVSI	GYAGSWVSI	0.5279	0.2828	HLA-A68:01	GYAGSWVSI	GYAGSWVSI	0.0001	36.3	HLA-B35:01	GYAGSWVSI	GYAGSWVSI	0.0001	27.75	HLA-B51:01	GYAGSWVSI	GYAGSWVSI	0.0019	18.8947	HLA-C03:03	GYAGSWVSI	GYAGSWVSI	0.0003	13.8841	HLA-C15:02	GYAGSWVSI	GYAGSWVSI	0.0012	14.7009	0.0886	1	3040	9	0.998924	1.4026-1.4193	0.03239	1	1	1	3
H460_1B	Peptide	5	3	GPVQGIINF	3047	HLA-A24:02	GPVQGIINF	GPVQGIINF	0.0036	6.4386	HLA-A68:01	GPVQGIINF	GPVQGIINF	0.0014	15.7628	HLA-B35:01	GPVQGIINF	GPVQGIINF	0.7673	0.1482	HLA-B51:01	GPVQGIINF	GPVQGIINF	0.129	1.5763	HLA-C03:03	GPVQGIINF	GPVQGIINF	0.0096	3.5623	HLA-C15:02	GPVQGIINF	GPVQGIINF	0.002	12.3135	0.1521	2	3047	12	1.99678	0.9151-0.9320	0.22472	1	1	1	3
H460_1B	Peptide	5	0	TIIDILTKR	3077	HLA-A24:02	TIIDILTKR	TIIDILTKR	0.0007	12.4444	HLA-A68:01	TIIDILTKR	TIIDILTKR	0.9898	0.0046	HLA-B35:01	TIIDILTKR	TIIDILTKR	0.002	10.5257	HLA-B51:01	TIIDILTKR	TIIDILTKR	0.0023	17.5724	HLA-C03:03	TIIDILTKR	TIIDILTKR	0.0001	17.48	HLA-C15:02	TIIDILTKR	TIIDILTKR	0.0046	8.6264	0.1666	1	3077	9	1.99626	0.8795-0.8963	0.09144	1	1	1	3
H460_1B	Peptide	5	0	TTIAGVVYK	3080	HLA-A24:02	TTIAGVVYK	TTIAGVVYK	0.0002	19.0323	HLA-A68:01	TTIAGVVYK	TTIAGVVYK	0.9773	0.0105	HLA-B35:01	TTIAGVVYK	TTIAGVVYK	0.0017	11.2141	HLA-B51:01	TTIAGVVYK	TTIAGVVYK	0.0014	21.7885	HLA-C03:03	TTIAGVVYK	TTIAGVVYK	0.0003	13.1159	HLA-C15:02	TTIAGVVYK	TTIAGVVYK	0.0129	5.2084	0.1657	1	3080	11	1.99645	0.8707-0.8875	0.02345	1	1	1	3
H460_1B	Peptide	5	2	MAVFGEAAPY	3101	HLA-A24:02	MVFGEAAPY	MAVFGEAAPY	0	50	HLA-A68:01	MVFGEAAPY	MAVFGEAAPY	0.1302	2.5745	HLA-B35:01	MAFGEAAPY	MAVFGEAAPY	0.6212	0.2586	HLA-B51:01	MAFGEAAPY	MAVFGEAAPY	0.0035	14.4879	HLA-C03:03	MAFGEAAPY	MAVFGEAAPY	0.0017	7.3718	HLA-C15:02	MAFGEAAPY	MAVFGEAAPY	0.0001	32	0.1261	1	3101	12	1.99678	0.8808-0.8976	0.33044	1	1	1	3
H460_1B	Peptide	5	3	AVFGEAAPY	3101	HLA-A24:02	AVFGEAAPY	AVFGEAAPY	0.0002	19.5806	HLA-A68:01	AVFGEAAPY	AVFGEAAPY	0.2271	1.746	HLA-B35:01	AVFGEAAPY	AVFGEAAPY	0.5253	0.3581	HLA-B51:01	AVFGEAAPY	AVFGEAAPY	0.0022	17.9046	HLA-C03:03	AVFGEAAPY	AVFGEAAPY	0.0087	3.7329	HLA-C15:02	AVFGEAAPY	AVFGEAAPY	0.004	9.0645	0.1279	2	3101	12	1.99678	0.8808-0.8976	0.33044	1	1	1	3
H460_1B	Peptide	5	0	IAAKFDGIL	3102	HLA-A24:02	IAAKFDGIL	IAAKFDGIL	0.0002	20.6296	HLA-A68:01	IAAKFDGIL	IAAKFDGIL	0.0001	33.9286	HLA-B35:01	IAAKFDGIL	IAAKFDGIL	0.0065	6.4556	HLA-B51:01	IAAKFDGIL	IAAKFDGIL	0.0486	3.2855	HLA-C03:03	IAAKFDGIL	IAAKFDGIL	0.281	0.4118	HLA-C15:02	IAAKFDGIL	IAAKFDGIL	0.0541	2.3359	0.0651	1	3102	10	1.99602	0.8148-0.8316	0.06904	1	1	1	3
H460_1B	De novo peptide	5	0	ETVHELLCK	1	HLA-A24:02	ETVHELLCK	ETVHELLCK	0	45.5	HLA-A68:01	ETVHELLCK	ETVHELLCK	0.8432	0.1923	HLA-B35:01	ETVHELLCK	ETVHELLCK	0.0004	20.0213	HLA-B51:01	ETVHELLCK	ETVHELLCK	0.0001	46.9091	HLA-C03:03	ETVHELLCK	ETVHELLCK	0	41	HLA-C15:02	ETVHELLCK	ETVHELLCK	0.0002	27.7308	0.1407	1	1	9	2	0.8357-0.8525	0.09215	1	1	1	3
H460_1B	De novo peptide	5	0	DVVHAQRNFK	17	HLA-A24:02	DVVHAQRNF	DVVHAQRNF	0	51.25	HLA-A68:01	DVVHAQNFK	DVVHAQRNFK	0.7106	0.4006	HLA-B35:01	DVVHAQNFK	DVVHAQRNFK	0.0001	35.8	HLA-B51:01	DVVHAQRNF	DVVHAQRNF	0.0002	44.9231	HLA-C03:03	DVVAQRNFK	DVVHAQRNFK	0	70	HLA-C15:02	DVVHAQRNF	DVVHAQRNF	0	70	0.1185	1	17	12	2	1.0288-1.0456	0.07297	1	1	1	3
H460_1B	De novo peptide	5	1	NSDWDTVTVR	21	HLA-A24:02	NSWDTVTVR	NSDWDTVTVR	0	35.5	HLA-A68:01	NSWDTVTVR	NSDWDTVTVR	0.7024	0.4143	HLA-B35:01	NSDDTVTVR	NSDWDTVTVR	0.0006	16.6075	HLA-B51:01	NSWDTVTVR	NSDWDTVTVR	0.0005	31.413	HLA-C03:03	NSDDTVTVR	NSDWDTVTVR	0	32	HLA-C15:02	NSWDTVTVR	NSDWDTVTVR	0.0002	26.7407	0.1173	1	21	12	2	1.0247-1.0415	0.38554	1	1	1	3
H460_1B	De novo peptide	5	0	YAEGGGCFL	30	HLA-A24:02	YAEGGGCFL	YAEGGGCFL	0.0002	20.7037	HLA-A68:01	YAEGGGCFL	YAEGGGCFL	0.0003	25.8684	HLA-B35:01	YAEGGGCFL	YAEGGGCFL	0.0756	1.8591	HLA-B51:01	YAEGGGCFL	YAEGGGCFL	0.0215	5.514	HLA-C03:03	YAEGGGCFL	YAEGGGCFL	0.6661	0.1095	HLA-C15:02	YAEGGGCFL	YAEGGGCFL	0.0848	1.6966	0.1414	3	30	9	1	1.4086-1.4253	0.1544	1	1	1	3
H460_1B	De novo peptide	5	0	MAVGGTAVL	71	HLA-A24:02	MAVGGTAVL	MAVGGTAVL	0.0008	11.7554	HLA-A68:01	MAVGGTAVL	MAVGGTAVL	0.0101	8.1789	HLA-B35:01	MAVGGTAVL	MAVGGTAVL	0.5827	0.2994	HLA-B51:01	MAVGGTAVL	MAVGGTAVL	0.2173	0.9774	HLA-C03:03	MAVGGTAVL	MAVGGTAVL	0.9553	0.0071	HLA-C15:02	MAVGGTAVL	MAVGGTAVL	0.1696	0.91	0.3227	4	71	11	2	0.8505-0.8673	0.2444	1	1	1	3
H460_1B	De novo peptide	5	0	VYPNGGGRHL	73	HLA-A24:02	VYPNGGRHL	VYPNGGGRHL	0.3428	0.4766	HLA-A68:01	VPNGGGRHL	VYPNGGGRHL	0.0001	40.8333	HLA-B35:01	VPNGGGRHL	VYPNGGGRHL	0.0186	3.956	HLA-B51:01	VPNGGGRHL	VYPNGGGRHL	0.0444	3.4743	HLA-C03:03	VPNGGGRHL	VYPNGGGRHL	0.0038	5.3221	HLA-C15:02	VPNGGGRHL	VYPNGGGRHL	0.0011	15.2069	0.0685	1	73	10	2	0.8923-0.9091	0.15037	1	1	1	3
H460_1B	De novo peptide	5	1	YPNGGGRHL	73	HLA-A24:02	YPNGGGRHL	YPNGGGRHL	0.0028	7.1348	HLA-A68:01	YPNGGGRHL	YPNGGGRHL	0.0019	14.3518	HLA-B35:01	YPNGGGRHL	YPNGGGRHL	0.8002	0.1235	HLA-B51:01	YPNGGGRHL	YPNGGGRHL	0.45	0.3618	HLA-C03:03	YPNGGGRHL	YPNGGGRHL	0.4127	0.2806	HLA-C15:02	YPNGGGRHL	YPNGGGRHL	0.0531	2.3616	0.2868	3	73	10	2	0.8923-0.9091	0.15037	1	1	1	3
H460_1B	De novo peptide	5	0	LPVDFLREA	95	HLA-A24:02	LPVDFLREA	LPVDFLREA	0	44	HLA-A68:01	LPVDFLREA	LPVDFLREA	0.0007	19.8547	HLA-B35:01	LPVDFLREA	LPVDFLREA	0.2621	0.7493	HLA-B51:01	LPVDFLREA	LPVDFLREA	0.4	0.4502	HLA-C03:03	LPVDFLREA	LPVDFLREA	0.001	9.0784	HLA-C15:02	LPVDFLREA	LPVDFLREA	0.0017	12.9301	0.1109	2	95	9	2	0.8546-0.8714	0.24146	1	1	1	3
H460_1B	De novo peptide	5	0	EPLACSEFF	115	HLA-A24:02	EPLACSEFF	EPLACSEFF	0.001	10.7443	HLA-A68:01	EPLACSEFF	EPLACSEFF	0.0006	20.53	HLA-B35:01	EPLACSEFF	EPLACSEFF	0.504	0.38	HLA-B51:01	EPLACSEFF	EPLACSEFF	0.0728	2.452	HLA-C03:03	EPLACSEFF	EPLACSEFF	0.0003	14.434	HLA-C15:02	EPLACSEFF	EPLACSEFF	0.0002	30.1875	0.0965	1	115	10	1	1.5454-1.5620	0.08362	1	1	1	3
H460_1B	De novo peptide	5	0	SYTGPVGGF	138	HLA-A24:02	SYTGPVGGF	SYTGPVGGF	0.7158	0.1531	HLA-A68:01	SYTGPVGGF	SYTGPVGGF	0.0015	15.4968	HLA-B35:01	SYTGPVGGF	SYTGPVGGF	0.0055	6.9547	HLA-B51:01	SYTGPVGGF	SYTGPVGGF	0.0018	19.4286	HLA-C03:03	SYTGPVGGF	SYTGPVGGF	0.0009	9.4552	HLA-C15:02	SYTGPVGGF	SYTGPVGGF	0.0005	20.0278	0.121	1	138	10	2	0.7845-0.8013	0.205	1	1	1	3
H460_1B	De novo peptide	5	0	VANKLAVEV	152	HLA-A24:02	VANKLAVEV	VANKLAVEV	0.0003	16.6364	HLA-A68:01	VANKLAVEV	VANKLAVEV	0.0009	18.5071	HLA-B35:01	VANKLAVEV	VANKLAVEV	0.0203	3.8019	HLA-B51:01	VANKLAVEV	VANKLAVEV	0.5327	0.2658	HLA-C03:03	VANKLAVEV	VANKLAVEV	0.2094	0.5376	HLA-C15:02	VANKLAVEV	VANKLAVEV	0.6762	0.0898	0.24	3	152	12	2	0.9320-0.9488	0.07628	1	1	1	3

## Sheet: H460_1B (1%FDR)
Sample ID	Sample	FDR	Allele	Peptide	EL_score	EL_Rank	Aff_Score	Aff_Rank	Aff_nM	Binder	Mass	Length	m/z	1/k0 Range	Score Immunogenicity	Length	Binding Strong	Immunogenicity	TOTAL
H460_1B	Peptide	1	HLA-B5101	LPEVEVPQHL	0.514607	0.281	0.24793	0.624	3419.44	Strong	1159.62	10	580.813	0.9131-0.9299	0.12244	1	1	1	3
H460_1B	Peptide	1	HLA-B5101	DPFAFIHKI	0.981279	0.003	0.579786	0.009	94.31	Strong	1086.59	9	544.297	0.8748-0.8916	0.21795	1	1	1	3
H460_1B	Peptide	1	HLA-B5101	TGYLNTVTV	0.55361	0.248	0.344504	0.216	1202.7	Strong	966.502	9	967.509	1.4653-1.4820	0.0754	1	1	1	3
H460_1B	Peptide	1	HLA-B5101	DAHIYLNHI	0.937472	0.009	0.532761	0.016	156.87	Strong	1094.55	9	548.278	0.8734-0.8902	0.14382	1	1	1	3
H460_1B	Peptide	1	HLA-B5101	DGYEQAARV	0.772501	0.078	0.387693	0.135	753.72	Strong	1007.47	9	504.739	0.8155-0.8323	0.08684	1	1	1	3
H460_1B	Peptide	1	HLA-B3501	YVVESTGVF	0.785437	0.134	0.761957	0.047	13.14	Strong	999.491	9	1000.5	1.4713-1.4880	0.04231	1	1	1	3
H460_1B	Peptide	1	HLA-B3501	HVYSTVEGY	0.778908	0.139	0.609857	0.204	68.12	Strong	1053.48	9	527.74	0.8236-0.8404	0.01329	1	1	1	3
H460_1B	Peptide	1	HLA-B3501	YSPISITSAL	0.668541	0.222	0.730853	0.07	18.4	Strong	1050.56	10	1051.57	1.5394-1.5560	0.0186	1	1	1	3
H460_1B	Peptide	1	HLA-A6801	ETVHEILCK	0.889439	0.129	0.687593	0.398	29.38	Strong	1070.54	9	536.275	0.8397-0.8566	0.22787	1	1	1	3
H460_1B	Peptide	1	HLA-A6801	DVFRDPALKR	0.977314	0.01	0.776863	0.137	11.18	Strong	1215.67	10	406.23	0.7055-0.7224	0.00235	1	1	1	3
H460_1B	Peptide	1	HLA-A6801	DVFRDPALK	0.958065	0.034	0.808997	0.079	7.9	Strong	1059.57	9	530.788	0.8330-0.8498	0.12778	1	1	1	3
H460_1B	Peptide	1	HLA-A6801	HVYSTVEGY	0.697459	0.422	0.56923	1.012	105.72	Strong	1053.48	9	527.74	0.8236-0.8404	0.01329	1	1	1	3
H460_1B	Peptide	1	HLA-A6801	DTIEIITDR	0.983467	0.007	0.804737	0.083	8.27	Strong	1074.56	9	538.281	0.8633-0.8801	0.44455	1	1	1	3
H460_1B	Peptide	1	HLA-A6801	NAFGDMTSEEFR	0.671957	0.465	0.7499	0.204	14.97	Strong	1402.58	12	702.296	0.9582-0.9750	0.04655	1	1	1	3
H460_1B	Peptide	1	HLA-A6801	ETNYGIPQR	0.982637	0.008	0.797874	0.09	8.91	Strong	1076.53	9	539.271	0.8370-0.8539	0.07542	1	1	1	3
H460_1B	Peptide	1	HLA-A6801	TTIAGVVYK	0.977299	0.01	0.855826	0.026	4.76	Strong	950.544	9	476.275	0.8047-0.8215	0.18711	1	1	1	3
H460_1B	Peptide	1	HLA-A6801	NVAEVDKVTGR	0.917264	0.085	0.715476	0.316	21.73	Strong	1186.63	11	594.323	0.8963-0.9131	0.05667	1	1	1	3
H460_1B	Peptide	1	HLA-A6801	FIIDDKGILR	0.774518	0.296	0.7229	0.293	20.05	Strong	1188.69	10	595.346	0.9199-0.9367	0.01486	1	1	1	3
H460_1B	Peptide	1	HLA-C0303	YVVESTGVF	0.655462	0.114	0.779748	0.042	10.84	Strong	999.491	9	1000.5	1.4713-1.4880	0.04231	1	1	1	3
H460_1B	Peptide	1	HLA-C0303	YALPHAILRL	0.649209	0.117	0.688898	0.133	28.96	Strong	1165.7	10	583.851	0.9232-0.9400	0.201	1	1	1	3
H460_1B	Peptide	1	HLA-C0303	YSPISITSAL	0.282795	0.409	0.734934	0.074	17.6	Strong	1050.56	10	1051.57	1.5394-1.5560	0.0186	1	1	1	3
H460_1B	Peptide	1	HLA-C0303	MNSGPVVAM	0.275295	0.421	0.539412	0.441	145.98	Strong	904.415	9	905.417	1.3698-1.3865	0.06616	1	1	1	3
H460_1B	Peptide	1	HLA-C0303	ASYEFVQRL	0.578655	0.156	0.539125	0.442	146.43	Strong	1111.57	9	556.792	0.8647-0.8815	0.18489	1	1	1	3
H460_1B	Peptide	1	HLA-A2402	YYIFIPSKF	0.991873	0.003	0.826348	0.008	6.55	Strong	1176.62	9	589.314	0.8963-0.9131	0.01454	1	1	1	3
H460_1B	Peptide	1	HLA-A2402	VYMDWYEKF	0.997963	0.001	0.901819	0.005	2.89	Strong	1279.56	9	640.781	0.9360-0.9528	0.13604	1	1	1	3
H460_1B	Peptide	1	HLA-A2402	KYLSGIAHF	0.994896	0.002	0.80789	0.009	7.99	Strong	1034.55	9	518.281	0.8586-0.8754	0.04013	1	1	1	3
H460_1B	Peptide	1	HLA-A2402	AYLPVNESF	0.990869	0.003	0.702949	0.057	24.88	Strong	1038.5	9	1039.51	1.5254-1.5420	0.00719	1	1	1	3
H460_1B	Peptide	1	HLA-A2402	SYGDILHVI	0.971367	0.009	0.738213	0.033	16.99	Strong	1015.53	9	508.771	0.8411-0.8579	0.2039	1	1	1	3
H460_1B	Peptide	1	HLA-A2402	TYISWKEEL	0.888695	0.052	0.629368	0.121	55.16	Strong	1167.58	9	584.79	0.8882-0.9050	0.03243	1	1	1	3
H460_1B	Peptide	1	HLA-A2402	NYVPEVSAL	0.631227	0.204	0.346907	1.078	1171.83	Strong	990.502	9	991.507	1.4733-1.4900	0.02184	1	1	1	3
H460_1B	Peptide	1	HLA-A2402	TYQDIQNTI	0.965951	0.011	0.684969	0.07	30.22	Strong	1094.52	9	1095.53	1.5594-1.5760	0.0225	1	1	1	3
H460_1B	Peptide	1	HLA-A2402	RFVNVVPTF	0.964207	0.012	0.733369	0.035	17.9	Strong	1077.6	9	539.802	0.8546-0.8714	0.09927	1	1	1	3
H460_1B	Peptide	1	HLA-A2402	NYIDKVRFL	0.855229	0.073	0.459496	0.496	346.59	Strong	1166.64	9	584.324	0.9151-0.9320	0.00646	1	1	1	3
H460_1B	Peptide	1	HLA-A2402	TYTDVTPRQF	0.937423	0.023	0.562212	0.223	114.07	Strong	1226.59	10	614.297	0.9010-0.9178	0.07848	1	1	1	3
H460_1B	Peptide	1	HLA-A2402	KYPSPFFVF	0.995363	0.001	0.857917	0.007	4.65	Strong	1130.58	9	566.294	0.8875-0.9044	0.05225	1	1	1	3
H460_1B	Peptide	1	HLA-A2402	AYATHPFKF	0.989607	0.003	0.749709	0.028	15	Strong	1080.54	9	541.273	0.8377-0.8546	0.04562	1	1	1	3
H460_1B	Peptide	1	HLA-A2402	IYNPTTGEF	0.974517	0.008	0.667998	0.081	36.31	Strong	1040.48	9	1041.48	1.4707-1.4873	0.14818	1	1	1	3
H460_1B	Peptide	1	HLA-A2402	KYGDILHVI	0.975887	0.008	0.763597	0.017	12.91	Strong	1056.6	9	529.301	0.8438-0.8606	0.2039	1	1	1	3
H460_1B	Peptide	1	HLA-A2402	GYSEHFVEF	0.979741	0.007	0.677798	0.075	32.66	Strong	1113.48	9	557.74	0.8694-0.8862	0.28209	1	1	1	3
H460_1B	Peptide	1	HLA-A2402	LYTEKFEEF	0.985009	0.005	0.722557	0.041	20.12	Strong	1204.57	9	603.292	0.8896-0.9064	0.15655	1	1	1	3
H460_1B	Peptide	1	HLA-A2402	SYMGHFDLL	0.933914	0.024	0.778236	0.011	11.02	Strong	1081.49	9	541.748	0.8694-0.8862	0.13104	1	1	1	3
H460_1B	Peptide	1	HLA-A2402	TYGEIFEKF	0.997112	0.001	0.82762	0.008	6.46	Strong	1132.54	9	567.276	0.8741-0.8909	0.31005	1	1	1	3
H460_1B	Peptide	1	HLA-A2402	VYISEHEHF	0.993816	0.002	0.784227	0.01	10.33	Strong	1159.53	9	580.769	0.9185-0.9353	0.10808	1	1	1	3
H460_1B	Peptide	1	HLA-A2402	EYPDRIMNTF	0.928321	0.027	0.568778	0.212	106.24	Strong	1284.58	10	643.293	0.9098-0.9266	0.05064	1	1	1	3
H460_1B	Peptide	1	HLA-C1502	YALPHAILRL	0.54799	0.181	0.53279	0.165	156.82	Strong	1165.7	10	583.851	0.9232-0.9400	0.201	1	1	1	3
H460_1B	Peptide	1	HLA-C1502	FTDEGVPKFL	0.307536	0.475	0.396821	0.61	682.84	Strong	1151.59	10	576.795	0.8748-0.8916	0.05711	1	1	1	3
H460_1B	Peptide	1	HLA-C1502	ASYEFVQRL	0.962953	0.004	0.652174	0.032	43.09	Strong	1111.57	9	556.792	0.8647-0.8815	0.18489	1	1	1	3
H460_1B	De novo peptide	1	HLA-A6801	ETVHELLCK	0.843182	0.192	0.681798	0.42	31.28	Strong	1070.54	9	536.275	0.8357-0.8525	0.09215	1	1	1	3
H460_1B	De novo peptide	1	HLA-C0303	YAEGGGCFL	0.666086	0.11	0.764788	0.05	12.74	Strong	915.38	9	916.383	1.4086-1.4253	0.1544	1	1	1	3
H460_1B	De novo peptide	1	HLA-A2402	VYPNGGGRHL	0.342839	0.477	0.25163	2.113	3285.25	Strong	1068.55	10	535.289	0.8923-0.9091	0.15037	1	1	1	3
H460_1B	De novo peptide	1	HLA-B5101	LPVDFLREA	0.399994	0.45	0.262576	0.525	2918.32	Strong	1058.58	9	530.289	0.8546-0.8714	0.24146	1	1	1	3

## Sheet: JURKAT_1A (5%FDR)
Sample ID	Sample	FDR (%)	Pos	Peptide	ID	Allele	core	icore	EL-score	EL_Rank	Allele	core	icore	EL-score	EL_Rank	Allele	core	icore	EL-score	EL_Rank	Allele	core	icore	EL-score	EL_Rank	Allele	core	icore	EL-score	EL_Rank	Ave	NB	ID	length	z	1/k0 Range	Score Immunogenicity	Length HLA-I	Strong Binding	Immunogenicity	TOTAL
JURKAT_1A	Peptide	5	0	RQYAKDIGFIK	396	HLA-A03:01	RQYDIGFIK	RQYAKDIGFIK	0.545	0.3811	HLA-B07:02	RAKDIGFIK	RQYAKDIGFIK	0.0002	32.6923	HLA-B35:03	RAKDIGFIK	RQYAKDIGFIK	0	60	HLA-C04:01	RQYDIGFIK	RQYAKDIGFIK	0.0005	18.9385	HLA-C07:02	RQYAKGFIK	RQYAKDIGFIK	0.0002	20	0.1092	1	396	12	2.9938	0.7851-0.8020	0.10889	1	1	1	3
JURKAT_1A	Peptide	5	0	TPPHVAAGL	475	HLA-A03:01	TPPHVAAGL	TPPHVAAGL	0.0002	27.1875	HLA-B07:02	TPPHVAAGL	TPPHVAAGL	0.4062	0.5124	HLA-B35:03	TPPHVAAGL	TPPHVAAGL	0.413	0.2646	HLA-C04:01	TPPHVAAGL	TPPHVAAGL	0.0142	2.8435	HLA-C07:02	TPPHVAAGL	TPPHVAAGL	0.001	9.6136	0.1669	2	475	11	1.99637	0.8458-0.8626	0.04189	1	1	1	3
JURKAT_1A	Peptide	5	1	EPRPPPTQEAA	488	HLA-A03:01	EPRPPPTAA	EPRPPPTQEAA	0.0002	27.5	HLA-B07:02	EPRPPPTAA	EPRPPPTQEAA	0.4522	0.4473	HLA-B35:03	EPRPPPTAA	EPRPPPTQEAA	0.0206	2.8719	HLA-C04:01	EPRPPPTAA	EPRPPPTQEAA	0.0007	16.5843	HLA-C07:02	ERPPPTQEA	EPRPPPTQEA	0.0001	24	0.0948	1	488	12	1.99683	0.8882-0.9050	0.0522	1	1	1	3
JURKAT_1A	Peptide	5	1	EPRPPPTQEA	488	HLA-A03:01	EPRPPPTQA	EPRPPPTQEA	0.0003	22.8857	HLA-B07:02	EPRPPPTEA	EPRPPPTQEA	0.4374	0.4683	HLA-B35:03	EPPPPTQEA	EPRPPPTQEA	0.0394	2.0016	HLA-C04:01	EPPPPTQEA	EPRPPPTQEA	0.0019	9.859	HLA-C07:02	ERPPPTQEA	EPRPPPTQEA	0.0021	6.7924	0.0962	1	488	12	1.99683	0.8882-0.9050	0.0522	1	1	1	3
JURKAT_1A	Peptide	5	3	RPPPTQEAA	488	HLA-A03:01	RPPPTQEAA	RPPPTQEAA	0.0003	22.6	HLA-B07:02	RPPPTQEAA	RPPPTQEAA	0.4424	0.4612	HLA-B35:03	RPPPTQEAA	RPPPTQEAA	0.0872	1.1923	HLA-C04:01	RPPPTQEAA	RPPPTQEAA	0.0053	5.43	HLA-C07:02	RPPPTQEAA	RPPPTQEAA	0.0007	11.3759	0.1072	2	488	12	1.99683	0.8882-0.9050	0.0522	1	1	1	3
JURKAT_1A	Peptide	5	1	SHFEQWGTL	528	HLA-A03:01	SHFEQWGTL	SHFEQWGTL	0.0002	24.24	HLA-B07:02	SHFEQWGTL	SHFEQWGTL	0.0071	6.0416	HLA-B35:03	SHFEQWGTL	SHFEQWGTL	0.0117	3.8054	HLA-C04:01	SHFEQWGTL	SHFEQWGTL	0.0161	2.6023	HLA-C07:02	SHFEQWGTL	SHFEQWGTL	0.1151	0.4772	0.0301	1	528	12	1.99726	1.0019-1.0187	0.41156	1	1	1	3
JURKAT_1A	Peptide	5	2	HFEQWGTL	528	HLA-A03:01	HF-EQWGTL	HFEQWGTL	0	60	HLA-B07:02	HFEQWG-TL	HFEQWGTL	0.0024	10.1441	HLA-B35:03	HFEQWG-TL	HFEQWGTL	0.0009	12.3669	HLA-C04:01	HFEQWGT-L	HFEQWGTL	0.1307	0.4747	HLA-C07:02	HFEQWG-TL	HFEQWGTL	0.0037	5.1597	0.0275	1	528	12	1.99726	1.0019-1.0187	0.41156	1	1	1	3
JURKAT_1A	Peptide	5	0	GPYGGGGQYF	594	HLA-A03:01	GPYGGGQYF	GPYGGGGQYF	0.0008	15.0667	HLA-B07:02	GPYGGGGQF	GPYGGGGQYF	0.5838	0.2993	HLA-B35:03	GPYGGGQYF	GPYGGGGQYF	0.1171	0.9542	HLA-C04:01	GPYGGGQYF	GPYGGGGQYF	0.0124	3.124	HLA-C07:02	GYGGGGQYF	GPYGGGGQYF	0.0098	3.0033	0.1448	2	594	11	0.999066	1.5294-1.5460	0.08814	1	1	1	3
JURKAT_1A	Peptide	5	1	VYARDETEF	673	HLA-A03:01	VYARDETEF	VYARDETEF	0.0001	35.4286	HLA-B07:02	VYARDETEF	VYARDETEF	0.0021	10.7838	HLA-B35:03	VYARDETEF	VYARDETEF	0.0019	8.7617	HLA-C04:01	VYARDETEF	VYARDETEF	0.1192	0.5155	HLA-C07:02	VYARDETEF	VYARDETEF	0.1989	0.2748	0.0644	2	673	10	1.99662	0.8849-0.9017	0.29568	1	1	1	3
JURKAT_1A	Peptide	5	0	GYSNRVVDL	716	HLA-A03:01	GYSNRVVDL	GYSNRVVDL	0.0001	29.4615	HLA-B07:02	GYSNRVVDL	GYSNRVVDL	0.0022	10.4978	HLA-B35:03	GYSNRVVDL	GYSNRVVDL	0.0007	13.2946	HLA-C04:01	GYSNRVVDL	GYSNRVVDL	0.0172	2.4778	HLA-C07:02	GYSNRVVDL	GYSNRVVDL	0.1116	0.4869	0.0264	1	716	9	1.99608	0.8370-0.8539	0.07685	1	1	1	3
JURKAT_1A	Peptide	5	1	VPAPVGDSHV	898	HLA-A03:01	VPAPVGSHV	VPAPVGDSHV	0.0002	26.0526	HLA-B07:02	VPAPVGSHV	VPAPVGDSHV	0.3744	0.5561	HLA-B35:03	VPAPVGDSV	VPAPVGDSHV	0.2785	0.4367	HLA-C04:01	VPAPVGSHV	VPAPVGDSHV	0.0115	3.282	HLA-C07:02	VPAPVGSHV	VPAPVGDSHV	0.0001	27.625	0.1329	2	898	12	1.99662	0.8862-0.9030	0.01546	1	1	1	3
JURKAT_1A	Peptide	5	1	NRHGLIRKY	979	HLA-A03:01	NRHGLIRKY	NRHGLIRKY	0.003	9.0421	HLA-B07:02	NRHGLIRKY	NRHGLIRKY	0.0003	24.7097	HLA-B35:03	NRHGLIRKY	NRHGLIRKY	0.0003	19.6053	HLA-C04:01	NRHGLIRKY	NRHGLIRKY	0.0029	7.8914	HLA-C07:02	NRHGLIRKY	NRHGLIRKY	0.6404	0.0356	0.1294	1	979	10	2.99274	0.7177-0.7346	0.11451	1	1	1	3
JURKAT_1A	Peptide	5	1	VAPEEHPVL	1024	HLA-A03:01	VAPEEHPVL	VAPEEHPVL	0.0001	29.8462	HLA-B07:02	VAPEEHPVL	VAPEEHPVL	0.057	2.062	HLA-B35:03	VAPEEHPVL	VAPEEHPVL	0.3319	0.3564	HLA-C04:01	VAPEEHPVL	VAPEEHPVL	0.1708	0.3652	HLA-C07:02	VAPEEHPVL	VAPEEHPVL	0.1124	0.4845	0.1344	3	1024	10	1.9965	0.9111-0.9279	0.24175	1	1	1	3
JURKAT_1A	Peptide	5	2	APEEHPVL	1024	HLA-A03:01	APEEHPV-L	APEEHPVL	0.0001	42.5	HLA-B07:02	APEEH-PVL	APEEHPVL	0.5727	0.3103	HLA-B35:03	APEEH-PVL	APEEHPVL	0.3275	0.3622	HLA-C04:01	APEEHPV-L	APEEHPVL	0.1089	0.5607	HLA-C07:02	-APEEHPVL	APEEHPVL	0.0012	8.8265	0.2021	3	1024	10	1.9965	0.9111-0.9279	0.24175	1	1	1	3
JURKAT_1A	Peptide	5	0	NPGVPPATM	1151	HLA-A03:01	NPGVPPATM	NPGVPPATM	0.0002	26.4737	HLA-B07:02	NPGVPPATM	NPGVPPATM	0.7916	0.1447	HLA-B35:03	NPGVPPATM	NPGVPPATM	0.8399	0.045	HLA-C04:01	NPGVPPATM	NPGVPPATM	0.0555	1.0193	HLA-C07:02	NPGVPPATM	NPGVPPATM	0.0027	5.9714	0.338	3	1151	9	0.998863	1.3464-1.3631	0.087	1	1	1	3
JURKAT_1A	Peptide	5	2	EVDPDTKEM	1155	HLA-A03:01	EVDPDTKEM	EVDPDTKEM	0.0005	17.7654	HLA-B07:02	EVDPDTKEM	EVDPDTKEM	0.0422	2.4232	HLA-B35:03	EVDPDTKEM	EVDPDTKEM	0.3918	0.284	HLA-C04:01	EVDPDTKEM	EVDPDTKEM	0.2692	0.2102	HLA-C07:02	EVDPDTKEM	EVDPDTKEM	0.018	2.0808	0.1443	2	1155	11	1.99689	0.9266-0.9434	0.01948	1	1	1	3
JURKAT_1A	Peptide	5	3	THDLRVSL	1205	HLA-A03:01	THD-LRVSL	THDLRVSL	0.0001	38.4	HLA-B07:02	THD-LRVSL	THDLRVSL	0.0177	3.8201	HLA-B35:03	THD-LRVSL	THDLRVSL	0.0086	4.4244	HLA-C04:01	THD-LRVSL	THDLRVSL	0.1721	0.3623	HLA-C07:02	THDLR-VSL	THDLRVSL	0.0546	0.8967	0.0506	2	1205	12	2.99339	0.7379-0.7548	0.03792	1	1	1	3
JURKAT_1A	Peptide	5	0	ARVIIEKYY	1223	HLA-A03:01	ARVIIEKYY	ARVIIEKYY	0.0015	11.752	HLA-B07:02	ARVIIEKYY	ARVIIEKYY	0.0001	42.2	HLA-B35:03	ARVIIEKYY	ARVIIEKYY	0	40.5	HLA-C04:01	ARVIIEKYY	ARVIIEKYY	0.0027	8.1504	HLA-C07:02	ARVIIEKYY	ARVIIEKYY	0.2101	0.2562	0.0429	1	1223	12	2.99409	0.8188-0.8357	0.22034	1	1	1	3
JURKAT_1A	Peptide	5	2	AGDDAPRAV	1229	HLA-A03:01	AGDDAPRAV	AGDDAPRAV	0.0002	26.8421	HLA-B07:02	AGDDAPRAV	AGDDAPRAV	0.01	5.1353	HLA-B35:03	AGDDAPRAV	AGDDAPRAV	0.0044	6.0978	HLA-C04:01	AGDDAPRAV	AGDDAPRAV	0.1417	0.4399	HLA-C07:02	AGDDAPRAV	AGDDAPRAV	0.0033	5.4658	0.0319	1	1229	11	1.99627	0.8323-0.8492	0.1842	1	1	1	3
JURKAT_1A	Peptide	5	1	SVPAGGAVAV	1234	HLA-A03:01	SVAGGAVAV	SVPAGGAVAV	0.0004	20.2826	HLA-B07:02	SPAGGAVAV	SVPAGGAVAV	0.4944	0.3908	HLA-B35:03	SPAGGAVAV	SVPAGGAVAV	0.16	0.7468	HLA-C04:01	SPAGGAVAV	SVPAGGAVAV	0.0034	7.0921	HLA-C07:02	SVPGGAVAV	SVPAGGAVAV	0.0002	21.7368	0.1317	2	1234	11	0.998876	1.3665-1.3832	0.20087	1	1	1	3
JURKAT_1A	Peptide	5	2	VPAGGAVAV	1234	HLA-A03:01	VPAGGAVAV	VPAGGAVAV	0.0006	17.4444	HLA-B07:02	VPAGGAVAV	VPAGGAVAV	0.8276	0.1193	HLA-B35:03	VPAGGAVAV	VPAGGAVAV	0.7791	0.0716	HLA-C04:01	VPAGGAVAV	VPAGGAVAV	0.0453	1.1872	HLA-C07:02	VPAGGAVAV	VPAGGAVAV	0.0016	7.7475	0.3308	3	1234	11	0.998876	1.3665-1.3832	0.20087	1	1	1	3
JURKAT_1A	Peptide	5	0	IPEKFQHIL	1300	HLA-A03:01	IPEKFQHIL	IPEKFQHIL	0.0002	28.6667	HLA-B07:02	IPEKFQHIL	IPEKFQHIL	0.7456	0.1865	HLA-B35:03	IPEKFQHIL	IPEKFQHIL	0.912	0.0205	HLA-C04:01	IPEKFQHIL	IPEKFQHIL	0.279	0.1991	HLA-C07:02	IPEKFQHIL	IPEKFQHIL	0.0044	4.6975	0.3882	3	1300	12	2.99396	0.8505-0.8673	0.03516	1	1	1	3
JURKAT_1A	Peptide	5	1	TYVPVTTF	1548	HLA-A03:01	TYV-PVTTF	TYVPVTTF	0.0004	20.913	HLA-B07:02	TYV-PVTTF	TYVPVTTF	0.0035	8.4223	HLA-B35:03	TYVPVT-TF	TYVPVTTF	0.0018	9.0845	HLA-C04:01	TYV-PVTTF	TYVPVTTF	0.0989	0.607	HLA-C07:02	TYVP-VTTF	TYVPVTTF	0.3155	0.1572	0.084	2	1548	9	0.999019	1.5460-1.5627	0.12384	1	1	1	3
JURKAT_1A	Peptide	5	1	TRFVKWPRY	1553	HLA-A03:01	TRFVKWPRY	TRFVKWPRY	0.0068	6.5101	HLA-B07:02	TRFVKWPRY	TRFVKWPRY	0.0001	40.2857	HLA-B35:03	TRFVKWPRY	TRFVKWPRY	0	36.75	HLA-C04:01	TRFVKWPRY	TRFVKWPRY	0.0011	13.4054	HLA-C07:02	TRFVKWPRY	TRFVKWPRY	0.2664	0.1957	0.0549	1	1553	12	3.99021	0.7454-0.7622	0.29306	1	1	1	3
JURKAT_1A	Peptide	5	0	RVTPFILKK	1577	HLA-A03:01	RVTPFILKK	RVTPFILKK	0.989	0.0031	HLA-B07:02	RVTPFILKK	RVTPFILKK	0.0017	11.8035	HLA-B35:03	RVTPFILKK	RVTPFILKK	0	40	HLA-C04:01	RVTPFILKK	RVTPFILKK	0.0093	3.8037	HLA-C07:02	RVTPFILKK	RVTPFILKK	0.0277	1.5316	0.2056	2	1577	9	2.99182	0.6900-0.7069	0.10536	1	1	1	3
JURKAT_1A	Peptide	5	0	RVTPFILK	1577	HLA-A03:01	RV-TPFILK	RVTPFILK	0.5521	0.3726	HLA-B07:02	RVT-PFILK	RVTPFILK	0.0002	31.4	HLA-B35:03	RVTPFILK-	RVTPFILK	0	60	HLA-C04:01	RVTPFILK-	RVTPFILK	0.0003	23.75	HLA-C07:02	RVTPFIL-K	RVTPFILK	0.0002	20.3913	0.1106	1	1577	9	2.99182	0.6900-0.7069	0.10536	1	1	1	3
JURKAT_1A	Peptide	5	0	ALTNGIYPHK	1621	HLA-A03:01	ALNGIYPHK	ALTNGIYPHK	0.7471	0.1633	HLA-B07:02	ATNGIYPHK	ALTNGIYPHK	0	51.1538	HLA-B35:03	ATNGIYPHK	ALTNGIYPHK	0	70	HLA-C04:01	ALNGIYPHK	ALTNGIYPHK	0.0002	31.0769	HLA-C07:02	ALNGIYPHK	ALTNGIYPHK	0	33.25	0.1495	1	1621	11	2.99265	0.7103-0.7271	0.05595	1	1	1	3
JURKAT_1A	Peptide	5	1	LTNGIYPHK	1621	HLA-A03:01	LTNGIYPHK	LTNGIYPHK	0.7658	0.151	HLA-B07:02	LTNGIYPHK	LTNGIYPHK	0.0001	34.4545	HLA-B35:03	LTNGIYPHK	LTNGIYPHK	0	44	HLA-C04:01	LTNGIYPHK	LTNGIYPHK	0.0009	14.4962	HLA-C07:02	LTNGIYPHK	LTNGIYPHK	0.0012	8.8912	0.1536	1	1621	11	2.99265	0.7103-0.7271	0.05595	1	1	1	3
JURKAT_1A	Peptide	5	0	LYYGLHRF	1724	HLA-A03:01	LYYGL-HRF	LYYGLHRF	0.0002	24.64	HLA-B07:02	LYYGLH-RF	LYYGLHRF	0.0005	21.1633	HLA-B35:03	LYY-GLHRF	LYYGLHRF	0.0002	20.2333	HLA-C04:01	LYY-GLHRF	LYYGLHRF	0.0144	2.8189	HLA-C07:02	LYY-GLHRF	LYYGLHRF	0.1306	0.4337	0.0292	1	1724	8	1.99624	0.8923-0.9091	0.09623	1	1	1	3
JURKAT_1A	Peptide	5	2	DADDAVYEL	1737	HLA-A03:01	DADDAVYEL	DADDAVYEL	0.0002	27.375	HLA-B07:02	DADDAVYEL	DADDAVYEL	0.0465	2.3184	HLA-B35:03	DADDAVYEL	DADDAVYEL	0.8134	0.0551	HLA-C04:01	DADDAVYEL	DADDAVYEL	0.3843	0.1262	HLA-C07:02	DADDAVYEL	DADDAVYEL	0.0235	1.7131	0.2536	3	1737	12	1.99709	0.9488-0.9656	0.24261	1	1	1	3
JURKAT_1A	Peptide	5	1	HSSRFIPLK	1751	HLA-A03:01	HSSRFIPLK	HSSRFIPLK	0.6714	0.2409	HLA-B07:02	HSSRFIPLK	HSSRFIPLK	0.0002	33.1818	HLA-B35:03	HSSRFIPLK	HSSRFIPLK	0	41	HLA-C04:01	HSSRFIPLK	HSSRFIPLK	0.0005	19.5769	HLA-C07:02	HSSRFIPLK	HSSRFIPLK	0.004	4.9238	0.1352	1	1751	10	2.99237	0.7602-0.7771	0.05367	1	1	1	3
JURKAT_1A	Peptide	5	1	VSDADIQEL	1757	HLA-A03:01	VSDADIQEL	VSDADIQEL	0.0003	22.0286	HLA-B07:02	VSDADIQEL	VSDADIQEL	0.0102	5.0603	HLA-B35:03	VSDADIQEL	VSDADIQEL	0.0888	1.1791	HLA-C04:01	VSDADIQEL	VSDADIQEL	0.3822	0.1272	HLA-C07:02	VSDADIQEL	VSDADIQEL	0.0224	1.7729	0.1008	3	1757	10	0.999042	1.5227-1.5394	0.11434	1	1	1	3
JURKAT_1A	Peptide	5	0	FIEENDEVL	1793	HLA-A03:01	FIEENDEVL	FIEENDEVL	0	47	HLA-B07:02	FIEENDEVL	FIEENDEVL	0.0063	6.3959	HLA-B35:03	FIEENDEVL	FIEENDEVL	0.2647	0.4613	HLA-C04:01	FIEENDEVL	FIEENDEVL	0.1032	0.5861	HLA-C07:02	FIEENDEVL	FIEENDEVL	0.0031	5.6422	0.0755	2	1793	9	0.999086	1.5494-1.5660	0.25645	1	1	1	3
JURKAT_1A	Peptide	5	0	AEPAVQRTLL	1945	HLA-A03:01	APAVQRTLL	AEPAVQRTLL	0.0001	36.8333	HLA-B07:02	APAVQRTLL	AEPAVQRTLL	0.857	0.0971	HLA-B35:03	APAVQRTLL	AEPAVQRTLL	0.0223	2.7658	HLA-C04:01	APAVQRTLL	AEPAVQRTLL	0.002	9.5824	HLA-C07:02	AEPAVQRTL	AEPAVQRTLL	0.0002	18.7812	0.1763	1	1945	12	1.99703	0.9716-0.9884	0.09007	1	1	1	3
JURKAT_1A	Peptide	5	1	EPAVQRTLL	1945	HLA-A03:01	EPAVQRTLL	EPAVQRTLL	0.0001	31.6	HLA-B07:02	EPAVQRTLL	EPAVQRTLL	0.7228	0.2022	HLA-B35:03	EPAVQRTLL	EPAVQRTLL	0.4918	0.2087	HLA-C04:01	EPAVQRTLL	EPAVQRTLL	0.016	2.6225	HLA-C07:02	EPAVQRTLL	EPAVQRTLL	0.0007	11.4286	0.2463	2	1945	12	1.99703	0.9716-0.9884	0.09007	1	1	1	3
JURKAT_1A	Peptide	5	3	AVQRTLLEK	1945	HLA-A03:01	AVQRTLLEK	AVQRTLLEK	0.9253	0.0307	HLA-B07:02	AVQRTLLEK	AVQRTLLEK	0.0005	20.5536	HLA-B35:03	AVQRTLLEK	AVQRTLLEK	0	53.3333	HLA-C04:01	AVQRTLLEK	AVQRTLLEK	0.0006	17.3377	HLA-C07:02	AVQRTLLEK	AVQRTLLEK	0.0007	11.4286	0.1854	1	1945	12	1.99703	0.9716-0.9884	0.09007	1	1	1	3
JURKAT_1A	Peptide	5	1	EPAVQRTL	1945	HLA-A03:01	EPA-VQRTL	EPAVQRTL	0	47.5	HLA-B07:02	EPA-VQRTL	EPAVQRTL	0.2679	0.7535	HLA-B35:03	EPA-VQRTL	EPAVQRTL	0.2988	0.4003	HLA-C04:01	EPA-VQRTL	EPAVQRTL	0.0063	4.8827	HLA-C07:02	EPA-VQRTL	EPAVQRTL	0.0006	12.3333	0.1147	2	1945	12	1.99703	0.9716-0.9884	0.09007	1	1	1	3
JURKAT_1A	Peptide	5	0	NRLIHQTNL	2021	HLA-A03:01	NRLIHQTNL	NRLIHQTNL	0.0002	27.625	HLA-B07:02	NRLIHQTNL	NRLIHQTNL	0.0025	9.9832	HLA-B35:03	NRLIHQTNL	NRLIHQTNL	0.0015	9.9148	HLA-C04:01	NRLIHQTNL	NRLIHQTNL	0.0111	3.3603	HLA-C07:02	NRLIHQTNL	NRLIHQTNL	0.2075	0.2605	0.0445	1	2021	9	1.99636	0.8855-0.9024	0.08176	1	1	1	3
JURKAT_1A	Peptide	5	2	SRAADTEEM	2077	HLA-A03:01	SRAADTEEM	SRAADTEEM	0.0002	27.875	HLA-B07:02	SRAADTEEM	SRAADTEEM	0.0027	9.5503	HLA-B35:03	SRAADTEEM	SRAADTEEM	0.0029	7.3978	HLA-C04:01	SRAADTEEM	SRAADTEEM	0.0058	5.1504	HLA-C07:02	SRAADTEEM	SRAADTEEM	0.1672	0.3402	0.0357	1	2077	12	1.99703	0.9360-0.9528	0.21013	1	1	1	3
JURKAT_1A	Peptide	5	1	KTDNVVQAK	2152	HLA-A03:01	KTDNVVQAK	KTDNVVQAK	0.8097	0.1169	HLA-B07:02	KTDNVVQAK	KTDNVVQAK	0.0007	17.4659	HLA-B35:03	KTDNVVQAK	KTDNVVQAK	0.0001	29.25	HLA-C04:01	KTDNVVQAK	KTDNVVQAK	0.008	4.1881	HLA-C07:02	KTDNVVQAK	KTDNVVQAK	0.0042	4.8187	0.1645	1	2152	10	1.99626	0.8599-0.8768	0.03278	1	1	1	3
JURKAT_1A	Peptide	5	0	VSDADIQEL	2168	HLA-A03:01	VSDADIQEL	VSDADIQEL	0.0003	22.0286	HLA-B07:02	VSDADIQEL	VSDADIQEL	0.0102	5.0603	HLA-B35:03	VSDADIQEL	VSDADIQEL	0.0888	1.1791	HLA-C04:01	VSDADIQEL	VSDADIQEL	0.3822	0.1272	HLA-C07:02	VSDADIQEL	VSDADIQEL	0.0224	1.7729	0.1008	3	2168	9	0.998979	1.4607-1.4773	0.15419	1	1	1	3
JURKAT_1A	Peptide	5	1	YREHPYGRY	2192	HLA-A03:01	YREHPYGRY	YREHPYGRY	0.0011	13.6355	HLA-B07:02	YREHPYGRY	YREHPYGRY	0.0004	23.2564	HLA-B35:03	YREHPYGRY	YREHPYGRY	0.0001	28.7	HLA-C04:01	YREHPYGRY	YREHPYGRY	0.008	4.1777	HLA-C07:02	YREHPYGRY	YREHPYGRY	0.252	0.209	0.0523	1	2192	10	2.99309	0.7528-0.7696	0.19361	1	1	1	3
JURKAT_1A	Peptide	5	1	YPIEHGIIT	2196	HLA-A03:01	YPIEHGIIT	YPIEHGIIT	0	44.3333	HLA-B07:02	YPIEHGIIT	YPIEHGIIT	0.1712	1.0122	HLA-B35:03	YPIEHGIIT	YPIEHGIIT	0.5151	0.1948	HLA-C04:01	YPIEHGIIT	YPIEHGIIT	0.0073	4.4079	HLA-C07:02	YPIEHGIIT	YPIEHGIIT	0.0011	9.2869	0.139	2	2196	11	1.99687	0.9373-0.9542	0.5526	1	1	1	3
JURKAT_1A	Peptide	5	1	YPIEHGII	2196	HLA-A03:01	YPIEHGI-I	YPIEHGII	0	63.75	HLA-B07:02	YPIEHGI-I	YPIEHGII	0.1222	1.2727	HLA-B35:03	YPIEHGI-I	YPIEHGII	0.3262	0.364	HLA-C04:01	YPIEHGI-I	YPIEHGII	0.0085	4.0017	HLA-C07:02	YPIEHGI-I	YPIEHGII	0.0006	12.6389	0.0915	2	2196	11	1.99687	0.9373-0.9542	0.5526	1	1	1	3
JURKAT_1A	Peptide	5	2	MAADDVEEY	2229	HLA-A03:01	MAADDVEEY	MAADDVEEY	0.0027	9.389	HLA-B07:02	MAADDVEEY	MAADDVEEY	0.003	9.1613	HLA-B35:03	MAADDVEEY	MAADDVEEY	0.2878	0.42	HLA-C04:01	MAADDVEEY	MAADDVEEY	0.0225	2.0545	HLA-C07:02	MAADDVEEY	MAADDVEEY	0.0816	0.6406	0.0795	2	2229	11	1.99694	0.9340-0.9508	0.24553	1	1	1	3
JURKAT_1A	Peptide	5	0	QLYWSHPRK	2251	HLA-A03:01	QLYWSHPRK	QLYWSHPRK	0.9417	0.0226	HLA-B07:02	QLYWSHPRK	QLYWSHPRK	0.0003	24.9677	HLA-B35:03	QLYWSHPRK	QLYWSHPRK	0	38.6667	HLA-C04:01	QLYWSHPRK	QLYWSHPRK	0.0011	13.3784	HLA-C07:02	QLYWSHPRK	QLYWSHPRK	0.0019	7.2666	0.189	1	2251	9	2.9926	0.7231-0.7400	0.11192	1	1	1	3
JURKAT_1A	Peptide	5	0	MPKKNRIAIYEL	2252	HLA-A03:01	MPKKNRIEL	MPKKNRIAIYEL	0	61.25	HLA-B07:02	MPKKNRIAL	MPKKNRIAIYEL	0.5763	0.3066	HLA-B35:03	MPKKNIYEL	MPKKNRIAIYEL	0.0433	1.8922	HLA-C04:01	MPKKAIYEL	MPKKNRIAIYEL	0.0006	18.3077	HLA-C07:02	MPKKNRIEL	MPKKNRIAIYEL	0.0001	26.5	0.1241	2	2252	12	2.99388	0.7797-0.7966	0.10546	1	1	1	3
JURKAT_1A	Peptide	5	0	MPKKNRIAI	2252	HLA-A03:01	MPKKNRIAI	MPKKNRIAI	0.0002	25.5714	HLA-B07:02	MPKKNRIAI	MPKKNRIAI	0.9646	0.0253	HLA-B35:03	MPKKNRIAI	MPKKNRIAI	0.4024	0.2743	HLA-C04:01	MPKKNRIAI	MPKKNRIAI	0.0131	2.9887	HLA-C07:02	MPKKNRIAI	MPKKNRIAI	0.0094	3.095	0.2779	2	2252	12	2.99388	0.7797-0.7966	0.10546	1	1	1	3
JURKAT_1A	Peptide	5	4	NRIAIYEL	2252	HLA-A03:01	NRI-AIYEL	NRIAIYEL	0	62.5	HLA-B07:02	NRI-AIYEL	NRIAIYEL	0.0006	19.2059	HLA-B35:03	NRI-AIYEL	NRIAIYEL	0.0005	15.5952	HLA-C04:01	NRI-AIYEL	NRIAIYEL	0.0025	8.5082	HLA-C07:02	NRI-AIYEL	NRIAIYEL	0.1137	0.4811	0.0234	1	2252	12	2.99388	0.7797-0.7966	0.10546	1	1	1	3
JURKAT_1A	Peptide	5	2	TPPPTPPRDL	2265	HLA-A03:01	TPPPTPPRL	TPPPTPPRDL	0.0002	27.5	HLA-B07:02	TPPPPPRDL	TPPPTPPRDL	0.4412	0.4629	HLA-B35:03	TPPPTPPRL	TPPPTPPRDL	0.281	0.4322	HLA-C04:01	TPPPTPPRL	TPPPTPPRDL	0.0267	1.7873	HLA-C07:02	TPPPTPPRL	TPPPTPPRDL	0.0015	8.125	0.1501	3	2265	12	1.99685	0.9219-0.9387	0.05304	1	1	1	3
JURKAT_1A	Peptide	5	1	STPPPTPPR	2265	HLA-A03:01	STPPPTPPR	STPPPTPPR	0.5159	0.4234	HLA-B07:02	STPPPTPPR	STPPPTPPR	0.0068	6.1736	HLA-B35:03	STPPPTPPR	STPPPTPPR	0.0009	12.2604	HLA-C04:01	STPPPTPPR	STPPPTPPR	0.0276	1.748	HLA-C07:02	STPPPTPPR	STPPPTPPR	0.0332	1.3443	0.1169	3	2265	12	1.99685	0.9219-0.9387	0.05304	1	1	1	3
JURKAT_1A	Peptide	5	0	RVAPEEHPVLL	2404	HLA-A03:01	RVAPHPVLL	RVAPEEHPVLL	0.0118	5.1714	HLA-B07:02	RPEEHPVLL	RVAPEEHPVLL	0.5529	0.3306	HLA-B35:03	RPEEHPVLL	RVAPEEHPVLL	0.1515	0.7819	HLA-C04:01	RPEEHPVLL	RVAPEEHPVLL	0.0467	1.1638	HLA-C07:02	RVAPHPVLL	RVAPEEHPVLL	0.0024	6.3784	0.153	3	2404	11	1.9968	0.9306-0.9474	0.24596	1	1	1	3
JURKAT_1A	Peptide	5	1	VAPEEHPVLL	2404	HLA-A03:01	VAPEHPVLL	VAPEEHPVLL	0.0002	27.5	HLA-B07:02	VPEEHPVLL	VAPEEHPVLL	0.3236	0.6378	HLA-B35:03	VPEEHPVLL	VAPEEHPVLL	0.5096	0.1977	HLA-C04:01	VPEEHPVLL	VAPEEHPVLL	0.1051	0.5777	HLA-C07:02	VAPEHPVLL	VAPEEHPVLL	0.0074	3.5192	0.1892	3	2404	11	1.9968	0.9306-0.9474	0.24596	1	1	1	3
JURKAT_1A	Peptide	5	1	VAPEEHPVL	2404	HLA-A03:01	VAPEEHPVL	VAPEEHPVL	0.0001	29.8462	HLA-B07:02	VAPEEHPVL	VAPEEHPVL	0.057	2.062	HLA-B35:03	VAPEEHPVL	VAPEEHPVL	0.3319	0.3564	HLA-C04:01	VAPEEHPVL	VAPEEHPVL	0.1708	0.3652	HLA-C07:02	VAPEEHPVL	VAPEEHPVL	0.1124	0.4845	0.1344	3	2404	11	1.9968	0.9306-0.9474	0.24596	1	1	1	3
JURKAT_1A	Peptide	5	2	APEEHPVLL	2404	HLA-A03:01	APEEHPVLL	APEEHPVLL	0.0011	13.4631	HLA-B07:02	APEEHPVLL	APEEHPVLL	0.903	0.0683	HLA-B35:03	APEEHPVLL	APEEHPVLL	0.8894	0.0272	HLA-C04:01	APEEHPVLL	APEEHPVLL	0.5711	0.0583	HLA-C07:02	APEEHPVLL	APEEHPVLL	0.0235	1.712	0.4776	4	2404	11	1.9968	0.9306-0.9474	0.24596	1	1	1	3
JURKAT_1A	Peptide	5	2	APEEHPVL	2404	HLA-A03:01	APEEHPV-L	APEEHPVL	0.0001	42.5	HLA-B07:02	APEEH-PVL	APEEHPVL	0.5727	0.3103	HLA-B35:03	APEEH-PVL	APEEHPVL	0.3275	0.3622	HLA-C04:01	APEEHPV-L	APEEHPVL	0.1089	0.5607	HLA-C07:02	-APEEHPVL	APEEHPVL	0.0012	8.8265	0.2021	3	2404	11	1.9968	0.9306-0.9474	0.24596	1	1	1	3
JURKAT_1A	Peptide	5	2	SAPPPVPVV	2423	HLA-A03:01	SAPPPVPVV	SAPPPVPVV	0.0028	9.3563	HLA-B07:02	SAPPPVPVV	SAPPPVPVV	0.0886	1.5595	HLA-B35:03	SAPPPVPVV	SAPPPVPVV	0.2149	0.5672	HLA-C04:01	SAPPPVPVV	SAPPPVPVV	0.233	0.2526	HLA-C07:02	SAPPPVPVV	SAPPPVPVV	0.1726	0.327	0.1424	4	2423	11	1.99626	0.8660-0.8828	0.00689	1	1	1	3
JURKAT_1A	Peptide	5	0	TTIAGVVYK	2470	HLA-A03:01	TTIAGVVYK	TTIAGVVYK	0.8533	0.0754	HLA-B07:02	TTIAGVVYK	TTIAGVVYK	0.0002	33	HLA-B35:03	TTIAGVVYK	TTIAGVVYK	0.0001	24.1875	HLA-C04:01	TTIAGVVYK	TTIAGVVYK	0.0028	8.0326	HLA-C07:02	TTIAGVVYK	TTIAGVVYK	0.0052	4.3189	0.1723	1	2470	10	1.99623	0.8593-0.8761	0.06551	1	1	1	3
JURKAT_1A	Peptide	5	0	APEEHPVLL	2483	HLA-A03:01	APEEHPVLL	APEEHPVLL	0.0011	13.4631	HLA-B07:02	APEEHPVLL	APEEHPVLL	0.903	0.0683	HLA-B35:03	APEEHPVLL	APEEHPVLL	0.8894	0.0272	HLA-C04:01	APEEHPVLL	APEEHPVLL	0.5711	0.0583	HLA-C07:02	APEEHPVLL	APEEHPVLL	0.0235	1.712	0.4776	4	2483	9	1.99601	0.8242-0.8411	0.18267	1	1	1	3
JURKAT_1A	Peptide	5	0	APEEHPVL	2483	HLA-A03:01	APEEHPV-L	APEEHPVL	0.0001	42.5	HLA-B07:02	APEEH-PVL	APEEHPVL	0.5727	0.3103	HLA-B35:03	APEEH-PVL	APEEHPVL	0.3275	0.3622	HLA-C04:01	APEEHPV-L	APEEHPVL	0.1089	0.5607	HLA-C07:02	-APEEHPVL	APEEHPVL	0.0012	8.8265	0.2021	3	2483	9	1.99601	0.8242-0.8411	0.18267	1	1	1	3
JURKAT_1A	Peptide	5	0	VAPEEHPVLL	2487	HLA-A03:01	VAPEHPVLL	VAPEEHPVLL	0.0002	27.5	HLA-B07:02	VPEEHPVLL	VAPEEHPVLL	0.3236	0.6378	HLA-B35:03	VPEEHPVLL	VAPEEHPVLL	0.5096	0.1977	HLA-C04:01	VPEEHPVLL	VAPEEHPVLL	0.1051	0.5777	HLA-C07:02	VAPEHPVLL	VAPEEHPVLL	0.0074	3.5192	0.1892	3	2487	10	1.99638	0.8673-0.8842	0.24407	1	1	1	3
JURKAT_1A	Peptide	5	0	VAPEEHPVL	2487	HLA-A03:01	VAPEEHPVL	VAPEEHPVL	0.0001	29.8462	HLA-B07:02	VAPEEHPVL	VAPEEHPVL	0.057	2.062	HLA-B35:03	VAPEEHPVL	VAPEEHPVL	0.3319	0.3564	HLA-C04:01	VAPEEHPVL	VAPEEHPVL	0.1708	0.3652	HLA-C07:02	VAPEEHPVL	VAPEEHPVL	0.1124	0.4845	0.1344	3	2487	10	1.99638	0.8673-0.8842	0.24407	1	1	1	3
JURKAT_1A	Peptide	5	1	APEEHPVLL	2487	HLA-A03:01	APEEHPVLL	APEEHPVLL	0.0011	13.4631	HLA-B07:02	APEEHPVLL	APEEHPVLL	0.903	0.0683	HLA-B35:03	APEEHPVLL	APEEHPVLL	0.8894	0.0272	HLA-C04:01	APEEHPVLL	APEEHPVLL	0.5711	0.0583	HLA-C07:02	APEEHPVLL	APEEHPVLL	0.0235	1.712	0.4776	4	2487	10	1.99638	0.8673-0.8842	0.24407	1	1	1	3
JURKAT_1A	Peptide	5	1	APEEHPVL	2487	HLA-A03:01	APEEHPV-L	APEEHPVL	0.0001	42.5	HLA-B07:02	APEEH-PVL	APEEHPVL	0.5727	0.3103	HLA-B35:03	APEEH-PVL	APEEHPVL	0.3275	0.3622	HLA-C04:01	APEEHPV-L	APEEHPVL	0.1089	0.5607	HLA-C07:02	-APEEHPVL	APEEHPVL	0.0012	8.8265	0.2021	3	2487	10	1.99638	0.8673-0.8842	0.24407	1	1	1	3
JURKAT_1A	De novo peptide	5	2	AAAGGAAAM	105	HLA-A03:01	AAAGGAAAM	AAAGGAAAM	0.0007	16.01	HLA-B07:02	AAAGGAAAM	AAAGGAAAM	0.259	0.7729	HLA-B35:03	AAAGGAAAM	AAAGGAAAM	0.4281	0.2508	HLA-C04:01	AAAGGAAAM	AAAGGAAAM	0.0205	2.2201	HLA-C07:02	AAAGGAAAM	AAAGGAAAM	0.0111	2.8312	0.1439	2	105	12	1	1.4346-1.4513	0.16152	1	1	1	3
JURKAT_1A	De novo peptide	5	0	EAHLGAGEM	139	HLA-A03:01	EAHLGAGEM	EAHLGAGEM	0	53.75	HLA-B07:02	EAHLGAGEM	EAHLGAGEM	0.0212	3.4721	HLA-B35:03	EAHLGAGEM	EAHLGAGEM	0.2707	0.4506	HLA-C04:01	EAHLGAGEM	EAHLGAGEM	0.0043	6.1853	HLA-C07:02	EAHLGAGEM	EAHLGAGEM	0.0008	10.5967	0.0594	1	139	9	1	1.4279-1.4446	0.15627	1	1	1	3
JURKAT_1A	De novo peptide	5	0	LPCTSAGEL	195	HLA-A03:01	LPCTSAGEL	LPCTSAGEL	0	48	HLA-B07:02	LPCTSAGEL	LPCTSAGEL	0.3742	0.5564	HLA-B35:03	LPCTSAGEL	LPCTSAGEL	0.4463	0.2387	HLA-C04:01	LPCTSAGEL	LPCTSAGEL	0.0145	2.8059	HLA-C07:02	LPCTSAGEL	LPCTSAGEL	0.0003	17.5714	0.1671	2	195	10	1	1.4960-1.5127	0.00848	1	1	1	3
JURKAT_1A	De novo peptide	5	0	KGTPPLLAGK	238	HLA-A03:01	KTPPLLAGK	KGTPPLLAGK	0.5636	0.3588	HLA-B07:02	KGTPPLLAK	KGTPPLLAGK	0.0001	40.2857	HLA-B35:03	KTPPLLAGK	KGTPPLLAGK	0	58.3333	HLA-C04:01	KTPPLLAGK	KGTPPLLAGK	0.0003	24.4138	HLA-C07:02	KGTPPLLAK	KGTPPLLAGK	0.0001	25.8182	0.1128	1	238	10	2	0.8552-0.8721	0.02222	1	1	1	3
JURKAT_1A	De novo peptide	5	1	GTPPLLAGK	238	HLA-A03:01	GTPPLLAGK	GTPPLLAGK	0.5161	0.423	HLA-B07:02	GTPPLLAGK	GTPPLLAGK	0.0002	31.9333	HLA-B35:03	GTPPLLAGK	GTPPLLAGK	0	33.4	HLA-C04:01	GTPPLLAGK	GTPPLLAGK	0.0019	10.0168	HLA-C07:02	GTPPLLAGK	GTPPLLAGK	0.0018	7.3293	0.104	1	238	10	2	0.8552-0.8721	0.02222	1	1	1	3
JURKAT_1A	De novo peptide	5	0	ALYAVVAKR	244	HLA-A03:01	ALYAVVAKR	ALYAVVAKR	0.8204	0.1013	HLA-B07:02	ALYAVVAKR	ALYAVVAKR	0.0002	28.15	HLA-B35:03	ALYAVVAKR	ALYAVVAKR	0	51.6667	HLA-C04:01	ALYAVVAKR	ALYAVVAKR	0.0019	9.9415	HLA-C07:02	ALYAVVAKR	ALYAVVAKR	0.0052	4.3193	0.1655	1	244	9	2	0.8478-0.8647	0.02425	1	1	1	3
JURKAT_1A	De novo peptide	5	0	VLVGAVGVTK	257	HLA-A03:01	VLVGAVVTK	VLVGAVGVTK	0.5801	0.339	HLA-B07:02	VVGAVGVTK	VLVGAVGVTK	0.0001	42.2	HLA-B35:03	VLVGAVVTK	VLVGAVGVTK	0	51.6667	HLA-C04:01	VLVGVGVTK	VLVGAVGVTK	0.0003	22.75	HLA-C07:02	VLVGVGVTK	VLVGAVGVTK	0.0001	27.625	0.1161	1	257	12	3	0.6954-0.7123	0.07334	1	1	1	3
JURKAT_1A	De novo peptide	5	1	LVGAVGVTK	257	HLA-A03:01	LVGAVGVTK	LVGAVGVTK	0.5766	0.3431	HLA-B07:02	LVGAVGVTK	LVGAVGVTK	0.0006	19.4853	HLA-B35:03	LVGAVGVTK	LVGAVGVTK	0	34.4	HLA-C04:01	LVGAVGVTK	LVGAVGVTK	0.0006	17.4156	HLA-C07:02	LVGAVGVTK	LVGAVGVTK	0.0005	12.8519	0.1157	1	257	12	3	0.6954-0.7123	0.07334	1	1	1	3
JURKAT_1A	De novo peptide	5	0	SYGEPTDVL	267	HLA-A03:01	SYGEPTDVL	SYGEPTDVL	0.0004	19.8947	HLA-B07:02	SYGEPTDVL	SYGEPTDVL	0.0209	3.4907	HLA-B35:03	SYGEPTDVL	SYGEPTDVL	0.0091	4.3149	HLA-C04:01	SYGEPTDVL	SYGEPTDVL	0.2245	0.2655	HLA-C07:02	SYGEPTDVL	SYGEPTDVL	0.2448	0.2167	0.0999	2	267	11	3	0.6772-0.6941	0.21271	1	1	1	3

## Sheet: JURKAT_1A (1%FDR)
Sample ID	Sample	FDR (%)	Allele	Peptide	EL_score	EL_Rank	Aff_Score	Aff_Rank	Aff_nM	Binder	Mass	Length	m/z	1/k0 Range	Score Immunogenicity	Length	Binding Strong	Immunogenicity	TOTAL
JURKAT_1A	Peptide	1	HLA-C0702	GYSNRVVDL	0.111589	0.487	0.325373	0.665	1479.29	Strong	1021.52	9	511.763	0.8370-0.8539	0.07685	1	1	1	3
JURKAT_1A	Peptide	1	HLA-C0702	LYYGLHRF	0.130568	0.434	0.326227	0.658	1465.68	Strong	1067.56	8	534.782	0.8923-0.9091	0.09623	1	1	1	3
JURKAT_1A	Peptide	1	HLA-C0702	NRLIHQTNL	0.207489	0.261	0.360746	0.47	1008.87	Strong	1107.61	9	554.817	0.8855-0.9024	0.08176	1	1	1	3
JURKAT_1A	Peptide	1	HLA-B0702	NPGVPPATM	0.791584	0.145	0.488931	0.561	252.06	Strong	882.427	9	883.431	1.3464-1.3631	0.087	1	1	1	3
JURKAT_1A	Peptide	1	HLA-B3503	NPGVPPATM	0.839866	0.045	0.366324	0.17	949.78	Strong	882.427	9	883.431	1.3464-1.3631	0.087	1	1	1	3
JURKAT_1A	Peptide	1	HLA-B3503	FIEENDEVL	0.264718	0.461	0.305088	0.304	1842.34	Strong	1106.51	9	1107.53	1.5494-1.5660	0.25645	1	1	1	3
JURKAT_1A	Peptide	1	HLA-A0301	RVTPFILKK	0.989031	0.003	0.744806	0.042	15.82	Strong	1100.71	9	367.906	0.6900-0.7069	0.10536	1	1	1	3
JURKAT_1A	De novo peptide	1	HLA-A0301	KGTPPLLAGK	0.563566	0.359	0.471125	0.852	305.61	Strong	980.602	10	491.31	0.8552-0.8721	0.02222	1	1	1	3
JURKAT_1A	De novo peptide	1	HLA-A0301	ALYAVVAKR	0.820393	0.101	0.574501	0.378	99.86	Strong	989.602	9	495.807	0.8478-0.8647	0.02425	1	1	1	3
JURKAT_1A	De novo peptide	1	HLA-B3503	EAHLGAGEM	0.270735	0.451	0.262366	0.471	2924.96	Strong	913.396	9	914.416	1.4279-1.4446	0.15627	1	1	1	3

## Sheet: JURKAT_1B (5%FDR)
Sample ID	Sample	FDR (%)	Pos	Peptide	ID	Allele	core	icore	EL-score	EL_Rank	Allele	core	icore	EL-score	EL_Rank	Allele	core	icore	EL-score	EL_Rank	Allele	core	icore	EL-score	EL_Rank	Allele	core	icore	EL-score	EL_Rank	Ave	NB	ID	length	z	1/k0 Range	Score Immunogenicity	Length HLA-I	Strong Binding	Immunogenicity	TOTAL
JURKAT_1B	Peptide	5	0	KYFDEHYEY	71	HLA-A03:01	KYFDEHYEY	KYFDEHYEY	0.0372	3.1631	HLA-B07:02	KYFDEHYEY	KYFDEHYEY	0.0022	10.5131	HLA-B35:03	KYFDEHYEY	KYFDEHYEY	0.0024	8.028	HLA-C04:01	KYFDEHYEY	KYFDEHYEY	0.1427	0.4368	HLA-C07:02	KYFDEHYEY	KYFDEHYEY	0.8983	0.0044	0.2165	2	71	9	1.9969	0.9205-0.9373	0.24365	1	1	1	3
JURKAT_1B	Peptide	5	1	YFDEHYEY	71	HLA-A03:01	YFDEH-YEY	YFDEHYEY	0.0011	13.2512	HLA-B07:02	YFD-EHYEY	YFDEHYEY	0.0118	4.7153	HLA-B35:03	YFDEH-YEY	YFDEHYEY	0.0081	4.5472	HLA-C04:01	YFDEH-YEY	YFDEHYEY	0.7625	0.0232	HLA-C07:02	YFDEH-YEY	YFDEHYEY	0.3341	0.1441	0.2235	2	71	9	1.9969	0.9205-0.9373	0.24365	1	1	1	3
JURKAT_1B	Peptide	5	2	NTDGAVNF	74	HLA-A03:01	NTD-GAVNF	NTDGAVNF	0.0001	38.4	HLA-B07:02	NTD-GAVNF	NTDGAVNF	0.0009	16	HLA-B35:03	NTD-GAVNF	NTDGAVNF	0.0016	9.5137	HLA-C04:01	NTD-GAVNF	NTDGAVNF	0.1653	0.3769	HLA-C07:02	NTDGA-VNF	NTDGAVNF	0.0025	6.3077	0.0341	1	74	10	0.999058	1.4827-1.4994	0.15945	1	1	1	3
JURKAT_1B	Peptide	5	0	KLLDVVHPAAK	85	HLA-A03:01	KLLDHPAAK	KLLDVVHPAAK	0.9039	0.0399	HLA-B07:02	KLLDHPAAK	KLLDVVHPAAK	0.0001	37.5	HLA-B35:03	KLLDVVHAK	KLLDVVHPAAK	0	70	HLA-C04:01	KLLDVPAAK	KLLDVVHPAAK	0.0003	24.8276	HLA-C07:02	KLLDHPAAK	KLLDVVHPAAK	0.0001	23.5714	0.1809	1	85	11	2.99242	0.7413-0.7582	0.17606	1	1	1	3
JURKAT_1B	Peptide	5	0	EPNPDDPLM	135	HLA-A03:01	EPNPDDPLM	EPNPDDPLM	0.0001	32	HLA-B07:02	EPNPDDPLM	EPNPDDPLM	0.068	1.8573	HLA-B35:03	EPNPDDPLM	EPNPDDPLM	0.8887	0.0274	HLA-C04:01	EPNPDDPLM	EPNPDDPLM	0.0368	1.3866	HLA-C07:02	EPNPDDPLM	EPNPDDPLM	0.001	9.9	0.1989	3	135	9	0.999023	1.4513-1.4680	0.01338	1	1	1	3
JURKAT_1B	Peptide	5	0	EPNPDDPL	135	HLA-A03:01	EPN-PDDPL	EPNPDDPL	0	67.5	HLA-B07:02	EPN-PDDPL	EPNPDDPL	0.0258	3.1362	HLA-B35:03	EPNPDDP-L	EPNPDDPL	0.2779	0.4378	HLA-C04:01	EPNPDDP-L	EPNPDDPL	0.001	13.8446	HLA-C07:02	EPNPDDP-L	EPNPDDPL	0	35.25	0.0609	1	135	9	0.999023	1.4513-1.4680	0.01338	1	1	1	3
JURKAT_1B	Peptide	5	0	APEEHPVLL	138	HLA-A03:01	APEEHPVLL	APEEHPVLL	0.0011	13.4631	HLA-B07:02	APEEHPVLL	APEEHPVLL	0.903	0.0683	HLA-B35:03	APEEHPVLL	APEEHPVLL	0.8894	0.0272	HLA-C04:01	APEEHPVLL	APEEHPVLL	0.5711	0.0583	HLA-C07:02	APEEHPVLL	APEEHPVLL	0.0235	1.712	0.4776	4	138	9	1.99601	0.8121-0.8290	0.18267	1	1	1	3
JURKAT_1B	Peptide	5	0	APEEHPVL	138	HLA-A03:01	APEEHPV-L	APEEHPVL	0.0001	42.5	HLA-B07:02	APEEH-PVL	APEEHPVL	0.5727	0.3103	HLA-B35:03	APEEH-PVL	APEEHPVL	0.3275	0.3622	HLA-C04:01	APEEHPV-L	APEEHPVL	0.1089	0.5607	HLA-C07:02	-APEEHPVL	APEEHPVL	0.0012	8.8265	0.2021	3	138	9	1.99601	0.8121-0.8290	0.18267	1	1	1	3
JURKAT_1B	Peptide	5	0	RIFAPNHVVAK	194	HLA-A03:01	RIFAPNVAK	RIFAPNHVVAK	0.955	0.0152	HLA-B07:02	RIFAPNVAK	RIFAPNHVVAK	0.0009	15.8148	HLA-B35:03	RAPNHVVAK	RIFAPNHVVAK	0	44	HLA-C04:01	RAPNHVVAK	RIFAPNHVVAK	0.0003	24.2414	HLA-C07:02	RAPNHVVAK	RIFAPNHVVAK	0.0003	16.2045	0.1913	1	194	11	2.99281	0.7427-0.7595	0.18833	1	1	1	3
JURKAT_1B	Peptide	5	0	KTYGEIFEK	229	HLA-A03:01	KTYGEIFEK	KTYGEIFEK	0.9864	0.0038	HLA-B07:02	KTYGEIFEK	KTYGEIFEK	0.0003	25.6	HLA-B35:03	KTYGEIFEK	KTYGEIFEK	0	37	HLA-C04:01	KTYGEIFEK	KTYGEIFEK	0.0061	4.9361	HLA-C07:02	KTYGEIFEK	KTYGEIFEK	0.0225	1.7699	0.2031	2	229	9	1.99639	0.8741-0.8909	0.41298	1	1	1	3
JURKAT_1B	Peptide	5	0	AQYEDIAQK	240	HLA-A03:01	AQYEDIAQK	AQYEDIAQK	0.7405	0.1677	HLA-B07:02	AQYEDIAQK	AQYEDIAQK	0.0004	21.898	HLA-B35:03	AQYEDIAQK	AQYEDIAQK	0.0001	25.7143	HLA-C04:01	AQYEDIAQK	AQYEDIAQK	0.004	6.4191	HLA-C07:02	AQYEDIAQK	AQYEDIAQK	0.0081	3.3697	0.1506	1	240	10	1.9965	0.8626-0.8795	0.06382	1	1	1	3
JURKAT_1B	Peptide	5	0	RVFVVGVGMTK	299	HLA-A03:01	RVFGVGMTK	RVFVVGVGMTK	0.9442	0.0213	HLA-B07:02	RVFGVGMTK	RVFVVGVGMTK	0.0003	24.2903	HLA-B35:03	RVFGVGMTK	RVFVVGVGMTK	0	56.6667	HLA-C04:01	RVFGVGMTK	RVFVVGVGMTK	0.0002	30.3571	HLA-C07:02	RVFGVGMTK	RVFVVGVGMTK	0.0005	13.7143	0.189	1	299	11	1.99662	0.9192-0.9360	0.09932	1	1	1	3
JURKAT_1B	Peptide	5	1	VFVVGVGMTK	299	HLA-A03:01	VVVGVGMTK	VFVVGVGMTK	0.5393	0.388	HLA-B07:02	VVVGVGMTK	VFVVGVGMTK	0.0001	39.2857	HLA-B35:03	VVVGVGMTK	VFVVGVGMTK	0	55	HLA-C04:01	VFVGVGMTK	VFVVGVGMTK	0.0002	27.05	HLA-C07:02	VFVGVGMTK	VFVVGVGMTK	0.0002	20.6957	0.108	1	299	11	1.99662	0.9192-0.9360	0.09932	1	1	1	3
JURKAT_1B	Peptide	5	2	FVVGVGMTK	299	HLA-A03:01	FVVGVGMTK	FVVGVGMTK	0.5191	0.4178	HLA-B07:02	FVVGVGMTK	FVVGVGMTK	0.0013	13.3443	HLA-B35:03	FVVGVGMTK	FVVGVGMTK	0.0004	17.0196	HLA-C04:01	FVVGVGMTK	FVVGVGMTK	0.0017	10.4646	HLA-C07:02	FVVGVGMTK	FVVGVGMTK	0.0043	4.7437	0.1054	1	299	11	1.99662	0.9192-0.9360	0.09932	1	1	1	3
JURKAT_1B	Peptide	5	0	RLAEWKATK	304	HLA-A03:01	RLAEWKATK	RLAEWKATK	0.9584	0.0133	HLA-B07:02	RLAEWKATK	RLAEWKATK	0.0015	12.5846	HLA-B35:03	RLAEWKATK	RLAEWKATK	0	51.6667	HLA-C04:01	RLAEWKATK	RLAEWKATK	0.0028	7.9753	HLA-C07:02	RLAEWKATK	RLAEWKATK	0.0097	3.0262	0.1945	1	304	10	2.99257	0.7400-0.7568	0.06274	1	1	1	3
JURKAT_1B	Peptide	5	0	KIFSGVFVK	312	HLA-A03:01	KIFSGVFVK	KIFSGVFVK	0.9816	0.0052	HLA-B07:02	KIFSGVFVK	KIFSGVFVK	0.0004	21.898	HLA-B35:03	KIFSGVFVK	KIFSGVFVK	0	36.75	HLA-C04:01	KIFSGVFVK	KIFSGVFVK	0.0017	10.6835	HLA-C07:02	KIFSGVFVK	KIFSGVFVK	0.0102	2.9401	0.1988	1	312	9	1.99608	0.8424-0.8593	0.06631	1	1	1	3
JURKAT_1B	Peptide	5	0	SVYYNEATGGK	313	HLA-A03:01	SVYEATGGK	SVYYNEATGGK	0.6496	0.2637	HLA-B07:02	SVYEATGGK	SVYYNEATGGK	0.0001	42.2	HLA-B35:03	SVYYNEATK	SVYYNEATGGK	0	65	HLA-C04:01	SYNEATGGK	SVYYNEATGGK	0.0001	36.75	HLA-C07:02	SYNEATGGK	SVYYNEATGGK	0	34	0.13	1	313	11	1.99662	0.8714-0.8882	0.20932	1	1	1	3
JURKAT_1B	Peptide	5	0	TPSEPHPVL	317	HLA-A03:01	TPSEPHPVL	TPSEPHPVL	0.0009	14.7722	HLA-B07:02	TPSEPHPVL	TPSEPHPVL	0.9877	0.0103	HLA-B35:03	TPSEPHPVL	TPSEPHPVL	0.9893	0.0022	HLA-C04:01	TPSEPHPVL	TPSEPHPVL	0.3797	0.1284	HLA-C07:02	TPSEPHPVL	TPSEPHPVL	0.0766	0.6765	0.4868	4	317	9	1.9959	0.8000-0.8168	0.08146	1	1	1	3
JURKAT_1B	Peptide	5	1	PSEPHPVL	317	HLA-A03:01	-PSEPHPVL	PSEPHPVL	0	53.75	HLA-B07:02	-PSEPHPVL	PSEPHPVL	0.3974	0.5244	HLA-B35:03	-PSEPHPVL	PSEPHPVL	0.3139	0.3802	HLA-C04:01	-PSEPHPVL	PSEPHPVL	0.0196	2.2879	HLA-C07:02	-PSEPHPVL	PSEPHPVL	0.0004	15.0545	0.1463	2	317	9	1.9959	0.8000-0.8168	0.08146	1	1	1	3
JURKAT_1B	Peptide	5	0	KLLNYAPLEK	327	HLA-A03:01	KLLNAPLEK	KLLNYAPLEK	0.9452	0.0208	HLA-B07:02	KLLNAPLEK	KLLNYAPLEK	0	62.1429	HLA-B35:03	KLLNAPLEK	KLLNYAPLEK	0	100	HLA-C04:01	KLLNAPLEK	KLLNYAPLEK	0.0002	26.7619	HLA-C07:02	KLLNAPLEK	KLLNYAPLEK	0.0002	19.5	0.1891	1	327	10	1.99663	0.9347-0.9515	0.06309	1	1	1	3
JURKAT_1B	Peptide	5	1	LLNYAPLEK	327	HLA-A03:01	LLNYAPLEK	LLNYAPLEK	0.8516	0.0761	HLA-B07:02	LLNYAPLEK	LLNYAPLEK	0.0002	30.4706	HLA-B35:03	LLNYAPLEK	LLNYAPLEK	0	50	HLA-C04:01	LLNYAPLEK	LLNYAPLEK	0.001	14.0458	HLA-C07:02	LLNYAPLEK	LLNYAPLEK	0.0006	12.2315	0.1707	1	327	10	1.99663	0.9347-0.9515	0.06309	1	1	1	3
JURKAT_1B	Peptide	5	0	SLSPVILIK	334	HLA-A03:01	SLSPVILIK	SLSPVILIK	0.9801	0.0056	HLA-B07:02	SLSPVILIK	SLSPVILIK	0.0005	20.5893	HLA-B35:03	SLSPVILIK	SLSPVILIK	0	34.2	HLA-C04:01	SLSPVILIK	SLSPVILIK	0.0053	5.4208	HLA-C07:02	SLSPVILIK	SLSPVILIK	0.0221	1.7901	0.2016	2	334	9	1.99586	0.8121-0.8290	0.16902	1	1	1	3
JURKAT_1B	Peptide	5	0	QTYVGITEK	339	HLA-A03:01	QTYVGITEK	QTYVGITEK	0.9167	0.0344	HLA-B07:02	QTYVGITEK	QTYVGITEK	0.0003	25.8333	HLA-B35:03	QTYVGITEK	QTYVGITEK	0.0001	31.6667	HLA-C04:01	QTYVGITEK	QTYVGITEK	0.0012	12.5178	HLA-C07:02	QTYVGITEK	QTYVGITEK	0.0043	4.7473	0.1845	1	339	9	1.99614	0.8411-0.8579	0.28988	1	1	1	3
JURKAT_1B	Peptide	5	0	IVAGTLTNK	343	HLA-A03:01	IVAGTLTNK	IVAGTLTNK	0.917	0.0343	HLA-B07:02	IVAGTLTNK	IVAGTLTNK	0.0008	16.8829	HLA-B35:03	IVAGTLTNK	IVAGTLTNK	0	42	HLA-C04:01	IVAGTLTNK	IVAGTLTNK	0.001	13.723	HLA-C07:02	IVAGTLTNK	IVAGTLTNK	0.0078	3.4335	0.1853	1	343	9	1.99562	0.7797-0.7966	0.10314	1	1	1	3
JURKAT_1B	Peptide	5	0	RLFVGSIPK	366	HLA-A03:01	RLFVGSIPK	RLFVGSIPK	0.9713	0.008	HLA-B07:02	RLFVGSIPK	RLFVGSIPK	0.0008	16.4054	HLA-B35:03	RLFVGSIPK	RLFVGSIPK	0	45	HLA-C04:01	RLFVGSIPK	RLFVGSIPK	0.0013	12.3909	HLA-C07:02	RLFVGSIPK	RLFVGSIPK	0.002	7.0714	0.1951	1	366	9	1.99606	0.8532-0.8700	0.06265	1	1	1	3
JURKAT_1B	Peptide	5	0	KVWSDPFGRK	382	HLA-A03:01	KVWDPFGRK	KVWSDPFGRK	0.9346	0.0262	HLA-B07:02	KVWSPFGRK	KVWSDPFGRK	0.0002	32.8462	HLA-B35:03	KVWDPFGRK	KVWSDPFGRK	0	55	HLA-C04:01	KVWSDPFRK	KVWSDPFGRK	0.0003	25.3077	HLA-C07:02	KWSDPFGRK	KVWSDPFGRK	0.0001	23.8571	0.187	1	382	10	2.9926	0.6941-0.7109	0.08527	1	1	1	3
JURKAT_1B	Peptide	5	0	KVWSDPFGR	382	HLA-A03:01	KVWSDPFGR	KVWSDPFGR	0.5884	0.3289	HLA-B07:02	KVWSDPFGR	KVWSDPFGR	0.0003	24.9355	HLA-B35:03	KVWSDPFGR	KVWSDPFGR	0	49	HLA-C04:01	KVWSDPFGR	KVWSDPFGR	0.0019	9.8138	HLA-C07:02	KVWSDPFGR	KVWSDPFGR	0.0014	8.375	0.1184	1	382	10	2.9926	0.6941-0.7109	0.08527	1	1	1	3
JURKAT_1B	Peptide	5	0	TAMDVVYAL	393	HLA-A03:01	TAMDVVYAL	TAMDVVYAL	0.0011	13.4975	HLA-B07:02	TAMDVVYAL	TAMDVVYAL	0.145	1.1346	HLA-B35:03	TAMDVVYAL	TAMDVVYAL	0.9102	0.0211	HLA-C04:01	TAMDVVYAL	TAMDVVYAL	0.0889	0.6684	HLA-C07:02	TAMDVVYAL	TAMDVVYAL	0.1357	0.4194	0.2562	4	393	9	0.998994	1.4667-1.4833	0.06412	1	1	1	3
JURKAT_1B	Peptide	5	0	QLYWSHPRK	399	HLA-A03:01	QLYWSHPRK	QLYWSHPRK	0.9417	0.0226	HLA-B07:02	QLYWSHPRK	QLYWSHPRK	0.0003	24.9677	HLA-B35:03	QLYWSHPRK	QLYWSHPRK	0	38.6667	HLA-C04:01	QLYWSHPRK	QLYWSHPRK	0.0011	13.3784	HLA-C07:02	QLYWSHPRK	QLYWSHPRK	0.0019	7.2666	0.189	1	399	9	1.99669	0.8970-0.9138	0.11192	1	1	1	3
JURKAT_1B	Peptide	5	1	GPGAAAAHL	401	HLA-A03:01	GPGAAAAHL	GPGAAAAHL	0.0001	32.5556	HLA-B07:02	GPGAAAAHL	GPGAAAAHL	0.5641	0.3192	HLA-B35:03	GPGAAAAHL	GPGAAAAHL	0.1584	0.7534	HLA-C04:01	GPGAAAAHL	GPGAAAAHL	0.0063	4.8467	HLA-C07:02	GPGAAAAHL	GPGAAAAHL	0.0001	26.4	0.1458	2	401	10	1.99521	0.7528-0.7696	0.19545	1	1	1	3
JURKAT_1B	Peptide	5	0	VLYNGFTGR	411	HLA-A03:01	VLYNGFTGR	VLYNGFTGR	0.7777	0.1429	HLA-B07:02	VLYNGFTGR	VLYNGFTGR	0.0003	24.8387	HLA-B35:03	VLYNGFTGR	VLYNGFTGR	0	49	HLA-C04:01	VLYNGFTGR	VLYNGFTGR	0.0014	11.6835	HLA-C07:02	VLYNGFTGR	VLYNGFTGR	0.0071	3.6202	0.1573	1	411	9	1.99609	0.8411-0.8579	0.18805	1	1	1	3
JURKAT_1B	Peptide	5	1	HPHLISTI	412	HLA-A03:01	HPH-LISTI	HPHLISTI	0	49.3333	HLA-B07:02	HPH-LISTI	HPHLISTI	0.4471	0.4546	HLA-B35:03	HPH-LISTI	HPHLISTI	0.246	0.4948	HLA-C04:01	HPH-LISTI	HPHLISTI	0.0075	4.3644	HLA-C07:02	-HPHLISTI	HPHLISTI	0.0007	11.6241	0.1402	2	412	9	1.99613	0.8370-0.8539	0.02649	1	1	1	3
JURKAT_1B	Peptide	5	0	IYDEIQQEM	414	HLA-A03:01	IYDEIQQEM	IYDEIQQEM	0.0048	7.5178	HLA-B07:02	IYDEIQQEM	IYDEIQQEM	0.1625	1.0518	HLA-B35:03	IYDEIQQEM	IYDEIQQEM	0.1716	0.6995	HLA-C04:01	IYDEIQQEM	IYDEIQQEM	0.9931	0.0007	HLA-C07:02	IYDEIQQEM	IYDEIQQEM	0.9084	0.0039	0.4481	4	414	9	1.99657	0.8714-0.8882	0.08925	1	1	1	3
JURKAT_1B	Peptide	5	0	IYDEIQQE	414	HLA-A03:01	IYDEIQQE-	IYDEIQQE	0	49.6667	HLA-B07:02	IYDEIQQE-	IYDEIQQE	0.0002	28.85	HLA-B35:03	IYDEIQQE-	IYDEIQQE	0.0002	21.6923	HLA-C04:01	IYDEIQQE-	IYDEIQQE	0.1796	0.3467	HLA-C07:02	IYDEIQQE-	IYDEIQQE	0.005	4.3951	0.037	1	414	9	1.99657	0.8714-0.8882	0.08925	1	1	1	3
JURKAT_1B	Peptide	5	1	YDEIQQEM	414	HLA-A03:01	-YDEIQQEM	YDEIQQEM	0	49	HLA-B07:02	-YDEIQQEM	YDEIQQEM	0.0031	8.9005	HLA-B35:03	Y-DEIQQEM	YDEIQQEM	0.0087	4.4012	HLA-C04:01	-YDEIQQEM	YDEIQQEM	0.6238	0.0493	HLA-C07:02	-YDEIQQEM	YDEIQQEM	0.0318	1.3852	0.1335	2	414	9	1.99657	0.8714-0.8882	0.08925	1	1	1	3
JURKAT_1B	Peptide	5	0	KLIKDGLIIRK	419	HLA-A03:01	KLIGLIIRK	KLIKDGLIIRK	0.7867	0.1368	HLA-B07:02	KLDGLIIRK	KLIKDGLIIRK	0	65	HLA-B35:03	KLDGLIIRK	KLIKDGLIIRK	0	85	HLA-C04:01	KLDGLIIRK	KLIKDGLIIRK	0.0003	23.3438	HLA-C07:02	KLDGLIIRK	KLIKDGLIIRK	0	38.5	0.1574	1	419	11	2.99304	0.7393-0.7561	0.13784	1	1	1	3
JURKAT_1B	Peptide	5	1	LIKDGLIIRK	419	HLA-A03:01	LIKDGIIRK	LIKDGLIIRK	0.4868	0.4744	HLA-B07:02	LIKDGIIRK	LIKDGLIIRK	0.0001	39.4286	HLA-B35:03	LIDGLIIRK	LIKDGLIIRK	0	58.3333	HLA-C04:01	LIDGLIIRK	LIKDGLIIRK	0.0002	31.6923	HLA-C07:02	LIKDGIIRK	LIKDGLIIRK	0	35	0.0974	1	419	11	2.99304	0.7393-0.7561	0.13784	1	1	1	3
JURKAT_1B	Peptide	5	0	TAMDVVYAL	432	HLA-A03:01	TAMDVVYAL	TAMDVVYAL	0.0011	13.4975	HLA-B07:02	TAMDVVYAL	TAMDVVYAL	0.145	1.1346	HLA-B35:03	TAMDVVYAL	TAMDVVYAL	0.9102	0.0211	HLA-C04:01	TAMDVVYAL	TAMDVVYAL	0.0889	0.6684	HLA-C07:02	TAMDVVYAL	TAMDVVYAL	0.1357	0.4194	0.2562	4	432	9	0.998977	1.4767-1.4934	0.06412	1	1	1	3
JURKAT_1B	Peptide	5	1	AAAGGIMTL	435	HLA-A03:01	AAAGGIMTL	AAAGGIMTL	0.0042	7.8918	HLA-B07:02	AAAGGIMTL	AAAGGIMTL	0.2705	0.7479	HLA-B35:03	AAAGGIMTL	AAAGGIMTL	0.4403	0.2426	HLA-C04:01	AAAGGIMTL	AAAGGIMTL	0.075	0.7908	HLA-C07:02	AAAGGIMTL	AAAGGIMTL	0.0754	0.6846	0.1731	4	435	11	1.99589	0.8006-0.8175	0.10865	1	1	1	3
JURKAT_1B	De novo peptide	5	0	SLFAGLGEVAK	44	HLA-A03:01	SLFAGLVAK	SLFAGLGEVAK	0.7771	0.1433	HLA-B07:02	SLFAGEVAK	SLFAGLGEVAK	0.0001	40	HLA-B35:03	SLFLGEVAK	SLFAGLGEVAK	0	56.6667	HLA-C04:01	SLFAGEVAK	SLFAGLGEVAK	0.0001	32.5455	HLA-C07:02	SLFAGLVAK	SLFAGLGEVAK	0	38.5	0.1555	1	44	11	2	0.8815-0.8983	0.28452	1	1	1	3
JURKAT_1B	De novo peptide	5	0	ALYGGRLLK	47	HLA-A03:01	ALYGGRLLK	ALYGGRLLK	0.993	0.002	HLA-B07:02	ALYGGRLLK	ALYGGRLLK	0.0011	14.6566	HLA-B35:03	ALYGGRLLK	ALYGGRLLK	0	42.5	HLA-C04:01	ALYGGRLLK	ALYGGRLLK	0.0033	7.2645	HLA-C07:02	ALYGGRLLK	ALYGGRLLK	0.0146	2.3943	0.2024	1	47	9	2	0.8330-0.8498	0.09878	1	1	1	3
JURKAT_1B	De novo peptide	5	0	LPDRVHTKL	48	HLA-A03:01	LPDRVHTKL	LPDRVHTKL	0.0013	12.5774	HLA-B07:02	LPDRVHTKL	LPDRVHTKL	0.9293	0.0489	HLA-B35:03	LPDRVHTKL	LPDRVHTKL	0.932	0.0162	HLA-C04:01	LPDRVHTKL	LPDRVHTKL	0.6603	0.0421	HLA-C07:02	LPDRVHTKL	LPDRVHTKL	0.0327	1.3574	0.5111	4	48	9	3	0.6765-0.6934	0.03669	1	1	1	3
JURKAT_1B	De novo peptide	5	1	NVPTAGFTVL	53	HLA-A03:01	NVPTAGFTL	NVPTAGFTVL	0.0001	42.75	HLA-B07:02	NPTAGFTVL	NVPTAGFTVL	0.2771	0.7335	HLA-B35:03	NPTAGFTVL	NVPTAGFTVL	0.3778	0.2968	HLA-C04:01	NVPTAGTVL	NVPTAGFTVL	0.0034	7.1605	HLA-C07:02	NVPTGFTVL	NVPTAGFTVL	0.0005	12.9352	0.1318	2	53	12	3	0.7116-0.7285	0.29004	1	1	1	3
JURKAT_1B	De novo peptide	5	2	VPTAGFTVL	53	HLA-A03:01	VPTAGFTVL	VPTAGFTVL	0.0002	25	HLA-B07:02	VPTAGFTVL	VPTAGFTVL	0.9382	0.0425	HLA-B35:03	VPTAGFTVL	VPTAGFTVL	0.9343	0.0158	HLA-C04:01	VPTAGFTVL	VPTAGFTVL	0.0908	0.6568	HLA-C07:02	VPTAGFTVL	VPTAGFTVL	0.0051	4.3635	0.3937	3	53	12	3	0.7116-0.7285	0.29004	1	1	1	3
JURKAT_1B	De novo peptide	5	1	LYEPDYEQL	77	HLA-A03:01	LYEPDYEQL	LYEPDYEQL	0.0001	37.3333	HLA-B07:02	LYEPDYEQL	LYEPDYEQL	0.0065	6.2764	HLA-B35:03	LYEPDYEQL	LYEPDYEQL	0.0105	3.992	HLA-C04:01	LYEPDYEQL	LYEPDYEQL	0.6331	0.0474	HLA-C07:02	LYEPDYEQL	LYEPDYEQL	0.2159	0.2478	0.1732	2	77	10	2	0.9192-0.9360	0.12369	1	1	1	3
JURKAT_1B	De novo peptide	5	0	LFGETTNHL	106	HLA-A03:01	LFGETTNHL	LFGETTNHL	0.0002	26.9474	HLA-B07:02	LFGETTNHL	LFGETTNHL	0.0086	5.5072	HLA-B35:03	LFGETTNHL	LFGETTNHL	0.0054	5.5489	HLA-C04:01	LFGETTNHL	LFGETTNHL	0.1884	0.3281	HLA-C07:02	LFGETTNHL	LFGETTNHL	0.0483	1.0023	0.0502	2	106	9	2	0.8060-0.8229	0.19953	1	1	1	3
JURKAT_1B	De novo peptide	5	1	SVDLVAHL	107	HLA-A03:01	SVD-LVAHL	SVDLVAHL	0.0002	25.1429	HLA-B07:02	SVD-LVAHL	SVDLVAHL	0.0095	5.25	HLA-B35:03	SVD-LVAHL	SVDLVAHL	0.0089	4.3483	HLA-C04:01	SVD-LVAHL	SVDLVAHL	0.2153	0.2794	HLA-C07:02	SVD-LVAHL	SVDLVAHL	0.0014	8.3298	0.0471	1	107	11	2	0.8943-0.9111	0.14411	1	1	1	3

## Sheet: JURKAT_1B (1%FDR)
Sample ID	Sample	FDR (%)	Allele	Peptide	EL_score	EL_Rank	Aff_Score	Aff_Rank	Aff_nM	Binder	Mass	Length	m/z	1/k0 Range	Score Immunogenicity	Length	Strong Binding	Immunogenicity	TOTAL
JURKAT_1B	Peptide	1	HLA-C0702	KYFDEHYEY	0.898283	0.004	0.602467	0.031	73.79	Strong	1292.53	9	647.272	0.9205-0.9373	0.24365	1	1	1	3
JURKAT_1B	Peptide	1	HLA-C0401	TPSEPHPVL	0.379685	0.128	0.194297	0.369	6109.06	Strong	975.503	9	488.754	0.8000-0.8168	0.08146	1	1	1	3
JURKAT_1B	Peptide	1	HLA-C0401	APEEHPVLL	0.571113	0.058	0.218674	0.259	4692.75	Strong	1003.53	9	502.769	0.8121-0.8290	0.18267	1	1	1	3
JURKAT_1B	Peptide	1	HLA-C0401	KYFDEHYEY	0.142669	0.437	0.113593	2.353	14628.5	Strong	1292.53	9	647.272	0.9205-0.9373	0.24365	1	1	1	3
JURKAT_1B	Peptide	1	HLA-B0702	TPSEPHPVL	0.987714	0.01	0.698567	0.099	26.09	Strong	975.503	9	488.754	0.8000-0.8168	0.08146	1	1	1	3
JURKAT_1B	Peptide	1	HLA-B0702	APEEHPVLL	0.903039	0.068	0.485196	0.573	262.45	Strong	1003.53	9	502.769	0.8121-0.8290	0.18267	1	1	1	3
JURKAT_1B	Peptide	1	HLA-B3503	TPSEPHPVL	0.989342	0.002	0.618321	0.01	62.16	Strong	975.503	9	488.754	0.8000-0.8168	0.08146	1	1	1	3
JURKAT_1B	Peptide	1	HLA-B3503	APEEHPVLL	0.889374	0.027	0.36338	0.175	980.52	Strong	1003.53	9	502.769	0.8121-0.8290	0.18267	1	1	1	3
JURKAT_1B	Peptide	1	HLA-B3503	EPNPDDPLM	0.88868	0.027	0.450609	0.079	381.57	Strong	1026.43	9	1027.44	1.4513-1.4680	0.01338	1	1	1	3
JURKAT_1B	Peptide	1	HLA-A0301	RVFVVGVGMTK	0.944247	0.021	0.689593	0.108	28.75	Strong	1191.68	11	596.85	0.9192-0.9360	0.09932	1	1	1	3
JURKAT_1B	Peptide	1	HLA-A0301	RIFAPNHVVAK	0.955038	0.015	0.766029	0.03	12.57	Strong	1250.72	11	417.91	0.7427-0.7595	0.18833	1	1	1	3
JURKAT_1B	Peptide	1	HLA-A0301	KTYGEIFEK	0.986396	0.004	0.760218	0.033	13.39	Strong	1113.57	9	557.793	0.8741-0.8909	0.41298	1	1	1	3
JURKAT_1B	Peptide	1	HLA-A0301	KLLDVVHPAAK	0.903863	0.04	0.648703	0.179	44.74	Strong	1189.72	11	397.577	0.7413-0.7582	0.17606	1	1	1	3
JURKAT_1B	Peptide	1	HLA-A0301	KIFSGVFVK	0.981555	0.005	0.796112	0.017	9.08	Strong	1023.61	9	512.811	0.8424-0.8593	0.06631	1	1	1	3
JURKAT_1B	Peptide	1	HLA-A0301	SVYYNEATGGK	0.649567	0.264	0.611332	0.268	67.04	Strong	1187.55	11	594.779	0.8714-0.8882	0.20932	1	1	1	3
JURKAT_1B	De novo peptide	1	HLA-A0301	SLFAGLGEVAK	0.777063	0.143	0.64964	0.177	44.29	Strong	1090.6	11	546.31	0.8815-0.8983	0.28452	1	1	1	3
JURKAT_1B	De novo peptide	1	HLA-A0301	ALYGGRLLK	0.992969	0.002	0.866362	0.007	4.25	Strong	989.602	9	495.805	0.8330-0.8498	0.09878	1	1	1	3
JURKAT_1B	De novo peptide	1	HLA-C0401	LFGETTNHL	0.188359	0.328	0.171218	0.581	7841.91	Strong	1030.51	9	516.264	0.8060-0.8229	0.19953	1	1	1	3
JURKAT_1B	De novo peptide	1	HLA-C0401	LPDRVHTKL	0.660289	0.042	0.278649	0.098	2452.49	Strong	1077.63	9	360.216	0.6765-0.6934	0.03669	1	1	1	3
JURKAT_1B	De novo peptide	1	HLA-B3503	LPDRVHTKL	0.932001	0.016	0.453149	0.077	371.22	Strong	1077.63	9	360.216	0.6765-0.6934	0.03669	1	1	1	3
JURKAT_1B	De novo peptide	1	HLA-B0702	LPDRVHTKL	0.929318	0.049	0.583501	0.28	90.6	Strong	1077.63	9	360.216	0.6765-0.6934	0.03669	1	1	1	3

## Sheet: H460_2B (5%FDR)
Sample ID	Sample	FDR (%)	Pos	Peptide	ID	Allele	core	icore	EL-score	EL_Rank	Allele	core	icore	EL-score	EL_Rank	Allele	core	icore	EL-score	EL_Rank	Allele	core	icore	EL-score	EL_Rank	Allele	core	icore	EL-score	EL_Rank	Allele	core	icore	EL-score	EL_Rank	Ave	NB	ID	length	z	1/k0 Range	Score Immunogenicity	Length HLA-I	Strong Binding	Immunogenicity	TOTAL
H460_2B	Peptide	5	0	GWYDEEHPLVF	74	HLA-A24:02	GWYDHPLVF	GWYDEEHPLVF	0.5472	0.2655	HLA-A68:01	GWYDHPLVF	GWYDEEHPLVF	0.0002	30.4211	HLA-B35:01	GWYDEPLVF	GWYDEEHPLVF	0.0024	9.9013	HLA-B51:01	GWYDHPLVF	GWYDEEHPLVF	0.0006	29.2881	HLA-C03:03	GWYDHPLVF	GWYDEEHPLVF	0.0002	15.0714	HLA-C15:02	GWYDHPLVF	GWYDEEHPLVF	0.0003	24.2973	0.0918	1	74	11	1.99712	0.9616-0.9784	0.25194	1	1	1	3
H460_2B	Peptide	5	1	WYDEEHPLVF	74	HLA-A24:02	WYDEEHPLF	WYDEEHPLVF	0.644	0.1958	HLA-A68:01	WYDEHPLVF	WYDEEHPLVF	0.0001	39.7143	HLA-B35:01	WYDEHPLVF	WYDEEHPLVF	0.0439	2.5484	HLA-B51:01	WYDEHPLVF	WYDEEHPLVF	0.0055	11.6324	HLA-C03:03	WYDEHPLVF	WYDEEHPLVF	0.0112	3.3321	HLA-C15:02	WYDEHPLVF	WYDEEHPLVF	0.002	12.1114	0.1178	1	74	11	1.99712	0.9616-0.9784	0.25194	1	1	1	3
H460_2B	Peptide	5	0	HTINGHNAEVR	90	HLA-A24:02	HTINGHNAR	HTINGHNAEVR	0	42	HLA-A68:01	HTINGHNAR	HTINGHNAEVR	0.8033	0.2552	HLA-B35:01	HTINGAEVR	HTINGHNAEVR	0.0002	26.5789	HLA-B51:01	HTINGHNAR	HTINGHNAEVR	0.0001	53	HLA-C03:03	HTINNAEVR	HTINGHNAEVR	0	36	HLA-C15:02	HTINGHNEV	HTINGHNAEV	0.0002	26.4074	0.134	1	90	11	2.99277	0.7568-0.7737	0.24034	1	1	1	3
H460_2B	Peptide	5	0	IYNPTTGEF	137	HLA-A24:02	IYNPTTGEF	IYNPTTGEF	0.9745	0.0082	HLA-A68:01	IYNPTTGEF	IYNPTTGEF	0.0045	10.9113	HLA-B35:01	IYNPTTGEF	IYNPTTGEF	0.1302	1.3313	HLA-B51:01	IYNPTTGEF	IYNPTTGEF	0.0183	6.0914	HLA-C03:03	IYNPTTGEF	IYNPTTGEF	0.0355	1.8775	HLA-C15:02	IYNPTTGEF	IYNPTTGEF	0.0074	6.8954	0.1951	3	137	9	0.99904	1.4740-1.4907	0.14818	1	1	1	3
H460_2B	Peptide	5	0	EYPDRIMNTF	142	HLA-A24:02	EYPDIMNTF	EYPDRIMNTF	0.9283	0.0274	HLA-A68:01	EYPDIMNTF	EYPDRIMNTF	0.0021	13.959	HLA-B35:01	EPDRIMNTF	EYPDRIMNTF	0.2845	0.6948	HLA-B51:01	EPDRIMNTF	EYPDRIMNTF	0.0707	2.4954	HLA-C03:03	EPDRIMNTF	EYPDRIMNTF	0.0007	10.4593	HLA-C15:02	EYPDRIMTF	EYPDRIMNTF	0.0005	21.129	0.2145	2	142	10	1.99687	0.9158-0.9326	0.05064	1	1	1	3
H460_2B	Peptide	5	0	NVAEVDKVTGR	145	HLA-A24:02	NVAEVVTGR	NVAEVDKVTGR	0	43.5	HLA-A68:01	NVAEVVTGR	NVAEVDKVTGR	0.9173	0.0848	HLA-B35:01	NVAEVDTGR	NVAEVDKVTGR	0.0001	32.625	HLA-B51:01	NVADKVTGR	NVAEVDKVTGR	0.0002	42.6875	HLA-C03:03	NVAEVVTGR	NVAEVDKVTGR	0	55	HLA-C15:02	NVADKVTGR	NVAEVDKVTGR	0	52.2222	0.1529	1	145	11	1.99662	0.9017-0.9185	0.05667	1	1	1	3
H460_2B	Peptide	5	0	VAYWRQAGL	146	HLA-A24:02	VAYWRQAGL	VAYWRQAGL	0.0011	10.5992	HLA-A68:01	VAYWRQAGL	VAYWRQAGL	0.0016	15.1346	HLA-B35:01	VAYWRQAGL	VAYWRQAGL	0.0059	6.7349	HLA-B51:01	VAYWRQAGL	VAYWRQAGL	0.1889	1.1053	HLA-C03:03	VAYWRQAGL	VAYWRQAGL	0.4841	0.2285	HLA-C15:02	VAYWRQAGL	VAYWRQAGL	0.3997	0.3202	0.1802	3	146	11	1.99694	0.9387-0.9555	0.12327	1	1	1	3
H460_2B	Peptide	5	0	KYLDEDTIYHL	147	HLA-A24:02	KYLDEIYHL	KYLDEDTIYHL	0.8294	0.088	HLA-A68:01	KYLDEIYHL	KYLDEDTIYHL	0.0002	28.2593	HLA-B35:01	KYLDEDYHL	KYLDEDTIYHL	0.0003	21.8537	HLA-B51:01	KYLDEIYHL	KYLDEDTIYHL	0.0011	23.8087	HLA-C03:03	KYLDEDTIL	KYLDEDTIYHL	0.0003	14.4717	HLA-C15:02	YLDEDTIYL	YLDEDTIYHL	0.0008	17.6667	0.1387	1	147	11	1.99715	0.9884-1.0053	0.31668	1	1	1	3
H460_2B	Peptide	5	0	YYFEGIKQTF	150	HLA-A24:02	YYFEGIQTF	YYFEGIKQTF	0.9916	0.0027	HLA-A68:01	YYFEGIQTF	YYFEGIKQTF	0.0045	10.889	HLA-B35:01	YYFEGIQTF	YYFEGIKQTF	0.1019	1.5602	HLA-B51:01	YYFEGIQTF	YYFEGIKQTF	0.021	5.5904	HLA-C03:03	YYFEGIQTF	YYFEGIKQTF	0.0247	2.3072	HLA-C15:02	YYFEGIQTF	YYFEGIKQTF	0.0027	10.8416	0.1911	2	150	10	1.9969	0.9326-0.9495	0.02327	1	1	1	3
H460_2B	Peptide	5	1	YFEGIKQTF	150	HLA-A24:02	YFEGIKQTF	YFEGIKQTF	0.8736	0.0583	HLA-A68:01	YFEGIKQTF	YFEGIKQTF	0.0036	11.7457	HLA-B35:01	YFEGIKQTF	YFEGIKQTF	0.2892	0.6858	HLA-B51:01	YFEGIKQTF	YFEGIKQTF	0.0198	5.8048	HLA-C03:03	YFEGIKQTF	YFEGIKQTF	0.0574	1.4267	HLA-C15:02	YFEGIKQTF	YFEGIKQTF	0.0183	4.363	0.2103	3	150	10	1.9969	0.9326-0.9495	0.02327	1	1	1	3
H460_2B	Peptide	5	0	YAKDIGFIKL	174	HLA-A24:02	YAKDIGFKL	YAKDIGFIKL	0.0025	7.4858	HLA-A68:01	YAKDIGFIK	YAKDIGFIK	0.0172	6.712	HLA-B35:01	YAKDIGIKL	YAKDIGFIKL	0.0129	4.7301	HLA-B51:01	YAKDIGIKL	YAKDIGFIKL	0.0938	2.0336	HLA-C03:03	YAKDIGIKL	YAKDIGFIKL	0.4212	0.275	HLA-C15:02	YAKDGFIKL	YAKDIGFIKL	0.2096	0.7469	0.1262	2	174	11	1.99687	0.9656-0.9824	0.16572	1	1	1	3
H460_2B	Peptide	5	0	YAKDIGFIK	174	HLA-A24:02	YAKDIGFIK	YAKDIGFIK	0.0001	22.8421	HLA-A68:01	YAKDIGFIK	YAKDIGFIK	0.7386	0.3544	HLA-B35:01	YAKDIGFIK	YAKDIGFIK	0.0109	5.1134	HLA-B51:01	YAKDIGFIK	YAKDIGFIK	0.0031	15.3206	HLA-C03:03	YAKDIGFIK	YAKDIGFIK	0.0033	5.6475	HLA-C15:02	YAKDIGFIK	YAKDIGFIK	0.005	8.3029	0.1268	1	174	11	1.99687	0.9656-0.9824	0.16572	1	1	1	3
H460_2B	Peptide	5	0	KYNDTFWKEF	188	HLA-A24:02	KYNDTFWKF	KYNDTFWKEF	0.9568	0.0157	HLA-A68:01	KYNDTFWKF	KYNDTFWKEF	0.0004	23.4912	HLA-B35:01	KYNDTFWEF	KYNDTFWKEF	0.0014	12.1947	HLA-B51:01	KYNDTFWKF	KYNDTFWKEF	0.0013	22.5652	HLA-C03:03	KYNDTFKEF	KYNDTFWKEF	0.0001	17.48	HLA-C15:02	KYNDTFWEF	KYNDTFWKEF	0.0006	19.2471	0.1601	1	188	10	1.99709	0.9663-0.9831	0.25703	1	1	1	3
H460_2B	Peptide	5	0	LVAEKVTVI	203	HLA-A24:02	LVAEKVTVI	LVAEKVTVI	0.003	6.9869	HLA-A68:01	LVAEKVTVI	LVAEKVTVI	0.0016	15.1282	HLA-B35:01	LVAEKVTVI	LVAEKVTVI	0.009	5.5531	HLA-B51:01	LVAEKVTVI	LVAEKVTVI	0.2435	0.8788	HLA-C03:03	LVAEKVTVI	LVAEKVTVI	0.161	0.6701	HLA-C15:02	LVAEKVTVI	LVAEKVTVI	0.4865	0.2321	0.1508	3	203	11	1.99665	0.9306-0.9474	0.15531	1	1	1	3
H460_2B	Peptide	5	1	VAEKVTVI	203	HLA-A24:02	VA-EKVTVI	VAEKVTVI	0.0002	21.2727	HLA-A68:01	VA-EKVTVI	VAEKVTVI	0	57.1429	HLA-B35:01	VAEKV-TVI	VAEKVTVI	0.0009	14.4534	HLA-B51:01	VA-EKVTVI	VAEKVTVI	0.3989	0.4525	HLA-C03:03	VAE-KVTVI	VAEKVTVI	0.026	2.2516	HLA-C15:02	VA-EKVTVI	VAEKVTVI	0.0653	2.0577	0.0819	1	203	11	1.99665	0.9306-0.9474	0.15531	1	1	1	3
H460_2B	Peptide	5	0	ETYEEIYKSTK	234	HLA-A24:02	TYEEIYSTK	TYEEIYKSTK	0.0001	26.3	HLA-A68:01	ETYEEIYTK	ETYEEIYKSTK	0.9303	0.0691	HLA-B35:01	ETYEEISTK	ETYEEIYKSTK	0.0003	21.439	HLA-B51:01	ETYEEIYTK	ETYEEIYKSTK	0.0007	28.6029	HLA-C03:03	ETYEEISTK	ETYEEIYKSTK	0	43	HLA-C15:02	ETYEEIYTK	ETYEEIYKSTK	0.0002	30.5	0.1553	1	234	11	1.99711	0.9837-1.0005	0.00311	1	1	1	3
H460_2B	Peptide	5	0	TTFDLGGHVQAR	236	HLA-A24:02	TTFDHVQAR	TTFDLGGHVQAR	0	41	HLA-A68:01	TTFDHVQAR	TTFDLGGHVQAR	0.9366	0.0578	HLA-B35:01	TTFDLGQAR	TTFDLGGHVQAR	0.0002	25.7	HLA-B51:01	TTFDLVQAR	TTFDLGGHVQAR	0.0002	41.1111	HLA-C03:03	TTFDHVQAR	TTFDLGGHVQAR	0	36	HLA-C15:02	TTFDHVQAR	TTFDLGGHVQAR	0.0001	34.3	0.1562	1	236	12	1.99692	0.9629-0.9797	0.11098	1	1	1	3
H460_2B	Peptide	5	0	TYMGHTGAVW	239	HLA-A24:02	TYMGHTAVW	TYMGHTGAVW	0.6821	0.1733	HLA-A68:01	TYMGHTAVW	TYMGHTGAVW	0.0005	21.7059	HLA-B35:01	TYMGTGAVW	TYMGHTGAVW	0.0014	12.0153	HLA-B51:01	TYMGTGAVW	TYMGHTGAVW	0.0016	20.1913	HLA-C03:03	TYMGTGAVW	TYMGHTGAVW	0.0002	17.2	HLA-C15:02	TYMGHGAVW	TYMGHTGAVW	0.0002	26.5185	0.1143	1	239	10	1.99643	0.8539-0.8707	0.13544	1	1	1	3
H460_2B	Peptide	5	0	KYKGIFNGF	242	HLA-A24:02	KYKGIFNGF	KYKGIFNGF	0.9403	0.0226	HLA-A68:01	KYKGIFNGF	KYKGIFNGF	0.0037	11.6046	HLA-B35:01	KYKGIFNGF	KYKGIFNGF	0.0031	8.9103	HLA-B51:01	KYKGIFNGF	KYKGIFNGF	0.001	24.4182	HLA-C03:03	KYKGIFNGF	KYKGIFNGF	0.0003	13.971	HLA-C15:02	KYKGIFNGF	KYKGIFNGF	0.0006	19.3059	0.1582	1	242	9	1.99626	0.8586-0.8754	0.21824	1	1	1	3
H460_2B	Peptide	5	0	VYISEHEHF	244	HLA-A24:02	VYISEHEHF	VYISEHEHF	0.9938	0.002	HLA-A68:01	VYISEHEHF	VYISEHEHF	0.0023	13.6716	HLA-B35:01	VYISEHEHF	VYISEHEHF	0.0429	2.5869	HLA-B51:01	VYISEHEHF	VYISEHEHF	0.0079	9.694	HLA-C03:03	VYISEHEHF	VYISEHEHF	0.005	4.7622	HLA-C15:02	VYISEHEHF	VYISEHEHF	0.0012	14.9107	0.1755	1	244	9	1.99654	0.9273-0.9441	0.10808	1	1	1	3
H460_2B	Peptide	5	1	YISEHEHF	244	HLA-A24:02	-YISEHEHF	YISEHEHF	0.3429	0.4765	HLA-A68:01	YISEH-EHF	YISEHEHF	0.0005	22.3284	HLA-B35:01	YISEH-EHF	YISEHEHF	0.0422	2.613	HLA-B51:01	YISEH-EHF	YISEHEHF	0.0057	11.4542	HLA-C03:03	YISEHEH-F	YISEHEHF	0.0324	1.9866	HLA-C15:02	YISEHE-HF	YISEHEHF	0.0064	7.3981	0.0717	2	244	9	1.99654	0.9273-0.9441	0.10808	1	1	1	3
H460_2B	Peptide	5	0	TGYGGYEEY	266	HLA-A24:02	TGYGGYEEY	TGYGGYEEY	0.0018	8.6492	HLA-A68:01	TGYGGYEEY	TGYGGYEEY	0.0727	3.5565	HLA-B35:01	TGYGGYEEY	TGYGGYEEY	0.5883	0.2935	HLA-B51:01	TGYGGYEEY	TGYGGYEEY	0.0167	6.4243	HLA-C03:03	TGYGGYEEY	TGYGGYEEY	0.0167	2.7687	HLA-C15:02	TGYGGYEEY	TGYGGYEEY	0.01	5.9646	0.1177	1	266	9	0.99903	1.4466-1.4633	0.20542	1	1	1	3
H460_2B	Peptide	5	0	AYATHPFKF	268	HLA-A24:02	AYATHPFKF	AYATHPFKF	0.9896	0.0033	HLA-A68:01	AYATHPFKF	AYATHPFKF	0.0017	14.9648	HLA-B35:01	AYATHPFKF	AYATHPFKF	0.0223	3.6206	HLA-B51:01	AYATHPFKF	AYATHPFKF	0.0081	9.5659	HLA-C03:03	AYATHPFKF	AYATHPFKF	0.0026	6.1899	HLA-C15:02	AYATHPFKF	AYATHPFKF	0.0101	5.9275	0.1724	1	268	9	1.99629	0.8424-0.8593	0.04562	1	1	1	3
H460_2B	Peptide	5	1	YATHPFKF	268	HLA-A24:02	-YATHPFKF	YATHPFKF	0.422	0.3811	HLA-A68:01	YATHP-FKF	YATHPFKF	0.0005	21.8471	HLA-B35:01	YAT-HPFKF	YATHPFKF	0.1188	1.4176	HLA-B51:01	YAT-HPFKF	YATHPFKF	0.142	1.4508	HLA-C03:03	YAT-HPFKF	YATHPFKF	0.2272	0.4976	HLA-C15:02	YAT-HPFKF	YATHPFKF	0.1123	1.3561	0.1705	5	268	9	1.99629	0.8424-0.8593	0.04562	1	1	1	3
H460_2B	Peptide	5	2	FTITGHAETK	278	HLA-A24:02	FTITGHETK	FTITGHAETK	0	41.5	HLA-A68:01	FTIGHAETK	FTITGHAETK	0.7611	0.3171	HLA-B35:01	FTITGHETK	FTITGHAETK	0.0003	21.7561	HLA-B51:01	FTITGHATK	FTITGHAETK	0.0003	37.8462	HLA-C03:03	FTITGHATK	FTITGHAETK	0.0001	19.7059	HLA-C15:02	FTIGHAETK	FTITGHAETK	0.0006	18.87	0.1271	1	278	12	1.99696	0.9703-0.9871	0.45297	1	1	1	3
H460_2B	Peptide	5	0	MPTAYNTDY	279	HLA-A24:02	MPTAYNTDY	MPTAYNTDY	0.0001	32.2	HLA-A68:01	MPTAYNTDY	MPTAYNTDY	0.0044	10.9665	HLA-B35:01	MPTAYNTDY	MPTAYNTDY	0.965	0.031	HLA-B51:01	MPTAYNTDY	MPTAYNTDY	0.0352	4.0318	HLA-C03:03	MPTAYNTDY	MPTAYNTDY	0.0002	15.4524	HLA-C15:02	MPTAYNTDY	MPTAYNTDY	0.0001	34.1	0.1675	1	279	9	0.999065	1.5074-1.5240	0.088	1	1	1	3
H460_2B	Peptide	5	0	DIFNSDVVIVER	287	HLA-A24:02	IFNSVIVER	IFNSDVVIVER	0	46	HLA-A68:01	DIFNSIVER	DIFNSDVVIVER	0.7913	0.2721	HLA-B35:01	DIFNSDVVR	DIFNSDVVIVER	0.0001	28.1429	HLA-B51:01	DIFNVIVER	DIFNSDVVIVER	0.0003	40.1053	HLA-C03:03	DIFNSIVER	DIFNSDVVIVER	0	50	HLA-C15:02	DSDVVIVER	DIFNSDVVIVER	0	70	0.1319	1	287	12	1.99714	0.9938-1.0106	0.19101	1	1	1	3
H460_2B	Peptide	5	3	NSDVVIVER	287	HLA-A24:02	NSDVVIVER	NSDVVIVER	0.0002	19.6452	HLA-A68:01	NSDVVIVER	NSDVVIVER	0.7715	0.2998	HLA-B35:01	NSDVVIVER	NSDVVIVER	0.0042	7.799	HLA-B51:01	NSDVVIVER	NSDVVIVER	0.0033	14.7814	HLA-C03:03	NSDVVIVER	NSDVVIVER	0.0003	13.8551	HLA-C15:02	NSDVVIVER	NSDVVIVER	0.0034	9.7697	0.1305	1	287	12	1.99714	0.9938-1.0106	0.19101	1	1	1	3
H460_2B	Peptide	5	0	VPEEGGATHVY	291	HLA-A24:02	VPGGATHVY	VPEEGGATHVY	0.0001	24.0714	HLA-A68:01	VPEGATHVY	VPEEGGATHVY	0.0012	16.9138	HLA-B35:01	VPEEGTHVY	VPEEGGATHVY	0.9171	0.0578	HLA-B51:01	VPEEATHVY	VPEEGGATHVY	0.0189	5.9627	HLA-C03:03	VPEEGGHVY	VPEEGGATHVY	0.0009	9.1567	HLA-C15:02	VPEEATHVY	VPEEGGATHVY	0.0003	25.3636	0.1564	1	291	11	1.99653	0.8849-0.9017	0.32531	1	1	1	3
H460_2B	Peptide	5	0	VPEEGGATH	291	HLA-A24:02	VPEEGGATH	VPEEGGATH	0	50	HLA-A68:01	VPEEGGATH	VPEEGGATH	0.0014	16.0388	HLA-B35:01	VPEEGGATH	VPEEGGATH	0.5724	0.31	HLA-B51:01	VPEEGGATH	VPEEGGATH	0.0097	8.705	HLA-C03:03	VPEEGGATH	VPEEGGATH	0.0006	11.0157	HLA-C15:02	VPEEGGATH	VPEEGGATH	0.0001	36.5	0.0973	1	291	11	1.99653	0.8849-0.9017	0.32531	1	1	1	3
H460_2B	Peptide	5	0	DIFNPQTVGVGR	292	HLA-A24:02	DIFNPQVGR	DIFNPQTVGVGR	0	40.5	HLA-A68:01	DIFNPQVGR	DIFNPQTVGVGR	0.8313	0.2092	HLA-B35:01	DPQTVGVGR	DIFNPQTVGVGR	0.0002	24.0435	HLA-B51:01	DIFNPQTVR	DIFNPQTVGVGR	0.0002	40.9474	HLA-C03:03	DIFNPQTVR	DIFNPQTVGVGR	0	70	HLA-C15:02	DIFNPQTVR	DIFNPQTVGVGR	0	80	0.1386	1	292	12	1.99691	0.9279-0.9447	0.07243	1	1	1	3
H460_2B	Peptide	5	0	DIFNPQTV	292	HLA-A24:02	DIF-NPQTV	DIFNPQTV	0.0001	27.4	HLA-A68:01	DIFNP-QTV	DIFNPQTV	0.0005	21.6471	HLA-B35:01	DIF-NPQTV	DIFNPQTV	0.0051	7.1962	HLA-B51:01	DIF-NPQTV	DIFNPQTV	0.4891	0.3031	HLA-C03:03	DIF-NPQTV	DIFNPQTV	0.0008	9.5708	HLA-C15:02	DIFNP-QTV	DIFNPQTV	0.0031	10.184	0.0831	1	292	12	1.99691	0.9279-0.9447	0.07243	1	1	1	3
H460_2B	Peptide	5	0	YPSETTVKY	293	HLA-A24:02	YPSETTVKY	YPSETTVKY	0.0081	4.4184	HLA-A68:01	YPSETTVKY	YPSETTVKY	0.2205	1.7844	HLA-B35:01	YPSETTVKY	YPSETTVKY	0.9995	0.0005	HLA-B51:01	YPSETTVKY	YPSETTVKY	0.4509	0.3604	HLA-C03:03	YPSETTVKY	YPSETTVKY	0.057	1.4337	HLA-C15:02	YPSETTVKY	YPSETTVKY	0.0296	3.3708	0.2943	4	293	9	1.99631	0.8330-0.8498	0.03023	1	1	1	3
H460_2B	Peptide	5	1	PSETTVKY	293	HLA-A24:02	-PSETTVKY	PSETTVKY	0	42.5	HLA-A68:01	-PSETTVKY	PSETTVKY	0.0004	24.0217	HLA-B35:01	-PSETTVKY	PSETTVKY	0.4798	0.4053	HLA-B51:01	-PSETTVKY	PSETTVKY	0.01	8.5547	HLA-C03:03	-PSETTVKY	PSETTVKY	0	37	HLA-C15:02	PS-ETTVKY	PSETTVKY	0.0001	36.125	0.0817	1	293	9	1.99631	0.8330-0.8498	0.03023	1	1	1	3
H460_2B	Peptide	5	0	VFSALGGFLF	298	HLA-A24:02	VFSAGGFLF	VFSALGGFLF	0.5953	0.2287	HLA-A68:01	VSALGGFLF	VFSALGGFLF	0.0004	23.4035	HLA-B35:01	VFSAGGFLF	VFSALGGFLF	0.0019	10.832	HLA-B51:01	VSALGGFLF	VFSALGGFLF	0.0014	21.5064	HLA-C03:03	VSALGGFLF	VFSALGGFLF	0.0006	10.7267	HLA-C15:02	VSALGGFLF	VFSALGGFLF	0.0044	8.7666	0.1007	1	298	10	0.999051	1.5454-1.5620	0.13209	1	1	1	3
H460_2B	Peptide	5	0	LPYNHQHEY	300	HLA-A24:02	LPYNHQHEY	LPYNHQHEY	0.0044	5.8839	HLA-A68:01	LPYNHQHEY	LPYNHQHEY	0.155	2.3215	HLA-B35:01	LPYNHQHEY	LPYNHQHEY	0.9986	0.0013	HLA-B51:01	LPYNHQHEY	LPYNHQHEY	0.5307	0.2674	HLA-C03:03	LPYNHQHEY	LPYNHQHEY	0.0589	1.4042	HLA-C15:02	LPYNHQHEY	LPYNHQHEY	0.0208	4.0725	0.2947	3	300	9	1.99666	0.9353-0.9521	0.00055	1	1	1	3
H460_2B	Peptide	5	1	PYNHQHEY	300	HLA-A24:02	PYN-HQHEY	PYNHQHEY	0.0083	4.3877	HLA-A68:01	-PYNHQHEY	PYNHQHEY	0.0005	22.8806	HLA-B35:01	-PYNHQHEY	PYNHQHEY	0.5359	0.3472	HLA-B51:01	-PYNHQHEY	PYNHQHEY	0.0285	4.6462	HLA-C03:03	-PYNHQHEY	PYNHQHEY	0.0001	19.8235	HLA-C15:02	-PYNHQHEY	PYNHQHEY	0.0001	34.8	0.0956	1	300	9	1.99666	0.9353-0.9521	0.00055	1	1	1	3
H460_2B	Peptide	5	0	DAHIYLNHI	312	HLA-A24:02	DAHIYLNHI	DAHIYLNHI	0.0007	12.7778	HLA-A68:01	DAHIYLNHI	DAHIYLNHI	0.0005	22.4179	HLA-B35:01	DAHIYLNHI	DAHIYLNHI	0.0085	5.7126	HLA-B51:01	DAHIYLNHI	DAHIYLNHI	0.9375	0.009	HLA-C03:03	DAHIYLNHI	DAHIYLNHI	0.0016	7.5418	HLA-C15:02	DAHIYLNHI	DAHIYLNHI	0.009	6.2918	0.1596	1	312	9	1.99634	0.8835-0.9003	0.14382	1	1	1	3
H460_2B	Peptide	5	0	TAADTAAQITQR	314	HLA-A24:02	TAADTITQR	TAADTAAQITQR	0	53.75	HLA-A68:01	TAADTITQR	TAADTAAQITQR	0.8861	0.1346	HLA-B35:01	TAADTITQR	TAADTAAQITQR	0.0002	25.1	HLA-B51:01	TAADTITQR	TAADTAAQITQR	0.0002	43.1333	HLA-C03:03	TAADTITQR	TAADTAAQITQR	0	36.5	HLA-C15:02	TAADTITQR	TAADTAAQITQR	0.0001	40.8	0.1478	1	314	12	1.99678	0.8983-0.9151	0.12658	1	1	1	3
H460_2B	Peptide	5	2	ADTAAQITQR	314	HLA-A24:02	ATAAQITQR	ADTAAQITQR	0	42	HLA-A68:01	ATAAQITQR	ADTAAQITQR	0.773	0.2978	HLA-B35:01	ATAAQITQR	ADTAAQITQR	0	46.6667	HLA-B51:01	ATAAQITQR	ADTAAQITQR	0	63.5294	HLA-C03:03	ATAAQITQR	ADTAAQITQR	0	55	HLA-C15:02	ATAAQITQR	ADTAAQITQR	0.0001	38.3333	0.1289	1	314	12	1.99678	0.8983-0.9151	0.12658	1	1	1	3
H460_2B	Peptide	5	0	TAADTAAQI	314	HLA-A24:02	TAADTAAQI	TAADTAAQI	0.0011	10.626	HLA-A68:01	TAADTAAQI	TAADTAAQI	0.0077	9.0599	HLA-B35:01	TAADTAAQI	TAADTAAQI	0.066	2.0286	HLA-B51:01	TAADTAAQI	TAADTAAQI	0.5759	0.229	HLA-C03:03	TAADTAAQI	TAADTAAQI	0.2154	0.5238	HLA-C15:02	TAADTAAQI	TAADTAAQI	0.2338	0.6682	0.1833	3	314	12	1.99678	0.8983-0.9151	0.12658	1	1	1	3
H460_2B	Peptide	5	3	DTAAQITQR	314	HLA-A24:02	DTAAQITQR	DTAAQITQR	0.0001	24.2857	HLA-A68:01	DTAAQITQR	DTAAQITQR	0.9877	0.0055	HLA-B35:01	DTAAQITQR	DTAAQITQR	0.001	13.8235	HLA-B51:01	DTAAQITQR	DTAAQITQR	0.001	25.0632	HLA-C03:03	DTAAQITQR	DTAAQITQR	0	37	HLA-C15:02	DTAAQITQR	DTAAQITQR	0.0001	32.6923	0.165	1	314	12	1.99678	0.8983-0.9151	0.12658	1	1	1	3
H460_2B	Peptide	5	0	IYGYVAEQF	315	HLA-A24:02	IYGYVAEQF	IYGYVAEQF	0.989	0.0035	HLA-A68:01	IYGYVAEQF	IYGYVAEQF	0.0007	19.7179	HLA-B35:01	IYGYVAEQF	IYGYVAEQF	0.013	4.7085	HLA-B51:01	IYGYVAEQF	IYGYVAEQF	0.0058	11.3756	HLA-C03:03	IYGYVAEQF	IYGYVAEQF	0.0007	10.5116	HLA-C15:02	IYGYVAEQF	IYGYVAEQF	0.0004	22.78	0.1683	1	315	9	0.999075	1.5540-1.5707	0.10113	1	1	1	3
H460_2B	Peptide	5	0	DVFRDPALKR	321	HLA-A24:02	DFRDPALKR	DVFRDPALKR	0.0004	15.6087	HLA-A68:01	DVFDPALKR	DVFRDPALKR	0.9773	0.0105	HLA-B35:01	DVFDPALKR	DVFRDPALKR	0.0006	17.1395	HLA-B51:01	DVFDPALKR	DVFRDPALKR	0.0005	31.6087	HLA-C03:03	DVFDPALKR	DVFRDPALKR	0	37	HLA-C15:02	DVFDPALKR	DVFRDPALKR	0.0001	32.8462	0.1632	1	321	10	2.9926	0.7305-0.7474	0.00235	1	1	1	3
H460_2B	Peptide	5	0	DVFRDPALK	321	HLA-A24:02	DVFRDPALK	DVFRDPALK	0.0001	33.25	HLA-A68:01	DVFRDPALK	DVFRDPALK	0.9581	0.034	HLA-B35:01	DVFRDPALK	DVFRDPALK	0.0013	12.6145	HLA-B51:01	DVFRDPALK	DVFRDPALK	0.0011	23.5304	HLA-C03:03	DVFRDPALK	DVFRDPALK	0	32	HLA-C15:02	DVFRDPALK	DVFRDPALK	0.0001	33.5	0.1601	1	321	10	2.9926	0.7305-0.7474	0.00235	1	1	1	3
H460_2B	Peptide	5	0	AVFPSIVGRPR	329	HLA-A24:02	AVFPSIVGR	AVFPSIVGRPR	0.0001	22.9474	HLA-A68:01	AVFPSIVGR	AVFPSIVGRPR	0.8323	0.2076	HLA-B35:01	APSIVGRPR	AVFPSIVGRPR	0.0002	24.2174	HLA-B51:01	FPSIVGRPR	FPSIVGRPR	0.0004	33.2051	HLA-C03:03	AVFPSIVPR	AVFPSIVGRPR	0	29	HLA-C15:02	AVFPSIVGR	AVFPSIVGRPR	0.0003	24.2973	0.1389	1	329	11	1.99665	0.9468-0.9636	0.10464	1	1	1	3
H460_2B	Peptide	5	0	AVFPSIVGR	329	HLA-A24:02	AVFPSIVGR	AVFPSIVGR	0.001	10.8397	HLA-A68:01	AVFPSIVGR	AVFPSIVGR	0.9798	0.0091	HLA-B35:01	AVFPSIVGR	AVFPSIVGR	0.0019	10.8498	HLA-B51:01	AVFPSIVGR	AVFPSIVGR	0.0023	17.5132	HLA-C03:03	AVFPSIVGR	AVFPSIVGR	0.0004	12.4432	HLA-C15:02	AVFPSIVGR	AVFPSIVGR	0.0094	6.1534	0.1658	1	329	11	1.99665	0.9468-0.9636	0.10464	1	1	1	3
H460_2B	Peptide	5	0	TYDPETQEF	331	HLA-A24:02	TYDPETQEF	TYDPETQEF	0.9639	0.0123	HLA-A68:01	TYDPETQEF	TYDPETQEF	0.0041	11.2232	HLA-B35:01	TYDPETQEF	TYDPETQEF	0.4904	0.3939	HLA-B51:01	TYDPETQEF	TYDPETQEF	0.0521	3.1267	HLA-C03:03	TYDPETQEF	TYDPETQEF	0.1287	0.7973	HLA-C15:02	TYDPETQEF	TYDPETQEF	0.0623	2.1329	0.2836	3	331	9	0.99911	1.5347-1.5514	0.09082	1	1	1	3
H460_2B	Peptide	5	0	AYLPVNESF	334	HLA-A24:02	AYLPVNESF	AYLPVNESF	0.9909	0.0029	HLA-A68:01	AYLPVNESF	AYLPVNESF	0.0034	11.9309	HLA-B35:01	AYLPVNESF	AYLPVNESF	0.0849	1.7405	HLA-B51:01	AYLPVNESF	AYLPVNESF	0.0123	7.6057	HLA-C03:03	AYLPVNESF	AYLPVNESF	0.0128	3.1288	HLA-C15:02	AYLPVNESF	AYLPVNESF	0.0032	10.0633	0.1846	2	334	9	0.999035	1.5060-1.5227	0.00719	1	1	1	3
H460_2B	Peptide	5	1	YLPVNESF	334	HLA-A24:02	-YLPVNESF	YLPVNESF	0.508	0.3006	HLA-A68:01	YLP-VNESF	YLPVNESF	0.0001	33.2143	HLA-B35:01	YL-PVNESF	YLPVNESF	0.0213	3.7164	HLA-B51:01	YLP-VNESF	YLPVNESF	0.0129	7.3978	HLA-C03:03	YLP-VNESF	YLPVNESF	0.0146	2.9336	HLA-C15:02	YL-PVNESF	YLPVNESF	0.0013	14.3705	0.093	1	334	9	0.999035	1.5060-1.5227	0.00719	1	1	1	3
H460_2B	Peptide	5	0	DPFAFIHKI	344	HLA-A24:02	DPFAFIHKI	DPFAFIHKI	0.0045	5.8403	HLA-A68:01	DPFAFIHKI	DPFAFIHKI	0.0133	7.3915	HLA-B35:01	DPFAFIHKI	DPFAFIHKI	0.2814	0.7011	HLA-B51:01	DPFAFIHKI	DPFAFIHKI	0.9813	0.0027	HLA-C03:03	DPFAFIHKI	DPFAFIHKI	0.0027	6.1744	HLA-C15:02	DPFAFIHKI	DPFAFIHKI	0.0162	4.641	0.2165	2	344	9	1.99632	0.8808-0.8976	0.21795	1	1	1	3
H460_2B	Peptide	5	1	PFAFIHKI	344	HLA-A24:02	PFA-FIHKI	PFAFIHKI	0.0284	2.4776	HLA-A68:01	-PFAFIHKI	PFAFIHKI	0	62.5	HLA-B35:01	-PFAFIHKI	PFAFIHKI	0.0013	12.7176	HLA-B51:01	-PFAFIHKI	PFAFIHKI	0.6788	0.1401	HLA-C03:03	-PFAFIHKI	PFAFIHKI	0	36.5	HLA-C15:02	-PFAFIHKI	PFAFIHKI	0.0002	27.1923	0.1181	1	344	9	1.99632	0.8808-0.8976	0.21795	1	1	1	3
H460_2B	Peptide	5	0	VYIDFPGGILSF	347	HLA-A24:02	VYIDGILSF	VYIDFPGGILSF	0.9313	0.0255	HLA-A68:01	VYIDGILSF	VYIDFPGGILSF	0.0002	28.3704	HLA-B35:01	VYIDGILSF	VYIDFPGGILSF	0.0021	10.4328	HLA-B51:01	VYIDFPLSF	VYIDFPGGILSF	0.0012	22.7101	HLA-C03:03	VYIDGILSF	VYIDFPGGILSF	0.0003	14.6038	HLA-C15:02	VYIDGILSF	VYIDFPGGILSF	0.0004	23.3182	0.1559	1	347	12	0.99924	1.4146-1.4313	0.25398	1	1	1	3
H460_2B	Peptide	5	1	YIDFPGGILSF	347	HLA-A24:02	YFPGGILSF	YIDFPGGILSF	0.6101	0.2185	HLA-A68:01	YIPGGILSF	YIDFPGGILSF	0.001	17.8315	HLA-B35:01	YIDGGILSF	YIDFPGGILSF	0.0493	2.4063	HLA-B51:01	YIPGGILSF	YIDFPGGILSF	0.0036	14.2551	HLA-C03:03	YIDGGILSF	YIDFPGGILSF	0.0286	2.1451	HLA-C15:02	YIDGGILSF	YIDFPGGILSF	0.0048	8.4453	0.1162	1	347	12	0.99924	1.4146-1.4313	0.25398	1	1	1	3
H460_2B	Peptide	5	2	IDFPGGILSF	347	HLA-A24:02	IFPGGILSF	IDFPGGILSF	0.7439	0.1379	HLA-A68:01	IDFPGILSF	IDFPGGILSF	0.0014	15.8109	HLA-B35:01	IDFPGGLSF	IDFPGGILSF	0.0147	4.445	HLA-B51:01	IDFPGGLSF	IDFPGGILSF	0.0155	6.705	HLA-C03:03	IFPGGILSF	IDFPGGILSF	0.0017	7.3604	HLA-C15:02	IDFPGILSF	IDFPGGILSF	0.0017	13.1577	0.1298	1	347	12	0.99924	1.4146-1.4313	0.25398	1	1	1	3
H460_2B	Peptide	5	0	VYIDFPGGI	347	HLA-A24:02	VYIDFPGGI	VYIDFPGGI	0.4906	0.3169	HLA-A68:01	VYIDFPGGI	VYIDFPGGI	0.0002	32.1333	HLA-B35:01	VYIDFPGGI	VYIDFPGGI	0.0002	26.4211	HLA-B51:01	VYIDFPGGI	VYIDFPGGI	0.0099	8.5844	HLA-C03:03	VYIDFPGGI	VYIDFPGGI	0.001	9.1007	HLA-C15:02	VYIDFPGGI	VYIDFPGGI	0.0048	8.4338	0.0844	1	347	12	0.99924	1.4146-1.4313	0.25398	1	1	1	3
H460_2B	Peptide	5	1	YIDFPGGIL	347	HLA-A24:02	YIDFPGGIL	YIDFPGGIL	0.001	11.0707	HLA-A68:01	YIDFPGGIL	YIDFPGGIL	0.0003	27.5172	HLA-B35:01	YIDFPGGIL	YIDFPGGIL	0.0245	3.4538	HLA-B51:01	YIDFPGGIL	YIDFPGGIL	0.0122	7.6438	HLA-C03:03	YIDFPGGIL	YIDFPGGIL	0.3566	0.3279	HLA-C15:02	YIDFPGGIL	YIDFPGGIL	0.0678	1.9955	0.0771	2	347	12	0.99924	1.4146-1.4313	0.25398	1	1	1	3
H460_2B	Peptide	5	3	DFPGGILSF	347	HLA-A24:02	DFPGGILSF	DFPGGILSF	0.6807	0.1741	HLA-A68:01	DFPGGILSF	DFPGGILSF	0.007	9.3562	HLA-B35:01	DFPGGILSF	DFPGGILSF	0.1033	1.5473	HLA-B51:01	DFPGGILSF	DFPGGILSF	0.0334	4.1935	HLA-C03:03	DFPGGILSF	DFPGGILSF	0.0028	6.0436	HLA-C15:02	DFPGGILSF	DFPGGILSF	0.0008	17.0976	0.138	2	347	12	0.99924	1.4146-1.4313	0.25398	1	1	1	3
H460_2B	Peptide	5	0	LVAEKVVVI	349	HLA-A24:02	LVAEKVVVI	LVAEKVVVI	0.0036	6.4006	HLA-A68:01	LVAEKVVVI	LVAEKVVVI	0.0026	12.9817	HLA-B35:01	LVAEKVVVI	LVAEKVVVI	0.0113	5.008	HLA-B51:01	LVAEKVVVI	LVAEKVVVI	0.2678	0.7944	HLA-C03:03	LVAEKVVVI	LVAEKVVVI	0.1517	0.7004	HLA-C15:02	LVAEKVVVI	LVAEKVVVI	0.5449	0.1833	0.1637	3	349	11	1.99665	0.9468-0.9636	0.15771	1	1	1	3
H460_2B	Peptide	5	1	VAEKVVVI	349	HLA-A24:02	VA-EKVVVI	VAEKVVVI	0.0002	19.129	HLA-A68:01	-VAEKVVVI	VAEKVVVI	0	50	HLA-B35:01	VAEKV-VVI	VAEKVVVI	0.0011	13.4706	HLA-B51:01	VA-EKVVVI	VAEKVVVI	0.4488	0.3636	HLA-C03:03	VAE-KVVVI	VAEKVVVI	0.0242	2.328	HLA-C15:02	VA-EKVVVI	VAEKVVVI	0.0722	1.9034	0.0911	2	349	11	1.99665	0.9468-0.9636	0.15771	1	1	1	3
H460_2B	Peptide	5	0	HVPEVEVQVKR	350	HLA-A24:02	HVPEVQVKR	HVPEVEVQVKR	0.0001	28.375	HLA-A68:01	HVVEVQVKR	HVPEVEVQVKR	0.9185	0.0834	HLA-B35:01	VPVEVQVKR	VPEVEVQVKR	0.0006	17.2791	HLA-B51:01	HVPEVEVQR	HVPEVEVQVKR	0.0006	29.5424	HLA-C03:03	HVPEVEVQR	HVPEVEVQVKR	0	43	HLA-C15:02	HVPEVQVKR	HVPEVEVQVKR	0.0001	35.1111	0.1533	1	350	11	2.99315	0.7609-0.7777	0.07485	1	1	1	3
H460_2B	Peptide	5	0	HVPEVEVQVK	350	HLA-A24:02	HVPEVEVQK	HVPEVEVQVK	0.0002	22.2105	HLA-A68:01	HVPEVEVQK	HVPEVEVQVK	0.7776	0.2912	HLA-B35:01	HPEVEVQVK	HVPEVEVQVK	0.0034	8.5057	HLA-B51:01	HVPEVEVQV	HVPEVEVQV	0.0012	22.7971	HLA-C03:03	HVPEVEVQV	HVPEVEVQV	0	31.3333	HLA-C15:02	HVPEVEVQV	HVPEVEVQV	0.0003	25.8182	0.1305	1	350	11	2.99315	0.7609-0.7777	0.07485	1	1	1	3
H460_2B	Peptide	5	1	VPEVEVQV	350	HLA-A24:02	V-PEVEVQV	VPEVEVQV	0.0001	26.5	HLA-A68:01	-VPEVEVQV	VPEVEVQV	0	54.0909	HLA-B35:01	VPE-VEVQV	VPEVEVQV	0.0062	6.5786	HLA-B51:01	VP-EVEVQV	VPEVEVQV	0.6379	0.1738	HLA-C03:03	-VPEVEVQV	VPEVEVQV	0.0001	18.7619	HLA-C15:02	VP-EVEVQV	VPEVEVQV	0.0013	14.2545	0.1076	1	350	11	2.99315	0.7609-0.7777	0.07485	1	1	1	3
H460_2B	Peptide	5	3	EVEVQVKR	350	HLA-A24:02	EV-EVQVKR	EVEVQVKR	0	52.5	HLA-A68:01	EV-EVQVKR	EVEVQVKR	0.6909	0.4334	HLA-B35:01	EV-EVQVKR	EVEVQVKR	0.0001	28.8571	HLA-B51:01	EV-EVQVKR	EVEVQVKR	0.0003	39	HLA-C03:03	EV-EVQVKR	EVEVQVKR	0	70	HLA-C15:02	EV-EVQVKR	EVEVQVKR	0	63.3333	0.1152	1	350	11	2.99315	0.7609-0.7777	0.07485	1	1	1	3
H460_2B	Peptide	5	0	HVLTEDIVHR	352	HLA-A24:02	HVLEDIVHR	HVLTEDIVHR	0.0001	28	HLA-A68:01	HVTEDIVHR	HVLTEDIVHR	0.8911	0.1258	HLA-B35:01	HVLTEDIVR	HVLTEDIVHR	0.001	13.7745	HLA-B51:01	HVLEDIVHR	HVLTEDIVHR	0.0003	37.2308	HLA-C03:03	HVLEDIVHR	HVLTEDIVHR	0	40	HLA-C15:02	HVLEDIVHR	HVLTEDIVHR	0.0002	28.1905	0.1488	1	352	10	2.9926	0.7217-0.7386	0.33358	1	1	1	3
H460_2B	Peptide	5	0	YYDKHFTEF	354	HLA-A24:02	YYDKHFTEF	YYDKHFTEF	0.986	0.0045	HLA-A68:01	YYDKHFTEF	YYDKHFTEF	0.0023	13.597	HLA-B35:01	YYDKHFTEF	YYDKHFTEF	0.4862	0.3982	HLA-B51:01	YYDKHFTEF	YYDKHFTEF	0.0809	2.2911	HLA-C03:03	YYDKHFTEF	YYDKHFTEF	0.3312	0.3547	HLA-C15:02	YYDKHFTEF	YYDKHFTEF	0.1284	1.2059	0.3358	4	354	9	1.99678	0.9185-0.9353	0.02316	1	1	1	3
H460_2B	Peptide	5	0	IYGEGFQTW	364	HLA-A24:02	IYGEGFQTW	IYGEGFQTW	0.9872	0.0041	HLA-A68:01	IYGEGFQTW	IYGEGFQTW	0.0016	15.1538	HLA-B35:01	IYGEGFQTW	IYGEGFQTW	0.0092	5.4846	HLA-B51:01	IYGEGFQTW	IYGEGFQTW	0.019	5.9447	HLA-C03:03	IYGEGFQTW	IYGEGFQTW	0.0026	6.2219	HLA-C15:02	IYGEGFQTW	IYGEGFQTW	0.0016	13.5067	0.1702	1	364	9	0.999085	1.5434-1.5600	0.17987	1	1	1	3
H460_2B	Peptide	5	0	EYYDKHFTEF	381	HLA-A24:02	EYYDKHFTF	EYYDKHFTEF	0.936	0.0239	HLA-A68:01	EYYDKHFEF	EYYDKHFTEF	0.0043	11.009	HLA-B35:01	EYYDHFTEF	EYYDKHFTEF	0.0277	3.26	HLA-B51:01	EYYDHFTEF	EYYDKHFTEF	0.0077	9.8097	HLA-C03:03	EYYDHFTEF	EYYDKHFTEF	0.0021	6.7827	HLA-C15:02	EYYDHFTEF	EYYDKHFTEF	0.0007	18.01	0.1631	1	381	10	1.99708	0.9676-0.9844	0.04408	1	1	1	3
H460_2B	Peptide	5	1	YYDKHFTEF	381	HLA-A24:02	YYDKHFTEF	YYDKHFTEF	0.986	0.0045	HLA-A68:01	YYDKHFTEF	YYDKHFTEF	0.0023	13.597	HLA-B35:01	YYDKHFTEF	YYDKHFTEF	0.4862	0.3982	HLA-B51:01	YYDKHFTEF	YYDKHFTEF	0.0809	2.2911	HLA-C03:03	YYDKHFTEF	YYDKHFTEF	0.3312	0.3547	HLA-C15:02	YYDKHFTEF	YYDKHFTEF	0.1284	1.2059	0.3358	4	381	10	1.99708	0.9676-0.9844	0.04408	1	1	1	3
H460_2B	Peptide	5	0	LFAVFQTTF	387	HLA-A24:02	LFAVFQTTF	LFAVFQTTF	0.791	0.1085	HLA-A68:01	LFAVFQTTF	LFAVFQTTF	0.0022	13.8694	HLA-B35:01	LFAVFQTTF	LFAVFQTTF	0.0872	1.7126	HLA-B51:01	LFAVFQTTF	LFAVFQTTF	0.0154	6.7188	HLA-C03:03	LFAVFQTTF	LFAVFQTTF	0.0058	4.4736	HLA-C15:02	LFAVFQTTF	LFAVFQTTF	0.0011	15.4425	0.1504	2	387	9	0.999066	1.5654-1.5820	0.11464	1	1	1	3
H460_2B	Peptide	5	1	FAVFQTTF	387	HLA-A24:02	-FAVFQTTF	FAVFQTTF	0.0215	2.8651	HLA-A68:01	FAV-FQTTF	FAVFQTTF	0.0008	19.5299	HLA-B35:01	FAV-FQTTF	FAVFQTTF	0.2719	0.7249	HLA-B51:01	FAV-FQTTF	FAVFQTTF	0.2666	0.7987	HLA-C03:03	FAV-FQTTF	FAVFQTTF	0.2876	0.4012	HLA-C15:02	FAV-FQTTF	FAVFQTTF	0.0324	3.1827	0.1468	3	387	9	0.999066	1.5654-1.5820	0.11464	1	1	1	3
H460_2B	Peptide	5	0	DVIQHETIGK	392	HLA-A24:02	DVIQETIGK	DVIQHETIGK	0	45	HLA-A68:01	DVIQHTIGK	DVIQHETIGK	0.8047	0.2533	HLA-B35:01	DVIQHTIGK	DVIQHETIGK	0.0002	26.7368	HLA-B51:01	DVIQHTIGK	DVIQHETIGK	0.0002	43.4667	HLA-C03:03	DVIQHTIGK	DVIQHETIGK	0	37	HLA-C15:02	DVIQHTIGK	DVIQHETIGK	0	52.7778	0.1342	1	392	10	1.99647	0.8781-0.8950	0.2243	1	1	1	3
H460_2B	Peptide	5	0	DVIQHETI	392	HLA-A24:02	DVI-QHETI	DVIQHETI	0.0002	20.6296	HLA-A68:01	DVIQH-ETI	DVIQHETI	0.0002	32.6	HLA-B35:01	DVI-QHETI	DVIQHETI	0.0028	9.2359	HLA-B51:01	DVI-QHETI	DVIQHETI	0.4724	0.3282	HLA-C03:03	DVI-QHETI	DVIQHETI	0.0004	11.9606	HLA-C15:02	DVIQH-ETI	DVIQHETI	0.0017	12.9016	0.0796	1	392	10	1.99647	0.8781-0.8950	0.2243	1	1	1	3
H460_2B	Peptide	5	0	TYQDIQNTI	397	HLA-A24:02	TYQDIQNTI	TYQDIQNTI	0.966	0.0114	HLA-A68:01	TYQDIQNTI	TYQDIQNTI	0.0007	20.19	HLA-B35:01	TYQDIQNTI	TYQDIQNTI	0.0033	8.6678	HLA-B51:01	TYQDIQNTI	TYQDIQNTI	0.0758	2.392	HLA-C03:03	TYQDIQNTI	TYQDIQNTI	0.0038	5.3089	HLA-C15:02	TYQDIQNTI	TYQDIQNTI	0.0068	7.1998	0.1761	1	397	9	0.99908	1.5580-1.5747	0.0225	1	1	1	3
H460_2B	Peptide	5	0	TTFEHAHNM	402	HLA-A24:02	TTFEHAHNM	TTFEHAHNM	0.0162	3.2746	HLA-A68:01	TTFEHAHNM	TTFEHAHNM	0.3483	1.2039	HLA-B35:01	TTFEHAHNM	TTFEHAHNM	0.3443	0.5831	HLA-B51:01	TTFEHAHNM	TTFEHAHNM	0.176	1.1889	HLA-C03:03	TTFEHAHNM	TTFEHAHNM	0.6158	0.1334	HLA-C15:02	TTFEHAHNM	TTFEHAHNM	0.7773	0.0416	0.3797	5	402	9	1.99631	0.8653-0.8822	0.2306	1	1	1	3
H460_2B	Peptide	5	0	YYGTGETF	404	HLA-A24:02	YYG-TGETF	YYGTGETF	0.6868	0.1705	HLA-A68:01	YY-GTGETF	YYGTGETF	0.0001	43.8	HLA-B35:01	Y-YGTGETF	YYGTGETF	0.0104	5.2146	HLA-B51:01	Y-YGTGETF	YYGTGETF	0.0076	9.8955	HLA-C03:03	Y-YGTGETF	YYGTGETF	0.0057	4.4892	HLA-C15:02	Y-YGTGETF	YYGTGETF	0.0004	23.2955	0.1185	1	404	8	0.998926	1.4326-1.4493	0.21007	1	1	1	3
H460_2B	Peptide	5	0	TYIGQGYII	405	HLA-A24:02	TYIGQGYII	TYIGQGYII	0.8485	0.0769	HLA-A68:01	TYIGQGYII	TYIGQGYII	0.0003	26.4412	HLA-B35:01	TYIGQGYII	TYIGQGYII	0.0006	16.4953	HLA-B51:01	TYIGQGYII	TYIGQGYII	0.012	7.7217	HLA-C03:03	TYIGQGYII	TYIGQGYII	0.001	8.9941	HLA-C15:02	TYIGQGYII	TYIGQGYII	0.0015	13.5268	0.144	1	405	9	0.999025	1.5220-1.5387	0.07104	1	1	1	3
H460_2B	Peptide	5	0	FPVGTVVEY	409	HLA-A24:02	FPVGTVVEY	FPVGTVVEY	0.0017	8.8761	HLA-A68:01	FPVGTVVEY	FPVGTVVEY	0.1459	2.4062	HLA-B35:01	FPVGTVVEY	FPVGTVVEY	0.9993	0.0006	HLA-B51:01	FPVGTVVEY	FPVGTVVEY	0.4096	0.4305	HLA-C03:03	FPVGTVVEY	FPVGTVVEY	0.053	1.4936	HLA-C15:02	FPVGTVVEY	FPVGTVVEY	0.012	5.4344	0.2702	3	409	9	0.999001	1.4753-1.4920	0.2175	1	1	1	3
H460_2B	Peptide	5	1	PVGTVVEY	409	HLA-A24:02	PVGTV-VEY	PVGTVVEY	0	40	HLA-A68:01	-PVGTVVEY	PVGTVVEY	0.0005	21.6941	HLA-B35:01	-PVGTVVEY	PVGTVVEY	0.6404	0.2422	HLA-B51:01	-PVGTVVEY	PVGTVVEY	0.0081	9.5821	HLA-C03:03	-PVGTVVEY	PVGTVVEY	0	35	HLA-C15:02	PV-GTVVEY	PVGTVVEY	0.0001	39.3333	0.1082	1	409	9	0.999001	1.4753-1.4920	0.2175	1	1	1	3
H460_2B	Peptide	5	0	ETVDPTYIFHPR	412	HLA-A24:02	ETVDPFHPR	ETVDPTYIFHPR	0	46	HLA-A68:01	ETVDPTHPR	ETVDPTYIFHPR	0.9709	0.016	HLA-B35:01	ETVDPFHPR	ETVDPTYIFHPR	0.0007	15.5591	HLA-B51:01	ETVDPTYIR	ETVDPTYIFHPR	0.0002	43.1333	HLA-C03:03	ETVDPTHPR	ETVDPTYIFHPR	0	43	HLA-C15:02	ETVDPFHPR	ETVDPTYIFHPR	0	52.7778	0.162	1	412	12	1.99727	1.0187-1.0355	0.31974	1	1	1	3
H460_2B	Peptide	5	0	VFTAFTEEF	415	HLA-A24:02	VFTAFTEEF	VFTAFTEEF	0.888	0.052	HLA-A68:01	VFTAFTEEF	VFTAFTEEF	0.0022	13.8787	HLA-B35:01	VFTAFTEEF	VFTAFTEEF	0.0625	2.1086	HLA-B51:01	VFTAFTEEF	VFTAFTEEF	0.006	11.1219	HLA-C03:03	VFTAFTEEF	VFTAFTEEF	0.003	5.8986	HLA-C15:02	VFTAFTEEF	VFTAFTEEF	0.0024	11.4028	0.1607	1	415	9	0.999078	1.5507-1.5674	0.34551	1	1	1	3
H460_2B	Peptide	5	0	HTINGHNAEVR	420	HLA-A24:02	HTINGHNAR	HTINGHNAEVR	0	42	HLA-A68:01	HTINGHNAR	HTINGHNAEVR	0.8033	0.2552	HLA-B35:01	HTINGAEVR	HTINGHNAEVR	0.0002	26.5789	HLA-B51:01	HTINGHNAR	HTINGHNAEVR	0.0001	53	HLA-C03:03	HTINNAEVR	HTINGHNAEVR	0	36	HLA-C15:02	HTINGHNEV	HTINGHNAEV	0.0002	26.4074	0.134	1	420	12	2.99346	0.7447-0.7615	0.29232	1	1	1	3
H460_2B	Peptide	5	0	AYLVHIEHL	423	HLA-A24:02	AYLVHIEHL	AYLVHIEHL	0.9358	0.0239	HLA-A68:01	AYLVHIEHL	AYLVHIEHL	0.0003	25.2105	HLA-B35:01	AYLVHIEHL	AYLVHIEHL	0.0013	12.3473	HLA-B51:01	AYLVHIEHL	AYLVHIEHL	0.0086	9.3096	HLA-C03:03	AYLVHIEHL	AYLVHIEHL	0.004	5.2313	HLA-C15:02	AYLVHIEHL	AYLVHIEHL	0.0035	9.6947	0.1589	1	423	9	1.99633	0.8983-0.9151	0.29812	1	1	1	3
H460_2B	Peptide	5	0	HAVGDIPGVR	425	HLA-A24:02	HAVGDIPVR	HAVGDIPGVR	0	43	HLA-A68:01	HAVGDIPGR	HAVGDIPGVR	0.7959	0.2656	HLA-B35:01	HAVGDIPVR	HAVGDIPGVR	0.0013	12.3702	HLA-B51:01	HAVDIPGVR	HAVGDIPGVR	0.0009	26.2692	HLA-C03:03	HAVDIPGVR	HAVGDIPGVR	0.0001	22.1111	HLA-C15:02	HAVDIPGVR	HAVGDIPGVR	0.0002	26.2963	0.1331	1	425	10	1.99607	0.8370-0.8539	0.24098	1	1	1	3
H460_2B	Peptide	5	0	TTFDLGGHEQAR	426	HLA-A24:02	TTFGHEQAR	TTFDLGGHEQAR	0	43	HLA-A68:01	TTFDLGQAR	TTFDLGGHEQAR	0.9196	0.0822	HLA-B35:01	TTFDLEQAR	TTFDLGGHEQAR	0.0002	25.1	HLA-B51:01	TTFDLGQAR	TTFDLGGHEQAR	0.0001	46.8182	HLA-C03:03	TTFDLGQAR	TTFDLGGHEQAR	0	36.5	HLA-C15:02	TTFDHEQAR	TTFDLGGHEQAR	0.0001	38.8333	0.1533	1	426	12	1.99698	0.9488-0.9656	0.16637	1	1	1	3
H460_2B	Peptide	5	0	LYIGWDKHYGF	430	HLA-A24:02	LYIDKHYGF	LYIGWDKHYGF	0.6688	0.1812	HLA-A68:01	LYWDKHYGF	LYIGWDKHYGF	0.0002	27.8966	HLA-B35:01	LYIDKHYGF	LYIGWDKHYGF	0.0007	15.5354	HLA-B51:01	LGWDKHYGF	LYIGWDKHYGF	0.0011	24.0364	HLA-C03:03	LGWDKHYGF	LYIGWDKHYGF	0	29.3333	HLA-C15:02	LGWDKHYGF	LYIGWDKHYGF	0.0001	41.4	0.1118	1	430	11	1.99712	1.0019-1.0187	0.15173	1	1	1	3
H460_2B	Peptide	5	0	VYLDHAGATLF	432	HLA-A24:02	VYLDGATLF	VYLDHAGATLF	0.9647	0.0119	HLA-A68:01	VYLDGATLF	VYLDHAGATLF	0.0001	34.25	HLA-B35:01	VYLDGATLF	VYLDHAGATLF	0.0023	10.0455	HLA-B51:01	VYLDHATLF	VYLDHAGATLF	0.0016	20.4426	HLA-C03:03	VYLDGATLF	VYLDHAGATLF	0.0003	14.434	HLA-C15:02	VYLDGATLF	VYLDHAGATLF	0.0002	28.1429	0.1615	1	432	11	1.99668	0.9091-0.9259	0.18443	1	1	1	3
H460_2B	Peptide	5	0	VYLDHAGATL	432	HLA-A24:02	VYLDAGATL	VYLDHAGATL	0.7401	0.1399	HLA-A68:01	VYLDAGATL	VYLDHAGATL	0.0001	38.7143	HLA-B35:01	VYDHAGATL	VYLDHAGATL	0.0009	14.5217	HLA-B51:01	VYLDAGATL	VYLDHAGATL	0.0036	14.249	HLA-C03:03	VYDHAGATL	VYLDHAGATL	0.0072	4.0534	HLA-C15:02	VYDHAGATL	VYLDHAGATL	0.0018	12.7539	0.1256	1	432	11	1.99668	0.9091-0.9259	0.18443	1	1	1	3
H460_2B	Peptide	5	1	YLDHAGATL	432	HLA-A24:02	YLDHAGATL	YLDHAGATL	0.0179	3.1087	HLA-A68:01	YLDHAGATL	YLDHAGATL	0.0004	23.8772	HLA-B35:01	YLDHAGATL	YLDHAGATL	0.0524	2.3357	HLA-B51:01	YLDHAGATL	YLDHAGATL	0.0223	5.3892	HLA-C03:03	YLDHAGATL	YLDHAGATL	0.3981	0.2901	HLA-C15:02	YLDHAGATL	YLDHAGATL	0.0959	1.5452	0.0979	2	432	11	1.99668	0.9091-0.9259	0.18443	1	1	1	3
H460_2B	Peptide	5	0	EVFTGGISSY	438	HLA-A24:02	EFTGGISSY	EVFTGGISSY	0.001	10.9008	HLA-A68:01	EVFGGISSY	EVFTGGISSY	0.7042	0.4113	HLA-B35:01	EVFGGISSY	EVFTGGISSY	0.561	0.3216	HLA-B51:01	EVFGGISSY	EVFTGGISSY	0.0036	14.1943	HLA-C03:03	EVFGGISSY	EVFTGGISSY	0.0005	11.3228	HLA-C15:02	EVFGGISSY	EVFTGGISSY	0.0005	21.0968	0.2118	2	438	10	0.999053	1.5080-1.5247	0.03206	1	1	1	3
H460_2B	Peptide	5	0	KYTPPPHHI	440	HLA-A24:02	KYTPPPHHI	KYTPPPHHI	0.9887	0.0036	HLA-A68:01	KYTPPPHHI	KYTPPPHHI	0.001	17.8641	HLA-B35:01	KYTPPPHHI	KYTPPPHHI	0.0007	16.1682	HLA-B51:01	KYTPPPHHI	KYTPPPHHI	0.0474	3.339	HLA-C03:03	KYTPPPHHI	KYTPPPHHI	0.0236	2.353	HLA-C15:02	KYTPPPHHI	KYTPPPHHI	0.0992	1.5045	0.1934	2	440	9	1.99631	0.8734-0.8902	0.0264	1	1	1	3
H460_2B	Peptide	5	0	FYLEGGFSKF	443	HLA-A24:02	FYLEGFSKF	FYLEGGFSKF	0.952	0.0183	HLA-A68:01	FYLEGGFSK	FYLEGGFSK	0.0013	16.2284	HLA-B35:01	FYLEGGFSF	FYLEGGFSKF	0.0276	3.2667	HLA-B51:01	FYLEGFSKF	FYLEGGFSKF	0.0045	12.7817	HLA-C03:03	FYLEGGFSF	FYLEGGFSKF	0.0046	4.927	HLA-C15:02	FYLEGGFKF	FYLEGGFSKF	0.0006	19.4	0.1651	1	443	10	1.99665	0.9077-0.9246	0.00773	1	1	1	3
H460_2B	Peptide	5	0	KYIDFDHVF	458	HLA-A24:02	KYIDFDHVF	KYIDFDHVF	0.9916	0.0027	HLA-A68:01	KYIDFDHVF	KYIDFDHVF	0.0039	11.4314	HLA-B35:01	KYIDFDHVF	KYIDFDHVF	0.1014	1.5653	HLA-B51:01	KYIDFDHVF	KYIDFDHVF	0.011	8.1205	HLA-C03:03	KYIDFDHVF	KYIDFDHVF	0.0179	2.6691	HLA-C15:02	KYIDFDHVF	KYIDFDHVF	0.0091	6.2587	0.1891	2	458	9	1.99661	0.8976-0.9145	0.25182	1	1	1	3
H460_2B	Peptide	5	0	VYFEGSDFKF	460	HLA-A24:02	VYFEGSFKF	VYFEGSDFKF	0.9778	0.0071	HLA-A68:01	VYFEGSFKF	VYFEGSDFKF	0.0024	13.4496	HLA-B35:01	VYFEGSFKF	VYFEGSDFKF	0.0136	4.6111	HLA-B51:01	VYFEGSFKF	VYFEGSDFKF	0.0043	13.0401	HLA-C03:03	VYFEGSFKF	VYFEGSDFKF	0.001	8.8136	HLA-C15:02	VYFEGSFKF	VYFEGSDFKF	0.0003	25.0909	0.1666	1	460	10	1.99676	0.9151-0.9320	0.00433	1	1	1	3
H460_2B	Peptide	5	1	YFEGSDFKF	460	HLA-A24:02	YFEGSDFKF	YFEGSDFKF	0.5921	0.2309	HLA-A68:01	YFEGSDFKF	YFEGSDFKF	0.0053	10.3038	HLA-B35:01	YFEGSDFKF	YFEGSDFKF	0.1371	1.284	HLA-B51:01	YFEGSDFKF	YFEGSDFKF	0.0047	12.5707	HLA-C03:03	YFEGSDFKF	YFEGSDFKF	0.007	4.1005	HLA-C15:02	YFEGSDFKF	YFEGSDFKF	0.003	10.4072	0.1249	2	460	10	1.99676	0.9151-0.9320	0.00433	1	1	1	3
H460_2B	Peptide	5	0	VYFEGSDF	460	HLA-A24:02	VYFEGSD-F	VYFEGSDF	0.3912	0.4137	HLA-A68:01	VYFEGSD-F	VYFEGSDF	0	49	HLA-B35:01	VYF-EGSDF	VYFEGSDF	0.0029	9.0536	HLA-B51:01	VYFEGSD-F	VYFEGSDF	0.0023	17.4803	HLA-C03:03	VYFE-GSDF	VYFEGSDF	0.0004	12.5909	HLA-C15:02	VYFEGS-DF	VYFEGSDF	0.0003	24.1351	0.0662	1	460	10	1.99676	0.9151-0.9320	0.00433	1	1	1	3
H460_2B	Peptide	5	0	SPLTGGNVAF	462	HLA-A24:02	SLTGGNVAF	SPLTGGNVAF	0.0026	7.357	HLA-A68:01	SPLGGNVAF	SPLTGGNVAF	0.0007	20.44	HLA-B35:01	SPLGGNVAF	SPLTGGNVAF	0.8483	0.0961	HLA-B51:01	SPLTGGVAF	SPLTGGNVAF	0.0556	2.9762	HLA-C03:03	SPLGGNVAF	SPLTGGNVAF	0.0035	5.4659	HLA-C15:02	SPLGGNVAF	SPLTGGNVAF	0.0003	24.2432	0.1518	1	462	10	0.998953	1.4273-1.4440	0.15307	1	1	1	3
H460_2B	Peptide	5	0	HYYGTGETF	463	HLA-A24:02	HYYGTGETF	HYYGTGETF	0.979	0.0067	HLA-A68:01	HYYGTGETF	HYYGTGETF	0.0093	8.4429	HLA-B35:01	HYYGTGETF	HYYGTGETF	0.1938	0.9779	HLA-B51:01	HYYGTGETF	HYYGTGETF	0.03	4.4942	HLA-C03:03	HYYGTGETF	HYYGTGETF	0.0543	1.4743	HLA-C15:02	HYYGTGETF	HYYGTGETF	0.0078	6.7478	0.2123	3	463	9	0.999066	1.5034-1.5200	0.20978	1	1	1	3
H460_2B	Peptide	5	1	YYGTGETF	463	HLA-A24:02	YYG-TGETF	YYGTGETF	0.6868	0.1705	HLA-A68:01	YY-GTGETF	YYGTGETF	0.0001	43.8	HLA-B35:01	Y-YGTGETF	YYGTGETF	0.0104	5.2146	HLA-B51:01	Y-YGTGETF	YYGTGETF	0.0076	9.8955	HLA-C03:03	Y-YGTGETF	YYGTGETF	0.0057	4.4892	HLA-C15:02	Y-YGTGETF	YYGTGETF	0.0004	23.2955	0.1185	1	463	9	0.999066	1.5034-1.5200	0.20978	1	1	1	3
H460_2B	Peptide	5	0	FPATPLLDY	464	HLA-A24:02	FPATPLLDY	FPATPLLDY	0.0007	12.9653	HLA-A68:01	FPATPLLDY	FPATPLLDY	0.0373	4.8927	HLA-B35:01	FPATPLLDY	FPATPLLDY	0.9928	0.0065	HLA-B51:01	FPATPLLDY	FPATPLLDY	0.1877	1.1137	HLA-C03:03	FPATPLLDY	FPATPLLDY	0.008	3.8811	HLA-C15:02	FPATPLLDY	FPATPLLDY	0.0031	10.2986	0.2049	2	464	9	0.999024	1.5254-1.5420	0.03412	1	1	1	3
H460_2B	Peptide	5	0	HVFAVESIEKK	466	HLA-A24:02	HVFESIEKK	HVFAVESIEKK	0.0001	32.8	HLA-A68:01	HVFESIEKK	HVFAVESIEKK	0.7735	0.2971	HLA-B35:01	HAVESIEKK	HVFAVESIEKK	0.0004	18.8971	HLA-B51:01	HAVESIEKK	HVFAVESIEKK	0.0003	37.1538	HLA-C03:03	HAVESIEKK	HVFAVESIEKK	0	41	HLA-C15:02	HVFESIEKK	HVFAVESIEKK	0.0002	27.5	0.1291	1	466	11	2.993	0.7507-0.7676	0.13775	1	1	1	3
H460_2B	Peptide	5	0	HVFAVESIEK	466	HLA-A24:02	HFAVESIEK	HVFAVESIEK	0.0001	25.8333	HLA-A68:01	HVFAVSIEK	HVFAVESIEK	0.8635	0.1674	HLA-B35:01	HVFAVEIEK	HVFAVESIEK	0.0006	17.2558	HLA-B51:01	HVFAVSIEK	HVFAVESIEK	0.0003	36.3793	HLA-C03:03	HVFAVSIEK	HVFAVESIEK	0	31.6667	HLA-C15:02	HVFAVSIEK	HVFAVESIEK	0.0004	22.74	0.1442	1	466	11	2.993	0.7507-0.7676	0.13775	1	1	1	3
H460_2B	Peptide	5	2	FAVESIEKK	466	HLA-A24:02	FAVESIEKK	FAVESIEKK	0.0001	27.4	HLA-A68:01	FAVESIEKK	FAVESIEKK	0.7793	0.2889	HLA-B35:01	FAVESIEKK	FAVESIEKK	0.0152	4.3798	HLA-B51:01	FAVESIEKK	FAVESIEKK	0.0068	10.4926	HLA-C03:03	FAVESIEKK	FAVESIEKK	0.0036	5.4367	HLA-C15:02	FAVESIEKK	FAVESIEKK	0.0074	6.8802	0.1354	1	466	11	2.993	0.7507-0.7676	0.13775	1	1	1	3
H460_2B	Peptide	5	0	DGYYGNPTV	467	HLA-A24:02	DGYYGNPTV	DGYYGNPTV	0.0004	16.1636	HLA-A68:01	DGYYGNPTV	DGYYGNPTV	0.0007	20.13	HLA-B35:01	DGYYGNPTV	DGYYGNPTV	0.0074	6.0789	HLA-B51:01	DGYYGNPTV	DGYYGNPTV	0.799	0.0641	HLA-C03:03	DGYYGNPTV	DGYYGNPTV	0.0018	7.1672	HLA-C15:02	DGYYGNPTV	DGYYGNPTV	0.0076	6.8173	0.1361	1	467	9	0.998983	1.4413-1.4580	0.03531	1	1	1	3
H460_2B	Peptide	5	0	YYNPHLLLNTL	496	HLA-A24:02	YYNPHLLTL	YYNPHLLLNTL	0.7706	0.1234	HLA-A68:01	YYNPHLLLL	YYNPHLLLNTL	0.0001	34.3333	HLA-B35:01	YPHLLLNTL	YYNPHLLLNTL	0.0577	2.2154	HLA-B51:01	YPHLLLNTL	YYNPHLLLNTL	0.1161	1.7369	HLA-C03:03	YYNPHLLTL	YYNPHLLLNTL	0.0069	4.1455	HLA-C15:02	YYNPHLLTL	YYNPHLLLNTL	0.0045	8.6904	0.1593	2	496	11	1.99705	1.0086-1.0254	0.00342	1	1	1	3
H460_2B	Peptide	5	2	NPHLLLNTL	496	HLA-A24:02	NPHLLLNTL	NPHLLLNTL	0.0013	9.9353	HLA-A68:01	NPHLLLNTL	NPHLLLNTL	0.0011	17.2283	HLA-B35:01	NPHLLLNTL	NPHLLLNTL	0.6803	0.2141	HLA-B51:01	NPHLLLNTL	NPHLLLNTL	0.7195	0.1085	HLA-C03:03	NPHLLLNTL	NPHLLLNTL	0.0148	2.9191	HLA-C15:02	NPHLLLNTL	NPHLLLNTL	0.003	10.3379	0.2367	2	496	11	1.99705	1.0086-1.0254	0.00342	1	1	1	3
H460_2B	Peptide	5	0	YYNPHLLL	496	HLA-A24:02	YYNP-HLLL	YYNPHLLL	0.6546	0.1896	HLA-A68:01	YYNPH-LLL	YYNPHLLL	0.0003	25	HLA-B35:01	YYNPH-LLL	YYNPHLLL	0.004	7.9351	HLA-B51:01	Y-YNPHLLL	YYNPHLLL	0.0228	5.3294	HLA-C03:03	Y-YNPHLLL	YYNPHLLL	0.0543	1.4745	HLA-C15:02	Y-YNPHLLL	YYNPHLLL	0.0505	2.4275	0.1311	2	496	11	1.99705	1.0086-1.0254	0.00342	1	1	1	3
H460_2B	Peptide	5	0	SYLKEFIHI	507	HLA-A24:02	SYLKEFIHI	SYLKEFIHI	0.9801	0.0064	HLA-A68:01	SYLKEFIHI	SYLKEFIHI	0.0003	25.7895	HLA-B35:01	SYLKEFIHI	SYLKEFIHI	0.0005	17.4419	HLA-B51:01	SYLKEFIHI	SYLKEFIHI	0.0361	3.9642	HLA-C03:03	SYLKEFIHI	SYLKEFIHI	0.0013	8.2109	HLA-C15:02	SYLKEFIHI	SYLKEFIHI	0.0056	7.8517	0.1707	1	507	9	1.9965	0.9131-0.9299	0.11832	1	1	1	3
H460_2B	Peptide	5	0	TYGEIFEKF	512	HLA-A24:02	TYGEIFEKF	TYGEIFEKF	0.9971	0.0009	HLA-A68:01	TYGEIFEKF	TYGEIFEKF	0.0036	11.7628	HLA-B35:01	TYGEIFEKF	TYGEIFEKF	0.0278	3.2517	HLA-B51:01	TYGEIFEKF	TYGEIFEKF	0.0144	6.9648	HLA-C03:03	TYGEIFEKF	TYGEIFEKF	0.0008	9.9204	HLA-C15:02	TYGEIFEKF	TYGEIFEKF	0.0014	14.1875	0.1742	1	512	9	1.99646	0.8808-0.8976	0.31005	1	1	1	3
H460_2B	Peptide	5	1	YGEIFEKF	512	HLA-A24:02	-YGEIFEKF	YGEIFEKF	0.579	0.2399	HLA-A68:01	YGE-IFEKF	YGEIFEKF	0.0001	44	HLA-B35:01	YGE-IFEKF	YGEIFEKF	0.0034	8.47	HLA-B51:01	YG-EIFEKF	YGEIFEKF	0.0211	5.5848	HLA-C03:03	YGE-IFEKF	YGEIFEKF	0.0007	10.314	HLA-C15:02	YG-EIFEKF	YGEIFEKF	0.002	12.2591	0.101	1	512	9	1.99646	0.8808-0.8976	0.31005	1	1	1	3
H460_2B	Peptide	5	0	KYINTDAKF	516	HLA-A24:02	KYINTDAKF	KYINTDAKF	0.9643	0.0121	HLA-A68:01	KYINTDAKF	KYINTDAKF	0.0008	19.2222	HLA-B35:01	KYINTDAKF	KYINTDAKF	0.0099	5.3283	HLA-B51:01	KYINTDAKF	KYINTDAKF	0.0017	19.7327	HLA-C03:03	KYINTDAKF	KYINTDAKF	0.0011	8.7041	HLA-C15:02	KYINTDAKF	KYINTDAKF	0.0008	17.7154	0.1631	1	516	9	1.99635	0.8626-0.8795	0.00239	1	1	1	3
H460_2B	Peptide	5	0	ETEDFDVRSR	520	HLA-A24:02	ETEDFVRSR	ETEDFDVRSR	0	46	HLA-A68:01	ETEDFVRSR	ETEDFDVRSR	0.8462	0.1886	HLA-B35:01	ETEDFDVSR	ETEDFDVRSR	0.0002	24	HLA-B51:01	ETEDFVRSR	ETEDFDVRSR	0.0002	44.9231	HLA-C03:03	ETDFDVRSR	ETEDFDVRSR	0	55	HLA-C15:02	ETEDFVRSR	ETEDFDVRSR	0	51.1111	0.1411	1	520	10	1.9968	0.9313-0.9481	0.1763	1	1	1	3
H460_2B	Peptide	5	0	TVFDFKTGQIDR	524	HLA-A24:02	TVFDFKTGR	TVFDFKTGQIDR	0.0001	30.6667	HLA-A68:01	TVFDFKTGR	TVFDFKTGQIDR	0.8309	0.2099	HLA-B35:01	TVFDFKTGR	TVFDFKTGQIDR	0.0001	38.2	HLA-B51:01	TVFDFKTGR	TVFDFKTGQIDR	0.0001	51.4286	HLA-C03:03	TVFDFKTGR	TVFDFKTGQIDR	0	50	HLA-C15:02	TVFDFKTGR	TVFDFKTGQIDR	0	48.5	0.1385	1	524	12	1.99718	1.0086-1.0254	0.05136	1	1	1	3
H460_2B	Peptide	5	0	NFIPTIVNF	526	HLA-A24:02	NFIPTIVNF	NFIPTIVNF	0.951	0.0189	HLA-A68:01	NFIPTIVNF	NFIPTIVNF	0.0198	6.3672	HLA-B35:01	NFIPTIVNF	NFIPTIVNF	0.1909	0.9894	HLA-B51:01	NFIPTIVNF	NFIPTIVNF	0.058	2.8997	HLA-C03:03	NFIPTIVNF	NFIPTIVNF	0.0172	2.727	HLA-C15:02	NFIPTIVNF	NFIPTIVNF	0.0051	8.1993	0.207	2	526	9	0.999058	1.5407-1.5574	0.22618	1	1	1	3
H460_2B	Peptide	5	0	VYTVVDEMF	534	HLA-A24:02	VYTVVDEMF	VYTVVDEMF	0.9444	0.0213	HLA-A68:01	VYTVVDEMF	VYTVVDEMF	0.0005	21.9882	HLA-B35:01	VYTVVDEMF	VYTVVDEMF	0.0086	5.7022	HLA-B51:01	VYTVVDEMF	VYTVVDEMF	0.0034	14.7085	HLA-C03:03	VYTVVDEMF	VYTVVDEMF	0.0002	15.0238	HLA-C15:02	VYTVVDEMF	VYTVVDEMF	0.0003	24.6216	0.1596	1	534	9	0.999092	1.5654-1.5820	0.09712	1	1	1	3
H460_2B	Peptide	5	0	TYIDKWFLY	535	HLA-A24:02	TYIDKWFLY	TYIDKWFLY	0.8436	0.0798	HLA-A68:01	TYIDKWFLY	TYIDKWFLY	0.0999	2.9824	HLA-B35:01	TYIDKWFLY	TYIDKWFLY	0.0907	1.6744	HLA-B51:01	TYIDKWFLY	TYIDKWFLY	0.0055	11.6405	HLA-C03:03	TYIDKWFLY	TYIDKWFLY	0.0007	10.2616	HLA-C15:02	TYIDKWFLY	TYIDKWFLY	0.0019	12.5881	0.1737	2	535	9	1.99679	0.9259-0.9427	0.15635	1	1	1	3
H460_2B	Peptide	5	0	TYIDKWFL	535	HLA-A24:02	TYIDK-WFL	TYIDKWFL	0.5064	0.3022	HLA-A68:01	TYIDK-WFL	TYIDKWFL	0.0002	28.7037	HLA-B35:01	TYIDK-WFL	TYIDKWFL	0.0002	23.5172	HLA-B51:01	TYIDK-WFL	TYIDKWFL	0.0034	14.6984	HLA-C03:03	TYIDK-WFL	TYIDKWFL	0.0003	14.566	HLA-C15:02	-TYIDKWFL	TYIDKWFL	0.0012	15.1322	0.0853	1	535	9	1.99679	0.9259-0.9427	0.15635	1	1	1	3
H460_2B	Peptide	5	0	DAAGKTTILYK	536	HLA-A24:02	DAAGKTTYK	DAAGKTTILYK	0	40.5	HLA-A68:01	DAAGTILYK	DAAGKTTILYK	0.7964	0.2648	HLA-B35:01	DAAGTTILY	DAAGKTTILY	0.0088	5.6205	HLA-B51:01	DAAGTILYK	DAAGKTTILYK	0.0014	21.6603	HLA-C03:03	DAAGTILYK	DAAGKTTILYK	0	38	HLA-C15:02	DAAGKTLYK	DAAGKTTILYK	0.0001	33.6667	0.1345	1	536	11	1.99661	0.9286-0.9454	0.02616	1	1	1	3
H460_2B	Peptide	5	0	DAAGKTTILY	536	HLA-A24:02	DAAGKTTLY	DAAGKTTILY	0.0001	26.2	HLA-A68:01	DAAGTTILY	DAAGKTTILY	0.2492	1.6238	HLA-B35:01	DAAGTTILY	DAAGKTTILY	0.4762	0.4094	HLA-B51:01	DAAKTTILY	DAAGKTTILY	0.0197	5.8251	HLA-C03:03	DAAGKTTIY	DAAGKTTILY	0.0001	18.5714	HLA-C15:02	DAAGKTILY	DAAGKTTILY	0.0004	21.8065	0.1243	2	536	11	1.99661	0.9286-0.9454	0.02616	1	1	1	3
H460_2B	Peptide	5	0	DAAGKTTIL	536	HLA-A24:02	DAAGKTTIL	DAAGKTTIL	0.001	11.125	HLA-A68:01	DAAGKTTIL	DAAGKTTIL	0.006	9.8634	HLA-B35:01	DAAGKTTIL	DAAGKTTIL	0.1985	0.9592	HLA-B51:01	DAAGKTTIL	DAAGKTTIL	0.4508	0.3606	HLA-C03:03	DAAGKTTIL	DAAGKTTIL	0.1854	0.5933	HLA-C15:02	DAAGKTTIL	DAAGKTTIL	0.0649	2.069	0.1511	3	536	11	1.99661	0.9286-0.9454	0.02616	1	1	1	3
H460_2B	Peptide	5	0	DAAGKTTI	536	HLA-A24:02	DAAGKT-TI	DAAGKTTI	0.0001	29.7143	HLA-A68:01	DAAGK-TTI	DAAGKTTI	0.0001	41.8	HLA-B35:01	DAA-GKTTI	DAAGKTTI	0.0038	8.095	HLA-B51:01	DAAGK-TTI	DAAGKTTI	0.7341	0.0987	HLA-C03:03	DAAGK-TTI	DAAGKTTI	0.001	9.0672	HLA-C15:02	DAAGK-TTI	DAAGKTTI	0.0026	11.0615	0.1236	1	536	11	1.99661	0.9286-0.9454	0.02616	1	1	1	3
H460_2B	Peptide	5	0	EAFEHPNVVR	538	HLA-A24:02	EFEHPNVVR	EAFEHPNVVR	0.0002	22.2632	HLA-A68:01	EAFEPNVVR	EAFEHPNVVR	0.9725	0.0145	HLA-B35:01	EAFEPNVVR	EAFEHPNVVR	0.0137	4.5911	HLA-B51:01	EAFEHPNVV	EAFEHPNVV	0.0816	2.2757	HLA-C03:03	EAFEHPVVR	EAFEHPNVVR	0.0002	15.881	HLA-C15:02	EAFEHPNVV	EAFEHPNVV	0.0007	18.25	0.1781	1	538	10	1.99664	0.8956-0.9124	0.21232	1	1	1	3
H460_2B	Peptide	5	0	EAFEHPNVV	538	HLA-A24:02	EAFEHPNVV	EAFEHPNVV	0.0008	12.1389	HLA-A68:01	EAFEHPNVV	EAFEHPNVV	0.0253	5.7862	HLA-B35:01	EAFEHPNVV	EAFEHPNVV	0.2967	0.6713	HLA-B51:01	EAFEHPNVV	EAFEHPNVV	0.9404	0.0086	HLA-C03:03	EAFEHPNVV	EAFEHPNVV	0.2927	0.3953	HLA-C15:02	EAFEHPNVV	EAFEHPNVV	0.3525	0.386	0.3181	4	538	10	1.99664	0.8956-0.9124	0.21232	1	1	1	3
H460_2B	Peptide	5	0	EAFEHPNV	538	HLA-A24:02	EAFEHP-NV	EAFEHPNV	0.0001	28.125	HLA-A68:01	EAFEHP-NV	EAFEHPNV	0.0006	21.0588	HLA-B35:01	EAFEHPNV-	EAFEHPNV	0.0105	5.1928	HLA-B51:01	EAFE-HPNV	EAFEHPNV	0.8445	0.0412	HLA-C03:03	EAFEH-PNV	EAFEHPNV	0.0042	5.1019	HLA-C15:02	EAFEHP-NV	EAFEHPNV	0.0202	4.1433	0.1467	1	538	10	1.99664	0.8956-0.9124	0.21232	1	1	1	3
H460_2B	Peptide	5	0	HYDPTINKW	544	HLA-A24:02	HYDPTINKW	HYDPTINKW	0.9523	0.0182	HLA-A68:01	HYDPTINKW	HYDPTINKW	0.006	9.8565	HLA-B35:01	HYDPTINKW	HYDPTINKW	0.1196	1.4116	HLA-B51:01	HYDPTINKW	HYDPTINKW	0.0724	2.4599	HLA-C03:03	HYDPTINKW	HYDPTINKW	0.0393	1.7755	HLA-C15:02	HYDPTINKW	HYDPTINKW	0.0482	2.4844	0.2063	3	544	9	1.99658	0.8869-0.9037	0.02766	1	1	1	3
H460_2B	Peptide	5	0	SYMGHFDLL	548	HLA-A24:02	SYMGHFDLL	SYMGHFDLL	0.9339	0.0245	HLA-A68:01	SYMGHFDLL	SYMGHFDLL	0.0017	14.8894	HLA-B35:01	SYMGHFDLL	SYMGHFDLL	0.003	8.9287	HLA-B51:01	SYMGHFDLL	SYMGHFDLL	0.0074	10.0352	HLA-C03:03	SYMGHFDLL	SYMGHFDLL	0.007	4.102	HLA-C15:02	SYMGHFDLL	SYMGHFDLL	0.0067	7.2123	0.16	1	548	9	1.99629	0.8687-0.8855	0.13104	1	1	1	3
H460_2B	Peptide	5	0	NFQIEHHLF	552	HLA-A24:02	NFQIEHHLF	NFQIEHHLF	0.8902	0.0511	HLA-A68:01	NFQIEHHLF	NFQIEHHLF	0.0011	16.9871	HLA-B35:01	NFQIEHHLF	NFQIEHHLF	0.0488	2.4176	HLA-B51:01	NFQIEHHLF	NFQIEHHLF	0.0055	11.6435	HLA-C03:03	NFQIEHHLF	NFQIEHHLF	0.0008	9.9204	HLA-C15:02	NFQIEHHLF	NFQIEHHLF	0.0004	22.14	0.1578	1	552	9	1.99661	0.9387-0.9555	0.24509	1	1	1	3
H460_2B	Peptide	5	0	HYFDPQYFEF	559	HLA-A24:02	HYFDPQYEF	HYFDPQYFEF	0.9725	0.0088	HLA-A68:01	HYFDPQYFF	HYFDPQYFEF	0.0126	7.525	HLA-B35:01	HYFDPQYEF	HYFDPQYFEF	0.0833	1.7589	HLA-B51:01	HYFDPQFEF	HYFDPQYFEF	0.0097	8.704	HLA-C03:03	HYFDPQFEF	HYFDPQYFEF	0.0105	3.4166	HLA-C15:02	HYFDPQFEF	HYFDPQYFEF	0.003	10.3484	0.182	2	559	10	1.99712	0.9710-0.9878	0.09054	1	1	1	3
H460_2B	Peptide	5	1	YFDPQYFEF	559	HLA-A24:02	YFDPQYFEF	YFDPQYFEF	0.9725	0.0089	HLA-A68:01	YFDPQYFEF	YFDPQYFEF	0.0123	7.5928	HLA-B35:01	YFDPQYFEF	YFDPQYFEF	0.5784	0.3038	HLA-B51:01	YFDPQYFEF	YFDPQYFEF	0.083	2.2489	HLA-C03:03	YFDPQYFEF	YFDPQYFEF	0.2019	0.555	HLA-C15:02	YFDPQYFEF	YFDPQYFEF	0.1201	1.2803	0.328	4	559	10	1.99712	0.9710-0.9878	0.09054	1	1	1	3
H460_2B	Peptide	5	0	HYFDPQYF	559	HLA-A24:02	HYFD-PQYF	HYFDPQYF	0.7847	0.113	HLA-A68:01	HYFDPQ-YF	HYFDPQYF	0.0015	15.6058	HLA-B35:01	HYF-DPQYF	HYFDPQYF	0.0192	3.9044	HLA-B51:01	HYFDPQ-YF	HYFDPQYF	0.0102	8.4406	HLA-C03:03	HYFDP-QYF	HYFDPQYF	0.0024	6.4671	HLA-C15:02	HYFD-PQYF	HYFDPQYF	0.0024	11.371	0.1367	1	559	10	1.99712	0.9710-0.9878	0.09054	1	1	1	3
H460_2B	Peptide	5	0	PFVDHVFTF	561	HLA-A24:02	PFVDHVFTF	PFVDHVFTF	0.922	0.0313	HLA-A68:01	PFVDHVFTF	PFVDHVFTF	0.0008	18.8214	HLA-B35:01	PFVDHVFTF	PFVDHVFTF	0.0143	4.4884	HLA-B51:01	PFVDHVFTF	PFVDHVFTF	0.0044	12.9305	HLA-C03:03	PFVDHVFTF	PFVDHVFTF	0.0003	14.3396	HLA-C15:02	PFVDHVFTF	PFVDHVFTF	0.0008	17.1057	0.1571	1	561	9	1.99639	0.8768-0.8936	0.22756	1	1	1	3
H460_2B	Peptide	5	0	LYPEGLAQL	566	HLA-A24:02	LYPEGLAQL	LYPEGLAQL	0.8648	0.0651	HLA-A68:01	LYPEGLAQL	LYPEGLAQL	0.0007	20.51	HLA-B35:01	LYPEGLAQL	LYPEGLAQL	0.005	7.2428	HLA-B51:01	LYPEGLAQL	LYPEGLAQL	0.0191	5.9323	HLA-C03:03	LYPEGLAQL	LYPEGLAQL	0.0223	2.4069	HLA-C15:02	LYPEGLAQL	LYPEGLAQL	0.0034	9.7566	0.1526	1	566	9	0.998995	1.5287-1.5454	0.08505	1	1	1	3
H460_2B	Peptide	5	1	YPEGLAQL	566	HLA-A24:02	-YPEGLAQL	YPEGLAQL	0.0381	2.1455	HLA-A68:01	YP-EGLAQL	YPEGLAQL	0.0001	41.4	HLA-B35:01	YP-EGLAQL	YPEGLAQL	0.2039	0.9379	HLA-B51:01	YP-EGLAQL	YPEGLAQL	0.4525	0.3581	HLA-C03:03	YP-EGLAQL	YPEGLAQL	0.0155	2.8599	HLA-C15:02	YP-EGLAQL	YPEGLAQL	0.003	10.3439	0.1189	2	566	9	0.998995	1.5287-1.5454	0.08505	1	1	1	3
H460_2B	Peptide	5	0	YAYEPADTA	571	HLA-A24:02	YAYEPADTA	YAYEPADTA	0.0001	25.4167	HLA-A68:01	YAYEPADTA	YAYEPADTA	0.0084	8.7937	HLA-B35:01	YAYEPADTA	YAYEPADTA	0.2747	0.7178	HLA-B51:01	YAYEPADTA	YAYEPADTA	0.3701	0.5131	HLA-C03:03	YAYEPADTA	YAYEPADTA	0.3502	0.3346	HLA-C15:02	YAYEPADTA	YAYEPADTA	0.1296	1.1946	0.1889	4	571	10	0.9991	1.5074-1.5240	0.20335	1	1	1	3
H460_2B	Peptide	5	0	TYTDVTPRQF	572	HLA-A24:02	TYTDVTPQF	TYTDVTPRQF	0.9374	0.0234	HLA-A68:01	TYTDVTPQF	TYTDVTPRQF	0.0017	15.0096	HLA-B35:01	TYDVTPRQF	TYTDVTPRQF	0.0149	4.4169	HLA-B51:01	TYTDVTPQF	TYTDVTPRQF	0.0057	11.4804	HLA-C03:03	TTDVTPRQF	TYTDVTPRQF	0.0052	4.7012	HLA-C15:02	TTDVTPRQF	TYTDVTPRQF	0.0223	3.928	0.1645	1	572	10	1.99673	0.9037-0.9205	0.07848	1	1	1	3
H460_2B	Peptide	5	0	TYTDVTPRQFF	573	HLA-A24:02	TYTDVTQFF	TYTDVTPRQFF	0.9279	0.0277	HLA-A68:01	TYTDVTPFF	TYTDVTPRQFF	0.0007	19.6581	HLA-B35:01	TYTDVTQFF	TYTDVTPRQFF	0.003	9	HLA-B51:01	TYTDVTQFF	TYTDVTPRQFF	0.0015	21.0385	HLA-C03:03	YTDTPRQFF	YTDVTPRQFF	0.0005	11.3937	HLA-C15:02	YTDTPRQFF	YTDVTPRQFF	0.0018	12.7953	0.1559	1	573	11	1.99708	0.9495-0.9663	0.12148	1	1	1	3
H460_2B	Peptide	5	0	TYTDVTPRQF	573	HLA-A24:02	TYTDVTPQF	TYTDVTPRQF	0.9374	0.0234	HLA-A68:01	TYTDVTPQF	TYTDVTPRQF	0.0017	15.0096	HLA-B35:01	TYDVTPRQF	TYTDVTPRQF	0.0149	4.4169	HLA-B51:01	TYTDVTPQF	TYTDVTPRQF	0.0057	11.4804	HLA-C03:03	TTDVTPRQF	TYTDVTPRQF	0.0052	4.7012	HLA-C15:02	TTDVTPRQF	TYTDVTPRQF	0.0223	3.928	0.1645	1	573	11	1.99708	0.9495-0.9663	0.12148	1	1	1	3
H460_2B	Peptide	5	0	SPAPVPVTY	578	HLA-A24:02	SPAPVPVTY	SPAPVPVTY	0.0272	2.5302	HLA-A68:01	SPAPVPVTY	SPAPVPVTY	0.413	0.9953	HLA-B35:01	SPAPVPVTY	SPAPVPVTY	0.999	0.0009	HLA-B51:01	SPAPVPVTY	SPAPVPVTY	0.5162	0.2794	HLA-C03:03	SPAPVPVTY	SPAPVPVTY	0.1013	0.9569	HLA-C15:02	SPAPVPVTY	SPAPVPVTY	0.0754	1.848	0.3554	5	578	9	0.998924	1.4006-1.4173	0.08882	1	1	1	3
H460_2B	Peptide	5	1	PAPVPVTY	578	HLA-A24:02	P-APVPVTY	PAPVPVTY	0.0008	12.0069	HLA-A68:01	-PAPVPVTY	PAPVPVTY	0.0029	12.6545	HLA-B35:01	-PAPVPVTY	PAPVPVTY	0.8662	0.0861	HLA-B51:01	-PAPVPVTY	PAPVPVTY	0.0783	2.3417	HLA-C03:03	PAP-VPVTY	PAPVPVTY	0.0004	12.3977	HLA-C15:02	PA-PVPVTY	PAPVPVTY	0.0012	14.8125	0.1583	1	578	9	0.998924	1.4006-1.4173	0.08882	1	1	1	3
H460_2B	Peptide	5	0	YAFEGTGSL	584	HLA-A24:02	YAFEGTGSL	YAFEGTGSL	0.0025	7.4799	HLA-A68:01	YAFEGTGSL	YAFEGTGSL	0.0199	6.3561	HLA-B35:01	YAFEGTGSL	YAFEGTGSL	0.7779	0.1401	HLA-B51:01	YAFEGTGSL	YAFEGTGSL	0.6005	0.2077	HLA-C03:03	YAFEGTGSL	YAFEGTGSL	0.9954	0.0007	HLA-C15:02	YAFEGTGSL	YAFEGTGSL	0.6108	0.1346	0.5012	4	584	9	0.998931	1.4126-1.4293	0.14023	1	1	1	3
H460_2B	Peptide	5	0	MPVLGFGTY	585	HLA-A24:02	MPVLGFGTY	MPVLGFGTY	0.0003	16.6545	HLA-A68:01	MPVLGFGTY	MPVLGFGTY	0.0341	5.0849	HLA-B35:01	MPVLGFGTY	MPVLGFGTY	0.9798	0.0177	HLA-B51:01	MPVLGFGTY	MPVLGFGTY	0.1145	1.7575	HLA-C03:03	MPVLGFGTY	MPVLGFGTY	0.0025	6.3343	HLA-C15:02	MPVLGFGTY	MPVLGFGTY	0.0002	26.7778	0.1886	2	585	9	0.998983	1.4893-1.5060	0.19672	1	1	1	3
H460_2B	Peptide	5	0	SPIPFPPLSY	586	HLA-A24:02	SPIPPPLSY	SPIPFPPLSY	0.0037	6.3286	HLA-A68:01	SPIPPPLSY	SPIPFPPLSY	0.1118	2.8229	HLA-B35:01	SPIPPPLSY	SPIPFPPLSY	0.9797	0.0178	HLA-B51:01	SPIPPPLSY	SPIPFPPLSY	0.169	1.2389	HLA-C03:03	SPIPPPLSY	SPIPFPPLSY	0.0128	3.1236	HLA-C15:02	SPIPPPLSY	SPIPFPPLSY	0.0073	6.9648	0.214	2	586	10	0.9991	1.5367-1.5534	0.01878	1	1	1	3
H460_2B	Peptide	5	0	SPIPFPPL	586	HLA-A24:02	S-PIPFPPL	SPIPFPPL	0.0009	11.4946	HLA-A68:01	SPI-PFPPL	SPIPFPPL	0.0004	24.1304	HLA-B35:01	SPIPFPP-L	SPIPFPPL	0.2371	0.8169	HLA-B51:01	SPIPFPP-L	SPIPFPPL	0.6816	0.1378	HLA-C03:03	SPI-PFPPL	SPIPFPPL	0.0242	2.3283	HLA-C15:02	SPIPFPP-L	SPIPFPPL	0.0096	6.0882	0.159	2	586	10	0.9991	1.5367-1.5534	0.01878	1	1	1	3
H460_2B	Peptide	5	2	IPFPPLSY	586	HLA-A24:02	IPFPP-LSY	IPFPPLSY	0.0011	10.458	HLA-A68:01	IPF-PPLSY	IPFPPLSY	0.0109	7.9517	HLA-B35:01	IPFPP-LSY	IPFPPLSY	0.9351	0.0491	HLA-B51:01	IPFP-PLSY	IPFPPLSY	0.4802	0.3164	HLA-C03:03	IPF-PPLSY	IPFPPLSY	0.0073	4.009	HLA-C15:02	IPFPP-LSY	IPFPPLSY	0.0026	10.9683	0.2395	2	586	10	0.9991	1.5367-1.5534	0.01878	1	1	1	3
H460_2B	Peptide	5	0	HPTVVISAY	587	HLA-A24:02	HPTVVISAY	HPTVVISAY	0.0002	19.129	HLA-A68:01	HPTVVISAY	HPTVVISAY	0.0839	3.3074	HLA-B35:01	HPTVVISAY	HPTVVISAY	0.9963	0.0034	HLA-B51:01	HPTVVISAY	HPTVVISAY	0.1469	1.4072	HLA-C03:03	HPTVVISAY	HPTVVISAY	0.004	5.228	HLA-C15:02	HPTVVISAY	HPTVVISAY	0.001	16.1216	0.2054	2	587	9	0.998983	1.4647-1.4813	0.10286	1	1	1	3
H460_2B	Peptide	5	0	HVIETLIGK	600	HLA-A24:02	HVIETLIGK	HVIETLIGK	0.0003	18.2895	HLA-A68:01	HVIETLIGK	HVIETLIGK	0.9581	0.034	HLA-B35:01	HVIETLIGK	HVIETLIGK	0.0024	9.8317	HLA-B51:01	HVIETLIGK	HVIETLIGK	0.001	24.4545	HLA-C03:03	HVIETLIGK	HVIETLIGK	0.0001	17.4	HLA-C15:02	HVIETLIGK	HVIETLIGK	0.0042	8.8914	0.161	1	600	9	1.99602	0.8525-0.8694	0.30343	1	1	1	3
H460_2B	Peptide	5	0	VYMDWYEKF	602	HLA-A24:02	VYMDWYEKF	VYMDWYEKF	0.998	0.0007	HLA-A68:01	VYMDWYEKF	VYMDWYEKF	0.0065	9.5909	HLA-B35:01	VYMDWYEKF	VYMDWYEKF	0.043	2.5849	HLA-B51:01	VYMDWYEKF	VYMDWYEKF	0.0227	5.3423	HLA-C03:03	VYMDWYEKF	VYMDWYEKF	0.0036	5.4262	HLA-C15:02	VYMDWYEKF	VYMDWYEKF	0.0046	8.6216	0.1797	1	602	9	1.9969	0.9353-0.9521	0.13604	1	1	1	3
H460_2B	Peptide	5	1	YMDWYEKF	602	HLA-A24:02	-YMDWYEKF	YMDWYEKF	0.5246	0.2857	HLA-A68:01	Y-MDWYEKF	YMDWYEKF	0.0001	39.4286	HLA-B35:01	YMD-WYEKF	YMDWYEKF	0.005	7.248	HLA-B51:01	YMD-WYEKF	YMDWYEKF	0.0045	12.8098	HLA-C03:03	YMD-WYEKF	YMDWYEKF	0.0049	4.8116	HLA-C15:02	YMD-WYEKF	YMDWYEKF	0.002	12.1295	0.0902	1	602	9	1.9969	0.9353-0.9521	0.13604	1	1	1	3
H460_2B	Peptide	5	0	MPAVKAIIYQY	607	HLA-A24:02	MPAAIIYQY	MPAVKAIIYQY	0.0001	25.1667	HLA-A68:01	MVKAIIYQY	MPAVKAIIYQY	0.0316	5.265	HLA-B35:01	MPAAIIYQY	MPAVKAIIYQY	0.7273	0.1808	HLA-B51:01	MPAAIIYQY	MPAVKAIIYQY	0.0172	6.3059	HLA-C03:03	MPAAIIYQY	MPAVKAIIYQY	0.0001	22.3333	HLA-C15:02	MPAVKAIQY	MPAVKAIIYQY	0.0001	36.375	0.1294	1	607	11	1.99691	0.9495-0.9663	0.06642	1	1	1	3
H460_2B	Peptide	5	0	MPAVKAIIY	607	HLA-A24:02	MPAVKAIIY	MPAVKAIIY	0.0006	13.8559	HLA-A68:01	MPAVKAIIY	MPAVKAIIY	0.0401	4.7391	HLA-B35:01	MPAVKAIIY	MPAVKAIIY	0.9906	0.0085	HLA-B51:01	MPAVKAIIY	MPAVKAIIY	0.2168	0.9795	HLA-C03:03	MPAVKAIIY	MPAVKAIIY	0.0031	5.7634	HLA-C15:02	MPAVKAIIY	MPAVKAIIY	0.0039	9.1903	0.2092	2	607	11	1.99691	0.9495-0.9663	0.06642	1	1	1	3
H460_2B	Peptide	5	0	MPAVKAII	607	HLA-A24:02	M-PAVKAII	MPAVKAII	0.0002	22.4737	HLA-A68:01	MPA-VKAII	MPAVKAII	0	50.9091	HLA-B35:01	MPA-VKAII	MPAVKAII	0.0172	4.1122	HLA-B51:01	MPA-VKAII	MPAVKAII	0.7313	0.0999	HLA-C03:03	MPA-VKAII	MPAVKAII	0.0002	14.8868	HLA-C15:02	MPAVKAI-I	MPAVKAII	0.0007	18.08	0.125	1	607	11	1.99691	0.9495-0.9663	0.06642	1	1	1	3
H460_2B	Peptide	5	0	IYVALGYGF	609	HLA-A24:02	IYVALGYGF	IYVALGYGF	0.8903	0.051	HLA-A68:01	IYVALGYGF	IYVALGYGF	0.0016	15.2885	HLA-B35:01	IYVALGYGF	IYVALGYGF	0.0092	5.4972	HLA-B51:01	IYVALGYGF	IYVALGYGF	0.0018	19.2673	HLA-C03:03	IYVALGYGF	IYVALGYGF	0.0003	14.3962	HLA-C15:02	IYVALGYGF	IYVALGYGF	0.0001	34	0.1505	1	609	9	0.998998	1.5294-1.5460	0.09055	1	1	1	3
H460_2B	Peptide	5	0	TYSTEPNNL	610	HLA-A24:02	TYSTEPNNL	TYSTEPNNL	0.7083	0.1576	HLA-A68:01	TYSTEPNNL	TYSTEPNNL	0.0005	22.2239	HLA-B35:01	TYSTEPNNL	TYSTEPNNL	0.0013	12.5802	HLA-B51:01	TYSTEPNNL	TYSTEPNNL	0.008	9.6213	HLA-C03:03	TYSTEPNNL	TYSTEPNNL	0.0038	5.3254	HLA-C15:02	TYSTEPNNL	TYSTEPNNL	0.0021	11.9147	0.1207	1	610	9	0.999032	1.4934-1.5100	0.06318	1	1	1	3
H460_2B	Peptide	5	1	YSTEPNNL	610	HLA-A24:02	-YSTEPNNL	YSTEPNNL	0.0082	4.4066	HLA-A68:01	YSTEP-NNL	YSTEPNNL	0.0001	40.1667	HLA-B35:01	YSTE-PNNL	YSTEPNNL	0.002	10.6403	HLA-B51:01	YSTEP-NNL	YSTEPNNL	0.0334	4.1907	HLA-C03:03	YSTEPNN-L	YSTEPNNL	0.256	0.4516	HLA-C15:02	YSTEP-NNL	YSTEPNNL	0.1542	1.0093	0.0756	2	610	9	0.999032	1.4934-1.5100	0.06318	1	1	1	3
H460_2B	Peptide	5	1	TVIHFNNPK	611	HLA-A24:02	TVIHFNNPK	TVIHFNNPK	0.0001	32.8	HLA-A68:01	TVIHFNNPK	TVIHFNNPK	0.8788	0.1475	HLA-B35:01	TVIHFNNPK	TVIHFNNPK	0.0005	17.7907	HLA-B51:01	TVIHFNNPK	TVIHFNNPK	0.0002	40.7895	HLA-C03:03	TVIHFNNPK	TVIHFNNPK	0.0001	18.9524	HLA-C15:02	TVIHFNNPK	TVIHFNNPK	0.0005	21.371	0.1467	1	611	10	1.99644	0.8943-0.9111	0.27479	1	1	1	3
H460_2B	Peptide	5	0	ETVGVKINEK	625	HLA-A24:02	ETVGVINEK	ETVGVKINEK	0	47	HLA-A68:01	ETVGVINEK	ETVGVKINEK	0.9784	0.0097	HLA-B35:01	ETVGVINEK	ETVGVKINEK	0.0002	23.2069	HLA-B51:01	ETVGVINEK	ETVGVKINEK	0.0002	45.8462	HLA-C03:03	ETVGVINEK	ETVGVKINEK	0	45	HLA-C15:02	ETVGVKIEK	ETVGVKINEK	0.0001	38.3333	0.1632	1	625	10	1.99641	0.8727-0.8896	0.05602	1	1	1	3
H460_2B	Peptide	5	0	TVIHFNNPK	630	HLA-A24:02	TVIHFNNPK	TVIHFNNPK	0.0001	32.8	HLA-A68:01	TVIHFNNPK	TVIHFNNPK	0.8788	0.1475	HLA-B35:01	TVIHFNNPK	TVIHFNNPK	0.0005	17.7907	HLA-B51:01	TVIHFNNPK	TVIHFNNPK	0.0002	40.7895	HLA-C03:03	TVIHFNNPK	TVIHFNNPK	0.0001	18.9524	HLA-C15:02	TVIHFNNPK	TVIHFNNPK	0.0005	21.371	0.1467	1	630	9	1.99624	0.8815-0.8983	0.17172	1	1	1	3
H460_2B	Peptide	5	0	TYQRWQFTL	631	HLA-A24:02	TYQRWQFTL	TYQRWQFTL	0.951	0.0189	HLA-A68:01	TYQRWQFTL	TYQRWQFTL	0.0007	19.641	HLA-B35:01	TYQRWQFTL	TYQRWQFTL	0.002	10.6364	HLA-B51:01	TYQRWQFTL	TYQRWQFTL	0.012	7.7221	HLA-C03:03	TYQRWQFTL	TYQRWQFTL	0.0028	6.0378	HLA-C15:02	TYQRWQFTL	TYQRWQFTL	0.0036	9.5171	0.162	1	631	9	1.99677	0.9192-0.9360	0.24262	1	1	1	3
H460_2B	Peptide	5	0	AYLHTTTTF	635	HLA-A24:02	AYLHTTTTF	AYLHTTTTF	0.9911	0.0029	HLA-A68:01	AYLHTTTTF	AYLHTTTTF	0.0011	17.1902	HLA-B35:01	AYLHTTTTF	AYLHTTTTF	0.0421	2.6165	HLA-B51:01	AYLHTTTTF	AYLHTTTTF	0.0086	9.3141	HLA-C03:03	AYLHTTTTF	AYLHTTTTF	0.0112	3.3366	HLA-C15:02	AYLHTTTTF	AYLHTTTTF	0.0016	13.2148	0.1759	1	635	9	0.999046	1.5274-1.5440	0.15873	1	1	1	3
H460_2B	Peptide	5	1	YLHTTTTF	635	HLA-A24:02	-YLHTTTTF	YLHTTTTF	0.3988	0.4037	HLA-A68:01	YLH-TTTTF	YLHTTTTF	0.0001	33.7857	HLA-B35:01	YLH-TTTTF	YLHTTTTF	0.0782	1.8237	HLA-B51:01	YLH-TTTTF	YLHTTTTF	0.0176	6.226	HLA-C03:03	YLH-TTTTF	YLHTTTTF	0.0744	1.2048	HLA-C15:02	YLH-TTTTF	YLHTTTTF	0.0053	8.0633	0.0958	3	635	9	0.999046	1.5274-1.5440	0.15873	1	1	1	3
H460_2B	Peptide	5	0	TYPAELNNI	636	HLA-A24:02	TYPAELNNI	TYPAELNNI	0.8168	0.0939	HLA-A68:01	TYPAELNNI	TYPAELNNI	0.0001	36.4	HLA-B35:01	TYPAELNNI	TYPAELNNI	0.0001	29	HLA-B51:01	TYPAELNNI	TYPAELNNI	0.0145	6.9332	HLA-C03:03	TYPAELNNI	TYPAELNNI	0.0003	13.058	HLA-C15:02	TYPAELNNI	TYPAELNNI	0.0005	20.9444	0.1387	1	636	9	0.999029	1.5187-1.5354	0.11359	1	1	1	3
H460_2B	Peptide	5	1	YPAELNNI	636	HLA-A24:02	-YPAELNNI	YPAELNNI	0.0104	3.9579	HLA-A68:01	YPAE-LNNI	YPAELNNI	0	47.3333	HLA-B35:01	YPAELNNI-	YPAELNNI	0.0646	2.0609	HLA-B51:01	YPAEL-NNI	YPAELNNI	0.873	0.0268	HLA-C03:03	YPAELNN-I	YPAELNNI	0.0009	9.4478	HLA-C15:02	YPAE-LNNI	YPAELNNI	0.0017	13.1107	0.1584	1	636	9	0.999029	1.5187-1.5354	0.11359	1	1	1	3
H460_2B	Peptide	5	0	VYGFPVNQL	637	HLA-A24:02	VYGFPVNQL	VYGFPVNQL	0.8977	0.0467	HLA-A68:01	VYGFPVNQL	VYGFPVNQL	0.0004	24.5435	HLA-B35:01	VYGFPVNQL	VYGFPVNQL	0.0015	11.9408	HLA-B51:01	VYGFPVNQL	VYGFPVNQL	0.0091	8.9842	HLA-C03:03	VYGFPVNQL	VYGFPVNQL	0.0109	3.3718	HLA-C15:02	VYGFPVNQL	VYGFPVNQL	0.0052	8.1928	0.1541	1	637	9	0.99903	1.5220-1.5387	0.08372	1	1	1	3
H460_2B	Peptide	5	0	VYAPPVGGFSF	639	HLA-A24:02	VYAPPGFSF	VYAPPVGGFSF	0.9871	0.0041	HLA-A68:01	VYAPPGFSF	VYAPPVGGFSF	0.0006	20.86	HLA-B35:01	VPPVGGFSF	VYAPPVGGFSF	0.0888	1.6943	HLA-B51:01	VPPVGGFSF	VYAPPVGGFSF	0.0335	4.1804	HLA-C03:03	YAPPGGFSF	YAPPVGGFSF	0.0045	4.9676	HLA-C15:02	YAPPGGFSF	YAPPVGGFSF	0.0015	13.7785	0.186	2	639	11	0.999117	1.5694-1.5860	0.09798	1	1	1	3
H460_2B	Peptide	5	0	VYAPPVGGF	639	HLA-A24:02	VYAPPVGGF	VYAPPVGGF	0.9646	0.012	HLA-A68:01	VYAPPVGGF	VYAPPVGGF	0.0025	13.2817	HLA-B35:01	VYAPPVGGF	VYAPPVGGF	0.0194	3.8827	HLA-B51:01	VYAPPVGGF	VYAPPVGGF	0.0091	8.9923	HLA-C03:03	VYAPPVGGF	VYAPPVGGF	0.0182	2.6496	HLA-C15:02	VYAPPVGGF	VYAPPVGGF	0.0028	10.6833	0.1694	1	639	11	0.999117	1.5694-1.5860	0.09798	1	1	1	3
H460_2B	Peptide	5	2	APPVGGFSF	639	HLA-A24:02	APPVGGFSF	APPVGGFSF	0.0242	2.7047	HLA-A68:01	APPVGGFSF	APPVGGFSF	0.0005	21.6235	HLA-B35:01	APPVGGFSF	APPVGGFSF	0.6177	0.2623	HLA-B51:01	APPVGGFSF	APPVGGFSF	0.13	1.566	HLA-C03:03	APPVGGFSF	APPVGGFSF	0.0307	2.0585	HLA-C15:02	APPVGGFSF	APPVGGFSF	0.0012	15.0805	0.1341	2	639	11	0.999117	1.5694-1.5860	0.09798	1	1	1	3
H460_2B	Peptide	5	0	YYLGNPAEF	640	HLA-A24:02	YYLGNPAEF	YYLGNPAEF	0.9896	0.0034	HLA-A68:01	YYLGNPAEF	YYLGNPAEF	0.003	12.427	HLA-B35:01	YYLGNPAEF	YYLGNPAEF	0.2083	0.9209	HLA-B51:01	YYLGNPAEF	YYLGNPAEF	0.0151	6.799	HLA-C03:03	YYLGNPAEF	YYLGNPAEF	0.0588	1.4052	HLA-C15:02	YYLGNPAEF	YYLGNPAEF	0.008	6.6528	0.2138	3	640	9	0.999066	1.5454-1.5620	0.10528	1	1	1	3
H460_2B	Peptide	5	0	FCIEVGKNL	642	HLA-A24:02	FCIEVGKNL	FCIEVGKNL	0.0003	18.0526	HLA-A68:01	FCIEVGKNL	FCIEVGKNL	0.0003	27.5862	HLA-B35:01	FCIEVGKNL	FCIEVGKNL	0.0134	4.6371	HLA-B51:01	FCIEVGKNL	FCIEVGKNL	0.0433	3.537	HLA-C03:03	FCIEVGKNL	FCIEVGKNL	0.4066	0.2845	HLA-C15:02	FCIEVGKNL	FCIEVGKNL	0.0776	1.8103	0.0902	2	642	9	0.999017	1.5460-1.5627	0.03027	1	1	1	3
H460_2B	Peptide	5	0	MPVGPDAILRY	652	HLA-A24:02	MGPDAILRY	MPVGPDAILRY	0.0005	14.0667	HLA-A68:01	MPVGPAILR	MPVGPDAILR	0.0551	4.0823	HLA-B35:01	MPVDAILRY	MPVGPDAILRY	0.951	0.0379	HLA-B51:01	MPPDAILRY	MPVGPDAILRY	0.0658	2.6474	HLA-C03:03	MPPDAILRY	MPVGPDAILRY	0.0003	13.7536	HLA-C15:02	MGPDAILRY	MPVGPDAILRY	0.0005	20.3611	0.1789	1	652	11	1.99674	0.9118-0.9286	0.24256	1	1	1	3
H460_2B	Peptide	5	0	MPVGPDAILR	652	HLA-A24:02	MPGPDAILR	MPVGPDAILR	0.0001	26.1	HLA-A68:01	MVGPDAILR	MPVGPDAILR	0.7068	0.407	HLA-B35:01	MPVPDAILR	MPVGPDAILR	0.0297	3.1406	HLA-B51:01	MPVGPDAIL	MPVGPDAIL	0.0162	6.5381	HLA-C03:03	MPVGPDAIL	MPVGPDAIL	0.0001	17.84	HLA-C15:02	MPVGPAILR	MPVGPDAILR	0.0001	39.1667	0.1255	1	652	11	1.99674	0.9118-0.9286	0.24256	1	1	1	3
H460_2B	Peptide	5	0	MPVGPDAIL	652	HLA-A24:02	MPVGPDAIL	MPVGPDAIL	0.0004	15.1449	HLA-A68:01	MPVGPDAIL	MPVGPDAIL	0.0018	14.7312	HLA-B35:01	MPVGPDAIL	MPVGPDAIL	0.8792	0.078	HLA-B51:01	MPVGPDAIL	MPVGPDAIL	0.4948	0.2971	HLA-C03:03	MPVGPDAIL	MPVGPDAIL	0.0747	1.2024	HLA-C15:02	MPVGPDAIL	MPVGPDAIL	0.0027	10.8763	0.2423	3	652	11	1.99674	0.9118-0.9286	0.24256	1	1	1	3
H460_2B	Peptide	5	0	MPVGPDAI	652	HLA-A24:02	M-PVGPDAI	MPVGPDAI	0	35.75	HLA-A68:01	MPV-GPDAI	MPVGPDAI	0	55	HLA-B35:01	MPV-GPDAI	MPVGPDAI	0.1397	1.2685	HLA-B51:01	MPVGP-DAI	MPVGPDAI	0.4605	0.346	HLA-C03:03	MPVGP-DAI	MPVGPDAI	0.0011	8.5828	HLA-C15:02	MPVG-PDAI	MPVGPDAI	0.0002	28.4286	0.1003	2	652	11	1.99674	0.9118-0.9286	0.24256	1	1	1	3
H460_2B	Peptide	5	0	SYPAYLDTF	653	HLA-A24:02	SYPAYLDTF	SYPAYLDTF	0.9797	0.0065	HLA-A68:01	SYPAYLDTF	SYPAYLDTF	0.0009	18.4786	HLA-B35:01	SYPAYLDTF	SYPAYLDTF	0.0142	4.4983	HLA-B51:01	SYPAYLDTF	SYPAYLDTF	0.0103	8.4048	HLA-C03:03	SYPAYLDTF	SYPAYLDTF	0.0023	6.5178	HLA-C15:02	SYPAYLDTF	SYPAYLDTF	0.0005	20.0417	0.168	1	653	9	0.999061	1.5574-1.5740	0.06313	1	1	1	3
H460_2B	Peptide	5	0	TAIHIDPATHR	655	HLA-A24:02	THIDPATHR	TAIHIDPATHR	0.0003	17.7111	HLA-A68:01	TAIDPATHR	TAIHIDPATHR	0.8932	0.1221	HLA-B35:01	TAIDPATHR	TAIHIDPATHR	0.0014	12.1794	HLA-B51:01	TAIDPATHR	TAIHIDPATHR	0.0009	25.4316	HLA-C03:03	TAIDPATHR	TAIHIDPATHR	0.0001	20.9231	HLA-C15:02	TAIDPATHR	TAIHIDPATHR	0.0006	19.3294	0.1494	1	655	11	2.99268	0.7190-0.7359	0.30464	1	1	1	3
H460_2B	Peptide	5	1	AIHIDPATHR	655	HLA-A24:02	AHIDPATHR	AIHIDPATHR	0.0005	14.8111	HLA-A68:01	AIIDPATHR	AIHIDPATHR	0.719	0.3868	HLA-B35:01	AIIDPATHR	AIHIDPATHR	0.0001	27.9375	HLA-B51:01	AIIDPATHR	AIHIDPATHR	0.0002	45.1538	HLA-C03:03	AIIDPATHR	AIHIDPATHR	0	32.5	HLA-C15:02	AIIDPATHR	AIHIDPATHR	0.0003	23.8636	0.12	1	655	11	2.99268	0.7190-0.7359	0.30464	1	1	1	3
H460_2B	Peptide	5	0	VYAPPVGGF	657	HLA-A24:02	VYAPPVGGF	VYAPPVGGF	0.9646	0.012	HLA-A68:01	VYAPPVGGF	VYAPPVGGF	0.0025	13.2817	HLA-B35:01	VYAPPVGGF	VYAPPVGGF	0.0194	3.8827	HLA-B51:01	VYAPPVGGF	VYAPPVGGF	0.0091	8.9923	HLA-C03:03	VYAPPVGGF	VYAPPVGGF	0.0182	2.6496	HLA-C15:02	VYAPPVGGF	VYAPPVGGF	0.0028	10.6833	0.1694	1	657	9	0.998894	1.3932-1.4099	0.078	1	1	1	3
H460_2B	Peptide	5	0	LYPSIIQEF	658	HLA-A24:02	LYPSIIQEF	LYPSIIQEF	0.9959	0.0013	HLA-A68:01	LYPSIIQEF	LYPSIIQEF	0.0042	11.1702	HLA-B35:01	LYPSIIQEF	LYPSIIQEF	0.0894	1.6881	HLA-B51:01	LYPSIIQEF	LYPSIIQEF	0.0348	4.0685	HLA-C03:03	LYPSIIQEF	LYPSIIQEF	0.0182	2.6453	HLA-C15:02	LYPSIIQEF	LYPSIIQEF	0.0068	7.1788	0.1915	2	658	9	0.999095	1.5680-1.5847	0.04555	1	1	1	3
H460_2B	Peptide	5	1	YPSIIQEF	658	HLA-A24:02	-YPSIIQEF	YPSIIQEF	0.7016	0.1616	HLA-A68:01	YPS-IIQEF	YPSIIQEF	0.0014	15.8622	HLA-B35:01	YPS-IIQEF	YPSIIQEF	0.9392	0.0459	HLA-B51:01	YP-SIIQEF	YPSIIQEF	0.6295	0.1815	HLA-C03:03	YPS-IIQEF	YPSIIQEF	0.0138	2.9955	HLA-C15:02	YPS-IIQEF	YPSIIQEF	0.0046	8.5705	0.3817	3	658	9	0.999095	1.5680-1.5847	0.04555	1	1	1	3
H460_2B	Peptide	5	0	HYIFVTGVKF	659	HLA-A24:02	HYIFTGVKF	HYIFVTGVKF	0.7734	0.1213	HLA-A68:01	HYIFVGVKF	HYIFVTGVKF	0.0039	11.4474	HLA-B35:01	HIFVTGVKF	HYIFVTGVKF	0.0088	5.6222	HLA-B51:01	HIFVTGVKF	HYIFVTGVKF	0.0032	15.0813	HLA-C03:03	HIFVTGVKF	HYIFVTGVKF	0.0006	11.1181	HLA-C15:02	HIFVTGVKF	HYIFVTGVKF	0.0003	24.8919	0.1317	1	659	10	1.99668	0.9205-0.9373	0.17974	1	1	1	3
H460_2B	Peptide	5	0	DVSHPIIYR	661	HLA-A24:02	DVSHPIIYR	DVSHPIIYR	0.0006	13.7207	HLA-A68:01	DVSHPIIYR	DVSHPIIYR	0.9902	0.0044	HLA-B35:01	DVSHPIIYR	DVSHPIIYR	0.0013	12.3397	HLA-B51:01	DVSHPIIYR	DVSHPIIYR	0.0029	15.8708	HLA-C03:03	DVSHPIIYR	DVSHPIIYR	0	24.2857	HLA-C15:02	DVSHPIIYR	DVSHPIIYR	0.0004	22.58	0.1659	1	661	9	1.99635	0.8768-0.8936	0.20349	1	1	1	3
H460_2B	Peptide	5	0	VYTTTVHWL	666	HLA-A24:02	VYTTTVHWL	VYTTTVHWL	0.901	0.0444	HLA-A68:01	VYTTTVHWL	VYTTTVHWL	0.0002	29.1818	HLA-B35:01	VYTTTVHWL	VYTTTVHWL	0.0013	12.458	HLA-B51:01	VYTTTVHWL	VYTTTVHWL	0.0081	9.5976	HLA-C03:03	VYTTTVHWL	VYTTTVHWL	0.0021	6.7779	HLA-C15:02	VYTTTVHWL	VYTTTVHWL	0.0049	8.3928	0.1529	1	666	9	1.99642	0.8869-0.9037	0.28504	1	1	1	3
H460_2B	Peptide	5	0	VYTTTVHW	666	HLA-A24:02	VY-TTTVHW	VYTTTVHW	0.5655	0.2492	HLA-A68:01	-VYTTTVHW	VYTTTVHW	0.0003	27.4828	HLA-B35:01	VYTTTV-HW	VYTTTVHW	0.0015	11.9577	HLA-B51:01	-VYTTTVHW	VYTTTVHW	0.0068	10.5074	HLA-C03:03	VYT-TTVHW	VYTTTVHW	0.0001	18.8095	HLA-C15:02	-VYTTTVHW	VYTTTVHW	0.0004	21.4516	0.0958	1	666	9	1.99642	0.8869-0.9037	0.28504	1	1	1	3
H460_2B	Peptide	5	0	LPIGDVATQY	670	HLA-A24:02	LPIGDVATY	LPIGDVATQY	0.0002	21.5455	HLA-A68:01	LPIDVATQY	LPIGDVATQY	0.0254	5.78	HLA-B35:01	LPIDVATQY	LPIGDVATQY	0.9741	0.0224	HLA-B51:01	LPIDVATQY	LPIGDVATQY	0.0756	2.3968	HLA-C03:03	LPIDVATQY	LPIGDVATQY	0.0003	13.6667	HLA-C15:02	LPIDVATQY	LPIGDVATQY	0.0002	28.3333	0.1793	1	670	10	0.999067	1.5280-1.5447	0.14101	1	1	1	3
H460_2B	Peptide	5	0	TTIQGDEPVGQR	671	HLA-A24:02	TTDEPVGQR	TTIQGDEPVGQR	0	49	HLA-A68:01	TTIEPVGQR	TTIQGDEPVGQR	0.9049	0.101	HLA-B35:01	TTIEPVGQR	TTIQGDEPVGQR	0.0002	27.0625	HLA-B51:01	TTIEPVGQR	TTIQGDEPVGQR	0.0001	57.6	HLA-C03:03	TTDEPVGQR	TTIQGDEPVGQR	0	47	HLA-C15:02	TTIEPVGQR	TTIQGDEPVGQR	0	46	0.1509	1	671	12	1.99692	0.9118-0.9286	0.06772	1	1	1	3
H460_2B	Peptide	5	0	APVPTGEVY	673	HLA-A24:02	APVPTGEVY	APVPTGEVY	0.0006	13.8018	HLA-A68:01	APVPTGEVY	APVPTGEVY	0.0122	7.6235	HLA-B35:01	APVPTGEVY	APVPTGEVY	0.9837	0.0153	HLA-B51:01	APVPTGEVY	APVPTGEVY	0.0727	2.4547	HLA-C03:03	APVPTGEVY	APVPTGEVY	0.0154	2.8724	HLA-C15:02	APVPTGEVY	APVPTGEVY	0.0016	13.3054	0.181	1	673	9	0.998923	1.4059-1.4226	0.18056	1	1	1	3
H460_2B	Peptide	5	1	PVPTGEVY	673	HLA-A24:02	PVP-TGEVY	PVPTGEVY	0	36.6667	HLA-A68:01	-PVPTGEVY	PVPTGEVY	0.0002	31.4118	HLA-B35:01	-PVPTGEVY	PVPTGEVY	0.5261	0.3574	HLA-B51:01	-PVPTGEVY	PVPTGEVY	0.0068	10.4543	HLA-C03:03	-PVPTGEVY	PVPTGEVY	0	31	HLA-C15:02	PV-PTGEVY	PVPTGEVY	0	51.6667	0.0889	1	673	9	0.998923	1.4059-1.4226	0.18056	1	1	1	3
H460_2B	Peptide	5	0	NTVHDIVNR	674	HLA-A24:02	NTVHDIVNR	NTVHDIVNR	0.0001	30.1667	HLA-A68:01	NTVHDIVNR	NTVHDIVNR	0.9789	0.0095	HLA-B35:01	NTVHDIVNR	NTVHDIVNR	0.0007	16.2336	HLA-B51:01	NTVHDIVNR	NTVHDIVNR	0.0004	34.3529	HLA-C03:03	NTVHDIVNR	NTVHDIVNR	0	26.2	HLA-C15:02	NTVHDIVNR	NTVHDIVNR	0.0002	27.9615	0.1634	1	674	9	1.99624	0.8485-0.8653	0.22389	1	1	1	3
H460_2B	Peptide	5	1	TVHDIVNR	674	HLA-A24:02	TVHDI-VNR	TVHDIVNR	0	41.5	HLA-A68:01	TVHDI-VNR	TVHDIVNR	0.6581	0.4878	HLA-B35:01	TVHDI-VNR	TVHDIVNR	0.0002	23.1379	HLA-B51:01	TVHDIVNR-	TVHDIVNR	0.0006	30.0556	HLA-C03:03	TVHDIVNR-	TVHDIVNR	0	41	HLA-C15:02	TVHDIV-NR	TVHDIVNR	0.0002	27.5385	0.1099	1	674	9	1.99624	0.8485-0.8653	0.22389	1	1	1	3
H460_2B	Peptide	5	0	DNIDVSHPIIYR	675	HLA-A24:02	DVSHPIIYR	DNIDVSHPIIYR	0	53.75	HLA-A68:01	DVSHPIIYR	DNIDVSHPIIYR	0.8225	0.224	HLA-B35:01	DNIDVSHYR	DNIDVSHPIIYR	0.0002	26.3684	HLA-B51:01	DVSHPIIYR	DNIDVSHPIIYR	0.0001	48	HLA-C03:03	DNIDVSHYR	DNIDVSHPIIYR	0	50	HLA-C15:02	DNIDPIIYR	DNIDVSHPIIYR	0	66.6667	0.1371	1	675	12	1.99721	1.0059-1.0227	0.20076	1	1	1	3
H460_2B	Peptide	5	1	NIDVSHPIIYR	675	HLA-A24:02	NIDHPIIYR	NIDVSHPIIYR	0	35	HLA-A68:01	NVSHPIIYR	NIDVSHPIIYR	0.8767	0.1507	HLA-B35:01	NIDSHPIIY	NIDVSHPIIY	0.0002	23.5172	HLA-B51:01	NVSHPIIYR	NIDVSHPIIYR	0.0001	47.7	HLA-C03:03	NVSHPIIYR	NIDVSHPIIYR	0	45	HLA-C15:02	NIDHPIIYR	NIDVSHPIIYR	0	43.25	0.1462	1	675	12	1.99721	1.0059-1.0227	0.20076	1	1	1	3
H460_2B	Peptide	5	2	IDVSHPIIYR	675	HLA-A24:02	IVSHPIIYR	IDVSHPIIYR	0	33.75	HLA-A68:01	IVSHPIIYR	IDVSHPIIYR	0.8184	0.2309	HLA-B35:01	IDVSHPIIY	IDVSHPIIY	0.0001	31.6	HLA-B51:01	IVSHPIIYR	IDVSHPIIYR	0.0002	43	HLA-C03:03	IVSHPIIYR	IDVSHPIIYR	0	37	HLA-C15:02	IVSHPIIYR	IDVSHPIIYR	0.0002	28.0476	0.1365	1	675	12	1.99721	1.0059-1.0227	0.20076	1	1	1	3
H460_2B	Peptide	5	3	DVSHPIIYR	675	HLA-A24:02	DVSHPIIYR	DVSHPIIYR	0.0006	13.7207	HLA-A68:01	DVSHPIIYR	DVSHPIIYR	0.9902	0.0044	HLA-B35:01	DVSHPIIYR	DVSHPIIYR	0.0013	12.3397	HLA-B51:01	DVSHPIIYR	DVSHPIIYR	0.0029	15.8708	HLA-C03:03	DVSHPIIYR	DVSHPIIYR	0	24.2857	HLA-C15:02	DVSHPIIYR	DVSHPIIYR	0.0004	22.58	0.1659	1	675	12	1.99721	1.0059-1.0227	0.20076	1	1	1	3
H460_2B	Peptide	5	0	MVVGTGTSL	682	HLA-A24:02	MVVGTGTSL	MVVGTGTSL	0.0014	9.6412	HLA-A68:01	MVVGTGTSL	MVVGTGTSL	0.0234	5.9762	HLA-B35:01	MVVGTGTSL	MVVGTGTSL	0.3027	0.6596	HLA-B51:01	MVVGTGTSL	MVVGTGTSL	0.0342	4.114	HLA-C03:03	MVVGTGTSL	MVVGTGTSL	0.8078	0.0527	HLA-C15:02	MVVGTGTSL	MVVGTGTSL	0.1331	1.1642	0.2171	3	682	9	0.998838	1.3772-1.3939	0.0533	1	1	1	3
H460_2B	Peptide	5	0	TVMELVKIIYK	685	HLA-A24:02	TVMEKIIYK	TVMELVKIIYK	0	33.75	HLA-A68:01	TVMEKIIYK	TVMELVKIIYK	0.6915	0.4324	HLA-B35:01	TVMEVKIIY	TVMELVKIIY	0.0004	19.3273	HLA-B51:01	TVMEKIIYK	TVMELVKIIYK	0.0002	43.6667	HLA-C03:03	TVMEKIIYK	TVMELVKIIYK	0	35	HLA-C15:02	TVMEKIIYK	TVMELVKIIYK	0.0007	17.9106	0.1155	1	685	11	1.997	0.9999-1.0167	0.09859	1	1	1	3
H460_2B	Peptide	5	0	KYLAILGSVTF	689	HLA-A24:02	KYLAGSVTF	KYLAILGSVTF	0.9089	0.0392	HLA-A68:01	KAILGSVTF	KYLAILGSVTF	0.0003	26.5588	HLA-B35:01	KAILGSVTF	KYLAILGSVTF	0.0105	5.2078	HLA-B51:01	KAILGSVTF	KYLAILGSVTF	0.0032	15.1005	HLA-C03:03	KAILGSVTF	KYLAILGSVTF	0.0112	3.3305	HLA-C15:02	KAILGSVTF	KYLAILGSVTF	0.004	9.1047	0.1563	1	689	11	1.99669	0.9293-0.9461	0.08936	1	1	1	3
H460_2B	Peptide	5	0	SYFNGFNSL	698	HLA-A24:02	SYFNGFNSL	SYFNGFNSL	0.9352	0.0241	HLA-A68:01	SYFNGFNSL	SYFNGFNSL	0.005	10.537	HLA-B35:01	SYFNGFNSL	SYFNGFNSL	0.0186	3.9545	HLA-B51:01	SYFNGFNSL	SYFNGFNSL	0.0294	4.5479	HLA-C03:03	SYFNGFNSL	SYFNGFNSL	0.0591	1.401	HLA-C15:02	SYFNGFNSL	SYFNGFNSL	0.0177	4.4352	0.1775	2	698	9	0.999042	1.5034-1.5200	0.07257	1	1	1	3
H460_2B	Peptide	5	0	EYPLVINTL	708	HLA-A24:02	EYPLVINTL	EYPLVINTL	0.8833	0.0541	HLA-A68:01	EYPLVINTL	EYPLVINTL	0.0022	13.8377	HLA-B35:01	EYPLVINTL	EYPLVINTL	0.0081	5.8383	HLA-B51:01	EYPLVINTL	EYPLVINTL	0.0684	2.5659	HLA-C03:03	EYPLVINTL	EYPLVINTL	0.0052	4.6795	HLA-C15:02	EYPLVINTL	EYPLVINTL	0.0079	6.6667	0.1625	1	708	9	0.999052	1.5620-1.5787	0.16794	1	1	1	3
H460_2B	Peptide	5	0	VYGIRLEHF	709	HLA-A24:02	VYGIRLEHF	VYGIRLEHF	0.9729	0.0087	HLA-A68:01	VYGIRLEHF	VYGIRLEHF	0.0001	37.875	HLA-B35:01	VYGIRLEHF	VYGIRLEHF	0.0016	11.5746	HLA-B51:01	VYGIRLEHF	VYGIRLEHF	0.0021	18.1862	HLA-C03:03	VYGIRLEHF	VYGIRLEHF	0.0002	16.5758	HLA-C15:02	VYGIRLEHF	VYGIRLEHF	0.0003	23.8864	0.1629	1	709	9	1.99646	0.9071-0.9239	0.28828	1	1	1	3
H460_2B	Peptide	5	0	TPEEGGYSY	713	HLA-A24:02	TPEEGGYSY	TPEEGGYSY	0.0005	14.8	HLA-A68:01	TPEEGGYSY	TPEEGGYSY	0.01	8.2247	HLA-B35:01	TPEEGGYSY	TPEEGGYSY	0.9906	0.0085	HLA-B51:01	TPEEGGYSY	TPEEGGYSY	0.0408	3.6856	HLA-C03:03	TPEEGGYSY	TPEEGGYSY	0.0061	4.3635	HLA-C15:02	TPEEGGYSY	TPEEGGYSY	0.0014	14.1607	0.1749	1	713	9	0.998994	1.4246-1.4413	0.09837	1	1	1	3
H460_2B	Peptide	5	0	NPPEFLHETY	716	HLA-A24:02	NPPEFLHTY	NPPEFLHETY	0.0023	7.8201	HLA-A68:01	NPPEFLHTY	NPPEFLHETY	0.0101	8.1908	HLA-B35:01	NPPEFLHTY	NPPEFLHETY	0.7716	0.1449	HLA-B51:01	NPPEFLHTY	NPPEFLHETY	0.0734	2.4404	HLA-C03:03	NPPEFLHTY	NPPEFLHETY	0.0002	14.7925	HLA-C15:02	NPPEFLHTY	NPPEFLHETY	0.0002	27.8077	0.143	1	716	10	1.99678	0.9111-0.9279	0.33798	1	1	1	3
H460_2B	Peptide	5	1	PPEFLHETY	716	HLA-A24:02	PPEFLHETY	PPEFLHETY	0.0001	23.4375	HLA-A68:01	PPEFLHETY	PPEFLHETY	0.0004	24.3913	HLA-B35:01	PPEFLHETY	PPEFLHETY	0.4041	0.4925	HLA-B51:01	PPEFLHETY	PPEFLHETY	0.0059	11.279	HLA-C03:03	PPEFLHETY	PPEFLHETY	0	29.3333	HLA-C15:02	PPEFLHETY	PPEFLHETY	0.0001	31.0667	0.0684	1	716	10	1.99678	0.9111-0.9279	0.33798	1	1	1	3
H460_2B	Peptide	5	0	EVFTGGIGSY	718	HLA-A24:02	EFTGGIGSY	EVFTGGIGSY	0.0004	15.8116	HLA-A68:01	EVFGGIGSY	EVFTGGIGSY	0.569	0.6433	HLA-B35:01	EVFTGGISY	EVFTGGIGSY	0.4796	0.4056	HLA-B51:01	EVFTGGISY	EVFTGGIGSY	0.0025	16.8583	HLA-C03:03	EVFTGGISY	EVFTGGIGSY	0.0003	14.5472	HLA-C15:02	EVFTGGISY	EVFTGGIGSY	0.0003	25.5758	0.1753	2	718	10	0.999025	1.4713-1.4880	0.20028	1	1	1	3
H460_2B	Peptide	5	0	YAFGGGCEL	720	HLA-A24:02	YAFGGGCEL	YAFGGGCEL	0.0019	8.4889	HLA-A68:01	YAFGGGCEL	YAFGGGCEL	0.0067	9.4791	HLA-B35:01	YAFGGGCEL	YAFGGGCEL	0.6257	0.2539	HLA-B51:01	YAFGGGCEL	YAFGGGCEL	0.3024	0.6795	HLA-C03:03	YAFGGGCEL	YAFGGGCEL	0.9887	0.0018	HLA-C15:02	YAFGGGCEL	YAFGGGCEL	0.4923	0.2268	0.403	4	720	9	0.998899	1.4079-1.4246	0.15	1	1	1	3
H460_2B	Peptide	5	0	EYFESPFTI	721	HLA-A24:02	EYFESPFTI	EYFESPFTI	0.9441	0.0215	HLA-A68:01	EYFESPFTI	EYFESPFTI	0.0103	8.1139	HLA-B35:01	EYFESPFTI	EYFESPFTI	0.0153	4.3632	HLA-B51:01	EYFESPFTI	EYFESPFTI	0.1903	1.0973	HLA-C03:03	EYFESPFTI	EYFESPFTI	0.0068	4.1713	HLA-C15:02	EYFESPFTI	EYFESPFTI	0.0236	3.8205	0.1984	2	721	9	0.999116	1.5700-1.5867	0.08869	1	1	1	3
H460_2B	Peptide	5	0	SYLGAFFSF	723	HLA-A24:02	SYLGAFFSF	SYLGAFFSF	0.9872	0.0041	HLA-A68:01	SYLGAFFSF	SYLGAFFSF	0.0062	9.7812	HLA-B35:01	SYLGAFFSF	SYLGAFFSF	0.053	2.3226	HLA-B51:01	SYLGAFFSF	SYLGAFFSF	0.0146	6.921	HLA-C03:03	SYLGAFFSF	SYLGAFFSF	0.0035	5.4917	HLA-C15:02	SYLGAFFSF	SYLGAFFSF	0.0014	14.2009	0.1776	1	723	9	0.999036	1.5287-1.5454	0.18094	1	1	1	3
H460_2B	Peptide	5	0	KYTFPAEHRF	724	HLA-A24:02	KYFPAEHRF	KYTFPAEHRF	0.9704	0.0095	HLA-A68:01	KTFPAEHRF	KYTFPAEHRF	0.0101	8.1795	HLA-B35:01	KTFPAEHRF	KYTFPAEHRF	0.0063	6.5271	HLA-B51:01	KTFPAEHRF	KYTFPAEHRF	0.0064	10.8296	HLA-C03:03	KTFPAEHRF	KYTFPAEHRF	0.0049	4.7965	HLA-C15:02	KTFPAEHRF	KYTFPAEHRF	0.0939	1.5697	0.182	2	724	10	2.99303	0.7359-0.7528	0.30949	1	1	1	3
H460_2B	Peptide	5	1	YTFPAEHR	724	HLA-A24:02	YTFPAEH-R	YTFPAEHR	0.0001	26.2	HLA-A68:01	YTF-PAEHR	YTFPAEHR	0.654	0.4946	HLA-B35:01	YTFPA-EHR	YTFPAEHR	0.0008	15.4724	HLA-B51:01	YTFPAEHR-	YTFPAEHR	0.0018	19.1982	HLA-C03:03	YTFPAEHR-	YTFPAEHR	0.0002	16.6667	HLA-C15:02	YTFPAEHR-	YTFPAEHR	0.0044	8.7318	0.1102	1	724	10	2.99303	0.7359-0.7528	0.30949	1	1	1	3
H460_2B	Peptide	5	0	SYMLVNENRF	725	HLA-A24:02	SYMLVNERF	SYMLVNENRF	0.8927	0.05	HLA-A68:01	SYMLVNENR	SYMLVNENR	0.0016	15.4263	HLA-B35:01	SYMLNENRF	SYMLVNENRF	0.0018	10.998	HLA-B51:01	SYMLVENRF	SYMLVNENRF	0.0009	26.141	HLA-C03:03	SMLVNENRF	SYMLVNENRF	0.0001	23.875	HLA-C15:02	SMLVNENRF	SYMLVNENRF	0.0001	39.8333	0.1495	1	725	10	1.99684	0.9333-0.9501	0.08477	1	1	1	3
H460_2B	Peptide	5	0	STIGPEGVHQK	726	HLA-A24:02	STPEGVHQK	STIGPEGVHQK	0.0002	20.7407	HLA-A68:01	STIGPVHQK	STIGPEGVHQK	0.9123	0.0902	HLA-B35:01	STIGPVHQK	STIGPEGVHQK	0.0002	24.5217	HLA-B51:01	STIGPVHQK	STIGPEGVHQK	0.0004	34.0294	HLA-C03:03	STIGPVHQK	STIGPEGVHQK	0	24.2857	HLA-C15:02	STIGPVHQK	STIGPEGVHQK	0.0016	13.1745	0.1525	1	726	11	1.99652	0.8862-0.9030	0.19548	1	1	1	3
H460_2B	Peptide	5	0	LFITGGQFF	727	HLA-A24:02	LFITGGQFF	LFITGGQFF	0.7073	0.1582	HLA-A68:01	LFITGGQFF	LFITGGQFF	0.0016	15.2788	HLA-B35:01	LFITGGQFF	LFITGGQFF	0.0678	1.9907	HLA-B51:01	LFITGGQFF	LFITGGQFF	0.0043	12.9756	HLA-C03:03	LFITGGQFF	LFITGGQFF	0.0051	4.7293	HLA-C15:02	LFITGGQFF	LFITGGQFF	0.0006	19.2353	0.1311	2	727	9	0.999021	1.5407-1.5574	0.1178	1	1	1	3
H460_2B	Peptide	5	0	VYMDWYEKF	734	HLA-A24:02	VYMDWYEKF	VYMDWYEKF	0.998	0.0007	HLA-A68:01	VYMDWYEKF	VYMDWYEKF	0.0065	9.5909	HLA-B35:01	VYMDWYEKF	VYMDWYEKF	0.043	2.5849	HLA-B51:01	VYMDWYEKF	VYMDWYEKF	0.0227	5.3423	HLA-C03:03	VYMDWYEKF	VYMDWYEKF	0.0036	5.4262	HLA-C15:02	VYMDWYEKF	VYMDWYEKF	0.0046	8.6216	0.1797	1	734	9	1.99686	0.9360-0.9528	0.13604	1	1	1	3
H460_2B	Peptide	5	1	YMDWYEKF	734	HLA-A24:02	-YMDWYEKF	YMDWYEKF	0.5246	0.2857	HLA-A68:01	Y-MDWYEKF	YMDWYEKF	0.0001	39.4286	HLA-B35:01	YMD-WYEKF	YMDWYEKF	0.005	7.248	HLA-B51:01	YMD-WYEKF	YMDWYEKF	0.0045	12.8098	HLA-C03:03	YMD-WYEKF	YMDWYEKF	0.0049	4.8116	HLA-C15:02	YMD-WYEKF	YMDWYEKF	0.002	12.1295	0.0902	1	734	9	1.99686	0.9360-0.9528	0.13604	1	1	1	3
H460_2B	Peptide	5	0	NYLPAINGI	735	HLA-A24:02	NYLPAINGI	NYLPAINGI	0.8039	0.0994	HLA-A68:01	NYLPAINGI	NYLPAINGI	0.0005	22.8955	HLA-B35:01	NYLPAINGI	NYLPAINGI	0.0008	14.9006	HLA-B51:01	NYLPAINGI	NYLPAINGI	0.0336	4.1716	HLA-C03:03	NYLPAINGI	NYLPAINGI	0.0005	11.3228	HLA-C15:02	NYLPAINGI	NYLPAINGI	0.0023	11.5437	0.1403	1	735	9	0.998973	1.4853-1.5020	0.16296	1	1	1	3
H460_2B	Peptide	5	0	NSFRYNGLIHR	741	HLA-A24:02	SFYNGLIHR	SFRYNGLIHR	0.0001	26.6	HLA-A68:01	NSFNGLIHR	NSFRYNGLIHR	0.7267	0.3741	HLA-B35:01	NSFNGLIHR	NSFRYNGLIHR	0.0001	38.6	HLA-B51:01	NSFNGLIHR	NSFRYNGLIHR	0.0002	46.7273	HLA-C03:03	NSYNGLIHR	NSFRYNGLIHR	0	43	HLA-C15:02	NSFNGLIHR	NSFRYNGLIHR	0.0001	34.3	0.1212	1	741	11	2.99344	0.7305-0.7474	0.23396	1	1	1	3
H460_2B	Peptide	5	0	NYAPAFTML	749	HLA-A24:02	NYAPAFTML	NYAPAFTML	0.9237	0.0303	HLA-A68:01	NYAPAFTML	NYAPAFTML	0.0037	11.6396	HLA-B35:01	NYAPAFTML	NYAPAFTML	0.0149	4.4092	HLA-B51:01	NYAPAFTML	NYAPAFTML	0.0319	4.3249	HLA-C03:03	NYAPAFTML	NYAPAFTML	0.0196	2.5327	HLA-C15:02	NYAPAFTML	NYAPAFTML	0.0106	5.7822	0.1674	1	749	9	0.999021	1.5120-1.5287	0.08	1	1	1	3
H460_2B	Peptide	5	0	YTYEHDPITK	753	HLA-A24:02	YYEHDPITK	YTYEHDPITK	0.0014	9.4296	HLA-A68:01	YTYEHPITK	YTYEHDPITK	0.904	0.1026	HLA-B35:01	YTYEDPITK	YTYEHDPITK	0.0017	11.3887	HLA-B51:01	YTYEHPITK	YTYEHDPITK	0.0028	16.1551	HLA-C03:03	YTYEHPITK	YTYEHDPITK	0.001	8.8432	HLA-C15:02	YTYEHPITK	YTYEHDPITK	0.0204	4.1224	0.1552	1	753	10	1.99683	0.9266-0.9434	0.27721	1	1	1	3
H460_2B	Peptide	5	0	KYTKIFNDF	757	HLA-A24:02	KYTKIFNDF	KYTKIFNDF	0.9759	0.0077	HLA-A68:01	KYTKIFNDF	KYTKIFNDF	0.0006	21.3529	HLA-B35:01	KYTKIFNDF	KYTKIFNDF	0.0021	10.4644	HLA-B51:01	KYTKIFNDF	KYTKIFNDF	0.0013	22.3623	HLA-C03:03	KYTKIFNDF	KYTKIFNDF	0.0003	14.3585	HLA-C15:02	KYTKIFNDF	KYTKIFNDF	0.0004	23.2273	0.1634	1	757	9	1.99659	0.9138-0.9306	0.0429	1	1	1	3
H460_2B	Peptide	5	0	YTGPDPVLV	758	HLA-A24:02	YTGPDPVLV	YTGPDPVLV	0.0094	4.1318	HLA-A68:01	YTGPDPVLV	YTGPDPVLV	0.0045	10.8764	HLA-B35:01	YTGPDPVLV	YTGPDPVLV	0.0024	9.8495	HLA-B51:01	YTGPDPVLV	YTGPDPVLV	0.0568	2.9371	HLA-C03:03	YTGPDPVLV	YTGPDPVLV	0.0654	1.3039	HLA-C15:02	YTGPDPVLV	YTGPDPVLV	0.6138	0.1326	0.1254	2	758	11	1.99658	0.8896-0.9064	0.09504	1	1	1	3
H460_2B	Peptide	5	0	LYLPSFFTY	761	HLA-A24:02	LYLPSFFTY	LYLPSFFTY	0.8912	0.0506	HLA-A68:01	LYLPSFFTY	LYLPSFFTY	0.0208	6.2563	HLA-B35:01	LYLPSFFTY	LYLPSFFTY	0.1719	1.079	HLA-B51:01	LYLPSFFTY	LYLPSFFTY	0.0274	4.7656	HLA-C03:03	LYLPSFFTY	LYLPSFFTY	0.0053	4.6606	HLA-C15:02	LYLPSFFTY	LYLPSFFTY	0.0024	11.3472	0.1865	2	761	9	0.999126	1.5620-1.5787	0.05582	1	1	1	3
H460_2B	Peptide	5	0	LALFPGVAL	767	HLA-A24:02	LALFPGVAL	LALFPGVAL	0.0006	13.6937	HLA-A68:01	LALFPGVAL	LALFPGVAL	0.0014	16.0086	HLA-B35:01	LALFPGVAL	LALFPGVAL	0.2727	0.7229	HLA-B51:01	LALFPGVAL	LALFPGVAL	0.2877	0.7244	HLA-C03:03	LALFPGVAL	LALFPGVAL	0.9081	0.0207	HLA-C15:02	LALFPGVAL	LALFPGVAL	0.1856	0.8393	0.276	4	767	9	0.998886	1.4453-1.4620	0.193	1	1	1	3
H460_2B	Peptide	5	0	HPTIISESF	770	HLA-A24:02	HPTIISESF	HPTIISESF	0.0095	4.1134	HLA-A68:01	HPTIISESF	HPTIISESF	0.0073	9.2472	HLA-B35:01	HPTIISESF	HPTIISESF	0.9895	0.0094	HLA-B51:01	HPTIISESF	HPTIISESF	0.3823	0.4865	HLA-C03:03	HPTIISESF	HPTIISESF	0.0183	2.6365	HLA-C15:02	HPTIISESF	HPTIISESF	0.0028	10.6817	0.235	2	770	9	0.999028	1.4880-1.5047	0.10823	1	1	1	3
H460_2B	Peptide	5	0	KYQEVTNNLEF	779	HLA-A24:02	KYQEVTNNF	KYQEVTNNLEF	0.9574	0.0154	HLA-A68:01	KYQEVTNNF	KYQEVTNNLEF	0.0003	25.8421	HLA-B35:01	KYQEVTNEF	KYQEVTNNLEF	0.002	10.6759	HLA-B51:01	KYQEVTNEF	KYQEVTNNLEF	0.0006	29.2203	HLA-C03:03	KYQENNLEF	KYQEVTNNLEF	0.0003	13.6087	HLA-C15:02	KYQEVTLEF	KYQEVTNNLEF	0.0003	25.5152	0.1601	1	779	11	1.9971	0.9636-0.9804	0.1779	1	1	1	3
H460_2B	Peptide	5	0	KYQEVTNNL	779	HLA-A24:02	KYQEVTNNL	KYQEVTNNL	0.9654	0.0116	HLA-A68:01	KYQEVTNNL	KYQEVTNNL	0.0027	12.9115	HLA-B35:01	KYQEVTNNL	KYQEVTNNL	0.003	8.9483	HLA-B51:01	KYQEVTNNL	KYQEVTNNL	0.0058	11.3474	HLA-C03:03	KYQEVTNNL	KYQEVTNNL	0.0082	3.8296	HLA-C15:02	KYQEVTNNL	KYQEVTNNL	0.0089	6.3092	0.1657	1	779	11	1.9971	0.9636-0.9804	0.1779	1	1	1	3
H460_2B	Peptide	5	0	KYGDILHVI	785	HLA-A24:02	KYGDILHVI	KYGDILHVI	0.9759	0.0077	HLA-A68:01	KYGDILHVI	KYGDILHVI	0.0003	27.2069	HLA-B35:01	KYGDILHVI	KYGDILHVI	0.0003	20.4468	HLA-B51:01	KYGDILHVI	KYGDILHVI	0.0104	8.3616	HLA-C03:03	KYGDILHVI	KYGDILHVI	0.001	9.0709	HLA-C15:02	KYGDILHVI	KYGDILHVI	0.0157	4.7243	0.1673	1	785	9	1.99621	0.8694-0.8862	0.2039	1	1	1	3
H460_2B	Peptide	5	0	EIAEAYLGK	786	HLA-A24:02	EIAEAYLGK	EIAEAYLGK	0.0003	18.7895	HLA-A68:01	EIAEAYLGK	EIAEAYLGK	0.8796	0.1461	HLA-B35:01	EIAEAYLGK	EIAEAYLGK	0.0005	18.0147	HLA-B51:01	EIAEAYLGK	EIAEAYLGK	0.0003	37	HLA-C03:03	EIAEAYLGK	EIAEAYLGK	0	28.25	HLA-C15:02	EIAEAYLGK	EIAEAYLGK	0.0001	32.2308	0.1468	1	786	9	0.998985	1.5274-1.5440	0.15851	1	1	1	3
H460_2B	Peptide	5	0	DAHPTLVTY	788	HLA-A24:02	DAHPTLVTY	DAHPTLVTY	0.004	6.1269	HLA-A68:01	DAHPTLVTY	DAHPTLVTY	0.5054	0.7751	HLA-B35:01	DAHPTLVTY	DAHPTLVTY	0.993	0.0063	HLA-B51:01	DAHPTLVTY	DAHPTLVTY	0.4708	0.3306	HLA-C03:03	DAHPTLVTY	DAHPTLVTY	0.0381	1.804	HLA-C15:02	DAHPTLVTY	DAHPTLVTY	0.0226	3.9035	0.339	4	788	9	0.999015	1.4540-1.4707	0.08422	1	1	1	3
H460_2B	Peptide	5	0	NYARGHYTI	789	HLA-A24:02	NYARGHYTI	NYARGHYTI	0.9043	0.0422	HLA-A68:01	NYARGHYTI	NYARGHYTI	0.0004	23.193	HLA-B35:01	NYARGHYTI	NYARGHYTI	0.0018	10.9328	HLA-B51:01	NYARGHYTI	NYARGHYTI	0.0164	6.4864	HLA-C03:03	NYARGHYTI	NYARGHYTI	0.0011	8.787	HLA-C15:02	NYARGHYTI	NYARGHYTI	0.0014	13.9396	0.1542	1	789	9	1.99633	0.9077-0.9246	0.14779	1	1	1	3
H460_2B	Peptide	5	1	SSGPTIEEV	790	HLA-A24:02	SSGPTIEEV	SSGPTIEEV	0.0016	9.1553	HLA-A68:01	SSGPTIEEV	SSGPTIEEV	0.001	17.8315	HLA-B35:01	SSGPTIEEV	SSGPTIEEV	0.0009	14.2236	HLA-B51:01	SSGPTIEEV	SSGPTIEEV	0.078	2.3483	HLA-C03:03	SSGPTIEEV	SSGPTIEEV	0.0178	2.6781	HLA-C15:02	SSGPTIEEV	SSGPTIEEV	0.4136	0.3008	0.0855	1	790	11	0.999089	1.5087-1.5254	0.33987	1	1	1	3
H460_2B	Peptide	5	0	TPFVEGLSY	792	HLA-A24:02	TPFVEGLSY	TPFVEGLSY	0.0004	15.1304	HLA-A68:01	TPFVEGLSY	TPFVEGLSY	0.038	4.855	HLA-B35:01	TPFVEGLSY	TPFVEGLSY	0.9931	0.0063	HLA-B51:01	TPFVEGLSY	TPFVEGLSY	0.1876	1.1141	HLA-C03:03	TPFVEGLSY	TPFVEGLSY	0.0048	4.8471	HLA-C15:02	TPFVEGLSY	TPFVEGLSY	0.0011	15.6437	0.2042	2	792	9	0.99901	1.5054-1.5220	0.10292	1	1	1	3
H460_2B	Peptide	5	1	PFVEGLSY	792	HLA-A24:02	PFVEG-LSY	PFVEGLSY	0.0008	12.2847	HLA-A68:01	-PFVEGLSY	PFVEGLSY	0.0002	31.0588	HLA-B35:01	-PFVEGLSY	PFVEGLSY	0.4237	0.4699	HLA-B51:01	-PFVEGLSY	PFVEGLSY	0.0128	7.4503	HLA-C03:03	-PFVEGLSY	PFVEGLSY	0	36	HLA-C15:02	PFVEG-LSY	PFVEGLSY	0	61.6667	0.0729	1	792	9	0.99901	1.5054-1.5220	0.10292	1	1	1	3
H460_2B	Peptide	5	0	FIIDDKGILR	793	HLA-A24:02	FIDDKGILR	FIIDDKGILR	0.0002	22	HLA-A68:01	FIIDDKILR	FIIDDKGILR	0.7745	0.2956	HLA-B35:01	FIIDDGILR	FIIDDKGILR	0.0004	18.8529	HLA-B51:01	FIIDKGILR	FIIDDKGILR	0.0004	35.9677	HLA-C03:03	FIIDDKGIL	FIIDDKGIL	0.0001	19.7647	HLA-C15:02	FIDDKGILR	FIIDDKGILR	0.0004	21.5806	0.1293	1	793	10	1.99663	0.9299-0.9468	0.01486	1	1	1	3
H460_2B	Peptide	5	0	FIIDDKGIL	793	HLA-A24:02	FIIDDKGIL	FIIDDKGIL	0.0002	19.7742	HLA-A68:01	FIIDDKGIL	FIIDDKGIL	0.0004	23.5439	HLA-B35:01	FIIDDKGIL	FIIDDKGIL	0.0207	3.7674	HLA-B51:01	FIIDDKGIL	FIIDDKGIL	0.0077	9.8022	HLA-C03:03	FIIDDKGIL	FIIDDKGIL	0.4563	0.252	HLA-C15:02	FIIDDKGIL	FIIDDKGIL	0.0305	3.3064	0.086	1	793	10	1.99663	0.9299-0.9468	0.01486	1	1	1	3
H460_2B	Peptide	5	0	TSYPFDTVRR	794	HLA-A24:02	TYPFDTVRR	TSYPFDTVRR	0.0018	8.5168	HLA-A68:01	TSYPFTVRR	TSYPFDTVRR	0.9303	0.0691	HLA-B35:01	TSYPFDTVR	TSYPFDTVRR	0.0007	15.8268	HLA-B51:01	TSYPFTVRR	TSYPFDTVRR	0.0007	27.8158	HLA-C03:03	TSYPFTVRR	TSYPFDTVRR	0.0001	21.6667	HLA-C15:02	TSYPFTVRR	TSYPFDTVRR	0.0011	15.592	0.1558	1	794	10	1.99676	0.9232-0.9400	0.22486	1	1	1	3
H460_2B	Peptide	5	0	TSYPFDTVR	794	HLA-A24:02	TSYPFDTVR	TSYPFDTVR	0.0004	16.1818	HLA-A68:01	TSYPFDTVR	TSYPFDTVR	0.9189	0.0829	HLA-B35:01	TSYPFDTVR	TSYPFDTVR	0.005	7.2395	HLA-B51:01	TSYPFDTVR	TSYPFDTVR	0.0037	14.1012	HLA-C03:03	TSYPFDTVR	TSYPFDTVR	0.0009	9.4851	HLA-C15:02	TSYPFDTVR	TSYPFDTVR	0.0048	8.4187	0.1556	1	794	10	1.99676	0.9232-0.9400	0.22486	1	1	1	3
H460_2B	Peptide	5	0	LYIVHPTMF	808	HLA-A24:02	LYIVHPTMF	LYIVHPTMF	0.9727	0.0088	HLA-A68:01	LYIVHPTMF	LYIVHPTMF	0.0007	20.3	HLA-B35:01	LYIVHPTMF	LYIVHPTMF	0.0457	2.4875	HLA-B51:01	LYIVHPTMF	LYIVHPTMF	0.016	6.5882	HLA-C03:03	LYIVHPTMF	LYIVHPTMF	0.0081	3.8548	HLA-C15:02	LYIVHPTMF	LYIVHPTMF	0.0024	11.3472	0.1743	1	808	9	1.99643	0.8815-0.8983	0.03596	1	1	1	3
H460_2B	Peptide	5	0	SYDPDFNQL	822	HLA-A24:02	SYDPDFNQL	SYDPDFNQL	0.8409	0.0814	HLA-A68:01	SYDPDFNQL	SYDPDFNQL	0.0028	12.7065	HLA-B35:01	SYDPDFNQL	SYDPDFNQL	0.0548	2.2812	HLA-B51:01	SYDPDFNQL	SYDPDFNQL	0.0544	3.0189	HLA-C03:03	SYDPDFNQL	SYDPDFNQL	0.1521	0.6991	HLA-C15:02	SYDPDFNQL	SYDPDFNQL	0.0645	2.0779	0.1949	2	822	9	0.999084	1.5347-1.5514	0.0547	1	1	1	3
H460_2B	Peptide	5	0	NSAFVERVR	824	HLA-A24:02	NSAFVERVR	NSAFVERVR	0	44	HLA-A68:01	NSAFVERVR	NSAFVERVR	0.8031	0.2555	HLA-B35:01	NSAFVERVR	NSAFVERVR	0.0009	14.528	HLA-B51:01	NSAFVERVR	NSAFVERVR	0.0005	31.6522	HLA-C03:03	NSAFVERVR	NSAFVERVR	0.0001	22.1111	HLA-C15:02	NSAFVERVR	NSAFVERVR	0.0002	27.6154	0.1341	1	824	9	1.99627	0.8741-0.8909	0.33275	1	1	1	3
H460_2B	Peptide	5	2	LVVDNGSGM	826	HLA-A24:02	LVVDNGSGM	LVVDNGSGM	0.0002	22.5789	HLA-A68:01	LVVDNGSGM	LVVDNGSGM	0.0067	9.4865	HLA-B35:01	LVVDNGSGM	LVVDNGSGM	0.121	1.4006	HLA-B51:01	LVVDNGSGM	LVVDNGSGM	0.0037	14.0304	HLA-C03:03	LVVDNGSGM	LVVDNGSGM	0.2894	0.3989	HLA-C15:02	LVVDNGSGM	LVVDNGSGM	0.0148	4.8513	0.0726	2	826	11	0.999031	1.5047-1.5214	0.00552	1	1	1	3
H460_2B	Peptide	5	0	TFTFSHATF	827	HLA-A24:02	TFTFSHATF	TFTFSHATF	0.8039	0.0994	HLA-A68:01	TFTFSHATF	TFTFSHATF	0.0024	13.3563	HLA-B35:01	TFTFSHATF	TFTFSHATF	0.0755	1.8609	HLA-B51:01	TFTFSHATF	TFTFSHATF	0.013	7.3757	HLA-C03:03	TFTFSHATF	TFTFSHATF	0.0056	4.5216	HLA-C15:02	TFTFSHATF	TFTFSHATF	0.0005	20.3611	0.1502	2	827	9	0.999054	1.5627-1.5793	0.05545	1	1	1	3
H460_2B	Peptide	5	1	FTFSHATF	827	HLA-A24:02	-FTFSHATF	FTFSHATF	0.0289	2.4592	HLA-A68:01	FTFSH-ATF	FTFSHATF	0.0027	12.934	HLA-B35:01	FTF-SHATF	FTFSHATF	0.1255	1.3666	HLA-B51:01	FTF-SHATF	FTFSHATF	0.1124	1.7831	HLA-C03:03	FTF-SHATF	FTFSHATF	0.3061	0.3812	HLA-C15:02	FTF-SHATF	FTFSHATF	0.0928	1.583	0.1114	4	827	9	0.999054	1.5627-1.5793	0.05545	1	1	1	3
H460_2B	Peptide	5	0	LPDEIYHVY	828	HLA-A24:02	LPDEIYHVY	LPDEIYHVY	0.0064	4.9321	HLA-A68:01	LPDEIYHVY	LPDEIYHVY	0.0355	4.9918	HLA-B35:01	LPDEIYHVY	LPDEIYHVY	0.998	0.0018	HLA-B51:01	LPDEIYHVY	LPDEIYHVY	0.47	0.3319	HLA-C03:03	LPDEIYHVY	LPDEIYHVY	0.0427	1.6963	HLA-C15:02	LPDEIYHVY	LPDEIYHVY	0.0268	3.5643	0.2632	3	828	9	1.99651	0.9071-0.9239	0.28549	1	1	1	3
H460_2B	Peptide	5	0	LPDEIYHV	828	HLA-A24:02	-LPDEIYHV	LPDEIYHV	0.0004	16.2364	HLA-A68:01	LPDEI-YHV	LPDEIYHV	0	54.5455	HLA-B35:01	LPDEIYHV-	LPDEIYHV	0.0593	2.1801	HLA-B51:01	LP-DEIYHV	LPDEIYHV	0.7246	0.1048	HLA-C03:03	LPDEIYH-V	LPDEIYHV	0.001	9.0224	HLA-C15:02	LPDEI-YHV	LPDEIYHV	0.0043	8.8363	0.1316	1	828	9	1.99651	0.9071-0.9239	0.28549	1	1	1	3
H460_2B	Peptide	5	1	PDEIYHVY	828	HLA-A24:02	-PDEIYHVY	PDEIYHVY	0.0001	30.6667	HLA-A68:01	-PDEIYHVY	PDEIYHVY	0.0002	29.6818	HLA-B35:01	-PDEIYHVY	PDEIYHVY	0.6452	0.2389	HLA-B51:01	-PDEIYHVY	PDEIYHVY	0.0269	4.8156	HLA-C03:03	-PDEIYHVY	PDEIYHVY	0.0001	19.5882	HLA-C15:02	-PDEIYHVY	PDEIYHVY	0.0001	32.9231	0.1121	1	828	9	1.99651	0.9071-0.9239	0.28549	1	1	1	3
H460_2B	Peptide	5	0	SIFDGRVVAK	833	HLA-A24:02	SFDGRVVAK	SIFDGRVVAK	0.0005	13.955	HLA-A68:01	SIFDGVVAK	SIFDGRVVAK	0.7996	0.2604	HLA-B35:01	SIFDGVVAK	SIFDGRVVAK	0.0006	16.5514	HLA-B51:01	SIFDGVVAK	SIFDGRVVAK	0.0005	32.1707	HLA-C03:03	SIFDGVVAK	SIFDGRVVAK	0.0001	18.7143	HLA-C15:02	SIFDGRVAK	SIFDGRVVAK	0.001	15.7586	0.1337	1	833	10	1.99632	0.8929-0.9098	0.24028	1	1	1	3
H460_2B	Peptide	5	2	EAIKGAVV	835	HLA-A24:02	EAI-KGAVV	EAIKGAVV	0	53.75	HLA-A68:01	EAIKGAV-V	EAIKGAVV	0.0001	35.1	HLA-B35:01	EAIKGA-VV	EAIKGAVV	0.0043	7.7327	HLA-B51:01	EAI-KGAVV	EAIKGAVV	0.4756	0.3234	HLA-C03:03	EAI-KGAVV	EAIKGAVV	0.0031	5.7765	HLA-C15:02	EAI-KGAVV	EAIKGAVV	0.0033	9.9395	0.0811	1	835	11	1.99599	0.8384-0.8552	0.12026	1	1	1	3
H460_2B	Peptide	5	0	GVFDPTEIHNR	837	HLA-A24:02	GVFDPTHNR	GVFDPTEIHNR	0.0003	16.8909	HLA-A68:01	GVFDPTHNR	GVFDPTEIHNR	0.8733	0.1551	HLA-B35:01	GVFDPIHNR	GVFDPTEIHNR	0.0002	26.1579	HLA-B51:01	GVFDPTHNR	GVFDPTEIHNR	0.0002	44.2308	HLA-C03:03	GVFDPTHNR	GVFDPTEIHNR	0	27.5	HLA-C15:02	GVFDPTHNR	GVFDPTEIHNR	0.0004	21.6935	0.1457	1	837	11	1.99688	0.9293-0.9461	0.33362	1	1	1	3
H460_2B	Peptide	5	0	IYLTFPVAM	843	HLA-A24:02	IYLTFPVAM	IYLTFPVAM	0.7286	0.1459	HLA-A68:01	IYLTFPVAM	IYLTFPVAM	0.0016	15.1218	HLA-B35:01	IYLTFPVAM	IYLTFPVAM	0.0362	2.8392	HLA-B51:01	IYLTFPVAM	IYLTFPVAM	0.0179	6.1639	HLA-C03:03	IYLTFPVAM	IYLTFPVAM	0.019	2.5803	HLA-C15:02	IYLTFPVAM	IYLTFPVAM	0.0059	7.6968	0.1349	1	843	9	0.999048	1.5680-1.5847	0.19672	1	1	1	3
H460_2B	Peptide	5	0	SYMEGTGNMF	844	HLA-A24:02	SYMEGTNMF	SYMEGTGNMF	0.9533	0.0176	HLA-A68:01	SYMEGTNMF	SYMEGTGNMF	0.0009	18.2643	HLA-B35:01	SYMEGTNMF	SYMEGTGNMF	0.0134	4.6445	HLA-B51:01	SYMEGTNMF	SYMEGTGNMF	0.0023	17.3421	HLA-C03:03	SYMEGTNMF	SYMEGTGNMF	0.0008	9.5664	HLA-C15:02	SYMEGTNMF	SYMEGTGNMF	0.0004	23.1136	0.1619	1	844	10	0.999115	1.5380-1.5547	0.03839	1	1	1	3
H460_2B	Peptide	5	0	SYMEGTGNM	844	HLA-A24:02	SYMEGTGNM	SYMEGTGNM	0.4463	0.3583	HLA-A68:01	SYMEGTGNM	SYMEGTGNM	0.0021	14.0729	HLA-B35:01	SYMEGTGNM	SYMEGTGNM	0.025	3.4204	HLA-B51:01	SYMEGTGNM	SYMEGTGNM	0.0063	10.8788	HLA-C03:03	SYMEGTGNM	SYMEGTGNM	0.014	2.977	HLA-C15:02	SYMEGTGNM	SYMEGTGNM	0.0025	11.2698	0.0827	1	844	10	0.999115	1.5380-1.5547	0.03839	1	1	1	3
H460_2B	Peptide	5	0	TTFTWNINHAR	849	HLA-A24:02	TFWNINHAR	TFTWNINHAR	0.0001	26.5	HLA-A68:01	TTFNINHAR	TTFTWNINHAR	0.9425	0.0493	HLA-B35:01	TTFNINHAR	TTFTWNINHAR	0.0005	18.4412	HLA-B51:01	TTWNINHAR	TTFTWNINHAR	0.0003	38	HLA-C03:03	TTFTINHAR	TTFTWNINHAR	0	36.5	HLA-C15:02	TTFNINHAR	TTFTWNINHAR	0.0001	32.7692	0.1573	1	849	11	1.99704	0.9958-1.0126	0.46013	1	1	1	3
H460_2B	Peptide	5	1	TFTWNINHAR	849	HLA-A24:02	TFWNINHAR	TFTWNINHAR	0.0012	10.2786	HLA-A68:01	TTWNINHAR	TFTWNINHAR	0.8815	0.1428	HLA-B35:01	TTWNINHAR	TFTWNINHAR	0.0003	22.8286	HLA-B51:01	TTWNINHAR	TFTWNINHAR	0.0003	40.1579	HLA-C03:03	TTWNINHAR	TFTWNINHAR	0	33.5	HLA-C15:02	TTWNINHAR	TFTWNINHAR	0.0001	31.9333	0.1472	1	849	11	1.99704	0.9958-1.0126	0.46013	1	1	1	3
H460_2B	Peptide	5	2	FTWNINHAR	849	HLA-A24:02	FTWNINHAR	FTWNINHAR	0.0005	14.3	HLA-A68:01	FTWNINHAR	FTWNINHAR	0.9608	0.0308	HLA-B35:01	FTWNINHAR	FTWNINHAR	0.0124	4.8222	HLA-B51:01	FTWNINHAR	FTWNINHAR	0.0048	12.4232	HLA-C03:03	FTWNINHAR	FTWNINHAR	0.0008	9.7611	HLA-C15:02	FTWNINHAR	FTWNINHAR	0.0052	8.1604	0.1641	1	849	11	1.99704	0.9958-1.0126	0.46013	1	1	1	3
H460_2B	Peptide	5	0	DIIFHPWKK	856	HLA-A24:02	DIIFHPWKK	DIIFHPWKK	0.0004	15.942	HLA-A68:01	DIIFHPWKK	DIIFHPWKK	0.9194	0.0825	HLA-B35:01	DIIFHPWKK	DIIFHPWKK	0.0012	12.958	HLA-B51:01	DIIFHPWKK	DIIFHPWKK	0.0018	19.5346	HLA-C03:03	DIIFHPWKK	DIIFHPWKK	0.0001	23.875	HLA-C15:02	DIIFHPWKK	DIIFHPWKK	0.0003	25.0303	0.1538	1	856	9	1.99661	0.9246-0.9414	0.243	1	1	1	3
H460_2B	Peptide	5	1	EPAVQRTL	858	HLA-A24:02	E-PAVQRTL	EPAVQRTL	0.0003	16.9091	HLA-A68:01	EPA-VQRTL	EPAVQRTL	0.0002	28.8148	HLA-B35:01	EPA-VQRTL	EPAVQRTL	0.0962	1.6156	HLA-B51:01	EPA-VQRTL	EPAVQRTL	0.4234	0.4022	HLA-C03:03	EPA-VQRTL	EPAVQRTL	0.0026	6.2083	HLA-C15:02	EPA-VQRTL	EPAVQRTL	0.0027	10.7692	0.0876	2	858	12	1.99704	0.9669-0.9837	0.09007	1	1	1	3
H460_2B	Peptide	5	0	SFHNIHNTF	859	HLA-A24:02	SFHNIHNTF	SFHNIHNTF	0.9423	0.022	HLA-A68:01	SFHNIHNTF	SFHNIHNTF	0.0068	9.47	HLA-B35:01	SFHNIHNTF	SFHNIHNTF	0.143	1.2491	HLA-B51:01	SFHNIHNTF	SFHNIHNTF	0.017	6.3545	HLA-C03:03	SFHNIHNTF	SFHNIHNTF	0.0208	2.468	HLA-C15:02	SFHNIHNTF	SFHNIHNTF	0.0045	8.6524	0.1891	2	859	9	1.9964	0.8653-0.8822	0.18126	1	1	1	3
H460_2B	Peptide	5	0	IYGYVDATY	860	HLA-A24:02	IYGYVDATY	IYGYVDATY	0.3512	0.4657	HLA-A68:01	IYGYVDATY	IYGYVDATY	0.0073	9.248	HLA-B35:01	IYGYVDATY	IYGYVDATY	0.0496	2.3991	HLA-B51:01	IYGYVDATY	IYGYVDATY	0.0011	24.1364	HLA-C03:03	IYGYVDATY	IYGYVDATY	0.0005	11.2835	HLA-C15:02	IYGYVDATY	IYGYVDATY	0.0002	30.375	0.0683	1	860	9	0.999061	1.5320-1.5487	0.12406	1	1	1	3
H460_2B	Peptide	5	0	DVFRDPALK	866	HLA-A24:02	DVFRDPALK	DVFRDPALK	0.0001	33.25	HLA-A68:01	DVFRDPALK	DVFRDPALK	0.9581	0.034	HLA-B35:01	DVFRDPALK	DVFRDPALK	0.0013	12.6145	HLA-B51:01	DVFRDPALK	DVFRDPALK	0.0011	23.5304	HLA-C03:03	DVFRDPALK	DVFRDPALK	0	32	HLA-C15:02	DVFRDPALK	DVFRDPALK	0.0001	33.5	0.1601	1	866	9	1.99621	0.8586-0.8754	0.12778	1	1	1	3
H460_2B	Peptide	5	0	KYVKIFDNF	870	HLA-A24:02	KYVKIFDNF	KYVKIFDNF	0.9861	0.0045	HLA-A68:01	KYVKIFDNF	KYVKIFDNF	0.0021	14.0327	HLA-B35:01	KYVKIFDNF	KYVKIFDNF	0.0037	8.233	HLA-B51:01	KYVKIFDNF	KYVKIFDNF	0.0024	17.0362	HLA-C03:03	KYVKIFDNF	KYVKIFDNF	0.0003	13.6812	HLA-C15:02	KYVKIFDNF	KYVKIFDNF	0.0004	21.7581	0.1658	1	870	9	1.99659	0.9071-0.9239	0.05114	1	1	1	3
H460_2B	Peptide	5	0	IFLDYEAGHLSF	871	HLA-A24:02	IFLDGHLSF	IFLDYEAGHLSF	0.4801	0.3267	HLA-A68:01	IFLDGHLSF	IFLDYEAGHLSF	0.0001	43.6	HLA-B35:01	IFLDGHLSF	IFLDYEAGHLSF	0.0022	10.168	HLA-B51:01	IFLDGHLSF	IFLDYEAGHLSF	0.0005	31.7609	HLA-C03:03	IFLDGHLSF	IFLDYEAGHLSF	0.0001	19.5882	HLA-C15:02	IFLDGHLSF	IFLDYEAGHLSF	0	42.5	0.0805	1	871	12	1.99715	0.9777-0.9945	0.10815	1	1	1	3
H460_2B	Peptide	5	1	FLDYEAGHLSF	871	HLA-A24:02	FYEAGHLSF	FLDYEAGHLSF	0.4645	0.3413	HLA-A68:01	FYEAGHLSF	FLDYEAGHLSF	0.0001	38.8571	HLA-B35:01	FLDAGHLSF	FLDYEAGHLSF	0.023	3.5628	HLA-B51:01	FLDAGHLSF	FLDYEAGHLSF	0.0014	21.2885	HLA-C03:03	FLDAGHLSF	FLDYEAGHLSF	0.0084	3.7968	HLA-C15:02	FLDAGHLSF	FLDYEAGHLSF	0.0013	14.3839	0.0831	1	871	12	1.99715	0.9777-0.9945	0.10815	1	1	1	3
H460_2B	Peptide	5	2	LDYEAGHLSF	871	HLA-A24:02	LYEAGHLSF	LDYEAGHLSF	0.5158	0.2936	HLA-A68:01	LDYEGHLSF	LDYEAGHLSF	0.0007	20.35	HLA-B35:01	LDYEAGHSF	LDYEAGHLSF	0.0116	4.95	HLA-B51:01	LDYEAGHSF	LDYEAGHLSF	0.0077	9.829	HLA-C03:03	LYEAGHLSF	LDYEAGHLSF	0.0003	13.2899	HLA-C15:02	LDYEGHLSF	LDYEAGHLSF	0.0006	19.5647	0.0895	1	871	12	1.99715	0.9777-0.9945	0.10815	1	1	1	3
H460_2B	Peptide	5	3	DYEAGHLSF	871	HLA-A24:02	DYEAGHLSF	DYEAGHLSF	0.5848	0.2359	HLA-A68:01	DYEAGHLSF	DYEAGHLSF	0.001	17.712	HLA-B35:01	DYEAGHLSF	DYEAGHLSF	0.0864	1.7223	HLA-B51:01	DYEAGHLSF	DYEAGHLSF	0.0174	6.266	HLA-C03:03	DYEAGHLSF	DYEAGHLSF	0.0018	7.1721	HLA-C15:02	DYEAGHLSF	DYEAGHLSF	0.0008	17.6504	0.1154	2	871	12	1.99715	0.9777-0.9945	0.10815	1	1	1	3
H460_2B	Peptide	5	0	HFIAEHYMF	875	HLA-A24:02	HFIAEHYMF	HFIAEHYMF	0.9021	0.0437	HLA-A68:01	HFIAEHYMF	HFIAEHYMF	0.006	9.8871	HLA-B35:01	HFIAEHYMF	HFIAEHYMF	0.1422	1.2541	HLA-B51:01	HFIAEHYMF	HFIAEHYMF	0.0061	11.0725	HLA-C03:03	HFIAEHYMF	HFIAEHYMF	0.0022	6.6449	HLA-C15:02	HFIAEHYMF	HFIAEHYMF	0.0009	16.3784	0.1766	2	875	9	1.99664	0.9064-0.9232	0.1048	1	1	1	3
H460_2B	Peptide	5	0	DAINTEFKNTR	878	HLA-A24:02	AINTEFNTR	AINTEFKNTR	0	52.5	HLA-A68:01	DAIEFKNTR	DAINTEFKNTR	0.6761	0.458	HLA-B35:01	DAIEFKNTR	DAINTEFKNTR	0.0009	14.3665	HLA-B51:01	DAIEFKNTR	DAINTEFKNTR	0.002	18.3603	HLA-C03:03	DAIEFKNTR	DAINTEFKNTR	0	50	HLA-C15:02	DAIEFKNTR	DAINTEFKNTR	0	57	0.1132	1	878	11	1.99693	0.9454-0.9622	0.10021	1	1	1	3
H460_2B	Peptide	5	0	EYIPKWEQF	881	HLA-A24:02	EYIPKWEQF	EYIPKWEQF	0.991	0.0029	HLA-A68:01	EYIPKWEQF	EYIPKWEQF	0.012	7.6787	HLA-B35:01	EYIPKWEQF	EYIPKWEQF	0.0719	1.9155	HLA-B51:01	EYIPKWEQF	EYIPKWEQF	0.0154	6.7105	HLA-C03:03	EYIPKWEQF	EYIPKWEQF	0.0025	6.2888	HLA-C15:02	EYIPKWEQF	EYIPKWEQF	0.001	15.908	0.1823	2	881	9	1.99677	0.8936-0.9104	0.04737	1	1	1	3
H460_2B	Peptide	5	1	YIPKWEQF	881	HLA-A24:02	-YIPKWEQF	YIPKWEQF	0.6995	0.1629	HLA-A68:01	YIP-KWEQF	YIPKWEQF	0.0002	28.1481	HLA-B35:01	YIP-KWEQF	YIPKWEQF	0.0067	6.3849	HLA-B51:01	YIP-KWEQF	YIPKWEQF	0.009	9.056	HLA-C03:03	YIP-KWEQF	YIPKWEQF	0.0028	6.0514	HLA-C15:02	YI-PKWEQF	YIPKWEQF	0.0027	10.8341	0.1201	1	881	9	1.99677	0.8936-0.9104	0.04737	1	1	1	3
H460_2B	Peptide	5	0	KYLELCVDL	884	HLA-A24:02	KYLELCVDL	KYLELCVDL	0.4025	0.3992	HLA-A68:01	KYLELCVDL	KYLELCVDL	0.0001	43	HLA-B35:01	KYLELCVDL	KYLELCVDL	0.0007	15.8189	HLA-B51:01	KYLELCVDL	KYLELCVDL	0.0011	24.1091	HLA-C03:03	KYLELCVDL	KYLELCVDL	0.0004	12.25	HLA-C15:02	KYLELCVDL	KYLELCVDL	0.0011	15.3678	0.0676	1	884	9	1.99633	0.8741-0.8909	0.0834	1	1	1	3
H460_2B	Peptide	5	0	IYTWGTEEF	889	HLA-A24:02	IYTWGTEEF	IYTWGTEEF	0.963	0.0127	HLA-A68:01	IYTWGTEEF	IYTWGTEEF	0.0009	18.6357	HLA-B35:01	IYTWGTEEF	IYTWGTEEF	0.0485	2.4258	HLA-B51:01	IYTWGTEEF	IYTWGTEEF	0.0046	12.6939	HLA-C03:03	IYTWGTEEF	IYTWGTEEF	0.0047	4.8768	HLA-C15:02	IYTWGTEEF	IYTWGTEEF	0.0006	19.2235	0.1704	1	889	9	0.999128	1.5680-1.5847	0.44803	1	1	1	3
H460_2B	Peptide	5	0	KYLSGIAHF	890	HLA-A24:02	KYLSGIAHF	KYLSGIAHF	0.9949	0.0016	HLA-A68:01	KYLSGIAHF	KYLSGIAHF	0.0018	14.6608	HLA-B35:01	KYLSGIAHF	KYLSGIAHF	0.0147	4.4413	HLA-B51:01	KYLSGIAHF	KYLSGIAHF	0.0053	11.8429	HLA-C03:03	KYLSGIAHF	KYLSGIAHF	0.0043	5.049	HLA-C15:02	KYLSGIAHF	KYLSGIAHF	0.0037	9.4091	0.1708	1	890	9	1.99613	0.8707-0.8875	0.04013	1	1	1	3
H460_2B	Peptide	5	1	YLSGIAHF	890	HLA-A24:02	-YLSGIAHF	YLSGIAHF	0.4229	0.3802	HLA-A68:01	YLSGI-AHF	YLSGIAHF	0.0002	29.4545	HLA-B35:01	YLS-GIAHF	YLSGIAHF	0.0124	4.8229	HLA-B51:01	YLS-GIAHF	YLSGIAHF	0.0048	12.4622	HLA-C03:03	YLS-GIAHF	YLSGIAHF	0.0049	4.8205	HLA-C15:02	YLSGIA-HF	YLSGIAHF	0.0038	9.277	0.0748	1	890	9	1.99613	0.8707-0.8875	0.04013	1	1	1	3
H460_2B	Peptide	5	0	YLYGQTTTY	891	HLA-A24:02	YLYGQTTTY	YLYGQTTTY	0.0329	2.3232	HLA-A68:01	YLYGQTTTY	YLYGQTTTY	0.1878	2.0152	HLA-B35:01	YLYGQTTTY	YLYGQTTTY	0.9111	0.0608	HLA-B51:01	YLYGQTTTY	YLYGQTTTY	0.0343	4.1086	HLA-C03:03	YLYGQTTTY	YLYGQTTTY	0.1959	0.5689	HLA-C15:02	YLYGQTTTY	YLYGQTTTY	0.0665	2.0282	0.2381	2	891	9	0.999095	1.5600-1.5767	0.01208	1	1	1	3
H460_2B	Peptide	5	0	VYFGDPVSL	894	HLA-A24:02	VYFGDPVSL	VYFGDPVSL	0.928	0.0276	HLA-A68:01	VYFGDPVSL	VYFGDPVSL	0.0021	13.9123	HLA-B35:01	VYFGDPVSL	VYFGDPVSL	0.0395	2.7165	HLA-B51:01	VYFGDPVSL	VYFGDPVSL	0.0386	3.8191	HLA-C03:03	VYFGDPVSL	VYFGDPVSL	0.1176	0.8545	HLA-C15:02	VYFGDPVSL	VYFGDPVSL	0.0358	2.9796	0.1936	2	894	9	0.99899	1.5020-1.5187	0.02144	1	1	1	3
H460_2B	Peptide	5	0	FYQRFPLSF	895	HLA-A24:02	FYQRFPLSF	FYQRFPLSF	0.9875	0.004	HLA-A68:01	FYQRFPLSF	FYQRFPLSF	0.0014	15.9455	HLA-B35:01	FYQRFPLSF	FYQRFPLSF	0.0815	1.7801	HLA-B51:01	FYQRFPLSF	FYQRFPLSF	0.0219	5.4561	HLA-C03:03	FYQRFPLSF	FYQRFPLSF	0.0378	1.814	HLA-C15:02	FYQRFPLSF	FYQRFPLSF	0.0107	5.7658	0.1901	3	895	9	1.99667	0.9017-0.9185	0.01202	1	1	1	3
H460_2B	Peptide	5	0	QYLGEPETF	902	HLA-A24:02	QYLGEPETF	QYLGEPETF	0.9875	0.004	HLA-A68:01	QYLGEPETF	QYLGEPETF	0.0008	19	HLA-B35:01	QYLGEPETF	QYLGEPETF	0.0529	2.3249	HLA-B51:01	QYLGEPETF	QYLGEPETF	0.007	10.3088	HLA-C03:03	QYLGEPETF	QYLGEPETF	0.0018	7.1818	HLA-C15:02	QYLGEPETF	QYLGEPETF	0.0008	17.439	0.1751	1	902	9	0.999076	1.5380-1.5547	0.22474	1	1	1	3
H460_2B	Peptide	5	1	YLGEPETF	902	HLA-A24:02	-YLGEPETF	YLGEPETF	0.3346	0.4874	HLA-A68:01	YLGEP-ETF	YLGEPETF	0.0001	45.5	HLA-B35:01	YLGEP-ETF	YLGEPETF	0.0122	4.8605	HLA-B51:01	YLGE-PETF	YLGEPETF	0.0031	15.4091	HLA-C03:03	YLGEP-ETF	YLGEPETF	0.0055	4.5533	HLA-C15:02	YLGEP-ETF	YLGEPETF	0.0009	16.6419	0.0594	1	902	9	0.999076	1.5380-1.5547	0.22474	1	1	1	3
H460_2B	Peptide	5	0	SITSVFITK	904	HLA-A24:02	SITSVFITK	SITSVFITK	0.0004	15.087	HLA-A68:01	SITSVFITK	SITSVFITK	0.847	0.1877	HLA-B35:01	SITSVFITK	SITSVFITK	0.0006	17.1977	HLA-B51:01	SITSVFITK	SITSVFITK	0.0008	26.8462	HLA-C03:03	SITSVFITK	SITSVFITK	0.0001	17.8	HLA-C15:02	SITSVFITK	SITSVFITK	0.0023	11.5	0.1419	1	904	9	0.998992	1.5214-1.5380	0.13153	1	1	1	3
H460_2B	Peptide	5	0	KYGPVFSF	905	HLA-A24:02	KYGPV-FSF	KYGPVFSF	0.9314	0.0255	HLA-A68:01	KY-GPVFSF	KYGPVFSF	0.0002	31.8235	HLA-B35:01	KYGPV-FSF	KYGPVFSF	0.0016	11.5352	HLA-B51:01	K-YGPVFSF	KYGPVFSF	0.0027	16.2166	HLA-C03:03	K-YGPVFSF	KYGPVFSF	0.0004	12.1477	HLA-C15:02	K-YGPVFSF	KYGPVFSF	0.002	12.2021	0.1564	1	905	8	0.998934	1.4627-1.4793	0.01062	1	1	1	3
H460_2B	Peptide	5	0	VFVGTGDLF	909	HLA-A24:02	VFVGTGDLF	VFVGTGDLF	0.708	0.1578	HLA-A68:01	VFVGTGDLF	VFVGTGDLF	0.0009	18.25	HLA-B35:01	VFVGTGDLF	VFVGTGDLF	0.0321	2.9958	HLA-B51:01	VFVGTGDLF	VFVGTGDLF	0.0025	16.754	HLA-C03:03	VFVGTGDLF	VFVGTGDLF	0.0013	8.1667	HLA-C15:02	VFVGTGDLF	VFVGTGDLF	0.0004	21.7097	0.1242	1	909	9	0.998951	1.4526-1.4693	0.12944	1	1	1	3
H460_2B	Peptide	5	0	EVEQFTQVAK	912	HLA-A24:02	EVQFTQVAK	EVEQFTQVAK	0	55	HLA-A68:01	EVQFTQVAK	EVEQFTQVAK	0.7081	0.4049	HLA-B35:01	EVEQFQVAK	EVEQFTQVAK	0.0003	21.6829	HLA-B51:01	EVEQFTVAK	EVEQFTQVAK	0.0001	48.7778	HLA-C03:03	EVQFTQVAK	EVEQFTQVAK	0	55	HLA-C15:02	EVEQFTVAK	EVEQFTQVAK	0	56	0.1181	1	912	10	1.99659	0.8875-0.9044	0.0164	1	1	1	3
H460_2B	Peptide	5	0	VLFPEPLTW	916	HLA-A24:02	VLFPEPLTW	VLFPEPLTW	0.6812	0.1738	HLA-A68:01	VLFPEPLTW	VLFPEPLTW	0.0174	6.687	HLA-B35:01	VLFPEPLTW	VLFPEPLTW	0.1518	1.1973	HLA-B51:01	VLFPEPLTW	VLFPEPLTW	0.1299	1.5667	HLA-C03:03	VLFPEPLTW	VLFPEPLTW	0.0906	1.0454	HLA-C15:02	VLFPEPLTW	VLFPEPLTW	0.1131	1.3482	0.1973	5	916	9	0.999085	1.5654-1.5820	0.12722	1	1	1	3
H460_2B	Peptide	5	1	LFPEPLTW	916	HLA-A24:02	LFPEP-LTW	LFPEPLTW	0.4019	0.3998	HLA-A68:01	LFPEP-LTW	LFPEPLTW	0.0003	27.1034	HLA-B35:01	L-FPEPLTW	LFPEPLTW	0.0041	7.8702	HLA-B51:01	L-FPEPLTW	LFPEPLTW	0.0176	6.2365	HLA-C03:03	LFPEPL-TW	LFPEPLTW	0.0005	11.2756	HLA-C15:02	L-FPEPLTW	LFPEPLTW	0.0009	16.4257	0.0709	1	916	9	0.999085	1.5654-1.5820	0.12722	1	1	1	3
H460_2B	Peptide	5	0	IYPEAVTMF	919	HLA-A24:02	IYPEAVTMF	IYPEAVTMF	0.9923	0.0025	HLA-A68:01	IYPEAVTMF	IYPEAVTMF	0.0016	15.2212	HLA-B35:01	IYPEAVTMF	IYPEAVTMF	0.0465	2.4709	HLA-B51:01	IYPEAVTMF	IYPEAVTMF	0.0366	3.9343	HLA-C03:03	IYPEAVTMF	IYPEAVTMF	0.0156	2.8567	HLA-C15:02	IYPEAVTMF	IYPEAVTMF	0.0067	7.2587	0.1832	1	919	9	0.999062	1.5574-1.5740	0.10427	1	1	1	3
H460_2B	Peptide	5	1	YPEAVTMF	919	HLA-A24:02	-YPEAVTMF	YPEAVTMF	0.3297	0.4938	HLA-A68:01	YP-EAVTMF	YPEAVTMF	0.0001	32.8667	HLA-B35:01	YP-EAVTMF	YPEAVTMF	0.5638	0.3187	HLA-B51:01	YP-EAVTMF	YPEAVTMF	0.4023	0.4455	HLA-C03:03	YPE-AVTMF	YPEAVTMF	0.0031	5.831	HLA-C15:02	YPE-AVTMF	YPEAVTMF	0.0011	15.1839	0.2167	3	919	9	0.999062	1.5574-1.5740	0.10427	1	1	1	3
H460_2B	Peptide	5	0	ESGPSIVHR	924	HLA-A24:02	ESGPSIVHR	ESGPSIVHR	0.0002	20.8519	HLA-A68:01	ESGPSIVHR	ESGPSIVHR	0.9674	0.0194	HLA-B35:01	ESGPSIVHR	ESGPSIVHR	0.0018	11.0423	HLA-B51:01	ESGPSIVHR	ESGPSIVHR	0.0019	19.1521	HLA-C03:03	ESGPSIVHR	ESGPSIVHR	0.0001	20.6923	HLA-C15:02	ESGPSIVHR	ESGPSIVHR	0.0009	16.8784	0.162	1	924	9	1.99591	0.8256-0.8424	0.01776	1	1	1	3
H460_2B	Peptide	5	0	TYSGVIDCF	927	HLA-A24:02	TYSGVIDCF	TYSGVIDCF	0.932	0.0251	HLA-A68:01	TYSGVIDCF	TYSGVIDCF	0.0034	11.953	HLA-B35:01	TYSGVIDCF	TYSGVIDCF	0.0329	2.9656	HLA-B51:01	TYSGVIDCF	TYSGVIDCF	0.0055	11.6294	HLA-C03:03	TYSGVIDCF	TYSGVIDCF	0.0013	8.237	HLA-C15:02	TYSGVIDCF	TYSGVIDCF	0.0015	13.6275	0.1628	1	927	9	0.998996	1.4593-1.4760	0.1331	1	1	1	3
H460_2B	Peptide	5	0	TVFTDEESY	928	HLA-A24:02	TVFTDEESY	TVFTDEESY	0.0003	17.1111	HLA-A68:01	TVFTDEESY	TVFTDEESY	0.3176	1.318	HLA-B35:01	TVFTDEESY	TVFTDEESY	0.8474	0.0965	HLA-B51:01	TVFTDEESY	TVFTDEESY	0.0045	12.8415	HLA-C03:03	TVFTDEESY	TVFTDEESY	0.0059	4.4259	HLA-C15:02	TVFTDEESY	TVFTDEESY	0.0032	10.0181	0.1965	2	928	9	0.999079	1.5134-1.5300	0.18075	1	1	1	3
H460_2B	Peptide	5	0	SYIPSTVFF	931	HLA-A24:02	SYIPSTVFF	SYIPSTVFF	0.9961	0.0012	HLA-A68:01	SYIPSTVFF	SYIPSTVFF	0.032	5.2335	HLA-B35:01	SYIPSTVFF	SYIPSTVFF	0.1629	1.1287	HLA-B51:01	SYIPSTVFF	SYIPSTVFF	0.0375	3.8825	HLA-C03:03	SYIPSTVFF	SYIPSTVFF	0.0578	1.4207	HLA-C15:02	SYIPSTVFF	SYIPSTVFF	0.0231	3.8644	0.2182	3	931	9	0.999057	1.5354-1.5520	0.01072	1	1	1	3
H460_2B	Peptide	5	0	SYIPSTVF	931	HLA-A24:02	SYIPSTV-F	SYIPSTVF	0.7993	0.1023	HLA-A68:01	SYI-PSTVF	SYIPSTVF	0.0003	26.0294	HLA-B35:01	SYI-PSTVF	SYIPSTVF	0.0139	4.5488	HLA-B51:01	-SYIPSTVF	SYIPSTVF	0.0096	8.7331	HLA-C03:03	-SYIPSTVF	SYIPSTVF	0.01	3.4841	HLA-C15:02	-SYIPSTVF	SYIPSTVF	0.004	9.1099	0.1395	1	931	9	0.999057	1.5354-1.5520	0.01072	1	1	1	3
H460_2B	Peptide	5	1	YIPSTVFF	931	HLA-A24:02	-YIPSTVFF	YIPSTVFF	0.6491	0.1928	HLA-A68:01	YI-PSTVFF	YIPSTVFF	0.0006	20.9	HLA-B35:01	YIP-STVFF	YIPSTVFF	0.015	4.396	HLA-B51:01	YI-PSTVFF	YIPSTVFF	0.0195	5.8634	HLA-C03:03	YI-PSTVFF	YIPSTVFF	0.0262	2.2442	HLA-C15:02	YI-PSTVFF	YIPSTVFF	0.0109	5.7255	0.1202	1	931	9	0.999057	1.5354-1.5520	0.01072	1	1	1	3
H460_2B	Peptide	5	0	MAVIDGNVM	933	HLA-A24:02	MAVIDGNVM	MAVIDGNVM	0.0001	23.25	HLA-A68:01	MAVIDGNVM	MAVIDGNVM	0.0017	14.99	HLA-B35:01	MAVIDGNVM	MAVIDGNVM	0.7253	0.1823	HLA-B51:01	MAVIDGNVM	MAVIDGNVM	0.1071	1.8466	HLA-C03:03	MAVIDGNVM	MAVIDGNVM	0.5641	0.1647	HLA-C15:02	MAVIDGNVM	MAVIDGNVM	0.0141	4.9642	0.2354	3	933	9	0.998936	1.4319-1.4486	0.21948	1	1	1	3
H460_2B	Peptide	5	0	TVAGGAWTY	937	HLA-A24:02	TVAGGAWTY	TVAGGAWTY	0.0068	4.7986	HLA-A68:01	TVAGGAWTY	TVAGGAWTY	0.5559	0.6696	HLA-B35:01	TVAGGAWTY	TVAGGAWTY	0.851	0.0947	HLA-B51:01	TVAGGAWTY	TVAGGAWTY	0.0041	13.4274	HLA-C03:03	TVAGGAWTY	TVAGGAWTY	0.0112	3.3345	HLA-C15:02	TVAGGAWTY	TVAGGAWTY	0.0156	4.7387	0.2408	2	937	9	0.998911	1.4032-1.4199	0.32625	1	1	1	3
H460_2B	Peptide	5	0	EYRPEFSNF	939	HLA-A24:02	EYRPEFSNF	EYRPEFSNF	0.8638	0.0662	HLA-A68:01	EYRPEFSNF	EYRPEFSNF	0.0023	13.6791	HLA-B35:01	EYRPEFSNF	EYRPEFSNF	0.0358	2.8557	HLA-B51:01	EYRPEFSNF	EYRPEFSNF	0.0139	7.1136	HLA-C03:03	EYRPEFSNF	EYRPEFSNF	0.0015	7.6674	HLA-C15:02	EYRPEFSNF	EYRPEFSNF	0.0006	18.91	0.153	1	939	9	1.99662	0.8700-0.8869	0.06994	1	1	1	3
H460_2B	Peptide	5	0	KYNPFAKAFL	940	HLA-A24:02	KYNPAKAFL	KYNPFAKAFL	0.509	0.2997	HLA-A68:01	KYNPFKAFL	KYNPFAKAFL	0.0002	32	HLA-B35:01	KYNPFAKAL	KYNPFAKAFL	0.0001	32.375	HLA-B51:01	KYNPFAAFL	KYNPFAKAFL	0.0004	34.8824	HLA-C03:03	KYNPFAKAL	KYNPFAKAFL	0.0003	13.7391	HLA-C15:02	KYNPFAAFL	KYNPFAKAFL	0.0011	15.1839	0.0852	1	940	10	1.99665	0.9118-0.9286	0.03726	1	1	1	3
H460_2B	Peptide	5	0	KYNPFAKAF	940	HLA-A24:02	KYNPFAKAF	KYNPFAKAF	0.9389	0.023	HLA-A68:01	KYNPFAKAF	KYNPFAKAF	0.0009	18.1929	HLA-B35:01	KYNPFAKAF	KYNPFAKAF	0.0382	2.764	HLA-B51:01	KYNPFAKAF	KYNPFAKAF	0.0058	11.3656	HLA-C03:03	KYNPFAKAF	KYNPFAKAF	0.0131	3.09	HLA-C15:02	KYNPFAKAF	KYNPFAKAF	0.007	7.0964	0.1673	1	940	10	1.99665	0.9118-0.9286	0.03726	1	1	1	3
H460_2B	Peptide	5	0	YAIEVDPVL	943	HLA-A24:02	YAIEVDPVL	YAIEVDPVL	0.0068	4.8173	HLA-A68:01	YAIEVDPVL	YAIEVDPVL	0.0078	9.0256	HLA-B35:01	YAIEVDPVL	YAIEVDPVL	0.8192	0.1124	HLA-B51:01	YAIEVDPVL	YAIEVDPVL	0.6363	0.1752	HLA-C03:03	YAIEVDPVL	YAIEVDPVL	0.9744	0.0041	HLA-C15:02	YAIEVDPVL	YAIEVDPVL	0.4283	0.2867	0.4788	4	943	9	0.999014	1.5027-1.5194	0.21979	1	1	1	3
H460_2B	Peptide	5	0	YAFGGGCEL	950	HLA-A24:02	YAFGGGCEL	YAFGGGCEL	0.0019	8.4889	HLA-A68:01	YAFGGGCEL	YAFGGGCEL	0.0067	9.4791	HLA-B35:01	YAFGGGCEL	YAFGGGCEL	0.6257	0.2539	HLA-B51:01	YAFGGGCEL	YAFGGGCEL	0.3024	0.6795	HLA-C03:03	YAFGGGCEL	YAFGGGCEL	0.9887	0.0018	HLA-C15:02	YAFGGGCEL	YAFGGGCEL	0.4923	0.2268	0.403	4	950	9	0.999032	1.4647-1.4813	0.15	1	1	1	3
H460_2B	Peptide	5	0	APYFGAEDY	953	HLA-A24:02	APYFGAEDY	APYFGAEDY	0.0001	24.9286	HLA-A68:01	APYFGAEDY	APYFGAEDY	0.0102	8.1551	HLA-B35:01	APYFGAEDY	APYFGAEDY	0.8892	0.0734	HLA-B51:01	APYFGAEDY	APYFGAEDY	0.0219	5.4483	HLA-C03:03	APYFGAEDY	APYFGAEDY	0.001	8.8284	HLA-C15:02	APYFGAEDY	APYFGAEDY	0.0003	25.9394	0.1538	1	953	9	0.999027	1.4920-1.5087	0.28389	1	1	1	3
H460_2B	Peptide	5	0	SYLPFTEAF	955	HLA-A24:02	SYLPFTEAF	SYLPFTEAF	0.9933	0.0021	HLA-A68:01	SYLPFTEAF	SYLPFTEAF	0.0068	9.4739	HLA-B35:01	SYLPFTEAF	SYLPFTEAF	0.1498	1.2094	HLA-B51:01	SYLPFTEAF	SYLPFTEAF	0.0203	5.7298	HLA-C03:03	SYLPFTEAF	SYLPFTEAF	0.0222	2.4107	HLA-C15:02	SYLPFTEAF	SYLPFTEAF	0.0043	8.8055	0.1994	2	955	9	0.999063	1.5074-1.5240	0.24314	1	1	1	3
H460_2B	Peptide	5	1	YLPFTEAF	955	HLA-A24:02	-YLPFTEAF	YLPFTEAF	0.3321	0.4906	HLA-A68:01	YLP-FTEAF	YLPFTEAF	0.0001	34	HLA-B35:01	YL-PFTEAF	YLPFTEAF	0.0223	3.6215	HLA-B51:01	YL-PFTEAF	YLPFTEAF	0.0072	10.1728	HLA-C03:03	YL-PFTEAF	YLPFTEAF	0.0108	3.3768	HLA-C15:02	YL-PFTEAF	YLPFTEAF	0.0007	18.55	0.0622	1	955	9	0.999063	1.5074-1.5240	0.24314	1	1	1	3
H460_2B	Peptide	5	0	VYAILTHGI	958	HLA-A24:02	VYAILTHGI	VYAILTHGI	0.8715	0.0592	HLA-A68:01	VYAILTHGI	VYAILTHGI	0.0003	26.6471	HLA-B35:01	VYAILTHGI	VYAILTHGI	0.0003	21.5854	HLA-B51:01	VYAILTHGI	VYAILTHGI	0.0142	7.0175	HLA-C03:03	VYAILTHGI	VYAILTHGI	0.0004	12.1477	HLA-C15:02	VYAILTHGI	VYAILTHGI	0.0033	9.9974	0.1483	1	958	9	0.998985	1.5287-1.5454	0.21946	1	1	1	3
H460_2B	Peptide	5	1	YAILTHGI	958	HLA-A24:02	-YAILTHGI	YAILTHGI	0.0082	4.4053	HLA-A68:01	YAI-LTHGI	YAILTHGI	0.0001	43.4	HLA-B35:01	YAI-LTHGI	YAILTHGI	0.0056	6.8724	HLA-B51:01	YAI-LTHGI	YAILTHGI	0.6525	0.1618	HLA-C03:03	YAI-LTHGI	YAILTHGI	0.0798	1.1495	HLA-C15:02	YAI-LTHGI	YAILTHGI	0.0645	2.0769	0.1351	2	958	9	0.998985	1.5287-1.5454	0.21946	1	1	1	3
H460_2B	Peptide	5	0	HTFDHINKR	962	HLA-A24:02	HTFDHINKR	HTFDHINKR	0.0012	10.2901	HLA-A68:01	HTFDHINKR	HTFDHINKR	0.9955	0.002	HLA-B35:01	HTFDHINKR	HTFDHINKR	0.0082	5.8302	HLA-B51:01	HTFDHINKR	HTFDHINKR	0.0047	12.5659	HLA-C03:03	HTFDHINKR	HTFDHINKR	0.0009	9.2164	HLA-C15:02	HTFDHINKR	HTFDHINKR	0.0162	4.6494	0.1711	1	962	9	2.99229	0.6866-0.7035	0.08564	1	1	1	3
H460_2B	Peptide	5	0	FYPAIADLF	963	HLA-A24:02	FYPAIADLF	FYPAIADLF	0.9479	0.0203	HLA-A68:01	FYPAIADLF	FYPAIADLF	0.0027	12.9185	HLA-B35:01	FYPAIADLF	FYPAIADLF	0.0224	3.6159	HLA-B51:01	FYPAIADLF	FYPAIADLF	0.0131	7.3407	HLA-C03:03	FYPAIADLF	FYPAIADLF	0.0028	6.0136	HLA-C15:02	FYPAIADLF	FYPAIADLF	0.0013	14.5312	0.165	1	963	9	0.999045	1.5534-1.5700	0.21444	1	1	1	3
H460_2B	Peptide	5	0	YTVEDTHYVTR	968	HLA-A24:02	YTDTHYVTR	YTVEDTHYVTR	0.0001	27.9	HLA-A68:01	YTVEDTHYR	YTVEDTHYVTR	0.9052	0.1004	HLA-B35:01	YTVEDTHTR	YTVEDTHYVTR	0.0006	16.6262	HLA-B51:01	YTVEDTVTR	YTVEDTHYVTR	0.0004	33.359	HLA-C03:03	YTDTHYVTR	YTVEDTHYVTR	0.0001	18.1905	HLA-C15:02	YTVEDTHYV	YTVEDTHYV	0.0007	18.77	0.1512	1	968	11	1.99709	0.9851-1.0019	0.25909	1	1	1	3
H460_2B	Peptide	5	1	TVEDTHYVTR	968	HLA-A24:02	TVEDTHYTR	TVEDTHYVTR	0.0001	27.6	HLA-A68:01	TVEDTHVTR	TVEDTHYVTR	0.8774	0.1498	HLA-B35:01	TVEDTHVTR	TVEDTHYVTR	0.0003	21.4146	HLA-B51:01	TVEDHYVTR	TVEDTHYVTR	0.0002	44.7692	HLA-C03:03	TVDTHYVTR	TVEDTHYVTR	0	29.6667	HLA-C15:02	TVEDTHVTR	TVEDTHYVTR	0.0003	24.2973	0.1464	1	968	11	1.99709	0.9851-1.0019	0.25909	1	1	1	3
H460_2B	Peptide	5	0	YTVEDTHYV	968	HLA-A24:02	YTVEDTHYV	YTVEDTHYV	0.0072	4.6916	HLA-A68:01	YTVEDTHYV	YTVEDTHYV	0.1161	2.7645	HLA-B35:01	YTVEDTHYV	YTVEDTHYV	0.0354	2.8715	HLA-B51:01	YTVEDTHYV	YTVEDTHYV	0.1435	1.437	HLA-C03:03	YTVEDTHYV	YTVEDTHYV	0.378	0.3053	HLA-C15:02	YTVEDTHYV	YTVEDTHYV	0.787	0.0387	0.2445	3	968	11	1.99709	0.9851-1.0019	0.25909	1	1	1	3
H460_2B	Peptide	5	0	SSFDHVIKETTR	970	HLA-A24:02	SSFDHVITR	SSFDHVIKETTR	0.0001	29.5714	HLA-A68:01	SSFDHVITR	SSFDHVIKETTR	0.797	0.2641	HLA-B35:01	SSFDHVITR	SSFDHVIKETTR	0.0001	28.1429	HLA-B51:01	SSFDKETTR	SSFDHVIKETTR	0.0003	37.1538	HLA-C03:03	SSFDHVTTR	SSFDHVIKETTR	0	29.6667	HLA-C15:02	SSFDHVITR	SSFDHVIKETTR	0.0004	22.1	0.133	1	970	12	2.99364	0.7413-0.7582	0.20131	1	1	1	3
H460_2B	Peptide	5	0	HACIGGTNVR	972	HLA-A24:02	HAIGGTNVR	HACIGGTNVR	0	45.5	HLA-A68:01	HAIGGTNVR	HACIGGTNVR	0.7067	0.4072	HLA-B35:01	HAIGGTNVR	HACIGGTNVR	0.0009	14.3168	HLA-B51:01	HAIGGTNVR	HACIGGTNVR	0.0006	29.6441	HLA-C03:03	HAIGGTNVR	HACIGGTNVR	0.0001	24.1429	HLA-C15:02	HAIGGTNVR	HACIGGTNVR	0.0001	31	0.1181	1	972	10	1.99609	0.8404-0.8572	0.23762	1	1	1	3
H460_2B	Peptide	5	0	KYLEESDEDDLF	978	HLA-A24:02	KYLEESDLF	KYLEESDEDDLF	0.5639	0.2505	HLA-A68:01	KYLEESDLF	KYLEESDEDDLF	0	49.3333	HLA-B35:01	KYLEESDEF	KYLEESDEDDLF	0.0005	17.7326	HLA-B51:01	KYLEESDEF	KYLEESDEDDLF	0.0001	47.7	HLA-C03:03	KYLEESDEF	KYLEESDEDDLF	0	35	HLA-C15:02	KYSDEDDLF	KYLEESDEDDLF	0	56	0.0941	1	978	12	1.99732	1.0113-1.0281	0.18577	1	1	1	3
H460_2B	Peptide	5	0	LYTEKFEEF	980	HLA-A24:02	LYTEKFEEF	LYTEKFEEF	0.985	0.0048	HLA-A68:01	LYTEKFEEF	LYTEKFEEF	0.0009	18.6357	HLA-B35:01	LYTEKFEEF	LYTEKFEEF	0.052	2.345	HLA-B51:01	LYTEKFEEF	LYTEKFEEF	0.0111	8.0463	HLA-C03:03	LYTEKFEEF	LYTEKFEEF	0.0035	5.4664	HLA-C15:02	LYTEKFEEF	LYTEKFEEF	0.0024	11.3968	0.1758	1	980	9	1.99667	0.8875-0.9044	0.15655	1	1	1	3
H460_2B	Peptide	5	0	AYMDENRNITF	985	HLA-A24:02	AYMDENITF	AYMDENRNITF	0.9229	0.0308	HLA-A68:01	AYMDENITF	AYMDENRNITF	0.0002	30.4737	HLA-B35:01	AYMDENITF	AYMDENRNITF	0.0053	7.0814	HLA-B51:01	AYMDENITF	AYMDENRNITF	0.0008	26.8846	HLA-C03:03	YMDENRITF	YMDENRNITF	0.0011	8.6065	HLA-C15:02	AYMDRNITF	AYMDENRNITF	0.0004	23.3182	0.1551	1	985	11	1.99709	0.9743-0.9911	0.23583	1	1	1	3
H460_2B	Peptide	5	0	AYMDENRNI	985	HLA-A24:02	AYMDENRNI	AYMDENRNI	0.6839	0.1722	HLA-A68:01	AYMDENRNI	AYMDENRNI	0.0001	40.5	HLA-B35:01	AYMDENRNI	AYMDENRNI	0.0004	20	HLA-B51:01	AYMDENRNI	AYMDENRNI	0.0065	10.7428	HLA-C03:03	AYMDENRNI	AYMDENRNI	0.002	6.8777	HLA-C15:02	AYMDENRNI	AYMDENRNI	0.0019	12.487	0.1158	1	985	11	1.99709	0.9743-0.9911	0.23583	1	1	1	3
H460_2B	Peptide	5	2	SSGPTIEEV	986	HLA-A24:02	SSGPTIEEV	SSGPTIEEV	0.0016	9.1553	HLA-A68:01	SSGPTIEEV	SSGPTIEEV	0.001	17.8315	HLA-B35:01	SSGPTIEEV	SSGPTIEEV	0.0009	14.2236	HLA-B51:01	SSGPTIEEV	SSGPTIEEV	0.078	2.3483	HLA-C03:03	SSGPTIEEV	SSGPTIEEV	0.0178	2.6781	HLA-C15:02	SSGPTIEEV	SSGPTIEEV	0.4136	0.3008	0.0855	1	986	12	0.999136	1.5554-1.5720	0.1723	1	1	1	3
H460_2B	Peptide	5	0	NTIGKEEIQQR	987	HLA-A24:02	NTIGKIQQR	NTIGKEEIQQR	0	38.3333	HLA-A68:01	NTIGEIQQR	NTIGKEEIQQR	0.9267	0.0738	HLA-B35:01	NTIEEIQQR	NTIGKEEIQQR	0.0001	33.25	HLA-B51:01	NTIGKIQQR	NTIGKEEIQQR	0.0002	44.9231	HLA-C03:03	NTIEEIQQR	NTIGKEEIQQR	0	45	HLA-C15:02	NTIGKIQQR	NTIGKEEIQQR	0.0001	39.3333	0.1545	1	987	11	1.99695	0.9750-0.9918	0.02214	1	1	1	3
H460_2B	Peptide	5	0	YPAGFMDVI	992	HLA-A24:02	YPAGFMDVI	YPAGFMDVI	0.0005	14.0556	HLA-A68:01	YPAGFMDVI	YPAGFMDVI	0.0012	16.7586	HLA-B35:01	YPAGFMDVI	YPAGFMDVI	0.5627	0.3198	HLA-B51:01	YPAGFMDVI	YPAGFMDVI	0.7969	0.065	HLA-C03:03	YPAGFMDVI	YPAGFMDVI	0.0194	2.5484	HLA-C15:02	YPAGFMDVI	YPAGFMDVI	0.0093	6.1679	0.2317	2	992	9	0.999008	1.4893-1.5060	0.03834	1	1	1	3
H460_2B	Peptide	5	0	YPAGFMDV	992	HLA-A24:02	-YPAGFMDV	YPAGFMDV	0.0008	11.7989	HLA-A68:01	YPAGFMD-V	YPAGFMDV	0	54.5455	HLA-B35:01	YPAGFMDV-	YPAGFMDV	0.0193	3.8916	HLA-B51:01	YPA-GFMDV	YPAGFMDV	0.4399	0.3769	HLA-C03:03	YPA-GFMDV	YPAGFMDV	0.0006	10.9942	HLA-C15:02	YPAGFMD-V	YPAGFMDV	0.0013	14.3571	0.077	1	992	9	0.999008	1.4893-1.5060	0.03834	1	1	1	3
H460_2B	Peptide	5	0	YYGTGETFL	994	HLA-A24:02	YYGTGETFL	YYGTGETFL	0.4484	0.3564	HLA-A68:01	YYGTGETFL	YYGTGETFL	0.0001	33.3571	HLA-B35:01	YYGTGETFL	YYGTGETFL	0.0016	11.6676	HLA-B51:01	YYGTGETFL	YYGTGETFL	0.0023	17.5625	HLA-C03:03	YYGTGETFL	YYGTGETFL	0.0045	4.9405	HLA-C15:02	YYGTGETFL	YYGTGETFL	0.003	10.3333	0.0767	1	994	9	0.999044	1.5420-1.5587	0.27847	1	1	1	3
H460_2B	Peptide	5	0	YYGTGETF	994	HLA-A24:02	YYG-TGETF	YYGTGETF	0.6868	0.1705	HLA-A68:01	YY-GTGETF	YYGTGETF	0.0001	43.8	HLA-B35:01	Y-YGTGETF	YYGTGETF	0.0104	5.2146	HLA-B51:01	Y-YGTGETF	YYGTGETF	0.0076	9.8955	HLA-C03:03	Y-YGTGETF	YYGTGETF	0.0057	4.4892	HLA-C15:02	Y-YGTGETF	YYGTGETF	0.0004	23.2955	0.1185	1	994	9	0.999044	1.5420-1.5587	0.27847	1	1	1	3
H460_2B	Peptide	5	0	IYAGVGEFSF	997	HLA-A24:02	IYAGVGESF	IYAGVGEFSF	0.951	0.0189	HLA-A68:01	IYAGVGFSF	IYAGVGEFSF	0.0008	19.4615	HLA-B35:01	IYAGVGESF	IYAGVGEFSF	0.009	5.5418	HLA-B51:01	IAGVGEFSF	IYAGVGEFSF	0.0027	16.3984	HLA-C03:03	IYAGVGESF	IYAGVGEFSF	0.0009	9.4627	HLA-C15:02	IAGVGEFSF	IYAGVGEFSF	0.0003	25.2424	0.1608	1	997	10	0.999077	1.5527-1.5694	0.21639	1	1	1	3
H460_2B	Peptide	5	1	YAGVGEFSF	997	HLA-A24:02	YAGVGEFSF	YAGVGEFSF	0.0333	2.3106	HLA-A68:01	YAGVGEFSF	YAGVGEFSF	0.0007	19.6667	HLA-B35:01	YAGVGEFSF	YAGVGEFSF	0.6406	0.2421	HLA-B51:01	YAGVGEFSF	YAGVGEFSF	0.0825	2.258	HLA-C03:03	YAGVGEFSF	YAGVGEFSF	0.2816	0.4107	HLA-C15:02	YAGVGEFSF	YAGVGEFSF	0.0303	3.3236	0.1782	2	997	10	0.999077	1.5527-1.5694	0.21639	1	1	1	3
H460_2B	Peptide	5	0	IYAGVGEF	997	HLA-A24:02	IYAGVG-EF	IYAGVGEF	0.5343	0.2771	HLA-A68:01	IYAGVG-EF	IYAGVGEF	0.0001	40.6667	HLA-B35:01	IYAGVG-EF	IYAGVGEF	0.0031	8.908	HLA-B51:01	IYAGVG-EF	IYAGVGEF	0.0016	20.1749	HLA-C03:03	IYAGVG-EF	IYAGVGEF	0.0005	11.1732	HLA-C15:02	IYAG-VGEF	IYAGVGEF	0.0002	29.8824	0.09	1	997	10	0.999077	1.5527-1.5694	0.21639	1	1	1	3
H460_2B	Peptide	5	0	TFSDVEAHF	999	HLA-A24:02	TFSDVEAHF	TFSDVEAHF	0.867	0.0628	HLA-A68:01	TFSDVEAHF	TFSDVEAHF	0.0188	6.4781	HLA-B35:01	TFSDVEAHF	TFSDVEAHF	0.1507	1.2042	HLA-B51:01	TFSDVEAHF	TFSDVEAHF	0.0085	9.3399	HLA-C03:03	TFSDVEAHF	TFSDVEAHF	0.0054	4.6162	HLA-C15:02	TFSDVEAHF	TFSDVEAHF	0.0031	10.2142	0.1756	2	999	9	0.999046	1.5294-1.5460	0.15499	1	1	1	3
H460_2B	Peptide	5	0	HWSHITHLF	1000	HLA-A24:02	HWSHITHLF	HWSHITHLF	0.9701	0.0096	HLA-A68:01	HWSHITHLF	HWSHITHLF	0.018	6.594	HLA-B35:01	HWSHITHLF	HWSHITHLF	0.0833	1.7585	HLA-B51:01	HWSHITHLF	HWSHITHLF	0.0107	8.214	HLA-C03:03	HWSHITHLF	HWSHITHLF	0.0062	4.3554	HLA-C15:02	HWSHITHLF	HWSHITHLF	0.0065	7.3297	0.1825	2	1000	9	1.9966	0.9158-0.9326	0.16581	1	1	1	3
H460_2B	Peptide	5	0	MTSALPIIQK	1002	HLA-A24:02	MTSAPIIQK	MTSALPIIQK	0	35.5	HLA-A68:01	MTSAPIIQK	MTSALPIIQK	0.8912	0.1256	HLA-B35:01	MSALPIIQK	MTSALPIIQK	0.0002	23.931	HLA-B51:01	MTSAPIIQK	MTSALPIIQK	0.0004	34.5882	HLA-C03:03	MTSAPIIQK	MTSALPIIQK	0.0001	23.875	HLA-C15:02	MTSAPIIQK	MTSALPIIQK	0.0007	18.54	0.1488	1	1002	10	1.99635	0.8673-0.8842	0.13399	1	1	1	3
H460_2B	Peptide	5	1	TSALPIIQK	1002	HLA-A24:02	TSALPIIQK	TSALPIIQK	0.0002	19.8065	HLA-A68:01	TSALPIIQK	TSALPIIQK	0.9251	0.0758	HLA-B35:01	TSALPIIQK	TSALPIIQK	0.0018	10.9664	HLA-B51:01	TSALPIIQK	TSALPIIQK	0.0018	19.2304	HLA-C03:03	TSALPIIQK	TSALPIIQK	0.0005	11.1496	HLA-C15:02	TSALPIIQK	TSALPIIQK	0.0122	5.3735	0.157	1	1002	10	1.99635	0.8673-0.8842	0.13399	1	1	1	3
H460_2B	Peptide	5	0	RFAHGTAGLVF	1008	HLA-A24:02	RFAHGTLVF	RFAHGTAGLVF	0.3846	0.4223	HLA-A68:01	RFAHGTLVF	RFAHGTAGLVF	0.0001	37.75	HLA-B35:01	FAHGTGLVF	FAHGTAGLVF	0.0031	8.8586	HLA-B51:01	FAHGAGLVF	FAHGTAGLVF	0.001	24.9091	HLA-C03:03	FAHGTGLVF	FAHGTAGLVF	0.0036	5.4499	HLA-C15:02	FAHGTGLVF	FAHGTAGLVF	0.0004	23.2273	0.0655	1	1008	11	1.99658	0.9246-0.9414	0.20081	1	1	1	3
H460_2B	Peptide	5	1	FAHGTAGLVF	1008	HLA-A24:02	FHGTAGLVF	FAHGTAGLVF	0.0101	3.9876	HLA-A68:01	FAHGTGLVF	FAHGTAGLVF	0.0011	17.3696	HLA-B35:01	FAHGTGLVF	FAHGTAGLVF	0.4186	0.4758	HLA-B51:01	FAHGTGLVF	FAHGTAGLVF	0.0761	2.3864	HLA-C03:03	FAHGTGLVF	FAHGTAGLVF	0.4655	0.2447	HLA-C15:02	FAHGTGLVF	FAHGTAGLVF	0.0433	2.6746	0.1691	2	1008	11	1.99658	0.9246-0.9414	0.20081	1	1	1	3
H460_2B	Peptide	5	1	FAHGTAGL	1008	HLA-A24:02	-FAHGTAGL	FAHGTAGL	0.0002	21.2727	HLA-A68:01	FAHG-TAGL	FAHGTAGL	0.0001	33	HLA-B35:01	FAH-GTAGL	FAHGTAGL	0.0111	5.07	HLA-B51:01	FAH-GTAGL	FAHGTAGL	0.0889	2.1305	HLA-C03:03	FAH-GTAGL	FAHGTAGL	0.4139	0.2797	HLA-C15:02	FAH-GTAGL	FAHGTAGL	0.0334	3.1206	0.0913	1	1008	11	1.99658	0.9246-0.9414	0.20081	1	1	1	3
H460_2B	Peptide	5	0	VYVGFQVQL	1009	HLA-A24:02	VYVGFQVQL	VYVGFQVQL	0.8789	0.056	HLA-A68:01	VYVGFQVQL	VYVGFQVQL	0.0015	15.4487	HLA-B35:01	VYVGFQVQL	VYVGFQVQL	0.0037	8.188	HLA-B51:01	VYVGFQVQL	VYVGFQVQL	0.0161	6.5483	HLA-C03:03	VYVGFQVQL	VYVGFQVQL	0.02	2.5055	HLA-C15:02	VYVGFQVQL	VYVGFQVQL	0.0245	3.7448	0.1575	1	1009	9	0.999048	1.5614-1.5780	0.01962	1	1	1	3
H460_2B	Peptide	5	0	VPVDVVVNM	1011	HLA-A24:02	VPVDVVVNM	VPVDVVVNM	0.0017	8.8508	HLA-A68:01	VPVDVVVNM	VPVDVVVNM	0.0215	6.1747	HLA-B35:01	VPVDVVVNM	VPVDVVVNM	0.968	0.029	HLA-B51:01	VPVDVVVNM	VPVDVVVNM	0.7818	0.0725	HLA-C03:03	VPVDVVVNM	VPVDVVVNM	0.0948	1.0068	HLA-C15:02	VPVDVVVNM	VPVDVVVNM	0.0297	3.3635	0.3163	3	1011	9	0.998971	1.4533-1.4700	0.14584	1	1	1	3
H460_2B	Peptide	5	0	EVVEEAENGR	1013	HLA-A24:02	EVVEEAENR	EVVEEAENGR	0	67.5	HLA-A68:01	EVVEAENGR	EVVEEAENGR	0.884	0.1382	HLA-B35:01	EVVEAENGR	EVVEEAENGR	0.0001	28	HLA-B51:01	EVVEAENGR	EVVEEAENGR	0.0001	62.9412	HLA-C03:03	EVVEEAENR	EVVEEAENGR	0	70	HLA-C15:02	EVEEAENGR	EVVEEAENGR	0	70	0.1474	1	1013	10	1.99645	0.8343-0.8512	0.35834	1	1	1	3
H460_2B	Peptide	5	0	EIFEVDVEIAK	1018	HLA-A24:02	EIFDVEIAK	EIFEVDVEIAK	0	47	HLA-A68:01	EIFDVEIAK	EIFEVDVEIAK	0.8471	0.1875	HLA-B35:01	EIFEVDVAK	EIFEVDVEIAK	0.0014	12.2939	HLA-B51:01	EIFDVEIAK	EIFEVDVEIAK	0.0004	34.2647	HLA-C03:03	EIFEVDVEK	EIFEVDVEIAK	0	47	HLA-C15:02	EIFEVDVEK	EIFEVDVEIAK	0	48.5	0.1415	1	1018	11	1.9969	0.9468-0.9636	0.47018	1	1	1	3
H460_2B	Peptide	5	0	YYGGNWASF	1019	HLA-A24:02	YYGGNWASF	YYGGNWASF	0.9756	0.0078	HLA-A68:01	YYGGNWASF	YYGGNWASF	0.0017	15.0545	HLA-B35:01	YYGGNWASF	YYGGNWASF	0.0472	2.454	HLA-B51:01	YYGGNWASF	YYGGNWASF	0.004	13.4691	HLA-C03:03	YYGGNWASF	YYGGNWASF	0.0064	4.2948	HLA-C15:02	YYGGNWASF	YYGGNWASF	0.0004	21.8548	0.1726	1	1019	9	0.999058	1.4867-1.5034	0.18367	1	1	1	3
H460_2B	Peptide	5	0	YPAGFPMGY	1023	HLA-A24:02	YPAGFPMGY	YPAGFPMGY	0.0063	4.9764	HLA-A68:01	YPAGFPMGY	YPAGFPMGY	0.2445	1.6494	HLA-B35:01	YPAGFPMGY	YPAGFPMGY	0.9955	0.0041	HLA-B51:01	YPAGFPMGY	YPAGFPMGY	0.2107	1.0033	HLA-C03:03	YPAGFPMGY	YPAGFPMGY	0.0157	2.8436	HLA-C15:02	YPAGFPMGY	YPAGFPMGY	0.011	5.681	0.2473	3	1023	9	0.998992	1.4727-1.4893	0.02196	1	1	1	3
H460_2B	Peptide	5	0	VYTVVDEMF	1025	HLA-A24:02	VYTVVDEMF	VYTVVDEMF	0.9444	0.0213	HLA-A68:01	VYTVVDEMF	VYTVVDEMF	0.0005	21.9882	HLA-B35:01	VYTVVDEMF	VYTVVDEMF	0.0086	5.7022	HLA-B51:01	VYTVVDEMF	VYTVVDEMF	0.0034	14.7085	HLA-C03:03	VYTVVDEMF	VYTVVDEMF	0.0002	15.0238	HLA-C15:02	VYTVVDEMF	VYTVVDEMF	0.0003	24.6216	0.1596	1	1025	9	0.999101	1.5647-1.5813	0.09712	1	1	1	3
H460_2B	Peptide	5	0	FAITAIKGV	1027	HLA-A24:02	FAITAIKGV	FAITAIKGV	0.0001	25.0833	HLA-A68:01	FAITAIKGV	FAITAIKGV	0.001	18	HLA-B35:01	FAITAIKGV	FAITAIKGV	0.0097	5.3783	HLA-B51:01	FAITAIKGV	FAITAIKGV	0.4838	0.3111	HLA-C03:03	FAITAIKGV	FAITAIKGV	0.2269	0.4981	HLA-C15:02	FAITAIKGV	FAITAIKGV	0.3339	0.4182	0.1759	3	1027	11	1.99646	0.9347-0.9515	0.1265	1	1	1	3
H460_2B	Peptide	5	2	ITAIKGVGR	1027	HLA-A24:02	ITAIKGVGR	ITAIKGVGR	0	34.25	HLA-A68:01	ITAIKGVGR	ITAIKGVGR	0.7642	0.312	HLA-B35:01	ITAIKGVGR	ITAIKGVGR	0.0001	35	HLA-B51:01	ITAIKGVGR	ITAIKGVGR	0.0003	39.45	HLA-C03:03	ITAIKGVGR	ITAIKGVGR	0	33	HLA-C15:02	ITAIKGVGR	ITAIKGVGR	0.0004	22.8	0.1275	1	1027	11	1.99646	0.9347-0.9515	0.1265	1	1	1	3
H460_2B	Peptide	5	0	MYSGTFDCF	1028	HLA-A24:02	MYSGTFDCF	MYSGTFDCF	0.8854	0.0531	HLA-A68:01	MYSGTFDCF	MYSGTFDCF	0.002	14.1683	HLA-B35:01	MYSGTFDCF	MYSGTFDCF	0.047	2.4592	HLA-B51:01	MYSGTFDCF	MYSGTFDCF	0.0045	12.7488	HLA-C03:03	MYSGTFDCF	MYSGTFDCF	0.0016	7.5063	HLA-C15:02	MYSGTFDCF	MYSGTFDCF	0.001	15.8621	0.1569	1	1028	9	0.999061	1.5167-1.5334	0.11562	1	1	1	3
H460_2B	Peptide	5	0	SYAELGTTI	1029	HLA-A24:02	SYAELGTTI	SYAELGTTI	0.9075	0.0401	HLA-A68:01	SYAELGTTI	SYAELGTTI	0.0007	20.4	HLA-B35:01	SYAELGTTI	SYAELGTTI	0.0042	7.8225	HLA-B51:01	SYAELGTTI	SYAELGTTI	0.0431	3.5492	HLA-C03:03	SYAELGTTI	SYAELGTTI	0.0194	2.55	HLA-C15:02	SYAELGTTI	SYAELGTTI	0.0126	5.2869	0.1646	1	1029	9	0.998945	1.4580-1.4747	0.18999	1	1	1	3
H460_2B	Peptide	5	1	YAELGTTI	1029	HLA-A24:02	-YAELGTTI	YAELGTTI	0.0255	2.6283	HLA-A68:01	YA-ELGTTI	YAELGTTI	0	61.6667	HLA-B35:01	YAE-LGTTI	YAELGTTI	0.0077	5.9815	HLA-B51:01	YA-ELGTTI	YAELGTTI	0.5749	0.2299	HLA-C03:03	YA-ELGTTI	YAELGTTI	0.1414	0.744	HLA-C15:02	YA-ELGTTI	YAELGTTI	0.0386	2.8657	0.1313	2	1029	9	0.998945	1.4580-1.4747	0.18999	1	1	1	3
H460_2B	Peptide	5	0	TVENFGQLGR	1031	HLA-A24:02	TVNFGQLGR	TVENFGQLGR	0	43.5	HLA-A68:01	TVNFGQLGR	TVENFGQLGR	0.6519	0.498	HLA-B35:01	TVENFGQLR	TVENFGQLGR	0	41.3333	HLA-B51:01	TVENFGQLR	TVENFGQLGR	0	65	HLA-C03:03	TVNFGQLGR	TVENFGQLGR	0	70	HLA-C15:02	TVENFGQLR	TVENFGQLGR	0.0001	41.8	0.1087	1	1031	10	1.99641	0.8593-0.8761	0.07439	1	1	1	3
H460_2B	Peptide	5	0	EAAVVAVAEKR	1039	HLA-A24:02	EAAAVAEKR	EAAVVAVAEKR	0	67.5	HLA-A68:01	EVVAVAEKR	EAAVVAVAEKR	0.8685	0.1612	HLA-B35:01	EAAVVAVAR	EAAVVAVAEKR	0.0003	21.8537	HLA-B51:01	EAAVVAVAR	EAAVVAVAEKR	0.0003	40.1579	HLA-C03:03	EAVAVAEKR	EAAVVAVAEKR	0	70	HLA-C15:02	EAAVVAVKR	EAAVVAVAEKR	0	75	0.1448	1	1039	11	1.99649	0.9252-0.9421	0.16807	1	1	1	3
H460_2B	Peptide	5	0	EAAVVAVAEK	1039	HLA-A24:02	EAAVVAVEK	EAAVVAVAEK	0	60	HLA-A68:01	EAAVVAVEK	EAAVVAVAEK	0.829	0.213	HLA-B35:01	EAAVVAVAK	EAAVVAVAEK	0.0007	15.685	HLA-B51:01	EAAVVAVAK	EAAVVAVAEK	0.0006	30.6667	HLA-C03:03	EAAVVAVEK	EAAVVAVAEK	0	37	HLA-C15:02	EAAVVAVEK	EAAVVAVAEK	0	49.5	0.1384	1	1039	11	1.99649	0.9252-0.9421	0.16807	1	1	1	3
H460_2B	Peptide	5	2	AVVAVAEKR	1039	HLA-A24:02	AVVAVAEKR	AVVAVAEKR	0.0001	27.8	HLA-A68:01	AVVAVAEKR	AVVAVAEKR	0.8912	0.1257	HLA-B35:01	AVVAVAEKR	AVVAVAEKR	0.0002	24	HLA-B51:01	AVVAVAEKR	AVVAVAEKR	0.0002	40.2105	HLA-C03:03	AVVAVAEKR	AVVAVAEKR	0	37	HLA-C15:02	AVVAVAEKR	AVVAVAEKR	0.0003	25.4242	0.1487	1	1039	11	1.99649	0.9252-0.9421	0.16807	1	1	1	3
H460_2B	Peptide	5	2	KWFFQKLRF	1040	HLA-A24:02	KWFFQKLRF	KWFFQKLRF	0.8271	0.0894	HLA-A68:01	KWFFQKLRF	KWFFQKLRF	0.003	12.4621	HLA-B35:01	KWFFQKLRF	KWFFQKLRF	0.0028	9.1984	HLA-B51:01	KWFFQKLRF	KWFFQKLRF	0.0024	16.9893	HLA-C03:03	KWFFQKLRF	KWFFQKLRF	0.0002	15.8571	HLA-C15:02	KWFFQKLRF	KWFFQKLRF	0.0012	15.1322	0.1394	1	1040	11	2.99414	0.7939-0.8108	0.08597	1	1	1	3
H460_2B	Peptide	5	0	MAAAAFAEK	1046	HLA-A24:02	MAAAAFAEK	MAAAAFAEK	0.0001	31.6667	HLA-A68:01	MAAAAFAEK	MAAAAFAEK	0.8524	0.1811	HLA-B35:01	MAAAAFAEK	MAAAAFAEK	0.0107	5.1467	HLA-B51:01	MAAAAFAEK	MAAAAFAEK	0.0056	11.5347	HLA-C03:03	MAAAAFAEK	MAAAAFAEK	0.0018	7.1218	HLA-C15:02	MAAAAFAEK	MAAAAFAEK	0.0021	12.0207	0.1455	1	1046	9	0.998892	1.4994-1.5160	0.29189	1	1	1	3
H460_2B	Peptide	5	0	IYADVGEEF	1051	HLA-A24:02	IYADVGEEF	IYADVGEEF	0.9904	0.0031	HLA-A68:01	IYADVGEEF	IYADVGEEF	0.006	9.879	HLA-B35:01	IYADVGEEF	IYADVGEEF	0.1769	1.0546	HLA-B51:01	IYADVGEEF	IYADVGEEF	0.0164	6.4801	HLA-C03:03	IYADVGEEF	IYADVGEEF	0.025	2.294	HLA-C15:02	IYADVGEEF	IYADVGEEF	0.0076	6.8038	0.2037	2	1051	9	0.999037	1.5167-1.5334	0.25012	1	1	1	3
H460_2B	Peptide	5	0	EVILIDPFHK	1053	HLA-A24:02	EVILIPFHK	EVILIDPFHK	0	38.3333	HLA-A68:01	EVILIPFHK	EVILIDPFHK	0.8642	0.1666	HLA-B35:01	EVILIDFHK	EVILIDPFHK	0.0005	17.5233	HLA-B51:01	EVILIPFHK	EVILIDPFHK	0.0002	43.5333	HLA-C03:03	EVILIDPHK	EVILIDPFHK	0	37	HLA-C15:02	EVILIPFHK	EVILIDPFHK	0	45.6667	0.1442	1	1053	10	1.99669	0.9273-0.9441	0.2905	1	1	1	3
H460_2B	Peptide	5	0	PYVGGLEEF	1055	HLA-A24:02	PYVGGLEEF	PYVGGLEEF	0.8704	0.0597	HLA-A68:01	PYVGGLEEF	PYVGGLEEF	0.0002	29.7273	HLA-B35:01	PYVGGLEEF	PYVGGLEEF	0.0042	7.7825	HLA-B51:01	PYVGGLEEF	PYVGGLEEF	0.0006	29.5763	HLA-C03:03	PYVGGLEEF	PYVGGLEEF	0.0001	18.381	HLA-C15:02	PYVGGLEEF	PYVGGLEEF	0	42.25	0.1459	1	1055	9	0.998998	1.4853-1.5020	0.21306	1	1	1	3
H460_2B	Peptide	5	0	AYLEAIHNF	1056	HLA-A24:02	AYLEAIHNF	AYLEAIHNF	0.9971	0.0009	HLA-A68:01	AYLEAIHNF	AYLEAIHNF	0.0045	10.9169	HLA-B35:01	AYLEAIHNF	AYLEAIHNF	0.0516	2.355	HLA-B51:01	AYLEAIHNF	AYLEAIHNF	0.019	5.9467	HLA-C03:03	AYLEAIHNF	AYLEAIHNF	0.0098	3.5134	HLA-C15:02	AYLEAIHNF	AYLEAIHNF	0.0044	8.7407	0.1811	1	1056	9	1.99627	0.8734-0.8902	0.28405	1	1	1	3
H460_2B	Peptide	5	1	YLEAIHNF	1056	HLA-A24:02	-YLEAIHNF	YLEAIHNF	0.695	0.1655	HLA-A68:01	YL-EAIHNF	YLEAIHNF	0.0001	35	HLA-B35:01	YLE-AIHNF	YLEAIHNF	0.0108	5.1185	HLA-B51:01	YL-EAIHNF	YLEAIHNF	0.0087	9.2469	HLA-C03:03	YL-EAIHNF	YLEAIHNF	0.0036	5.4091	HLA-C15:02	YL-EAIHNF	YLEAIHNF	0.003	10.4057	0.1202	1	1056	9	1.99627	0.8734-0.8902	0.28405	1	1	1	3
H460_2B	Peptide	5	0	HVPEVEVQVK	1058	HLA-A24:02	HVPEVEVQK	HVPEVEVQVK	0.0002	22.2105	HLA-A68:01	HVPEVEVQK	HVPEVEVQVK	0.7776	0.2912	HLA-B35:01	HPEVEVQVK	HVPEVEVQVK	0.0034	8.5057	HLA-B51:01	HVPEVEVQV	HVPEVEVQV	0.0012	22.7971	HLA-C03:03	HVPEVEVQV	HVPEVEVQV	0	31.3333	HLA-C15:02	HVPEVEVQV	HVPEVEVQV	0.0003	25.8182	0.1305	1	1058	10	1.99656	0.9172-0.9340	0.20007	1	1	1	3
H460_2B	Peptide	5	1	VPEVEVQV	1058	HLA-A24:02	V-PEVEVQV	VPEVEVQV	0.0001	26.5	HLA-A68:01	-VPEVEVQV	VPEVEVQV	0	54.0909	HLA-B35:01	VPE-VEVQV	VPEVEVQV	0.0062	6.5786	HLA-B51:01	VP-EVEVQV	VPEVEVQV	0.6379	0.1738	HLA-C03:03	-VPEVEVQV	VPEVEVQV	0.0001	18.7619	HLA-C15:02	VP-EVEVQV	VPEVEVQV	0.0013	14.2545	0.1076	1	1058	10	1.99656	0.9172-0.9340	0.20007	1	1	1	3
H460_2B	Peptide	5	0	IYVISAETF	1060	HLA-A24:02	IYVISAETF	IYVISAETF	0.9797	0.0065	HLA-A68:01	IYVISAETF	IYVISAETF	0.0004	23.3509	HLA-B35:01	IYVISAETF	IYVISAETF	0.0361	2.844	HLA-B51:01	IYVISAETF	IYVISAETF	0.0129	7.411	HLA-C03:03	IYVISAETF	IYVISAETF	0.0078	3.9098	HLA-C15:02	IYVISAETF	IYVISAETF	0.0006	19.2588	0.1729	1	1060	9	0.999023	1.5260-1.5427	0.13023	1	1	1	3
H460_2B	Peptide	5	0	VYTWATGATF	1064	HLA-A24:02	VYTATGATF	VYTWATGATF	0.8707	0.0596	HLA-A68:01	VTWATGATF	VYTWATGATF	0.0012	16.5431	HLA-B35:01	VTWATGATF	VYTWATGATF	0.0059	6.749	HLA-B51:01	VTWATGATF	VYTWATGATF	0.0045	12.7488	HLA-C03:03	VTWATGATF	VYTWATGATF	0.0026	6.1928	HLA-C15:02	VTWATGATF	VYTWATGATF	0.0024	11.3988	0.1479	1	1064	10	0.999105	1.5620-1.5787	0.39899	1	1	1	3
H460_2B	Peptide	5	0	YPSPTGVLI	1069	HLA-A24:02	YPSPTGVLI	YPSPTGVLI	0.0134	3.5454	HLA-A68:01	YPSPTGVLI	YPSPTGVLI	0.0054	10.2786	HLA-B35:01	YPSPTGVLI	YPSPTGVLI	0.7818	0.1371	HLA-B51:01	YPSPTGVLI	YPSPTGVLI	0.9653	0.005	HLA-C03:03	YPSPTGVLI	YPSPTGVLI	0.1749	0.6246	HLA-C15:02	YPSPTGVLI	YPSPTGVLI	0.1053	1.4316	0.341	4	1069	9	0.99894	1.4279-1.4446	0.0332	1	1	1	3
H460_2B	Peptide	5	0	YPSPTGVL	1069	HLA-A24:02	-YPSPTGVL	YPSPTGVL	0.008	4.4372	HLA-A68:01	YPSPTGV-L	YPSPTGVL	0.0002	32.2	HLA-B35:01	YPSPTG-VL	YPSPTGVL	0.563	0.3195	HLA-B51:01	YPSPTGV-L	YPSPTGVL	0.6015	0.2069	HLA-C03:03	YPSPTG-VL	YPSPTGVL	0.0631	1.3402	HLA-C15:02	YPSPTG-VL	YPSPTGVL	0.0066	7.2987	0.2071	3	1069	9	0.99894	1.4279-1.4446	0.0332	1	1	1	3
H460_2B	Peptide	5	0	GTADVHFER	1072	HLA-A24:02	GTADVHFER	GTADVHFER	0.0008	12.0069	HLA-A68:01	GTADVHFER	GTADVHFER	0.9597	0.0321	HLA-B35:01	GTADVHFER	GTADVHFER	0.0014	11.9803	HLA-B51:01	GTADVHFER	GTADVHFER	0.0003	38.5217	HLA-C03:03	GTADVHFER	GTADVHFER	0.0002	15.0476	HLA-C15:02	GTADVHFER	GTADVHFER	0.0042	8.9044	0.1611	1	1072	9	1.99611	0.8525-0.8694	0.26297	1	1	1	3
H460_2B	Peptide	5	0	TTVDIFHKK	1073	HLA-A24:02	TTVDIFHKK	TTVDIFHKK	0.001	11.1522	HLA-A68:01	TTVDIFHKK	TTVDIFHKK	0.994	0.0027	HLA-B35:01	TTVDIFHKK	TTVDIFHKK	0.0047	7.4764	HLA-B51:01	TTVDIFHKK	TTVDIFHKK	0.0037	14.0688	HLA-C03:03	TTVDIFHKK	TTVDIFHKK	0.0004	12.75	HLA-C15:02	TTVDIFHKK	TTVDIFHKK	0.0215	3.9961	0.1709	1	1073	10	1.99673	0.9320-0.9488	0.00177	1	1	1	3
H460_2B	Peptide	5	0	KYPVEWAKF	1075	HLA-A24:02	KYPVEWAKF	KYPVEWAKF	0.9828	0.0055	HLA-A68:01	KYPVEWAKF	KYPVEWAKF	0.0002	29.0909	HLA-B35:01	KYPVEWAKF	KYPVEWAKF	0.0019	10.8083	HLA-B51:01	KYPVEWAKF	KYPVEWAKF	0.003	15.5909	HLA-C03:03	KYPVEWAKF	KYPVEWAKF	0.0003	14.1698	HLA-C15:02	KYPVEWAKF	KYPVEWAKF	0.0002	29.6471	0.1647	1	1075	9	1.99656	0.8822-0.8990	0.25097	1	1	1	3
H460_2B	Peptide	5	0	SLFPHNPQF	1082	HLA-A24:02	SLFPHNPQF	SLFPHNPQF	0.5869	0.2345	HLA-A68:01	SLFPHNPQF	SLFPHNPQF	0.0233	5.9853	HLA-B35:01	SLFPHNPQF	SLFPHNPQF	0.4483	0.4416	HLA-B51:01	SLFPHNPQF	SLFPHNPQF	0.1084	1.8315	HLA-C03:03	SLFPHNPQF	SLFPHNPQF	0.512	0.2044	HLA-C15:02	SLFPHNPQF	SLFPHNPQF	0.3381	0.4093	0.3362	5	1082	12	2.99362	0.7878-0.8047	0.17076	1	1	1	3
H460_2B	Peptide	5	1	LFPHNPQFI	1082	HLA-A24:02	LFPHNPQFI	LFPHNPQFI	0.3795	0.4289	HLA-A68:01	LFPHNPQFI	LFPHNPQFI	0.0001	39.1429	HLA-B35:01	LFPHNPQFI	LFPHNPQFI	0.0002	23.1034	HLA-B51:01	LFPHNPQFI	LFPHNPQFI	0.0141	7.051	HLA-C03:03	LFPHNPQFI	LFPHNPQFI	0.0033	5.6713	HLA-C15:02	LFPHNPQFI	LFPHNPQFI	0.0037	9.4144	0.0668	1	1082	12	2.99362	0.7878-0.8047	0.17076	1	1	1	3
H460_2B	Peptide	5	2	FPHNPQFI	1082	HLA-A24:02	-FPHNPQFI	FPHNPQFI	0.0024	7.6303	HLA-A68:01	FPHNPQFI-	FPHNPQFI	0	47.6667	HLA-B35:01	FPH-NPQFI	FPHNPQFI	0.0724	1.9053	HLA-B51:01	FPHNP-QFI	FPHNPQFI	0.9066	0.0159	HLA-C03:03	FPH-NPQFI	FPHNPQFI	0.0051	4.7402	HLA-C15:02	FPH-NPQFI	FPHNPQFI	0.0071	7.022	0.1656	2	1082	12	2.99362	0.7878-0.8047	0.17076	1	1	1	3
H460_2B	Peptide	5	0	YVVDLDDEY	1083	HLA-A24:02	YVVDLDDEY	YVVDLDDEY	0.0009	11.3043	HLA-A68:01	YVVDLDDEY	YVVDLDDEY	0.2083	1.8651	HLA-B35:01	YVVDLDDEY	YVVDLDDEY	0.861	0.0897	HLA-B51:01	YVVDLDDEY	YVVDLDDEY	0.0034	14.6437	HLA-C03:03	YVVDLDDEY	YVVDLDDEY	0.0296	2.1034	HLA-C15:02	YVVDLDDEY	YVVDLDDEY	0.0089	6.322	0.1853	2	1083	9	0.999107	1.5580-1.5747	0.12302	1	1	1	3
H460_2B	Peptide	5	0	NPISTVTEL	1085	HLA-A24:02	NPISTVTEL	NPISTVTEL	0.0021	8.1672	HLA-A68:01	NPISTVTEL	NPISTVTEL	0.0052	10.3729	HLA-B35:01	NPISTVTEL	NPISTVTEL	0.9479	0.0394	HLA-B51:01	NPISTVTEL	NPISTVTEL	0.705	0.1192	HLA-C03:03	NPISTVTEL	NPISTVTEL	0.1271	0.8049	HLA-C15:02	NPISTVTEL	NPISTVTEL	0.0174	4.4674	0.3008	3	1085	9	0.998962	1.4720-1.4887	0.04465	1	1	1	3
H460_2B	Peptide	5	0	IYTWMDATL	1086	HLA-A24:02	IYTWMDATL	IYTWMDATL	0.5949	0.2289	HLA-A68:01	IYTWMDATL	IYTWMDATL	0.0001	38.8571	HLA-B35:01	IYTWMDATL	IYTWMDATL	0.0016	11.4169	HLA-B51:01	IYTWMDATL	IYTWMDATL	0.005	12.1232	HLA-C03:03	IYTWMDATL	IYTWMDATL	0.0012	8.3646	HLA-C15:02	IYTWMDATL	IYTWMDATL	0.0007	18.72	0.1006	1	1086	9	0.999097	1.5674-1.5840	0.14107	1	1	1	3
H460_2B	Peptide	5	0	GYSEHFVEF	1087	HLA-A24:02	GYSEHFVEF	GYSEHFVEF	0.9797	0.0065	HLA-A68:01	GYSEHFVEF	GYSEHFVEF	0.0018	14.8216	HLA-B35:01	GYSEHFVEF	GYSEHFVEF	0.0477	2.4442	HLA-B51:01	GYSEHFVEF	GYSEHFVEF	0.0048	12.4585	HLA-C03:03	GYSEHFVEF	GYSEHFVEF	0.0089	3.7052	HLA-C15:02	GYSEHFVEF	GYSEHFVEF	0.0066	7.2787	0.1749	1	1087	9	1.9964	0.8896-0.9064	0.28209	1	1	1	3
H460_2B	Peptide	5	1	YSEHFVEF	1087	HLA-A24:02	-YSEHFVEF	YSEHFVEF	0.4166	0.3861	HLA-A68:01	YS-EHFVEF	YSEHFVEF	0.0002	30.8947	HLA-B35:01	YS-EHFVEF	YSEHFVEF	0.0515	2.3581	HLA-B51:01	YS-EHFVEF	YSEHFVEF	0.0455	3.425	HLA-C03:03	YS-EHFVEF	YSEHFVEF	0.253	0.4564	HLA-C15:02	YS-EHFVEF	YSEHFVEF	0.1512	1.0291	0.153	3	1087	9	1.9964	0.8896-0.9064	0.28209	1	1	1	3
H460_2B	Peptide	5	0	NYNEKIYEL	1090	HLA-A24:02	NYNEKIYEL	NYNEKIYEL	0.9254	0.0292	HLA-A68:01	NYNEKIYEL	NYNEKIYEL	0.0047	10.7556	HLA-B35:01	NYNEKIYEL	NYNEKIYEL	0.0271	3.2976	HLA-B51:01	NYNEKIYEL	NYNEKIYEL	0.0325	4.2692	HLA-C03:03	NYNEKIYEL	NYNEKIYEL	0.025	2.2954	HLA-C15:02	NYNEKIYEL	NYNEKIYEL	0.0186	4.3249	0.1722	1	1090	9	1.99661	0.8950-0.9118	0.06931	1	1	1	3
H460_2B	Peptide	5	0	RYLPTGSFPFL	1098	HLA-A24:02	RYLPTGPFL	RYLPTGSFPFL	0.7179	0.1518	HLA-A68:01	RYLPSFPFL	RYLPTGSFPFL	0.0001	36.2	HLA-B35:01	RPTGSFPFL	RYLPTGSFPFL	0.0015	11.8141	HLA-B51:01	RPTGSFPFL	RYLPTGSFPFL	0.0168	6.4021	HLA-C03:03	RYLPTGPFL	RYLPTGSFPFL	0.0005	11.2992	HLA-C15:02	RYLPTGPFL	RYLPTGSFPFL	0.0021	11.9325	0.1232	1	1098	11	1.99691	0.9447-0.9616	0.06418	1	1	1	3
H460_2B	Peptide	5	0	RYLPTGSFPF	1098	HLA-A24:02	RYLPTGSFF	RYLPTGSFPF	0.9541	0.0172	HLA-A68:01	RYLPGSFPF	RYLPTGSFPF	0.0004	24.2609	HLA-B35:01	RYLPTGSPF	RYLPTGSFPF	0.0034	8.5563	HLA-B51:01	RYLPTGSFF	RYLPTGSFPF	0.0011	23.6696	HLA-C03:03	RYLPTGSFF	RYLPTGSFPF	0.0008	9.9558	HLA-C15:02	RYLPGSFPF	RYLPTGSFPF	0.001	16.3243	0.1601	1	1098	11	1.99691	0.9447-0.9616	0.06418	1	1	1	3
H460_2B	Peptide	5	1	YLPTGSFPF	1098	HLA-A24:02	YLPTGSFPF	YLPTGSFPF	0.3622	0.4514	HLA-A68:01	YLPTGSFPF	YLPTGSFPF	0.0021	14.0528	HLA-B35:01	YLPTGSFPF	YLPTGSFPF	0.1525	1.193	HLA-B51:01	YLPTGSFPF	YLPTGSFPF	0.0083	9.4362	HLA-C03:03	YLPTGSFPF	YLPTGSFPF	0.0676	1.2789	HLA-C15:02	YLPTGSFPF	YLPTGSFPF	0.0017	13.0436	0.0991	3	1098	11	1.99691	0.9447-0.9616	0.06418	1	1	1	3
H460_2B	Peptide	5	2	LPTGSFPFL	1098	HLA-A24:02	LPTGSFPFL	LPTGSFPFL	0.0028	7.1749	HLA-A68:01	LPTGSFPFL	LPTGSFPFL	0.0014	15.9295	HLA-B35:01	LPTGSFPFL	LPTGSFPFL	0.597	0.2842	HLA-B51:01	LPTGSFPFL	LPTGSFPFL	0.8155	0.0572	HLA-C03:03	LPTGSFPFL	LPTGSFPFL	0.0424	1.7031	HLA-C15:02	LPTGSFPFL	LPTGSFPFL	0.0132	5.1473	0.2454	3	1098	11	1.99691	0.9447-0.9616	0.06418	1	1	1	3
H460_2B	Peptide	5	0	RYLPTGSF	1098	HLA-A24:02	RYLPTG-SF	RYLPTGSF	0.6501	0.1922	HLA-A68:01	RYLPTG-SF	RYLPTGSF	0.0001	40.1667	HLA-B35:01	RYLPTG-SF	RYLPTGSF	0.0026	9.568	HLA-B51:01	RYLPTG-SF	RYLPTGSF	0.0017	20.1038	HLA-C03:03	RYL-PTGSF	RYLPTGSF	0.0006	11.1102	HLA-C15:02	R-YLPTGSF	RYLPTGSF	0.0009	16.8986	0.1093	1	1098	11	1.99691	0.9447-0.9616	0.06418	1	1	1	3
H460_2B	Peptide	5	0	IFIPALPATF	1100	HLA-A24:02	IFIPAPATF	IFIPALPATF	0.9435	0.0216	HLA-A68:01	IFIPAPATF	IFIPALPATF	0.0012	16.8491	HLA-B35:01	IFIPAPATF	IFIPALPATF	0.0176	4.0718	HLA-B51:01	IFIPAPATF	IFIPALPATF	0.0139	7.1016	HLA-C03:03	IFIPAPATF	IFIPALPATF	0.0033	5.6705	HLA-C15:02	IFIPAPATF	IFIPALPATF	0.0012	15.0517	0.1634	1	1100	10	0.999073	1.5640-1.5807	0.1046	1	1	1	3
H460_2B	Peptide	5	1	FIPALPATF	1100	HLA-A24:02	FIPALPATF	FIPALPATF	0.4776	0.3291	HLA-A68:01	FIPALPATF	FIPALPATF	0.0095	8.3864	HLA-B35:01	FIPALPATF	FIPALPATF	0.2667	0.7378	HLA-B51:01	FIPALPATF	FIPALPATF	0.0694	2.5331	HLA-C03:03	FIPALPATF	FIPALPATF	0.2843	0.4065	HLA-C15:02	FIPALPATF	FIPALPATF	0.0235	3.8321	0.1885	3	1100	10	0.999073	1.5640-1.5807	0.1046	1	1	1	3
H460_2B	Peptide	5	2	IPALPATF	1100	HLA-A24:02	I-PALPATF	IPALPATF	0.0205	2.9203	HLA-A68:01	IPA-LPATF	IPALPATF	0.0003	26.6765	HLA-B35:01	IPA-LPATF	IPALPATF	0.6011	0.2799	HLA-B51:01	IPA-LPATF	IPALPATF	0.4758	0.3232	HLA-C03:03	IPA-LPATF	IPALPATF	0.0045	4.9741	HLA-C15:02	IPA-LPATF	IPALPATF	0.0017	13.0872	0.184	2	1100	10	0.999073	1.5640-1.5807	0.1046	1	1	1	3
H460_2B	Peptide	5	0	NAFGNIIHQR	1101	HLA-A24:02	NFGNIIHQR	NAFGNIIHQR	0.0006	13.6126	HLA-A68:01	NAFGIIHQR	NAFGNIIHQR	0.9761	0.0114	HLA-B35:01	NAFGNIHQR	NAFGNIIHQR	0.007	6.2486	HLA-B51:01	NAFGIIHQR	NAFGNIIHQR	0.0044	12.9	HLA-C03:03	NAFGNIIQR	NAFGNIIHQR	0.0001	20.3077	HLA-C15:02	NAFGNIIQR	NAFGNIIHQR	0.0007	18.69	0.1648	1	1101	10	1.99658	0.9326-0.9495	0.2803	1	1	1	3
H460_2B	Peptide	5	0	TVVGENGSVLR	1103	HLA-A24:02	TVVNGSVLR	TVVGENGSVLR	0	42.5	HLA-A68:01	TVVGGSVLR	TVVGENGSVLR	0.9081	0.0963	HLA-B35:01	TVVGGSVLR	TVVGENGSVLR	0.0001	27.4375	HLA-B51:01	TVVENGSVL	TVVGENGSVL	0.0001	50.1429	HLA-C03:03	TVVENGSVL	TVVGENGSVL	0.0002	17.04	HLA-C15:02	TVVGGSVLR	TVVGENGSVLR	0.0001	39	0.1514	1	1103	11	1.99645	0.8613-0.8781	0.04433	1	1	1	3
H460_2B	Peptide	5	1	VVGENGSVL	1103	HLA-A24:02	VVGENGSVL	VVGENGSVL	0.0016	9.1116	HLA-A68:01	VVGENGSVL	VVGENGSVL	0.0002	29.1818	HLA-B35:01	VVGENGSVL	VVGENGSVL	0.0119	4.9084	HLA-B51:01	VVGENGSVL	VVGENGSVL	0.0093	8.8916	HLA-C03:03	VVGENGSVL	VVGENGSVL	0.4518	0.2549	HLA-C15:02	VVGENGSVL	VVGENGSVL	0.0398	2.8163	0.0858	1	1103	11	1.99645	0.8613-0.8781	0.04433	1	1	1	3
H460_2B	Peptide	5	0	AYDTVRWEF	1105	HLA-A24:02	AYDTVRWEF	AYDTVRWEF	0.9238	0.0303	HLA-A68:01	AYDTVRWEF	AYDTVRWEF	0.0012	16.819	HLA-B35:01	AYDTVRWEF	AYDTVRWEF	0.0597	2.1709	HLA-B51:01	AYDTVRWEF	AYDTVRWEF	0.0088	9.2044	HLA-C03:03	AYDTVRWEF	AYDTVRWEF	0.0067	4.198	HLA-C15:02	AYDTVRWEF	AYDTVRWEF	0.0108	5.7383	0.1685	1	1105	9	1.99662	0.8963-0.9131	0.38062	1	1	1	3
H460_2B	Peptide	5	0	YYTDIMHTL	1106	HLA-A24:02	YYTDIMHTL	YYTDIMHTL	0.9858	0.0046	HLA-A68:01	YYTDIMHTL	YYTDIMHTL	0.015	7.0608	HLA-B35:01	YYTDIMHTL	YYTDIMHTL	0.097	1.6075	HLA-B51:01	YYTDIMHTL	YYTDIMHTL	0.0934	2.04	HLA-C03:03	YYTDIMHTL	YYTDIMHTL	0.2906	0.3976	HLA-C15:02	YYTDIMHTL	YYTDIMHTL	0.1376	1.124	0.2699	4	1106	9	1.99653	0.8976-0.9145	0.0492	1	1	1	3
H460_2B	Peptide	5	0	KFAEEFYSF	1107	HLA-A24:02	KFAEEFYSF	KFAEEFYSF	0.9791	0.0067	HLA-A68:01	KFAEEFYSF	KFAEEFYSF	0.0031	12.2739	HLA-B35:01	KFAEEFYSF	KFAEEFYSF	0.1022	1.5576	HLA-B51:01	KFAEEFYSF	KFAEEFYSF	0.0059	11.2145	HLA-C03:03	KFAEEFYSF	KFAEEFYSF	0.0064	4.2969	HLA-C15:02	KFAEEFYSF	KFAEEFYSF	0.004	9.0719	0.1835	2	1107	9	1.99657	0.8909-0.9077	0.22137	1	1	1	3
H460_2B	Peptide	5	0	TVIEKTESWPR	1109	HLA-A24:02	TVIEKTESW	TVIEKTESW	0.0001	29.5714	HLA-A68:01	TVIEKTESR	TVIEKTESWPR	0.8627	0.1684	HLA-B35:01	TVIEKTESR	TVIEKTESWPR	0.0003	21.5366	HLA-B51:01	TVIEKTESW	TVIEKTESW	0.0003	40.1579	HLA-C03:03	TVIEKTESR	TVIEKTESWPR	0	36.5	HLA-C15:02	TVIEKTESR	TVIEKTESWPR	0.0001	38.1667	0.1439	1	1109	11	1.99702	1.0227-1.0395	0.09398	1	1	1	3
H460_2B	Peptide	5	0	ETPDIKLFGK	1114	HLA-A24:02	ETPDIKLFK	ETPDIKLFGK	0.0001	23.3125	HLA-A68:01	ETPDILFGK	ETPDIKLFGK	0.9038	0.1031	HLA-B35:01	EPDIKLFGK	ETPDIKLFGK	0.0007	16.2804	HLA-B51:01	ETPDIKLFK	ETPDIKLFGK	0.0013	22.1014	HLA-C03:03	ETPDIKLFK	ETPDIKLFGK	0	45	HLA-C15:02	ETPDIKLFK	ETPDIKLFGK	0.0001	33.5833	0.151	1	1114	10	1.9965	0.8896-0.9064	0.04648	1	1	1	3
H460_2B	Peptide	5	0	STFDTQITKK	1116	HLA-A24:02	SFDTQITKK	STFDTQITKK	0.0003	17.1556	HLA-A68:01	STFDTITKK	STFDTQITKK	0.9432	0.0487	HLA-B35:01	STFDTQITK	STFDTQITKK	0.0004	18.6029	HLA-B51:01	STFDTQITK	STFDTQITKK	0.0008	26.4231	HLA-C03:03	STFDTQITK	STFDTQITKK	0.0001	21	HLA-C15:02	STFDTQITK	STFDTQITKK	0.0031	10.3092	0.158	1	1116	10	1.99656	0.8983-0.9151	0.01736	1	1	1	3
H460_2B	Peptide	5	0	STFDTQITK	1116	HLA-A24:02	STFDTQITK	STFDTQITK	0.0008	12.1458	HLA-A68:01	STFDTQITK	STFDTQITK	0.9797	0.0092	HLA-B35:01	STFDTQITK	STFDTQITK	0.0071	6.2019	HLA-B51:01	STFDTQITK	STFDTQITK	0.0039	13.6477	HLA-C03:03	STFDTQITK	STFDTQITK	0.0025	6.3595	HLA-C15:02	STFDTQITK	STFDTQITK	0.0452	2.5958	0.1732	1	1116	10	1.99656	0.8983-0.9151	0.01736	1	1	1	3
H460_2B	Peptide	5	0	IYPVGWCEL	1118	HLA-A24:02	IYPVGWCEL	IYPVGWCEL	0.6357	0.2008	HLA-A68:01	IYPVGWCEL	IYPVGWCEL	0.0001	42.2	HLA-B35:01	IYPVGWCEL	IYPVGWCEL	0.0007	16.0935	HLA-B51:01	IYPVGWCEL	IYPVGWCEL	0.0028	15.9522	HLA-C03:03	IYPVGWCEL	IYPVGWCEL	0.0041	5.158	HLA-C15:02	IYPVGWCEL	IYPVGWCEL	0.0006	18.94	0.1073	1	1118	9	0.999074	1.5607-1.5774	0.29245	1	1	1	3
H460_2B	Peptide	5	0	TYADTLNHL	1120	HLA-A24:02	TYADTLNHL	TYADTLNHL	0.934	0.0244	HLA-A68:01	TYADTLNHL	TYADTLNHL	0.0042	11.0831	HLA-B35:01	TYADTLNHL	TYADTLNHL	0.0083	5.7696	HLA-B51:01	TYADTLNHL	TYADTLNHL	0.0281	4.6849	HLA-C03:03	TYADTLNHL	TYADTLNHL	0.0152	2.8883	HLA-C15:02	TYADTLNHL	TYADTLNHL	0.0163	4.6334	0.1677	1	1120	9	0.999039	1.5414-1.5580	0.07582	1	1	1	3
H460_2B	Peptide	5	0	FPHNPQFI	1129	HLA-A24:02	-FPHNPQFI	FPHNPQFI	0.0024	7.6303	HLA-A68:01	FPHNPQFI-	FPHNPQFI	0	47.6667	HLA-B35:01	FPH-NPQFI	FPHNPQFI	0.0724	1.9053	HLA-B51:01	FPHNP-QFI	FPHNPQFI	0.9066	0.0159	HLA-C03:03	FPH-NPQFI	FPHNPQFI	0.0051	4.7402	HLA-C15:02	FPH-NPQFI	FPHNPQFI	0.0071	7.022	0.1656	2	1129	10	2.99257	0.7582-0.7750	0.12271	1	1	1	3
H460_2B	Peptide	5	0	NYIDKVRFL	1131	HLA-A24:02	NYIDKVRFL	NYIDKVRFL	0.8552	0.0729	HLA-A68:01	NYIDKVRFL	NYIDKVRFL	0.004	11.2883	HLA-B35:01	NYIDKVRFL	NYIDKVRFL	0.0047	7.4908	HLA-B51:01	NYIDKVRFL	NYIDKVRFL	0.0191	5.9339	HLA-C03:03	NYIDKVRFL	NYIDKVRFL	0.0212	2.4533	HLA-C15:02	NYIDKVRFL	NYIDKVRFL	0.0206	4.0977	0.1541	1	1131	9	1.99656	0.9259-0.9427	0.00646	1	1	1	3
H460_2B	Peptide	5	0	NYIDKVRF	1131	HLA-A24:02	NYIDKV-RF	NYIDKVRF	0.4629	0.3428	HLA-A68:01	NYIDK-VRF	NYIDKVRF	0.0001	35.3	HLA-B35:01	NYIDKVR-F	NYIDKVRF	0.003	9.0349	HLA-B51:01	NYIDKV-RF	NYIDKVRF	0.0019	19.1106	HLA-C03:03	NYIDKVR-F	NYIDKVRF	0.0002	17.16	HLA-C15:02	NYIDKV-RF	NYIDKVRF	0.0002	28.4762	0.078	1	1131	9	1.99656	0.9259-0.9427	0.00646	1	1	1	3
H460_2B	Peptide	5	0	NPVSWVESF	1132	HLA-A24:02	NPVSWVESF	NPVSWVESF	0.0155	3.3318	HLA-A68:01	NPVSWVESF	NPVSWVESF	0.0068	9.4626	HLA-B35:01	NPVSWVESF	NPVSWVESF	0.9839	0.0152	HLA-B51:01	NPVSWVESF	NPVSWVESF	0.4643	0.3403	HLA-C03:03	NPVSWVESF	NPVSWVESF	0.0082	3.8351	HLA-C15:02	NPVSWVESF	NPVSWVESF	0.002	12.2746	0.2468	2	1132	9	0.99905	1.5287-1.5454	0.08933	1	1	1	3
H460_2B	Peptide	5	0	TVFDAKRLIGR	1138	HLA-A24:02	TVFDALIGR	TVFDAKRLIGR	0.0001	27.3	HLA-A68:01	TVFDALIGR	TVFDAKRLIGR	0.9553	0.0371	HLA-B35:01	TVFDAKIGR	TVFDAKRLIGR	0.0002	25.65	HLA-B51:01	TVFDRLIGR	TVFDAKRLIGR	0.0007	28.5735	HLA-C03:03	TVFDALIGR	TVFDAKRLIGR	0	37	HLA-C15:02	TVFDAKRLI	TVFDAKRLI	0.0001	31.4	0.1594	1	1138	11	2.99294	0.7298-0.7467	0.0605	1	1	1	3
H460_2B	Peptide	5	0	TVFDAKRLI	1138	HLA-A24:02	TVFDAKRLI	TVFDAKRLI	0.0057	5.242	HLA-A68:01	TVFDAKRLI	TVFDAKRLI	0.0207	6.2672	HLA-B35:01	TVFDAKRLI	TVFDAKRLI	0.0041	7.8667	HLA-B51:01	TVFDAKRLI	TVFDAKRLI	0.2539	0.8427	HLA-C03:03	TVFDAKRLI	TVFDAKRLI	0.052	1.511	HLA-C15:02	TVFDAKRLI	TVFDAKRLI	0.4266	0.2883	0.1272	3	1138	11	2.99294	0.7298-0.7467	0.0605	1	1	1	3
H460_2B	Peptide	5	0	FVYDEPGHAVMR	1143	HLA-A24:02	VYDEPGHMR	VYDEPGHAVMR	0.0002	21.5	HLA-A68:01	FVYDEPVMR	FVYDEPGHAVMR	0.7836	0.2829	HLA-B35:01	FVYDEPVMR	FVYDEPGHAVMR	0.0002	23.2414	HLA-B51:01	FVYDEPVMR	FVYDEPGHAVMR	0.0008	26.7308	HLA-C03:03	FVYPGHAVM	FVYDEPGHAVM	0.0005	11.685	HLA-C15:02	FVYDEPVMR	FVYDEPGHAVMR	0.0003	25.4545	0.1309	1	1143	12	1.99718	1.0066-1.0234	0.14139	1	1	1	3
H460_2B	Peptide	5	0	FVYDEPGHAVM	1143	HLA-A24:02	VYDEPGHVM	VYDEPGHAVM	0.0142	3.4576	HLA-A68:01	FVYDGHAVM	FVYDEPGHAVM	0.002	14.1608	HLA-B35:01	FVYDEPAVM	FVYDEPGHAVM	0.0826	1.7676	HLA-B51:01	FVYPGHAVM	FVYDEPGHAVM	0.0165	6.4679	HLA-C03:03	FVYDGHAVM	FVYDEPGHAVM	0.3789	0.3043	HLA-C15:02	FVYDGHAVM	FVYDEPGHAVM	0.0469	2.5277	0.0902	2	1143	12	1.99718	1.0066-1.0234	0.14139	1	1	1	3
H460_2B	Peptide	5	1	VYDEPGHAVM	1143	HLA-A24:02	VYDPGHAVM	VYDEPGHAVM	0.3768	0.4325	HLA-A68:01	VYDEPGHAM	VYDEPGHAVM	0.0004	24.3043	HLA-B35:01	VYDEPGHAM	VYDEPGHAVM	0.0516	2.3557	HLA-B51:01	VYDEPGHVM	VYDEPGHAVM	0.0113	7.9627	HLA-C03:03	VYDEPGHVM	VYDEPGHAVM	0.0732	1.2188	HLA-C15:02	VYDEPGHVM	VYDEPGHAVM	0.0144	4.9159	0.0879	2	1143	12	1.99718	1.0066-1.0234	0.14139	1	1	1	3
H460_2B	Peptide	5	1	VYDEPGHAV	1143	HLA-A24:02	VYDEPGHAV	VYDEPGHAV	0.4365	0.3675	HLA-A68:01	VYDEPGHAV	VYDEPGHAV	0.0006	21.2353	HLA-B35:01	VYDEPGHAV	VYDEPGHAV	0.0395	2.7141	HLA-B51:01	VYDEPGHAV	VYDEPGHAV	0.0909	2.0908	HLA-C03:03	VYDEPGHAV	VYDEPGHAV	0.1554	0.6883	HLA-C15:02	VYDEPGHAV	VYDEPGHAV	0.1464	1.0603	0.1449	3	1143	12	1.99718	1.0066-1.0234	0.14139	1	1	1	3
H460_2B	Peptide	5	0	MPVDPNEPTY	1146	HLA-A24:02	MPDPNEPTY	MPVDPNEPTY	0.0019	8.4268	HLA-A68:01	MVDPNEPTY	MPVDPNEPTY	0.0513	4.2295	HLA-B35:01	MPVDNEPTY	MPVDPNEPTY	0.9954	0.0042	HLA-B51:01	MPVPNEPTY	MPVDPNEPTY	0.183	1.144	HLA-C03:03	MVDPNEPTY	MPVDPNEPTY	0.0072	4.0372	HLA-C15:02	MVDPNEPTY	MPVDPNEPTY	0.0061	7.5598	0.2075	2	1146	10	0.99913	1.5514-1.5680	0.12619	1	1	1	3
H460_2B	Peptide	5	0	AYVPGFAHI	1151	HLA-A24:02	AYVPGFAHI	AYVPGFAHI	0.9505	0.0192	HLA-A68:01	AYVPGFAHI	AYVPGFAHI	0.0008	19.3419	HLA-B35:01	AYVPGFAHI	AYVPGFAHI	0.0011	13.1275	HLA-B51:01	AYVPGFAHI	AYVPGFAHI	0.0193	5.8882	HLA-C03:03	AYVPGFAHI	AYVPGFAHI	0.0045	4.9444	HLA-C15:02	AYVPGFAHI	AYVPGFAHI	0.01	5.9618	0.1644	1	1151	9	0.998965	1.4920-1.5087	0.19736	1	1	1	3
H460_2B	Peptide	5	0	SVKEISDIVQR	1153	HLA-A24:02	SVISDIVQR	SVKEISDIVQR	0.0001	31.8333	HLA-A68:01	SVISDIVQR	SVKEISDIVQR	0.9107	0.0924	HLA-B35:01	SVKEIIVQR	SVKEISDIVQR	0.0002	25.6	HLA-B51:01	SVISDIVQR	SVKEISDIVQR	0.0002	43.8	HLA-C03:03	SVISDIVQR	SVKEISDIVQR	0	37	HLA-C15:02	SVISDIVQR	SVKEISDIVQR	0.0002	29.9412	0.1519	1	1153	11	1.99685	0.9602-0.9770	0.11329	1	1	1	3
H460_2B	Peptide	5	3	EISDIVQR	1153	HLA-A24:02	EISDI-VQR	EISDIVQR	0	49	HLA-A68:01	EISDI-VQR	EISDIVQR	0.7606	0.3178	HLA-B35:01	EISDI-VQR	EISDIVQR	0.0003	21.0488	HLA-B51:01	EISDIVQR-	EISDIVQR	0.0006	30.2778	HLA-C03:03	EISDI-VQR	EISDIVQR	0	70	HLA-C15:02	EISDIV-QR	EISDIVQR	0	50	0.1269	1	1153	11	1.99685	0.9602-0.9770	0.11329	1	1	1	3
H460_2B	Peptide	5	0	VFAGVFNTF	1162	HLA-A24:02	VFAGVFNTF	VFAGVFNTF	0.9742	0.0083	HLA-A68:01	VFAGVFNTF	VFAGVFNTF	0.0093	8.4529	HLA-B35:01	VFAGVFNTF	VFAGVFNTF	0.1403	1.2649	HLA-B51:01	VFAGVFNTF	VFAGVFNTF	0.033	4.2215	HLA-C03:03	VFAGVFNTF	VFAGVFNTF	0.0162	2.8046	HLA-C15:02	VFAGVFNTF	VFAGVFNTF	0.0025	11.1528	0.1959	2	1162	9	0.999	1.4880-1.5047	0.21442	1	1	1	3
H460_2B	Peptide	5	0	TAMDVVYALK	1163	HLA-A24:02	TAMDVVYLK	TAMDVVYALK	0.0001	25.9167	HLA-A68:01	TAMDVVALK	TAMDVVYALK	0.8699	0.1594	HLA-B35:01	TAMDVVYAK	TAMDVVYALK	0.0027	9.429	HLA-B51:01	TAMDVVYAL	TAMDVVYAL	0.006	11.1581	HLA-C03:03	TAMDVVYAL	TAMDVVYAL	0.0011	8.5473	HLA-C15:02	TAMDVVYAL	TAMDVVYAL	0.0017	12.9974	0.1469	1	1163	10	1.99639	0.8626-0.8795	0.06878	1	1	1	3
H460_2B	Peptide	5	0	TAMDVVYAL	1163	HLA-A24:02	TAMDVVYAL	TAMDVVYAL	0.0205	2.9226	HLA-A68:01	TAMDVVYAL	TAMDVVYAL	0.09	3.1801	HLA-B35:01	TAMDVVYAL	TAMDVVYAL	0.8067	0.1197	HLA-B51:01	TAMDVVYAL	TAMDVVYAL	0.5787	0.2266	HLA-C03:03	TAMDVVYAL	TAMDVVYAL	0.8957	0.0232	HLA-C15:02	TAMDVVYAL	TAMDVVYAL	0.5777	0.1575	0.4949	4	1163	10	1.99639	0.8626-0.8795	0.06878	1	1	1	3
H460_2B	Peptide	5	0	VYVVGTAHF	1169	HLA-A24:02	VYVVGTAHF	VYVVGTAHF	0.9806	0.0062	HLA-A68:01	VYVVGTAHF	VYVVGTAHF	0.0012	16.8534	HLA-B35:01	VYVVGTAHF	VYVVGTAHF	0.0239	3.4853	HLA-B51:01	VYVVGTAHF	VYVVGTAHF	0.0056	11.5055	HLA-C03:03	VYVVGTAHF	VYVVGTAHF	0.0041	5.1421	HLA-C15:02	VYVVGTAHF	VYVVGTAHF	0.0006	19.6353	0.1693	1	1169	9	0.998984	1.5460-1.5627	0.1764	1	1	1	3
H460_2B	Peptide	5	0	KYQEEFEHF	1170	HLA-A24:02	KYQEEFEHF	KYQEEFEHF	0.9951	0.0016	HLA-A68:01	KYQEEFEHF	KYQEEFEHF	0.001	18.0286	HLA-B35:01	KYQEEFEHF	KYQEEFEHF	0.0144	4.4803	HLA-B51:01	KYQEEFEHF	KYQEEFEHF	0.0043	13.0985	HLA-C03:03	KYQEEFEHF	KYQEEFEHF	0.0022	6.6686	HLA-C15:02	KYQEEFEHF	KYQEEFEHF	0.0014	14.0402	0.1697	1	1170	9	1.99681	0.9407-0.9575	0.37425	1	1	1	3
H460_2B	Peptide	5	1	YQEEFEHF	1170	HLA-A24:02	-YQEEFEHF	YQEEFEHF	0.3751	0.4346	HLA-A68:01	YQ-EEFEHF	YQEEFEHF	0	47.3333	HLA-B35:01	YQEEFEH-F	YQEEFEHF	0.0055	6.9437	HLA-B51:01	YQEEFEH-F	YQEEFEHF	0.0029	15.7632	HLA-C03:03	YQEE-FEHF	YQEEFEHF	0.0022	6.6853	HLA-C15:02	YQEEFEH-F	YQEEFEHF	0.0017	13	0.0646	1	1170	9	1.99681	0.9407-0.9575	0.37425	1	1	1	3
H460_2B	Peptide	5	0	VYVPHIHVW	1175	HLA-A24:02	VYVPHIHVW	VYVPHIHVW	0.9933	0.0021	HLA-A68:01	VYVPHIHVW	VYVPHIHVW	0.0049	10.5796	HLA-B35:01	VYVPHIHVW	VYVPHIHVW	0.0444	2.531	HLA-B51:01	VYVPHIHVW	VYVPHIHVW	0.066	2.6414	HLA-C03:03	VYVPHIHVW	VYVPHIHVW	0.0217	2.4319	HLA-C15:02	VYVPHIHVW	VYVPHIHVW	0.0185	4.3476	0.1915	1	1175	9	1.99651	0.9017-0.9185	0.21044	1	1	1	3
H460_2B	Peptide	5	1	YVPHIHVW	1175	HLA-A24:02	-YVPHIHVW	YVPHIHVW	0.4014	0.4004	HLA-A68:01	YVP-HIHVW	YVPHIHVW	0.002	14.1985	HLA-B35:01	YVP-HIHVW	YVPHIHVW	0.0411	2.6564	HLA-B51:01	YV-PHIHVW	YVPHIHVW	0.0935	2.0393	HLA-C03:03	YV-PHIHVW	YVPHIHVW	0.019	2.5868	HLA-C15:02	YV-PHIHVW	YVPHIHVW	0.0299	3.3509	0.0978	1	1175	9	1.99651	0.9017-0.9185	0.21044	1	1	1	3
H460_2B	Peptide	5	0	LYVPGLTEF	1178	HLA-A24:02	LYVPGLTEF	LYVPGLTEF	0.9825	0.0056	HLA-A68:01	LYVPGLTEF	LYVPGLTEF	0.0039	11.4665	HLA-B35:01	LYVPGLTEF	LYVPGLTEF	0.1669	1.1037	HLA-B51:01	LYVPGLTEF	LYVPGLTEF	0.0218	5.4615	HLA-C03:03	LYVPGLTEF	LYVPGLTEF	0.0405	1.7478	HLA-C15:02	LYVPGLTEF	LYVPGLTEF	0.0074	6.8941	0.2038	3	1178	9	0.999034	1.5300-1.5467	0.11606	1	1	1	3
H460_2B	Peptide	5	1	DVNFEFPEF	1180	HLA-A24:02	DVNFEFPEF	DVNFEFPEF	0.0314	2.3734	HLA-A68:01	DVNFEFPEF	DVNFEFPEF	0.0238	5.9333	HLA-B35:01	DVNFEFPEF	DVNFEFPEF	0.4996	0.3845	HLA-B51:01	DVNFEFPEF	DVNFEFPEF	0.1133	1.7721	HLA-C03:03	DVNFEFPEF	DVNFEFPEF	0.0048	4.861	HLA-C15:02	DVNFEFPEF	DVNFEFPEF	0.0026	11.0179	0.1126	2	1180	12	1.99734	1.0106-1.0274	0.44696	1	1	1	3
H460_2B	Peptide	5	0	KYPSPFFVF	1182	HLA-A24:02	KYPSPFFVF	KYPSPFFVF	0.9954	0.0015	HLA-A68:01	KYPSPFFVF	KYPSPFFVF	0.0022	13.7612	HLA-B35:01	KYPSPFFVF	KYPSPFFVF	0.0221	3.6385	HLA-B51:01	KYPSPFFVF	KYPSPFFVF	0.0173	6.2874	HLA-C03:03	KYPSPFFVF	KYPSPFFVF	0.0098	3.5094	HLA-C15:02	KYPSPFFVF	KYPSPFFVF	0.0071	7.0165	0.1757	1	1182	9	0.999112	1.5614-1.5780	0.05225	1	1	1	3
H460_2B	Peptide	5	1	YPSPFFVF	1182	HLA-A24:02	-YPSPFFVF	YPSPFFVF	0.618	0.213	HLA-A68:01	YPS-PFFVF	YPSPFFVF	0.0011	17.1359	HLA-B35:01	YPSPF-FVF	YPSPFFVF	0.8843	0.0756	HLA-B51:01	YPSPFFV-F	YPSPFFVF	0.7058	0.1186	HLA-C03:03	YPSP-FFVF	YPSPFFVF	0.0187	2.6113	HLA-C15:02	YPSPF-FVF	YPSPFFVF	0.0035	9.7224	0.3719	3	1182	9	0.999112	1.5614-1.5780	0.05225	1	1	1	3
H460_2B	Peptide	5	0	RYSSAFTNRIFF	1184	HLA-A24:02	RYSSAFTNF	RYSSAFTNRIFF	0.65	0.1923	HLA-A68:01	RAFTNRIFF	RYSSAFTNRIFF	0.0001	35.5	HLA-B35:01	RAFTNRIFF	RYSSAFTNRIFF	0.0003	20.6383	HLA-B51:01	RAFTNRIFF	RYSSAFTNRIFF	0.0003	38.1304	HLA-C03:03	RAFTNRIFF	RYSSAFTNRIFF	0.0002	14.7358	HLA-C15:02	RAFTNRIFF	RYSSAFTNRIFF	0.002	12.2383	0.1088	1	1184	12	2.99402	0.7507-0.7676	0.19287	1	1	1	3
H460_2B	Peptide	5	0	RYSSAFTNRIF	1184	HLA-A24:02	RYSSAFTNF	RYSSAFTNRIF	0.8403	0.0817	HLA-A68:01	RYSSAFTNR	RYSSAFTNR	0.0002	29	HLA-B35:01	RYSSAFTIF	RYSSAFTNRIF	0.0002	23.069	HLA-B51:01	RYSSAFTNF	RYSSAFTNRIF	0.0002	41.2778	HLA-C03:03	RSAFTNRIF	RYSSAFTNRIF	0.0002	16.9394	HLA-C15:02	RSAFTNRIF	RYSSAFTNRIF	0.0041	9.0359	0.1409	1	1184	12	2.99402	0.7507-0.7676	0.19287	1	1	1	3
H460_2B	Peptide	5	0	RYSSAFTNRI	1184	HLA-A24:02	RYSSAFTRI	RYSSAFTNRI	0.4291	0.3744	HLA-A68:01	RYSSAFTNR	RYSSAFTNR	0.0007	19.906	HLA-B35:01	RYSSATNRI	RYSSAFTNRI	0	60	HLA-B51:01	RSSAFTNRI	RYSSAFTNRI	0.001	25.1474	HLA-C03:03	RSSAFTNRI	RYSSAFTNRI	0.0001	22.3333	HLA-C15:02	RSSAFTNRI	RYSSAFTNRI	0.0217	3.9783	0.0754	1	1184	12	2.99402	0.7507-0.7676	0.19287	1	1	1	3
H460_2B	Peptide	5	1	YSSAFTNRI	1184	HLA-A24:02	YSSAFTNRI	YSSAFTNRI	0.0098	4.0454	HLA-A68:01	YSSAFTNRI	YSSAFTNRI	0.0028	12.7416	HLA-B35:01	YSSAFTNRI	YSSAFTNRI	0.0026	9.568	HLA-B51:01	YSSAFTNRI	YSSAFTNRI	0.1852	1.1297	HLA-C03:03	YSSAFTNRI	YSSAFTNRI	0.117	0.8578	HLA-C15:02	YSSAFTNRI	YSSAFTNRI	0.7241	0.0636	0.1736	3	1184	12	2.99402	0.7507-0.7676	0.19287	1	1	1	3
H460_2B	Peptide	5	0	KFSNIVDKF	1185	HLA-A24:02	KFSNIVDKF	KFSNIVDKF	0.9121	0.0373	HLA-A68:01	KFSNIVDKF	KFSNIVDKF	0.0022	13.8097	HLA-B35:01	KFSNIVDKF	KFSNIVDKF	0.0125	4.7975	HLA-B51:01	KFSNIVDKF	KFSNIVDKF	0.0021	18.1093	HLA-C03:03	KFSNIVDKF	KFSNIVDKF	0.0005	11.5118	HLA-C15:02	KFSNIVDKF	KFSNIVDKF	0.0026	10.9653	0.1553	1	1185	9	1.99634	0.8768-0.8936	0.00097	1	1	1	3
H460_2B	Peptide	5	0	SAFATPFLVVR	1188	HLA-A24:02	SAFATPFLR	SAFATPFLVVR	0.0001	25.5833	HLA-A68:01	SAFATPFLR	SAFATPFLVVR	0.7201	0.385	HLA-B35:01	SAFATPVVR	SAFATPFLVVR	0.0006	16.757	HLA-B51:01	SAFTPFLVV	SAFATPFLVV	0.0031	15.3517	HLA-C03:03	SAFTPFLVV	SAFATPFLVV	0.0002	17.04	HLA-C15:02	SAFTPFLVV	SAFATPFLVV	0.0013	14.5312	0.1209	1	1188	11	1.99668	0.9185-0.9353	0.26689	1	1	1	3
H460_2B	Peptide	5	0	SAFATPFLV	1188	HLA-A24:02	SAFATPFLV	SAFATPFLV	0.0036	6.4161	HLA-A68:01	SAFATPFLV	SAFATPFLV	0.0188	6.4856	HLA-B35:01	SAFATPFLV	SAFATPFLV	0.0285	3.2107	HLA-B51:01	SAFATPFLV	SAFATPFLV	0.6883	0.1323	HLA-C03:03	SAFATPFLV	SAFATPFLV	0.122	0.8315	HLA-C15:02	SAFATPFLV	SAFATPFLV	0.7779	0.0413	0.2732	3	1188	11	1.99668	0.9185-0.9353	0.26689	1	1	1	3
H460_2B	Peptide	5	2	FATPFLVVR	1188	HLA-A24:02	FATPFLVVR	FATPFLVVR	0.0002	22.2632	HLA-A68:01	FATPFLVVR	FATPFLVVR	0.8384	0.198	HLA-B35:01	FATPFLVVR	FATPFLVVR	0.0149	4.4105	HLA-B51:01	FATPFLVVR	FATPFLVVR	0.0185	6.0491	HLA-C03:03	FATPFLVVR	FATPFLVVR	0.0044	4.9788	HLA-C15:02	FATPFLVVR	FATPFLVVR	0.0123	5.3638	0.1481	1	1188	11	1.99668	0.9185-0.9353	0.26689	1	1	1	3
H460_2B	Peptide	5	2	FATPFLVV	1188	HLA-A24:02	-FATPFLVV	FATPFLVV	0.0003	16.5818	HLA-A68:01	FATPFLV-V	FATPFLVV	0.0001	35.9	HLA-B35:01	FAT-PFLVV	FATPFLVV	0.0063	6.5073	HLA-B51:01	FATPF-LVV	FATPFLVV	0.7179	0.1098	HLA-C03:03	FAT-PFLVV	FATPFLVV	0.2347	0.4856	HLA-C15:02	FAT-PFLVV	FATPFLVV	0.3018	0.4868	0.2102	3	1188	11	1.99668	0.9185-0.9353	0.26689	1	1	1	3
H460_2B	Peptide	5	0	QYAPLLAVF	1192	HLA-A24:02	QYAPLLAVF	QYAPLLAVF	0.988	0.0039	HLA-A68:01	QYAPLLAVF	QYAPLLAVF	0.007	9.371	HLA-B35:01	QYAPLLAVF	QYAPLLAVF	0.0917	1.6639	HLA-B51:01	QYAPLLAVF	QYAPLLAVF	0.0168	6.3931	HLA-C03:03	QYAPLLAVF	QYAPLLAVF	0.0041	5.1669	HLA-C15:02	QYAPLLAVF	QYAPLLAVF	0.0069	7.1254	0.1857	2	1192	9	0.999022	1.5194-1.5360	0.03744	1	1	1	3
H460_2B	Peptide	5	1	YAPLLAVF	1192	HLA-A24:02	-YAPLLAVF	YAPLLAVF	0.3563	0.459	HLA-A68:01	YAP-LLAVF	YAPLLAVF	0.0002	32.0667	HLA-B35:01	YA-PLLAVF	YAPLLAVF	0.08	1.7983	HLA-B51:01	YA-PLLAVF	YAPLLAVF	0.2306	0.9264	HLA-C03:03	YA-PLLAVF	YAPLLAVF	0.1216	0.834	HLA-C15:02	YA-PLLAVF	YAPLLAVF	0.0123	5.3675	0.1335	4	1192	9	0.999022	1.5194-1.5360	0.03744	1	1	1	3
H460_2B	Peptide	5	0	EAMEWVIHK	1193	HLA-A24:02	EAMEWVIHK	EAMEWVIHK	0.0013	9.9559	HLA-A68:01	EAMEWVIHK	EAMEWVIHK	0.9716	0.0153	HLA-B35:01	EAMEWVIHK	EAMEWVIHK	0.0192	3.9008	HLA-B51:01	EAMEWVIHK	EAMEWVIHK	0.0201	5.7518	HLA-C03:03	EAMEWVIHK	EAMEWVIHK	0.0004	12.1023	HLA-C15:02	EAMEWVIHK	EAMEWVIHK	0.0125	5.301	0.1709	1	1193	9	1.99649	0.8660-0.8828	0.42953	1	1	1	3
H460_2B	Peptide	5	0	SWSEAGGILF	1199	HLA-A24:02	SWSEAGILF	SWSEAGGILF	0.5941	0.2295	HLA-A68:01	SWSEGGILF	SWSEAGGILF	0.0009	18.6643	HLA-B35:01	SSEAGGILF	SWSEAGGILF	0.0047	7.4908	HLA-B51:01	SSEAGGILF	SWSEAGGILF	0.0013	22.0942	HLA-C03:03	SSEAGGILF	SWSEAGGILF	0.0022	6.6247	HLA-C15:02	SSEAGGILF	SWSEAGGILF	0.0076	6.7995	0.1018	1	1199	10	0.999059	1.5207-1.5374	0.25589	1	1	1	3
H460_2B	Peptide	5	0	KYLDTGGDVF	1200	HLA-A24:02	KYLDTGDVF	KYLDTGGDVF	0.7704	0.1235	HLA-A68:01	KYLDGGDVF	KYLDTGGDVF	0.0001	37.75	HLA-B35:01	KYDTGGDVF	KYLDTGGDVF	0.0071	6.2046	HLA-B51:01	KYLDTGGVF	KYLDTGGDVF	0.0006	30.4444	HLA-C03:03	KYDTGGDVF	KYLDTGGDVF	0.0008	9.708	HLA-C15:02	KYDTGGDVF	KYLDTGGDVF	0.0004	23	0.1299	1	1200	10	0.999095	1.5620-1.5787	0.16426	1	1	1	3
H460_2B	Peptide	5	0	VYLIHWPQGF	1203	HLA-A24:02	VYIHWPQGF	VYLIHWPQGF	0.8977	0.0466	HLA-A68:01	VYIHWPQGF	VYLIHWPQGF	0.0001	34.1667	HLA-B35:01	VYLIHPQGF	VYLIHWPQGF	0.0006	16.4673	HLA-B51:01	VYLIHPQGF	VYLIHWPQGF	0.0007	28.5	HLA-C03:03	VYIHWPQGF	VYLIHWPQGF	0.0001	22.8889	HLA-C15:02	VLIHWPQGF	VYLIHWPQGF	0.0001	30.75	0.1499	1	1203	10	1.99682	0.9286-0.9454	0.28912	1	1	1	3
H460_2B	Peptide	5	0	YPRFLESEFY	1209	HLA-A24:02	YRFLESEFY	YPRFLESEFY	0.0004	15.3043	HLA-A68:01	YPFLESEFY	YPRFLESEFY	0.008	8.9202	HLA-B35:01	YPFLESEFY	YPRFLESEFY	0.8964	0.07	HLA-B51:01	YPFLESEFY	YPRFLESEFY	0.0449	3.4516	HLA-C03:03	YPFLESEFY	YPRFLESEFY	0.0002	16.1212	HLA-C15:02	YPRFESEFY	YPRFLESEFY	0.0002	29.7647	0.1584	1	1209	10	1.99703	0.9589-0.9757	0.21847	1	1	1	3
H460_2B	Peptide	5	0	YPRFLESEF	1209	HLA-A24:02	YPRFLESEF	YPRFLESEF	0.0042	6.0268	HLA-A68:01	YPRFLESEF	YPRFLESEF	0.0043	11.001	HLA-B35:01	YPRFLESEF	YPRFLESEF	0.9717	0.0254	HLA-B51:01	YPRFLESEF	YPRFLESEF	0.3921	0.4664	HLA-C03:03	YPRFLESEF	YPRFLESEF	0.037	1.8367	HLA-C15:02	YPRFLESEF	YPRFLESEF	0.0023	11.6766	0.2352	3	1209	10	1.99703	0.9589-0.9757	0.21847	1	1	1	3
H460_2B	Peptide	5	0	SFYAERFFKF	1210	HLA-A24:02	SYAERFFKF	SFYAERFFKF	0.8979	0.0465	HLA-A68:01	SFYAERFFK	SFYAERFFK	0.0026	13.0541	HLA-B35:01	SFYERFFKF	SFYAERFFKF	0.0016	11.4056	HLA-B51:01	SFYERFFKF	SFYAERFFKF	0.0013	22.4928	HLA-C03:03	SFYERFFKF	SFYAERFFKF	0.0001	21.25	HLA-C15:02	SFYERFFKF	SFYAERFFKF	0.0002	28.7143	0.1506	1	1210	10	1.997	0.9858-1.0026	0.26907	1	1	1	3
H460_2B	Peptide	5	1	FYAERFFKF	1210	HLA-A24:02	FYAERFFKF	FYAERFFKF	0.9948	0.0017	HLA-A68:01	FYAERFFKF	FYAERFFKF	0.0075	9.1685	HLA-B35:01	FYAERFFKF	FYAERFFKF	0.1089	1.4958	HLA-B51:01	FYAERFFKF	FYAERFFKF	0.0253	4.9763	HLA-C03:03	FYAERFFKF	FYAERFFKF	0.0247	2.3081	HLA-C15:02	FYAERFFKF	FYAERFFKF	0.0119	5.4425	0.1955	2	1210	10	1.997	0.9858-1.0026	0.26907	1	1	1	3
H460_2B	Peptide	5	2	YAERFFKF	1210	HLA-A24:02	-YAERFFKF	YAERFFKF	0.5474	0.2653	HLA-A68:01	YA-ERFFKF	YAERFFKF	0.0002	31.1765	HLA-B35:01	YA-ERFFKF	YAERFFKF	0.0289	3.1864	HLA-B51:01	YA-ERFFKF	YAERFFKF	0.1142	1.7601	HLA-C03:03	YA-ERFFKF	YAERFFKF	0.0429	1.6927	HLA-C15:02	YA-ERFFKF	YAERFFKF	0.04	2.8082	0.1289	3	1210	10	1.997	0.9858-1.0026	0.26907	1	1	1	3
H460_2B	Peptide	5	0	VPGLFEGDEY	1211	HLA-A24:02	VGLFEGDEY	VPGLFEGDEY	0.0001	33.25	HLA-A68:01	VPLFEGDEY	VPGLFEGDEY	0.0003	25.5263	HLA-B35:01	VPLFEGDEY	VPGLFEGDEY	0.4892	0.3951	HLA-B51:01	VPLFEGDEY	VPGLFEGDEY	0.0032	15.0072	HLA-C03:03	VGLFEGDEY	VPGLFEGDEY	0	32.5	HLA-C15:02	VGLFEGDEY	VPGLFEGDEY	0	53.3333	0.0821	1	1211	10	0.999108	1.5487-1.5654	0.32046	1	1	1	3
H460_2B	Peptide	5	0	SYYGGNWASF	1217	HLA-A24:02	SYYGGNWSF	SYYGGNWASF	0.9526	0.018	HLA-A68:01	SYYGNWASF	SYYGGNWASF	0.0031	12.3104	HLA-B35:01	SYYGGNWAF	SYYGGNWASF	0.023	3.5645	HLA-B51:01	SYYGGNWSF	SYYGGNWASF	0.003	15.6435	HLA-C03:03	SYYGGNASF	SYYGGNWASF	0.0029	5.9462	HLA-C15:02	SYYGGNASF	SYYGGNWASF	0.0005	21.2903	0.1642	1	1217	10	0.999124	1.5640-1.5807	0.20447	1	1	1	3
H460_2B	Peptide	5	1	YYGGNWASF	1217	HLA-A24:02	YYGGNWASF	YYGGNWASF	0.9756	0.0078	HLA-A68:01	YYGGNWASF	YYGGNWASF	0.0017	15.0545	HLA-B35:01	YYGGNWASF	YYGGNWASF	0.0472	2.454	HLA-B51:01	YYGGNWASF	YYGGNWASF	0.004	13.4691	HLA-C03:03	YYGGNWASF	YYGGNWASF	0.0064	4.2948	HLA-C15:02	YYGGNWASF	YYGGNWASF	0.0004	21.8548	0.1726	1	1217	10	0.999124	1.5640-1.5807	0.20447	1	1	1	3
H460_2B	Peptide	5	0	AYSVEHNQL	1221	HLA-A24:02	AYSVEHNQL	AYSVEHNQL	0.6552	0.1892	HLA-A68:01	AYSVEHNQL	AYSVEHNQL	0.0002	32.4667	HLA-B35:01	AYSVEHNQL	AYSVEHNQL	0.0011	13.4951	HLA-B51:01	AYSVEHNQL	AYSVEHNQL	0.0031	15.2201	HLA-C03:03	AYSVEHNQL	AYSVEHNQL	0.0024	6.4264	HLA-C15:02	AYSVEHNQL	AYSVEHNQL	0.0018	12.8601	0.1106	1	1221	9	0.999054	1.5380-1.5547	0.04265	1	1	1	3
H460_2B	Peptide	5	1	YSVEHNQL	1221	HLA-A24:02	-YSVEHNQL	YSVEHNQL	0.0097	4.0692	HLA-A68:01	YSVEH-NQL	YSVEHNQL	0.0001	34.5	HLA-B35:01	YSVE-HNQL	YSVEHNQL	0.0111	5.0498	HLA-B51:01	YSVE-HNQL	YSVEHNQL	0.0655	2.6588	HLA-C03:03	YSVEH-NQL	YSVEHNQL	0.6434	0.1192	HLA-C15:02	YSVEH-NQL	YSVEHNQL	0.331	0.4245	0.1768	2	1221	9	0.999054	1.5380-1.5547	0.04265	1	1	1	3
H460_2B	Peptide	5	0	IYNPTTGEFL	1225	HLA-A24:02	IYNPTTEFL	IYNPTTGEFL	0.7191	0.1511	HLA-A68:01	IYNPTTEFL	IYNPTTGEFL	0.0002	29.5909	HLA-B35:01	IYNPTTGEF	IYNPTTGEF	0.0006	17.1395	HLA-B51:01	IYNPTGEFL	IYNPTTGEFL	0.0024	17.1447	HLA-C03:03	IYNPTTGEL	IYNPTTGEFL	0.002	6.8705	HLA-C15:02	IYNPTTEFL	IYNPTTGEFL	0.0012	15.1494	0.1209	1	1225	10	0.999132	1.5654-1.5820	0.24714	1	1	1	3
H460_2B	Peptide	5	0	IYNPTTGEF	1225	HLA-A24:02	IYNPTTGEF	IYNPTTGEF	0.9745	0.0082	HLA-A68:01	IYNPTTGEF	IYNPTTGEF	0.0045	10.9113	HLA-B35:01	IYNPTTGEF	IYNPTTGEF	0.1302	1.3313	HLA-B51:01	IYNPTTGEF	IYNPTTGEF	0.0183	6.0914	HLA-C03:03	IYNPTTGEF	IYNPTTGEF	0.0355	1.8775	HLA-C15:02	IYNPTTGEF	IYNPTTGEF	0.0074	6.8954	0.1951	3	1225	10	0.999132	1.5654-1.5820	0.24714	1	1	1	3
H460_2B	Peptide	5	0	LYGAPGVEF	1230	HLA-A24:02	LYGAPGVEF	LYGAPGVEF	0.9512	0.0188	HLA-A68:01	LYGAPGVEF	LYGAPGVEF	0.0004	24.8478	HLA-B35:01	LYGAPGVEF	LYGAPGVEF	0.0501	2.3882	HLA-B51:01	LYGAPGVEF	LYGAPGVEF	0.0049	12.328	HLA-C03:03	LYGAPGVEF	LYGAPGVEF	0.0096	3.5609	HLA-C15:02	LYGAPGVEF	LYGAPGVEF	0.0009	16.4595	0.1695	1	1230	9	0.998937	1.4473-1.4640	0.16481	1	1	1	3
H460_2B	Peptide	5	0	IYGAPGVEF	1231	HLA-A24:02	IYGAPGVEF	IYGAPGVEF	0.9762	0.0076	HLA-A68:01	IYGAPGVEF	IYGAPGVEF	0.0004	23.2982	HLA-B35:01	IYGAPGVEF	IYGAPGVEF	0.0535	2.3124	HLA-B51:01	IYGAPGVEF	IYGAPGVEF	0.0059	11.1964	HLA-C03:03	IYGAPGVEF	IYGAPGVEF	0.0171	2.7322	HLA-C15:02	IYGAPGVEF	IYGAPGVEF	0.002	12.2876	0.1759	1	1231	9	0.998937	1.4473-1.4640	0.16481	1	1	1	3
H460_2B	Peptide	5	0	FIADHCPTL	1232	HLA-A24:02	FIADHCPTL	FIADHCPTL	0.0089	4.2544	HLA-A68:01	FIADHCPTL	FIADHCPTL	0.0045	10.852	HLA-B35:01	FIADHCPTL	FIADHCPTL	0.1221	1.3922	HLA-B51:01	FIADHCPTL	FIADHCPTL	0.1112	1.7979	HLA-C03:03	FIADHCPTL	FIADHCPTL	0.889	0.0245	HLA-C15:02	FIADHCPTL	FIADHCPTL	0.3928	0.3298	0.2548	4	1232	9	1.99606	0.8384-0.8552	0.02909	1	1	1	3
H460_2B	Peptide	5	1	IADHCPTL	1232	HLA-A24:02	IADH-CPTL	IADHCPTL	0.0005	13.973	HLA-A68:01	IAD-HCPTL	IADHCPTL	0	47.3333	HLA-B35:01	IAD-HCPTL	IADHCPTL	0.0075	6.0338	HLA-B51:01	IA-DHCPTL	IADHCPTL	0.2026	1.0407	HLA-C03:03	IAD-HCPTL	IADHCPTL	0.3501	0.3347	HLA-C15:02	IAD-HCPTL	IADHCPTL	0.1035	1.4535	0.1107	3	1232	9	1.99606	0.8384-0.8552	0.02909	1	1	1	3
H460_2B	Peptide	5	0	LYQDGVFKF	1234	HLA-A24:02	LYQDGVFKF	LYQDGVFKF	0.9933	0.0022	HLA-A68:01	LYQDGVFKF	LYQDGVFKF	0.0018	14.7739	HLA-B35:01	LYQDGVFKF	LYQDGVFKF	0.0483	2.4287	HLA-B51:01	LYQDGVFKF	LYQDGVFKF	0.0111	8.0445	HLA-C03:03	LYQDGVFKF	LYQDGVFKF	0.0042	5.1239	HLA-C15:02	LYQDGVFKF	LYQDGVFKF	0.0026	10.9804	0.1769	1	1234	9	1.99641	0.8640-0.8808	0.02938	1	1	1	3
H460_2B	Peptide	5	1	YQDGVFKF	1234	HLA-A24:02	-YQDGVFKF	YQDGVFKF	0.508	0.3006	HLA-A68:01	YQDGV-FKF	YQDGVFKF	0.0002	30.3684	HLA-B35:01	YQD-GVFKF	YQDGVFKF	0.0278	3.2556	HLA-B51:01	YQD-GVFKF	YQDGVFKF	0.0097	8.7183	HLA-C03:03	YQD-GVFKF	YQDGVFKF	0.0201	2.4971	HLA-C15:02	YQD-GVFKF	YQDGVFKF	0.0217	3.975	0.0979	1	1234	9	1.99641	0.8640-0.8808	0.02938	1	1	1	3
H460_2B	Peptide	5	0	NYLNHWNHF	1235	HLA-A24:02	NYLNHWNHF	NYLNHWNHF	0.9736	0.0085	HLA-A68:01	NYLNHWNHF	NYLNHWNHF	0.0009	18.3143	HLA-B35:01	NYLNHWNHF	NYLNHWNHF	0.0126	4.778	HLA-B51:01	NYLNHWNHF	NYLNHWNHF	0.0054	11.718	HLA-C03:03	NYLNHWNHF	NYLNHWNHF	0.0006	10.9651	HLA-C15:02	NYLNHWNHF	NYLNHWNHF	0.0002	26.2593	0.1656	1	1235	9	1.99677	0.9145-0.9313	0.24334	1	1	1	3
H460_2B	Peptide	5	0	PWLFDAPKF	1236	HLA-A24:02	PWLFDAPKF	PWLFDAPKF	0.6079	0.22	HLA-A68:01	PWLFDAPKF	PWLFDAPKF	0	51.3636	HLA-B35:01	PWLFDAPKF	PWLFDAPKF	0.0004	18.7647	HLA-B51:01	PWLFDAPKF	PWLFDAPKF	0.0004	35.5484	HLA-C03:03	PWLFDAPKF	PWLFDAPKF	0	47	HLA-C15:02	PWLFDAPKF	PWLFDAPKF	0	66.6667	0.1015	1	1236	9	1.99643	0.8525-0.8694	0.03727	1	1	1	3
H460_2B	Peptide	5	0	VYEEILHQI	1237	HLA-A24:02	VYEEILHQI	VYEEILHQI	0.9629	0.0128	HLA-A68:01	VYEEILHQI	VYEEILHQI	0.0009	18.7143	HLA-B35:01	VYEEILHQI	VYEEILHQI	0.003	8.9322	HLA-B51:01	VYEEILHQI	VYEEILHQI	0.0747	2.4152	HLA-C03:03	VYEEILHQI	VYEEILHQI	0.0089	3.6971	HLA-C15:02	VYEEILHQI	VYEEILHQI	0.0275	3.5075	0.1796	1	1237	9	1.99649	0.8855-0.9024	0.21203	1	1	1	3
H460_2B	Peptide	5	0	MPLEDMNEF	1238	HLA-A24:02	MPLEDMNEF	MPLEDMNEF	0.0149	3.3947	HLA-A68:01	MPLEDMNEF	MPLEDMNEF	0.0047	10.7737	HLA-B35:01	MPLEDMNEF	MPLEDMNEF	0.9963	0.0034	HLA-B51:01	MPLEDMNEF	MPLEDMNEF	0.5201	0.2761	HLA-C03:03	MPLEDMNEF	MPLEDMNEF	0.0258	2.2612	HLA-C15:02	MPLEDMNEF	MPLEDMNEF	0.002	12.228	0.2606	2	1238	9	0.99911	1.5634-1.5800	0.00649	1	1	1	3
H460_2B	Peptide	5	0	KYPHYFPVM	1239	HLA-A24:02	KYPHYFPVM	KYPHYFPVM	0.9009	0.0445	HLA-A68:01	KYPHYFPVM	KYPHYFPVM	0.0004	24.0435	HLA-B35:01	KYPHYFPVM	KYPHYFPVM	0.0025	9.6764	HLA-B51:01	KYPHYFPVM	KYPHYFPVM	0.0086	9.2895	HLA-C03:03	KYPHYFPVM	KYPHYFPVM	0.0077	3.9304	HLA-C15:02	KYPHYFPVM	KYPHYFPVM	0.003	10.4238	0.1538	1	1239	9	1.9966	0.9064-0.9232	0.15031	1	1	1	3
H460_2B	Peptide	5	1	YPHYFPVM	1239	HLA-A24:02	-YPHYFPVM	YPHYFPVM	0.0204	2.9275	HLA-A68:01	YPHYFPV-M	YPHYFPVM	0.0002	28.8148	HLA-B35:01	YPH-YFPVM	YPHYFPVM	0.6626	0.2266	HLA-B51:01	YPH-YFPVM	YPHYFPVM	0.7146	0.1122	HLA-C03:03	YPH-YFPVM	YPHYFPVM	0.0266	2.2268	HLA-C15:02	YPH-YFPVM	YPHYFPVM	0.0033	9.925	0.238	2	1239	9	1.9966	0.9064-0.9232	0.15031	1	1	1	3
H460_2B	Peptide	5	0	YPATIASIDF	1245	HLA-A24:02	YPATIASIF	YPATIASIDF	0.0013	9.7	HLA-A68:01	YPATIASIF	YPATIASIDF	0.0004	23.4386	HLA-B35:01	YPATIASIF	YPATIASIDF	0.7755	0.1419	HLA-B51:01	YPATIASIF	YPATIASIDF	0.1526	1.3619	HLA-C03:03	YATIASIDF	YPATIASIDF	0.005	4.7656	HLA-C15:02	YATIASIDF	YPATIASIDF	0.0003	23.75	0.1559	2	1245	10	0.999083	1.5654-1.5820	0.18901	1	1	1	3
H460_2B	Peptide	5	0	YPATIASI	1245	HLA-A24:02	-YPATIASI	YPATIASI	0.026	2.6031	HLA-A68:01	YPA-TIASI	YPATIASI	0.0001	38.7143	HLA-B35:01	YPA-TIASI	YPATIASI	0.1323	1.3155	HLA-B51:01	YPA-TIASI	YPATIASI	0.9284	0.0105	HLA-C03:03	YPA-TIASI	YPATIASI	0.004	5.2153	HLA-C15:02	YPA-TIASI	YPATIASI	0.0047	8.5219	0.1826	2	1245	10	0.999083	1.5654-1.5820	0.18901	1	1	1	3
H460_2B	Peptide	5	0	MAAVAAVAAR	1248	HLA-A24:02	MAAAAVAAR	MAAVAAVAAR	0	67.5	HLA-A68:01	MAAAAVAAR	MAAVAAVAAR	0.695	0.4265	HLA-B35:01	MAAAAVAAR	MAAVAAVAAR	0.0009	14.5404	HLA-B51:01	MAAVAAVAR	MAAVAAVAAR	0.0008	27.6447	HLA-C03:03	MAAAAVAAR	MAAVAAVAAR	0.0001	24.1429	HLA-C15:02	MAAAAVAAR	MAAVAAVAAR	0	50.5556	0.1161	1	1248	11	1.9963	0.9219-0.9387	0.27073	1	1	1	3
H460_2B	Peptide	5	1	AAVAAVAAR	1248	HLA-A24:02	AAVAAVAAR	AAVAAVAAR	0	34.5	HLA-A68:01	AAVAAVAAR	AAVAAVAAR	0.771	0.3007	HLA-B35:01	AAVAAVAAR	AAVAAVAAR	0.0021	10.4269	HLA-B51:01	AAVAAVAAR	AAVAAVAAR	0.0008	26.7692	HLA-C03:03	AAVAAVAAR	AAVAAVAAR	0.0003	14.4717	HLA-C15:02	AAVAAVAAR	AAVAAVAAR	0.0009	16.6554	0.1292	1	1248	11	1.9963	0.9219-0.9387	0.27073	1	1	1	3
H460_2B	Peptide	5	2	AVAAVAARR	1248	HLA-A24:02	AVAAVAARR	AVAAVAARR	0.0001	24.9286	HLA-A68:01	AVAAVAARR	AVAAVAARR	0.9247	0.0762	HLA-B35:01	AVAAVAARR	AVAAVAARR	0.0002	24.3043	HLA-B51:01	AVAAVAARR	AVAAVAARR	0.0002	41.6111	HLA-C03:03	AVAAVAARR	AVAAVAARR	0	33	HLA-C15:02	AVAAVAARR	AVAAVAARR	0.0005	21.4355	0.1543	1	1248	11	1.9963	0.9219-0.9387	0.27073	1	1	1	3
H460_2B	Peptide	5	0	HAVGIVVNK	1249	HLA-A24:02	HAVGIVVNK	HAVGIVVNK	0.0002	22.2105	HLA-A68:01	HAVGIVVNK	HAVGIVVNK	0.976	0.0115	HLA-B35:01	HAVGIVVNK	HAVGIVVNK	0.0129	4.7311	HLA-B51:01	HAVGIVVNK	HAVGIVVNK	0.0087	9.2581	HLA-C03:03	HAVGIVVNK	HAVGIVVNK	0.0007	9.9646	HLA-C15:02	HAVGIVVNK	HAVGIVVNK	0.0106	5.7873	0.1682	1	1249	9	1.99572	0.8000-0.8168	0.24702	1	1	1	3
H460_2B	Peptide	5	2	ATVAGVHVK	1250	HLA-A24:02	ATVAGVHVK	ATVAGVHVK	0.0001	25.75	HLA-A68:01	ATVAGVHVK	ATVAGVHVK	0.6687	0.4701	HLA-B35:01	ATVAGVHVK	ATVAGVHVK	0.0004	18.7647	HLA-B51:01	ATVAGVHVK	ATVAGVHVK	0.0003	39.15	HLA-C03:03	ATVAGVHVK	ATVAGVHVK	0.0002	16.7576	HLA-C15:02	ATVAGVHVK	ATVAGVHVK	0.0032	10.1207	0.1122	1	1250	11	1.99619	0.8902-0.9071	0.25334	1	1	1	3
H460_2B	Peptide	5	0	AAVAAVAAR	1251	HLA-A24:02	AAVAAVAAR	AAVAAVAAR	0	34.5	HLA-A68:01	AAVAAVAAR	AAVAAVAAR	0.771	0.3007	HLA-B35:01	AAVAAVAAR	AAVAAVAAR	0.0021	10.4269	HLA-B51:01	AAVAAVAAR	AAVAAVAAR	0.0008	26.7692	HLA-C03:03	AAVAAVAAR	AAVAAVAAR	0.0003	14.4717	HLA-C15:02	AAVAAVAAR	AAVAAVAAR	0.0009	16.6554	0.1292	1	1251	10	1.99579	0.8364-0.8532	0.23116	1	1	1	3
H460_2B	Peptide	5	1	AVAAVAARR	1251	HLA-A24:02	AVAAVAARR	AVAAVAARR	0.0001	24.9286	HLA-A68:01	AVAAVAARR	AVAAVAARR	0.9247	0.0762	HLA-B35:01	AVAAVAARR	AVAAVAARR	0.0002	24.3043	HLA-B51:01	AVAAVAARR	AVAAVAARR	0.0002	41.6111	HLA-C03:03	AVAAVAARR	AVAAVAARR	0	33	HLA-C15:02	AVAAVAARR	AVAAVAARR	0.0005	21.4355	0.1543	1	1251	10	1.99579	0.8364-0.8532	0.23116	1	1	1	3
H460_2B	Peptide	5	0	GYLPNQLFRTF	1252	HLA-A24:02	GYLPNQLTF	GYLPNQLFRTF	0.8982	0.0463	HLA-A68:01	GYLPNQLTF	GYLPNQLFRTF	0.0002	30.2105	HLA-B35:01	GPNQLFRTF	GYLPNQLFRTF	0.0228	3.5793	HLA-B51:01	YPNQLFRTF	YLPNQLFRTF	0.0075	9.9254	HLA-C03:03	GPNQLFRTF	GYLPNQLFRTF	0.0002	15.3333	HLA-C15:02	GYLPNQRTF	GYLPNQLFRTF	0.0002	28.0476	0.1549	1	1252	11	1.99704	0.9797-0.9965	0.0319	1	1	1	3
H460_2B	Peptide	5	1	YLPNQLFRTF	1252	HLA-A24:02	YLPNQLFTF	YLPNQLFRTF	0.4618	0.3438	HLA-A68:01	YPNQLFRTF	YLPNQLFRTF	0.0005	22.8209	HLA-B35:01	YPNQLFRTF	YLPNQLFRTF	0.5565	0.3262	HLA-B51:01	YPNQLFRTF	YLPNQLFRTF	0.1704	1.2288	HLA-C03:03	YPNQLFRTF	YLPNQLFRTF	0.0043	5.0281	HLA-C15:02	YLPNQLFTF	YLPNQLFRTF	0.0016	13.4362	0.1992	3	1252	11	1.99704	0.9797-0.9965	0.0319	1	1	1	3
H460_2B	Peptide	5	0	GYLPNQLF	1252	HLA-A24:02	GYLPN-QLF	GYLPNQLF	0.6777	0.1759	HLA-A68:01	GYL-PNQLF	GYLPNQLF	0	47	HLA-B35:01	GYLPNQL-F	GYLPNQLF	0.0011	13.4706	HLA-B51:01	-GYLPNQLF	GYLPNQLF	0.0034	14.6316	HLA-C03:03	G-YLPNQLF	GYLPNQLF	0.0001	18.381	HLA-C15:02	-GYLPNQLF	GYLPNQLF	0.0003	25.697	0.1138	1	1252	11	1.99704	0.9797-0.9965	0.0319	1	1	1	3
H460_2B	Peptide	5	0	SVYELIHTEDR	1254	HLA-A24:02	SVYELIHTR	SVYELIHTEDR	0.0001	25.25	HLA-A68:01	SVYELIHTR	SVYELIHTEDR	0.8208	0.2269	HLA-B35:01	SVYELIHTR	SVYELIHTEDR	0.0002	23.0345	HLA-B51:01	SVYELIHTR	SVYELIHTEDR	0.0004	35.1935	HLA-C03:03	SVYELIHTR	SVYELIHTEDR	0.0001	22.3333	HLA-C15:02	SVYELIHTR	SVYELIHTEDR	0.0002	26.3704	0.137	1	1254	11	1.99706	0.9777-0.9945	0.38385	1	1	1	3
H460_2B	Peptide	5	0	VYVPTGFSAF	1256	HLA-A24:02	VYVPTGFSF	VYVPTGFSAF	0.9684	0.0102	HLA-A68:01	VYVPGFSAF	VYVPTGFSAF	0.0009	18.25	HLA-B35:01	VYVPTGSAF	VYVPTGFSAF	0.0176	4.0616	HLA-B51:01	VYVPTGFSF	VYVPTGFSAF	0.0052	11.9778	HLA-C03:03	VVPTGFSAF	VYVPTGFSAF	0.0047	4.8799	HLA-C15:02	VVPTGFSAF	VYVPTGFSAF	0.0007	18.51	0.1663	1	1256	10	0.999079	1.5580-1.5747	0.06648	1	1	1	3
H460_2B	Peptide	5	1	YVPTGFSAF	1256	HLA-A24:02	YVPTGFSAF	YVPTGFSAF	0.3598	0.4545	HLA-A68:01	YVPTGFSAF	YVPTGFSAF	0.0187	6.4898	HLA-B35:01	YVPTGFSAF	YVPTGFSAF	0.4619	0.4259	HLA-B51:01	YVPTGFSAF	YVPTGFSAF	0.0408	3.6862	HLA-C03:03	YVPTGFSAF	YVPTGFSAF	0.477	0.2347	HLA-C15:02	YVPTGFSAF	YVPTGFSAF	0.0226	3.9028	0.2301	3	1256	10	0.999079	1.5580-1.5747	0.06648	1	1	1	3
H460_2B	Peptide	5	0	KFIWTNHKF	1266	HLA-A24:02	KFIWTNHKF	KFIWTNHKF	0.9338	0.0245	HLA-A68:01	KFIWTNHKF	KFIWTNHKF	0.0022	13.8078	HLA-B35:01	KFIWTNHKF	KFIWTNHKF	0.0198	3.8499	HLA-B51:01	KFIWTNHKF	KFIWTNHKF	0.0028	16.1016	HLA-C03:03	KFIWTNHKF	KFIWTNHKF	0.0032	5.702	HLA-C15:02	KFIWTNHKF	KFIWTNHKF	0.0041	8.9773	0.161	1	1266	9	1.99671	0.9158-0.9326	0.1991	1	1	1	3
H460_2B	Peptide	5	0	NMFDHPIPR	1268	HLA-A24:02	NMFDHPIPR	NMFDHPIPR	0.0017	8.7647	HLA-A68:01	NMFDHPIPR	NMFDHPIPR	0.861	0.1706	HLA-B35:01	NMFDHPIPR	NMFDHPIPR	0.0044	7.6927	HLA-B51:01	NMFDHPIPR	NMFDHPIPR	0.0042	13.2738	HLA-C03:03	NMFDHPIPR	NMFDHPIPR	0.0006	11.0157	HLA-C15:02	NMFDHPIPR	NMFDHPIPR	0.002	12.2073	0.1456	1	1268	9	1.99643	0.8754-0.8923	0.18722	1	1	1	3
H460_2B	Peptide	5	0	TAFEEAQLPR	1271	HLA-A24:02	TFEEAQLPR	TAFEEAQLPR	0.0001	25.4167	HLA-A68:01	TAFEEAQLR	TAFEEAQLPR	0.8895	0.1285	HLA-B35:01	TAFEEAQPR	TAFEEAQLPR	0.0016	11.4113	HLA-B51:01	TAFEEAQLR	TAFEEAQLPR	0.0014	21.2756	HLA-C03:03	TAFEEAQPR	TAFEEAQLPR	0.0001	18.9524	HLA-C15:02	TAFEAQLPR	TAFEEAQLPR	0.0003	25.9394	0.1489	1	1271	10	1.99654	0.9044-0.9212	0.14947	1	1	1	3
H460_2B	Peptide	5	0	SYVWRTYHL	1275	HLA-A24:02	SYVWRTYHL	SYVWRTYHL	0.9208	0.032	HLA-A68:01	SYVWRTYHL	SYVWRTYHL	0.0019	14.4975	HLA-B35:01	SYVWRTYHL	SYVWRTYHL	0.0017	11.2366	HLA-B51:01	SYVWRTYHL	SYVWRTYHL	0.0093	8.9156	HLA-C03:03	SYVWRTYHL	SYVWRTYHL	0.0091	3.6618	HLA-C15:02	SYVWRTYHL	SYVWRTYHL	0.0049	8.3647	0.158	1	1275	9	1.99674	0.9380-0.9548	0.33901	1	1	1	3
H460_2B	Peptide	5	0	IYVVGGYSW	1280	HLA-A24:02	IYVVGGYSW	IYVVGGYSW	0.9181	0.0337	HLA-A68:01	IYVVGGYSW	IYVVGGYSW	0.0008	19.2821	HLA-B35:01	IYVVGGYSW	IYVVGGYSW	0.0091	5.5295	HLA-B51:01	IYVVGGYSW	IYVVGGYSW	0.0082	9.4882	HLA-C03:03	IYVVGGYSW	IYVVGGYSW	0.0007	10.2965	HLA-C15:02	IYVVGGYSW	IYVVGGYSW	0.0005	20.8333	0.1562	1	1280	9	0.999034	1.5460-1.5627	0.02006	1	1	1	3
H460_2B	Peptide	5	0	AYIADHLGF	1281	HLA-A24:02	AYIADHLGF	AYIADHLGF	0.8877	0.0522	HLA-A68:01	AYIADHLGF	AYIADHLGF	0.0011	17.2935	HLA-B35:01	AYIADHLGF	AYIADHLGF	0.0156	4.3168	HLA-B51:01	AYIADHLGF	AYIADHLGF	0.001	24.8727	HLA-C03:03	AYIADHLGF	AYIADHLGF	0.0011	8.6923	HLA-C15:02	AYIADHLGF	AYIADHLGF	0.0005	20.6806	0.1512	1	1281	9	0.998996	1.5394-1.5560	0.14506	1	1	1	3
H460_2B	Peptide	5	0	TVISAVGTIVKK	1288	HLA-A24:02	TVIGTIVKK	TVISAVGTIVKK	0	50	HLA-A68:01	TVIGTIVKK	TVISAVGTIVKK	0.7094	0.4027	HLA-B35:01	TAVGTIVKK	TVISAVGTIVKK	0	44.5	HLA-B51:01	TAVGTIVKK	TVISAVGTIVKK	0.0001	46.8182	HLA-C03:03	TAVGTIVKK	TVISAVGTIVKK	0	55	HLA-C15:02	TAVGTIVKK	TVISAVGTIVKK	0	43	0.1183	1	1288	12	1.99669	0.9750-0.9918	0.05995	1	1	1	3
H460_2B	Peptide	5	3	SAVGTIVKK	1288	HLA-A24:02	SAVGTIVKK	SAVGTIVKK	0.0003	18.3158	HLA-A68:01	SAVGTIVKK	SAVGTIVKK	0.9077	0.0968	HLA-B35:01	SAVGTIVKK	SAVGTIVKK	0.0048	7.3648	HLA-B51:01	SAVGTIVKK	SAVGTIVKK	0.0036	14.336	HLA-C03:03	SAVGTIVKK	SAVGTIVKK	0.0007	10.0058	HLA-C15:02	SAVGTIVKK	SAVGTIVKK	0.0145	4.8958	0.1553	1	1288	12	1.99669	0.9750-0.9918	0.05995	1	1	1	3
H460_2B	Peptide	5	0	DAFAEWTEM	1289	HLA-A24:02	DAFAEWTEM	DAFAEWTEM	0.0008	11.9402	HLA-A68:01	DAFAEWTEM	DAFAEWTEM	0.0291	5.4451	HLA-B35:01	DAFAEWTEM	DAFAEWTEM	0.7922	0.1291	HLA-B51:01	DAFAEWTEM	DAFAEWTEM	0.5613	0.2417	HLA-C03:03	DAFAEWTEM	DAFAEWTEM	0.0559	1.4496	HLA-C15:02	DAFAEWTEM	DAFAEWTEM	0.0108	5.7454	0.2417	3	1289	9	0.999092	1.5387-1.5554	0.47464	1	1	1	3
H460_2B	Peptide	5	0	HFLDRHLVF	1291	HLA-A24:02	HFLDRHLVF	HFLDRHLVF	0.8365	0.0839	HLA-A68:01	HFLDRHLVF	HFLDRHLVF	0.0027	12.9129	HLA-B35:01	HFLDRHLVF	HFLDRHLVF	0.1947	0.9743	HLA-B51:01	HFLDRHLVF	HFLDRHLVF	0.0128	7.4374	HLA-C03:03	HFLDRHLVF	HFLDRHLVF	0.0465	1.623	HLA-C15:02	HFLDRHLVF	HFLDRHLVF	0.0138	5.0106	0.1845	3	1291	9	1.9966	0.9098-0.9266	0.11433	1	1	1	3
H460_2B	Peptide	5	0	EVHYHLPVAR	1292	HLA-A24:02	EHYHLPVAR	EVHYHLPVAR	0.0002	21.3182	HLA-A68:01	EVYHLPVAR	EVHYHLPVAR	0.9579	0.0341	HLA-B35:01	EHYHLPVAR	EVHYHLPVAR	0.0005	17.7558	HLA-B51:01	EVYHLPVAR	EVHYHLPVAR	0.0006	30.3704	HLA-C03:03	EVYHLPVAR	EVHYHLPVAR	0	33.5	HLA-C15:02	EVYHLPVAR	EVHYHLPVAR	0	44.75	0.1599	1	1292	10	2.9926	0.7454-0.7622	0.07474	1	1	1	3
H460_2B	Peptide	5	0	IWYGTGLTF	1294	HLA-A24:02	IWYGTGLTF	IWYGTGLTF	0.9425	0.0219	HLA-A68:01	IWYGTGLTF	IWYGTGLTF	0.0023	13.5093	HLA-B35:01	IWYGTGLTF	IWYGTGLTF	0.0935	1.6443	HLA-B51:01	IWYGTGLTF	IWYGTGLTF	0.037	3.9145	HLA-C03:03	IWYGTGLTF	IWYGTGLTF	0.0285	2.1498	HLA-C15:02	IWYGTGLTF	IWYGTGLTF	0.0055	7.9269	0.1849	2	1294	9	0.99905	1.5694-1.5860	0.11592	1	1	1	3
H460_2B	Peptide	5	1	WYGTGLTF	1294	HLA-A24:02	WYG-TGLTF	WYGTGLTF	0.3329	0.4896	HLA-A68:01	-WYGTGLTF	WYGTGLTF	0	52.7273	HLA-B35:01	WYG-TGLTF	WYGTGLTF	0.0048	7.4232	HLA-B51:01	W-YGTGLTF	WYGTGLTF	0.0031	15.3995	HLA-C03:03	W-YGTGLTF	WYGTGLTF	0.0008	9.5664	HLA-C15:02	W-YGTGLTF	WYGTGLTF	0.0002	28.6667	0.057	1	1294	9	0.99905	1.5694-1.5860	0.11592	1	1	1	3
H460_2B	Peptide	5	0	VYMGTGICGF	1295	HLA-A24:02	VYMGTGIGF	VYMGTGICGF	0.8099	0.0969	HLA-A68:01	VYMGTGIGF	VYMGTGICGF	0.0002	28.4444	HLA-B35:01	VYMGTGICF	VYMGTGICGF	0.0018	10.9862	HLA-B51:01	VYMGTGIGF	VYMGTGICGF	0.0007	27.7763	HLA-C03:03	VYMGTGICF	VYMGTGICGF	0.0002	15.5	HLA-C15:02	VYMGTGICF	VYMGTGICGF	0.0001	37.1429	0.1355	1	1295	10	0.999038	1.5300-1.5467	0.14748	1	1	1	3
H460_2B	Peptide	5	0	FVWSGTAEAR	1299	HLA-A24:02	FWSGTAEAR	FVWSGTAEAR	0.0001	30.1667	HLA-A68:01	FVWSGTAER	FVWSGTAEAR	0.8052	0.2525	HLA-B35:01	FVWSGTEAR	FVWSGTAEAR	0.0004	19.0364	HLA-B51:01	FVWSGTAER	FVWSGTAEAR	0.0006	30.7222	HLA-C03:03	FVWSGTAER	FVWSGTAEAR	0.0001	19.7059	HLA-C15:02	FVWSGTAER	FVWSGTAEAR	0.0001	37.8571	0.1344	1	1299	12	2.99359	0.7561-0.7730	0.06634	1	1	1	3
H460_2B	Peptide	5	0	KYAWVLDKL	1300	HLA-A24:02	KYAWVLDKL	KYAWVLDKL	0.88	0.0555	HLA-A68:01	KYAWVLDKL	KYAWVLDKL	0.0015	15.5032	HLA-B35:01	KYAWVLDKL	KYAWVLDKL	0.0006	16.9346	HLA-B51:01	KYAWVLDKL	KYAWVLDKL	0.0012	22.9348	HLA-C03:03	KYAWVLDKL	KYAWVLDKL	0.0004	11.9606	HLA-C15:02	KYAWVLDKL	KYAWVLDKL	0.003	10.451	0.1478	1	1300	9	1.99647	0.8990-0.9158	0.15807	1	1	1	3
H460_2B	Peptide	5	0	ASYEFVQRL	1301	HLA-A24:02	ASYEFVQRL	ASYEFVQRL	0.0325	2.3372	HLA-A68:01	ASYEFVQRL	ASYEFVQRL	0.0243	5.8886	HLA-B35:01	ASYEFVQRL	ASYEFVQRL	0.0111	5.0624	HLA-B51:01	ASYEFVQRL	ASYEFVQRL	0.2032	1.0381	HLA-C03:03	ASYEFVQRL	ASYEFVQRL	0.5787	0.1557	HLA-C15:02	ASYEFVQRL	ASYEFVQRL	0.963	0.0039	0.3021	3	1301	9	1.9964	0.8640-0.8808	0.18489	1	1	1	3
H460_2B	Peptide	5	0	AYGTVHYF	1302	HLA-A24:02	AY-GTVHYF	AYGTVHYF	0.8095	0.097	HLA-A68:01	-AYGTVHYF	AYGTVHYF	0.0003	27.3448	HLA-B35:01	-AYGTVHYF	AYGTVHYF	0.0133	4.6536	HLA-B51:01	-AYGTVHYF	AYGTVHYF	0.0715	2.479	HLA-C03:03	-AYGTVHYF	AYGTVHYF	0.0124	3.1767	HLA-C15:02	-AYGTVHYF	AYGTVHYF	0.0095	6.1285	0.1527	1	1302	8	0.99895	1.4847-1.5014	0.11759	1	1	1	3
H460_2B	Peptide	5	0	MVIDLEKQIEK	1304	HLA-A24:02	MVIDLQIEK	MVIDLEKQIEK	0	36.3333	HLA-A68:01	MVIDLQIEK	MVIDLEKQIEK	0.7399	0.3522	HLA-B35:01	MVIDLQIEK	MVIDLEKQIEK	0.0004	19.6909	HLA-B51:01	MVIDLQIEK	MVIDLEKQIEK	0.0004	33.7692	HLA-C03:03	MVIDLQIEK	MVIDLEKQIEK	0	33	HLA-C15:02	MVIDKQIEK	MVIDLEKQIEK	0.0004	22.56	0.1235	1	1304	11	1.99701	0.9824-0.9992	0.004	1	1	1	3
H460_2B	Peptide	5	0	VFIAQGYTL	1306	HLA-A24:02	VFIAQGYTL	VFIAQGYTL	0.7379	0.1411	HLA-A68:01	VFIAQGYTL	VFIAQGYTL	0.0007	19.641	HLA-B35:01	VFIAQGYTL	VFIAQGYTL	0.0102	5.2562	HLA-B51:01	VFIAQGYTL	VFIAQGYTL	0.0133	7.2824	HLA-C03:03	VFIAQGYTL	VFIAQGYTL	0.0428	1.6948	HLA-C15:02	VFIAQGYTL	VFIAQGYTL	0.008	6.6198	0.1355	2	1306	9	0.999006	1.5394-1.5560	0.02123	1	1	1	3
H460_2B	Peptide	5	1	FIAQGYTL	1306	HLA-A24:02	-FIAQGYTL	FIAQGYTL	0.0044	5.9026	HLA-A68:01	FIA-QGYTL	FIAQGYTL	0.0001	37.75	HLA-B35:01	FIA-QGYTL	FIAQGYTL	0.0075	6.0408	HLA-B51:01	FIAQ-GYTL	FIAQGYTL	0.0211	5.5853	HLA-C03:03	FIA-QGYTL	FIAQGYTL	0.2968	0.3911	HLA-C15:02	FIA-QGYTL	FIAQGYTL	0.0249	3.7183	0.0591	1	1306	9	0.999006	1.5394-1.5560	0.02123	1	1	1	3
H460_2B	Peptide	5	0	LPYAGDVSM	1308	HLA-A24:02	LPYAGDVSM	LPYAGDVSM	0.0002	19.129	HLA-A68:01	LPYAGDVSM	LPYAGDVSM	0.0023	13.541	HLA-B35:01	LPYAGDVSM	LPYAGDVSM	0.9911	0.008	HLA-B51:01	LPYAGDVSM	LPYAGDVSM	0.7666	0.0822	HLA-C03:03	LPYAGDVSM	LPYAGDVSM	0.1269	0.8064	HLA-C15:02	LPYAGDVSM	LPYAGDVSM	0.0065	7.3606	0.3156	3	1308	9	0.998947	1.4259-1.4426	0.03023	1	1	1	3
H460_2B	Peptide	5	0	HGIDPTGTY	1310	HLA-A24:02	HGIDPTGTY	HGIDPTGTY	0.0011	10.5725	HLA-A68:01	HGIDPTGTY	HGIDPTGTY	0.129	2.5915	HLA-B35:01	HGIDPTGTY	HGIDPTGTY	0.8093	0.1181	HLA-B51:01	HGIDPTGTY	HGIDPTGTY	0.0214	5.5278	HLA-C03:03	HGIDPTGTY	HGIDPTGTY	0.0612	1.3694	HLA-C15:02	HGIDPTGTY	HGIDPTGTY	0.024	3.7926	0.1743	2	1310	9	0.998957	1.4526-1.4693	0.14254	1	1	1	3
H460_2B	Peptide	5	0	LPTEPPYTAY	1311	HLA-A24:02	LPTEPPYTY	LPTEPPYTAY	0.0008	11.837	HLA-A68:01	LTEPPYTAY	LPTEPPYTAY	0.0227	6.0406	HLA-B35:01	LPTEPPYAY	LPTEPPYTAY	0.9807	0.0171	HLA-B51:01	LPTEPPYTY	LPTEPPYTAY	0.1247	1.6257	HLA-C03:03	LTEPPYTAY	LPTEPPYTAY	0.0032	5.6959	HLA-C15:02	LTEPPYTAY	LPTEPPYTAY	0.0044	8.7658	0.1894	2	1311	10	0.99913	1.5554-1.5720	0.14389	1	1	1	3
H460_2B	Peptide	5	0	LPTEPPYTA	1311	HLA-A24:02	LPTEPPYTA	LPTEPPYTA	0.0002	21.5455	HLA-A68:01	LPTEPPYTA	LPTEPPYTA	0.0017	14.9824	HLA-B35:01	LPTEPPYTA	LPTEPPYTA	0.6404	0.2422	HLA-B51:01	LPTEPPYTA	LPTEPPYTA	0.5447	0.2558	HLA-C03:03	LPTEPPYTA	LPTEPPYTA	0.0031	5.8003	HLA-C15:02	LPTEPPYTA	LPTEPPYTA	0.0033	10.003	0.1989	2	1311	10	0.99913	1.5554-1.5720	0.14389	1	1	1	3
H460_2B	Peptide	5	0	FPNPEATFV	1314	HLA-A24:02	FPNPEATFV	FPNPEATFV	0.0007	12.9375	HLA-A68:01	FPNPEATFV	FPNPEATFV	0.0027	12.8539	HLA-B35:01	FPNPEATFV	FPNPEATFV	0.6832	0.2121	HLA-B51:01	FPNPEATFV	FPNPEATFV	0.9405	0.0086	HLA-C03:03	FPNPEATFV	FPNPEATFV	0.056	1.4478	HLA-C15:02	FPNPEATFV	FPNPEATFV	0.0896	1.627	0.2955	4	1314	9	0.99902	1.4593-1.4760	0.22223	1	1	1	3
H460_2B	Peptide	5	0	VYSGGVYLF	1318	HLA-A24:02	VYSGGVYLF	VYSGGVYLF	0.9954	0.0015	HLA-A68:01	VYSGGVYLF	VYSGGVYLF	0.0031	12.3006	HLA-B35:01	VYSGGVYLF	VYSGGVYLF	0.0413	2.6486	HLA-B51:01	VYSGGVYLF	VYSGGVYLF	0.0093	8.8896	HLA-C03:03	VYSGGVYLF	VYSGGVYLF	0.0042	5.1167	HLA-C15:02	VYSGGVYLF	VYSGGVYLF	0.0031	10.2489	0.1761	1	1318	9	0.998993	1.5040-1.5207	0.04266	1	1	1	3
H460_2B	Peptide	5	1	YSGGVYLF	1318	HLA-A24:02	-YSGGVYLF	YSGGVYLF	0.4645	0.3413	HLA-A68:01	YS-GGVYLF	YSGGVYLF	0.0002	29	HLA-B35:01	YS-GGVYLF	YSGGVYLF	0.006	6.676	HLA-B51:01	YSGGV-YLF	YSGGVYLF	0.0159	6.6061	HLA-C03:03	YS-GGVYLF	YSGGVYLF	0.0096	3.5633	HLA-C15:02	YS-GGVYLF	YSGGVYLF	0.0226	3.9	0.0865	1	1318	9	0.998993	1.5040-1.5207	0.04266	1	1	1	3
H460_2B	Peptide	5	0	NYATRIVTL	1319	HLA-A24:02	NYATRIVTL	NYATRIVTL	0.8831	0.0542	HLA-A68:01	NYATRIVTL	NYATRIVTL	0.0021	13.9403	HLA-B35:01	NYATRIVTL	NYATRIVTL	0.0101	5.2792	HLA-B51:01	NYATRIVTL	NYATRIVTL	0.0296	4.5352	HLA-C03:03	NYATRIVTL	NYATRIVTL	0.0281	2.1654	HLA-C15:02	NYATRIVTL	NYATRIVTL	0.0109	5.7257	0.1607	1	1319	9	1.99619	0.8485-0.8653	0.28496	1	1	1	3
H460_2B	Peptide	5	0	LADHTVHVL	1322	HLA-A24:02	LADHTVHVL	LADHTVHVL	0.0053	5.4201	HLA-A68:01	LADHTVHVL	LADHTVHVL	0.0013	16.2543	HLA-B35:01	LADHTVHVL	LADHTVHVL	0.4287	0.4642	HLA-B51:01	LADHTVHVL	LADHTVHVL	0.4072	0.4355	HLA-C03:03	LADHTVHVL	LADHTVHVL	0.953	0.0075	HLA-C15:02	LADHTVHVL	LADHTVHVL	0.6593	0.1018	0.4091	4	1322	9	1.99601	0.8599-0.8768	0.16783	1	1	1	3
H460_2B	Peptide	5	0	AVVDVRIGMTR	1324	HLA-A24:02	AVVDVRITR	AVVDVRIGMTR	0.0001	31.3333	HLA-A68:01	AVVDIGMTR	AVVDVRIGMTR	0.7882	0.2764	HLA-B35:01	AVVDIGMTR	AVVDVRIGMTR	0.0001	31.9	HLA-B51:01	AVVDIGMTR	AVVDVRIGMTR	0.0001	52.1429	HLA-C03:03	AVVDVGMTR	AVVDVRIGMTR	0	37	HLA-C15:02	AVVDIGMTR	AVVDVRIGMTR	0.0002	28.3333	0.1314	1	1324	11	1.9967	0.9562-0.9730	0.1623	1	1	1	3
H460_2B	Peptide	5	0	EAFSVFGQVER	1325	HLA-A24:02	EAFSGQVER	EAFSVFGQVER	0	39.5	HLA-A68:01	EAFSGQVER	EAFSVFGQVER	0.9669	0.0199	HLA-B35:01	EAFSGQVER	EAFSVFGQVER	0.0031	8.8828	HLA-B51:01	EAFSGQVER	EAFSVFGQVER	0.0025	16.9599	HLA-C03:03	EAFSVQVER	EAFSVFGQVER	0	26.8	HLA-C15:02	EAFSGQVER	EAFSVFGQVER	0.0001	39.8333	0.1621	1	1325	11	1.99684	0.9246-0.9414	0.04303	1	1	1	3
H460_2B	Peptide	5	0	EAFSVFGQV	1325	HLA-A24:02	EAFSVFGQV	EAFSVFGQV	0.0002	22.1053	HLA-A68:01	EAFSVFGQV	EAFSVFGQV	0.028	5.5358	HLA-B35:01	EAFSVFGQV	EAFSVFGQV	0.0271	3.2972	HLA-B51:01	EAFSVFGQV	EAFSVFGQV	0.7576	0.0879	HLA-C03:03	EAFSVFGQV	EAFSVFGQV	0.0119	3.2448	HLA-C15:02	EAFSVFGQV	EAFSVFGQV	0.0694	1.9623	0.149	2	1325	11	1.99684	0.9246-0.9414	0.04303	1	1	1	3
H460_2B	Peptide	5	2	FSVFGQVER	1325	HLA-A24:02	FSVFGQVER	FSVFGQVER	0	37.3333	HLA-A68:01	FSVFGQVER	FSVFGQVER	0.8762	0.1514	HLA-B35:01	FSVFGQVER	FSVFGQVER	0.0023	9.9838	HLA-B51:01	FSVFGQVER	FSVFGQVER	0.0011	24.1545	HLA-C03:03	FSVFGQVER	FSVFGQVER	0.0015	7.7803	HLA-C15:02	FSVFGQVER	FSVFGQVER	0.0029	10.5339	0.1473	1	1325	11	1.99684	0.9246-0.9414	0.04303	1	1	1	3
H460_2B	Peptide	5	0	VYSEAARVLQF	1331	HLA-A24:02	VYSEAVLQF	VYSEAARVLQF	0.9457	0.021	HLA-A68:01	VYSEAVLQF	VYSEAARVLQF	0.0002	29.8182	HLA-B35:01	VYSEAALQF	VYSEAARVLQF	0.0017	11.2394	HLA-B51:01	VYSEAVLQF	VYSEAARVLQF	0.0012	22.7246	HLA-C03:03	VYSEAALQF	VYSEAARVLQF	0.0003	13.3043	HLA-C15:02	YSAARVLQF	YSEAARVLQF	0.0007	18.83	0.1583	1	1331	11	1.99687	0.9232-0.9400	0.13547	1	1	1	3
H460_2B	Peptide	5	0	VYSEAARVL	1331	HLA-A24:02	VYSEAARVL	VYSEAARVL	0.7707	0.1233	HLA-A68:01	VYSEAARVL	VYSEAARVL	0.0002	30.0526	HLA-B35:01	VYSEAARVL	VYSEAARVL	0.0065	6.4399	HLA-B51:01	VYSEAARVL	VYSEAARVL	0.014	7.0758	HLA-C03:03	VYSEAARVL	VYSEAARVL	0.0737	1.2126	HLA-C15:02	VYSEAARVL	VYSEAARVL	0.0111	5.6592	0.146	2	1331	11	1.99687	0.9232-0.9400	0.13547	1	1	1	3
H460_2B	Peptide	5	1	YSEAARVL	1331	HLA-A24:02	-YSEAARVL	YSEAARVL	0.008	4.4363	HLA-A68:01	YS-EAARVL	YSEAARVL	0	59.2857	HLA-B35:01	YSEA-ARVL	YSEAARVL	0.0023	9.9709	HLA-B51:01	YS-EAARVL	YSEAARVL	0.0355	4.0069	HLA-C03:03	YS-EAARVL	YSEAARVL	0.3916	0.2943	HLA-C15:02	YS-EAARVL	YSEAARVL	0.1872	0.8326	0.1041	2	1331	11	1.99687	0.9232-0.9400	0.13547	1	1	1	3
H460_2B	Peptide	5	0	ELVTGTNVY	1332	HLA-A24:02	ELVTGTNVY	ELVTGTNVY	0.0005	14.2333	HLA-A68:01	ELVTGTNVY	ELVTGTNVY	0.0992	2.9914	HLA-B35:01	ELVTGTNVY	ELVTGTNVY	0.5963	0.285	HLA-B51:01	ELVTGTNVY	ELVTGTNVY	0.0015	20.8634	HLA-C03:03	ELVTGTNVY	ELVTGTNVY	0.0011	8.6627	HLA-C15:02	ELVTGTNVY	ELVTGTNVY	0.0001	32.2308	0.1165	1	1332	12	1.99706	0.9932-1.0100	0.28868	1	1	1	3
H460_2B	Peptide	5	0	YYSPHGHIL	1336	HLA-A24:02	YYSPHGHIL	YYSPHGHIL	0.9556	0.0164	HLA-A68:01	YYSPHGHIL	YYSPHGHIL	0.0013	16.1164	HLA-B35:01	YYSPHGHIL	YYSPHGHIL	0.065	2.0502	HLA-B51:01	YYSPHGHIL	YYSPHGHIL	0.0547	3.0067	HLA-C03:03	YYSPHGHIL	YYSPHGHIL	0.3535	0.3312	HLA-C15:02	YYSPHGHIL	YYSPHGHIL	0.12	1.2808	0.2584	3	1336	9	1.99631	0.8781-0.8950	0.1036	1	1	1	3
H460_2B	Peptide	5	0	KFIIPLKEWF	1339	HLA-A24:02	KFIPLKEWF	KFIIPLKEWF	0.3686	0.4431	HLA-A68:01	KIIPLKEWF	KFIIPLKEWF	0.0002	31.1176	HLA-B35:01	KIIPLKEWF	KFIIPLKEWF	0.0005	17.8837	HLA-B51:01	KIIPLKEWF	KFIIPLKEWF	0.0005	32.9756	HLA-C03:03	KFIIPLKEF	KFIIPLKEWF	0.0001	21.1667	HLA-C15:02	KIIPLKEWF	KFIIPLKEWF	0.0004	22.48	0.0617	1	1339	10	1.99697	0.9696-0.9864	0.16644	1	1	1	3
H460_2B	Peptide	5	0	KFIIPLKEW	1339	HLA-A24:02	KFIIPLKEW	KFIIPLKEW	0.5427	0.2695	HLA-A68:01	KFIIPLKEW	KFIIPLKEW	0.0003	25.2632	HLA-B35:01	KFIIPLKEW	KFIIPLKEW	0.0015	11.9014	HLA-B51:01	KFIIPLKEW	KFIIPLKEW	0.0034	14.7045	HLA-C03:03	KFIIPLKEW	KFIIPLKEW	0.0003	13.3768	HLA-C15:02	KFIIPLKEW	KFIIPLKEW	0.0006	19.1176	0.0915	1	1339	10	1.99697	0.9696-0.9864	0.16644	1	1	1	3
H460_2B	Peptide	5	0	VMAPRTLLL	1341	HLA-A24:02	VMAPRTLLL	VMAPRTLLL	0.4254	0.3778	HLA-A68:01	VMAPRTLLL	VMAPRTLLL	0.0044	10.9392	HLA-B35:01	VMAPRTLLL	VMAPRTLLL	0.0091	5.5094	HLA-B51:01	VMAPRTLLL	VMAPRTLLL	0.0792	2.3244	HLA-C03:03	VMAPRTLLL	VMAPRTLLL	0.4286	0.2701	HLA-C15:02	VMAPRTLLL	VMAPRTLLL	0.6559	0.1042	0.2671	3	1341	9	1.99605	0.8418-0.8586	0.07264	1	1	1	3
H460_2B	Peptide	5	1	MAPRTLLL	1341	HLA-A24:02	MAP-RTLLL	MAPRTLLL	0.0047	5.6869	HLA-A68:01	MA-PRTLLL	MAPRTLLL	0.0002	28.9259	HLA-B35:01	MAP-RTLLL	MAPRTLLL	0.008	5.883	HLA-B51:01	MA-PRTLLL	MAPRTLLL	0.424	0.401	HLA-C03:03	MA-PRTLLL	MAPRTLLL	0.2501	0.4611	HLA-C15:02	MA-PRTLLL	MAPRTLLL	0.3948	0.327	0.1803	3	1341	9	1.99605	0.8418-0.8586	0.07264	1	1	1	3
H460_2B	Peptide	5	0	YPSEFATYL	1344	HLA-A24:02	YPSEFATYL	YPSEFATYL	0.006	5.0791	HLA-A68:01	YPSEFATYL	YPSEFATYL	0.0147	7.1193	HLA-B35:01	YPSEFATYL	YPSEFATYL	0.9644	0.0313	HLA-B51:01	YPSEFATYL	YPSEFATYL	0.8847	0.0224	HLA-C03:03	YPSEFATYL	YPSEFATYL	0.425	0.2725	HLA-C15:02	YPSEFATYL	YPSEFATYL	0.1495	1.0401	0.4074	4	1344	9	0.999085	1.5527-1.5694	0.22848	1	1	1	3
H460_2B	Peptide	5	0	YPSEFATY	1344	HLA-A24:02	-YPSEFATY	YPSEFATY	0.0346	2.265	HLA-A68:01	YPSE-FATY	YPSEFATY	0.0031	12.3553	HLA-B35:01	YPSEF-ATY	YPSEFATY	0.9604	0.0333	HLA-B51:01	YPSE-FATY	YPSEFATY	0.2415	0.886	HLA-C03:03	YPS-EFATY	YPSEFATY	0.0014	7.8933	HLA-C15:02	YPSE-FATY	YPSEFATY	0.0005	20.4028	0.2069	2	1344	9	0.999085	1.5527-1.5694	0.22848	1	1	1	3
H460_2B	Peptide	5	0	KYITDVVKL	1352	HLA-A24:02	KYITDVVKL	KYITDVVKL	0.9398	0.0227	HLA-A68:01	KYITDVVKL	KYITDVVKL	0.001	17.9783	HLA-B35:01	KYITDVVKL	KYITDVVKL	0.0045	7.6181	HLA-B51:01	KYITDVVKL	KYITDVVKL	0.0047	12.4988	HLA-C03:03	KYITDVVKL	KYITDVVKL	0.0117	3.2715	HLA-C15:02	KYITDVVKL	KYITDVVKL	0.0135	5.0893	0.1625	1	1352	9	1.99628	0.8822-0.8990	0.05156	1	1	1	3
H460_2B	Peptide	5	0	HPIEGSTTVF	1364	HLA-A24:02	HPIEGSTTF	HPIEGSTTVF	0.0046	5.7945	HLA-A68:01	HPIEGSTTF	HPIEGSTTVF	0.0034	11.9279	HLA-B35:01	HPIEGSTTF	HPIEGSTTVF	0.9868	0.0122	HLA-B51:01	HPIESTTVF	HPIEGSTTVF	0.3068	0.668	HLA-C03:03	HPIEGSTTF	HPIEGSTTVF	0.0315	2.024	HLA-C15:02	HPIEGSTTF	HPIEGSTTVF	0.0014	13.906	0.2224	2	1364	10	0.999075	1.5087-1.5254	0.10927	1	1	1	3
H460_2B	Peptide	5	0	HPIEGSTTV	1364	HLA-A24:02	HPIEGSTTV	HPIEGSTTV	0.0008	12.1667	HLA-A68:01	HPIEGSTTV	HPIEGSTTV	0.0081	8.8952	HLA-B35:01	HPIEGSTTV	HPIEGSTTV	0.907	0.0633	HLA-B51:01	HPIEGSTTV	HPIEGSTTV	0.8977	0.0186	HLA-C03:03	HPIEGSTTV	HPIEGSTTV	0.1197	0.844	HLA-C15:02	HPIEGSTTV	HPIEGSTTV	0.0331	3.1391	0.3277	3	1364	10	0.999075	1.5087-1.5254	0.10927	1	1	1	3
H460_2B	Peptide	5	0	NVADLHEKY	1365	HLA-A24:02	NVADLHEKY	NVADLHEKY	0.0029	7.0721	HLA-A68:01	NVADLHEKY	NVADLHEKY	0.69	0.4349	HLA-B35:01	NVADLHEKY	NVADLHEKY	0.8653	0.0867	HLA-B51:01	NVADLHEKY	NVADLHEKY	0.0076	9.8669	HLA-C03:03	NVADLHEKY	NVADLHEKY	0.0068	4.1773	HLA-C15:02	NVADLHEKY	NVADLHEKY	0.0119	5.44	0.2641	2	1365	9	1.99631	0.8626-0.8795	0.01317	1	1	1	3
H460_2B	Peptide	5	0	STFNNDILSK	1378	HLA-A24:02	SFNNDILSK	STFNNDILSK	0.0003	17.9333	HLA-A68:01	STFNNILSK	STFNNDILSK	0.7516	0.3328	HLA-B35:01	STFNDILSK	STFNNDILSK	0.0002	26.1053	HLA-B51:01	STFNNILSK	STFNNDILSK	0.0002	40.3158	HLA-C03:03	STFNNILSK	STFNNDILSK	0	25.8	HLA-C15:02	STFNNILSK	STFNNDILSK	0.0014	14.1786	0.1256	1	1378	10	1.99647	0.8774-0.8943	0.06605	1	1	1	3
H460_2B	Peptide	5	0	DANGNSFATR	1383	HLA-A24:02	DANGNSFTR	DANGNSFATR	0	49	HLA-A68:01	DANGSFATR	DANGNSFATR	0.8477	0.1869	HLA-B35:01	DANGNSFTR	DANGNSFATR	0.0011	13.3971	HLA-B51:01	DANGNFATR	DANGNSFATR	0.0013	22.2899	HLA-C03:03	DANGSFATR	DANGNSFATR	0	41	HLA-C15:02	DANGNFATR	DANGNSFATR	0	57	0.1417	1	1383	11	1.99656	0.8882-0.9050	0.07843	1	1	1	3
H460_2B	Peptide	5	0	DANGNSFATR	1384	HLA-A24:02	DANGNSFTR	DANGNSFATR	0	49	HLA-A68:01	DANGSFATR	DANGNSFATR	0.8477	0.1869	HLA-B35:01	DANGNSFTR	DANGNSFATR	0.0011	13.3971	HLA-B51:01	DANGNFATR	DANGNSFATR	0.0013	22.2899	HLA-C03:03	DANGSFATR	DANGNSFATR	0	41	HLA-C15:02	DANGNFATR	DANGNSFATR	0	57	0.1417	1	1384	11	1.99656	0.8882-0.9050	0.07843	1	1	1	3
H460_2B	Peptide	5	0	IWFEYEGTPLKW	1387	HLA-A24:02	IWFETPLKW	IWFEYEGTPLKW	0.3304	0.4928	HLA-A68:01	IEYEGTPLK	IWFEYEGTPLK	0.0002	29.5909	HLA-B35:01	IWFETPLKW	IWFEYEGTPLKW	0.0002	23.9655	HLA-B51:01	IWFETPLKW	IWFEYEGTPLKW	0.0009	26.1667	HLA-C03:03	IWFETPLKW	IWFEYEGTPLKW	0	40	HLA-C15:02	IWFETPLKW	IWFEYEGTPLKW	0.0001	41.6	0.0553	1	1387	12	1.99744	1.0382-1.0550	0.15765	1	1	1	3
H460_2B	Peptide	5	2	FEYEGTPLKW	1387	HLA-A24:02	FYEGTPLKW	FEYEGTPLKW	0.4747	0.3318	HLA-A68:01	FEYEGPLKW	FEYEGTPLKW	0.0041	11.2613	HLA-B35:01	FEYEGTPLW	FEYEGTPLKW	0.0145	4.4679	HLA-B51:01	FEYEGTPLW	FEYEGTPLKW	0.0259	4.9136	HLA-C03:03	FEYEGTPLW	FEYEGTPLKW	0.001	9.1194	HLA-C15:02	FEYEGPLKW	FEYEGTPLKW	0.0014	13.9295	0.0869	1	1387	12	1.99744	1.0382-1.0550	0.15765	1	1	1	3
H460_2B	Peptide	5	3	EYEGTPLKW	1387	HLA-A24:02	EYEGTPLKW	EYEGTPLKW	0.632	0.2033	HLA-A68:01	EYEGTPLKW	EYEGTPLKW	0.0016	15.4327	HLA-B35:01	EYEGTPLKW	EYEGTPLKW	0.0125	4.7957	HLA-B51:01	EYEGTPLKW	EYEGTPLKW	0.009	9.0722	HLA-C03:03	EYEGTPLKW	EYEGTPLKW	0.0005	11.9213	HLA-C15:02	EYEGTPLKW	EYEGTPLKW	0.0014	14.0625	0.1095	1	1387	12	1.99744	1.0382-1.0550	0.15765	1	1	1	3
H460_2B	Peptide	5	0	RYQQWMERF	1389	HLA-A24:02	RYQQWMERF	RYQQWMERF	0.9846	0.005	HLA-A68:01	RYQQWMERF	RYQQWMERF	0.0005	22.0597	HLA-B35:01	RYQQWMERF	RYQQWMERF	0.003	8.9483	HLA-B51:01	RYQQWMERF	RYQQWMERF	0.0015	20.6885	HLA-C03:03	RYQQWMERF	RYQQWMERF	0.0004	12.8636	HLA-C15:02	RYQQWMERF	RYQQWMERF	0.001	15.908	0.1652	1	1389	9	1.99701	0.9542-0.9710	0.01098	1	1	1	3
H460_2B	Peptide	5	0	MPVETFSEF	1392	HLA-A24:02	MPVETFSEF	MPVETFSEF	0.0398	2.0864	HLA-A68:01	MPVETFSEF	MPVETFSEF	0.0412	4.6777	HLA-B35:01	MPVETFSEF	MPVETFSEF	0.9982	0.0016	HLA-B51:01	MPVETFSEF	MPVETFSEF	0.8371	0.0478	HLA-C03:03	MPVETFSEF	MPVETFSEF	0.173	0.6308	HLA-C15:02	MPVETFSEF	MPVETFSEF	0.0095	6.1177	0.3498	3	1392	9	0.999075	1.5414-1.5580	0.18103	1	1	1	3
H460_2B	Peptide	5	0	NAWAEQTGM	1397	HLA-A24:02	NAWAEQTGM	NAWAEQTGM	0.0002	19.8387	HLA-A68:01	NAWAEQTGM	NAWAEQTGM	0.0069	9.3979	HLA-B35:01	NAWAEQTGM	NAWAEQTGM	0.459	0.4292	HLA-B51:01	NAWAEQTGM	NAWAEQTGM	0.0771	2.366	HLA-C03:03	NAWAEQTGM	NAWAEQTGM	0.0804	1.1428	HLA-C15:02	NAWAEQTGM	NAWAEQTGM	0.0112	5.6333	0.1058	2	1397	9	0.999005	1.4860-1.5027	0.15229	1	1	1	3
H460_2B	Peptide	5	0	KYDEGLYRF	1401	HLA-A24:02	KYDEGLYRF	KYDEGLYRF	0.9836	0.0053	HLA-A68:01	KYDEGLYRF	KYDEGLYRF	0.0018	14.7538	HLA-B35:01	KYDEGLYRF	KYDEGLYRF	0.0626	2.1056	HLA-B51:01	KYDEGLYRF	KYDEGLYRF	0.0104	8.3681	HLA-C03:03	KYDEGLYRF	KYDEGLYRF	0.0132	3.0716	HLA-C15:02	KYDEGLYRF	KYDEGLYRF	0.0402	2.8001	0.1853	1	1401	9	1.99663	0.8923-0.9091	0.15763	1	1	1	3
H460_2B	Peptide	5	0	DPFSTGIGF	1405	HLA-A24:02	DPFSTGIGF	DPFSTGIGF	0.0046	5.7424	HLA-A68:01	DPFSTGIGF	DPFSTGIGF	0.0045	10.8743	HLA-B35:01	DPFSTGIGF	DPFSTGIGF	0.7884	0.132	HLA-B51:01	DPFSTGIGF	DPFSTGIGF	0.4018	0.4464	HLA-C03:03	DPFSTGIGF	DPFSTGIGF	0.0049	4.8154	HLA-C15:02	DPFSTGIGF	DPFSTGIGF	0.001	16.2095	0.2009	2	1405	9	0.998932	1.4206-1.4373	0.07335	1	1	1	3
H460_2B	Peptide	5	0	TYPHFYSEI	1408	HLA-A24:02	TYPHFYSEI	TYPHFYSEI	0.8798	0.0556	HLA-A68:01	TYPHFYSEI	TYPHFYSEI	0.0006	21.4706	HLA-B35:01	TYPHFYSEI	TYPHFYSEI	0.0004	19.9455	HLA-B51:01	TYPHFYSEI	TYPHFYSEI	0.0329	4.2295	HLA-C03:03	TYPHFYSEI	TYPHFYSEI	0.0026	6.186	HLA-C15:02	TYPHFYSEI	TYPHFYSEI	0.002	12.3187	0.153	1	1408	9	1.99653	0.9165-0.9333	0.05835	1	1	1	3
H460_2B	Peptide	5	1	YPHFYSEI	1408	HLA-A24:02	-YPHFYSEI	YPHFYSEI	0.0254	2.6373	HLA-A68:01	YPH-FYSEI	YPHFYSEI	0	50.9091	HLA-B35:01	YPHFYS-EI	YPHFYSEI	0.0598	2.168	HLA-B51:01	YPH-FYSEI	YPHFYSEI	0.8825	0.023	HLA-C03:03	YPH-FYSEI	YPHFYSEI	0.0035	5.4928	HLA-C15:02	YPH-FYSEI	YPHFYSEI	0.0024	11.3651	0.1623	1	1408	9	1.99653	0.9165-0.9333	0.05835	1	1	1	3
H460_2B	Peptide	5	0	KYLPYNHQHEYF	1410	HLA-A24:02	KYLPYNHQF	KYLPYNHQHEYF	0.8542	0.0735	HLA-A68:01	KYLPYNHQF	KYLPYNHQHEYF	0.0001	36.9	HLA-B35:01	KPYNHQHEY	KYLPYNHQHEY	0.0041	7.8909	HLA-B51:01	LPYNHQHEF	LPYNHQHEYF	0.0017	20.0492	HLA-C03:03	KYLPYNHQF	KYLPYNHQHEYF	0	28.25	HLA-C15:02	KYLPYNHQF	KYLPYNHQHEYF	0.0001	40	0.1434	1	1410	12	1.99755	1.0301-1.0469	0.00683	1	1	1	3
H460_2B	Peptide	5	0	KYLPYNHQHEY	1410	HLA-A24:02	KYLPYNHQY	KYLPYNHQHEY	0.3887	0.4169	HLA-A68:01	KPYNHQHEY	KYLPYNHQHEY	0.0041	11.1842	HLA-B35:01	YPYNHQHEY	YLPYNHQHEY	0.5964	0.2848	HLA-B51:01	YPYNHQHEY	YLPYNHQHEY	0.0164	6.4855	HLA-C03:03	KPYNHQHEY	KYLPYNHQHEY	0.0006	10.814	HLA-C15:02	KPYNHQHEY	KYLPYNHQHEY	0.0012	15.1149	0.1679	2	1410	12	1.99755	1.0301-1.0469	0.00683	1	1	1	3
H460_2B	Peptide	5	1	YLPYNHQHEYF	1410	HLA-A24:02	YYNHQHEYF	YLPYNHQHEYF	0.6073	0.2204	HLA-A68:01	YPYNHQHEY	YLPYNHQHEY	0.0006	21	HLA-B35:01	YPYNHQHEY	YLPYNHQHEY	0.5107	0.3731	HLA-B51:01	LPYNHQHYF	LPYNHQHEYF	0.0276	4.7416	HLA-C03:03	YLPYNHQHF	YLPYNHQHEYF	0.0007	10.4535	HLA-C15:02	YLPYNHQYF	YLPYNHQHEYF	0.0003	24.5405	0.1912	2	1410	12	1.99755	1.0301-1.0469	0.00683	1	1	1	3
H460_2B	Peptide	5	1	YLPYNHQHEY	1410	HLA-A24:02	YLPNHQHEY	YLPYNHQHEY	0.0201	2.942	HLA-A68:01	YPYNHQHEY	YLPYNHQHEY	0.075	3.4936	HLA-B35:01	YPYNHQHEY	YLPYNHQHEY	0.9826	0.016	HLA-B51:01	YPYNHQHEY	YLPYNHQHEY	0.1567	1.3308	HLA-C03:03	YPYNHQHEY	YLPYNHQHEY	0.0179	2.6715	HLA-C15:02	YLYNHQHEY	YLPYNHQHEY	0.0085	6.4315	0.2101	2	1410	12	1.99755	1.0301-1.0469	0.00683	1	1	1	3
H460_2B	Peptide	5	2	LPYNHQHEYF	1410	HLA-A24:02	LYNHQHEYF	LPYNHQHEYF	0.5121	0.2969	HLA-A68:01	LPYNHQHYF	LPYNHQHEYF	0.0018	14.6307	HLA-B35:01	LPYNHQHEF	LPYNHQHEYF	0.8114	0.1169	HLA-B51:01	LPYNHQHYF	LPYNHQHEYF	0.4526	0.3579	HLA-C03:03	LPYNHQHEF	LPYNHQHEYF	0.0116	3.28	HLA-C15:02	LPYNHQHYF	LPYNHQHEYF	0.0028	10.6471	0.2987	3	1410	12	1.99755	1.0301-1.0469	0.00683	1	1	1	3
H460_2B	Peptide	5	2	LPYNHQHEY	1410	HLA-A24:02	LPYNHQHEY	LPYNHQHEY	0.0044	5.8839	HLA-A68:01	LPYNHQHEY	LPYNHQHEY	0.155	2.3215	HLA-B35:01	LPYNHQHEY	LPYNHQHEY	0.9986	0.0013	HLA-B51:01	LPYNHQHEY	LPYNHQHEY	0.5307	0.2674	HLA-C03:03	LPYNHQHEY	LPYNHQHEY	0.0589	1.4042	HLA-C15:02	LPYNHQHEY	LPYNHQHEY	0.0208	4.0725	0.2947	3	1410	12	1.99755	1.0301-1.0469	0.00683	1	1	1	3
H460_2B	Peptide	5	3	PYNHQHEYF	1410	HLA-A24:02	PYNHQHEYF	PYNHQHEYF	0.8641	0.0658	HLA-A68:01	PYNHQHEYF	PYNHQHEYF	0.0001	38.1429	HLA-B35:01	PYNHQHEYF	PYNHQHEYF	0.0014	12.126	HLA-B51:01	PYNHQHEYF	PYNHQHEYF	0.0005	33.0769	HLA-C03:03	PYNHQHEYF	PYNHQHEYF	0	28.75	HLA-C15:02	PYNHQHEYF	PYNHQHEYF	0	43.25	0.1444	1	1410	12	1.99755	1.0301-1.0469	0.00683	1	1	1	3
H460_2B	Peptide	5	3	PYNHQHEY	1410	HLA-A24:02	PYN-HQHEY	PYNHQHEY	0.0083	4.3877	HLA-A68:01	-PYNHQHEY	PYNHQHEY	0.0005	22.8806	HLA-B35:01	-PYNHQHEY	PYNHQHEY	0.5359	0.3472	HLA-B51:01	-PYNHQHEY	PYNHQHEY	0.0285	4.6462	HLA-C03:03	-PYNHQHEY	PYNHQHEY	0.0001	19.8235	HLA-C15:02	-PYNHQHEY	PYNHQHEY	0.0001	34.8	0.0956	1	1410	12	1.99755	1.0301-1.0469	0.00683	1	1	1	3
H460_2B	Peptide	5	0	AYGGAFYAF	1413	HLA-A24:02	AYGGAFYAF	AYGGAFYAF	0.9684	0.0102	HLA-A68:01	AYGGAFYAF	AYGGAFYAF	0.0009	18.35	HLA-B35:01	AYGGAFYAF	AYGGAFYAF	0.0178	4.0432	HLA-B51:01	AYGGAFYAF	AYGGAFYAF	0.0014	21.3654	HLA-C03:03	AYGGAFYAF	AYGGAFYAF	0.0008	9.9292	HLA-C15:02	AYGGAFYAF	AYGGAFYAF	0.0003	23.8182	0.1649	1	1413	9	0.998959	1.4580-1.4747	0.21314	1	1	1	3
H460_2B	Peptide	5	0	DYAEVSNTF	1416	HLA-A24:02	DYAEVSNTF	DYAEVSNTF	0.9497	0.0196	HLA-A68:01	DYAEVSNTF	DYAEVSNTF	0.0139	7.2724	HLA-B35:01	DYAEVSNTF	DYAEVSNTF	0.2758	0.7152	HLA-B51:01	DYAEVSNTF	DYAEVSNTF	0.0639	2.7109	HLA-C03:03	DYAEVSNTF	DYAEVSNTF	0.0051	4.739	HLA-C15:02	DYAEVSNTF	DYAEVSNTF	0.002	12.2021	0.2184	2	1416	9	0.999038	1.4974-1.5140	0.01514	1	1	1	3
H460_2B	Peptide	5	1	YAEVSNTF	1416	HLA-A24:02	-YAEVSNTF	YAEVSNTF	0.5341	0.2772	HLA-A68:01	YA-EVSNTF	YAEVSNTF	0.0002	28.4815	HLA-B35:01	YA-EVSNTF	YAEVSNTF	0.3671	0.5476	HLA-B51:01	YA-EVSNTF	YAEVSNTF	0.2181	0.9744	HLA-C03:03	YA-EVSNTF	YAEVSNTF	0.3532	0.3315	HLA-C15:02	YA-EVSNTF	YAEVSNTF	0.0324	3.1888	0.2508	4	1416	9	0.999038	1.4974-1.5140	0.01514	1	1	1	3
H460_2B	Peptide	5	0	FPAAPLLTV	1421	HLA-A24:02	FPAAPLLTV	FPAAPLLTV	0.0016	8.979	HLA-A68:01	FPAAPLLTV	FPAAPLLTV	0.0098	8.2859	HLA-B35:01	FPAAPLLTV	FPAAPLLTV	0.7628	0.1518	HLA-B51:01	FPAAPLLTV	FPAAPLLTV	0.9706	0.0042	HLA-C03:03	FPAAPLLTV	FPAAPLLTV	0.1687	0.6448	HLA-C15:02	FPAAPLLTV	FPAAPLLTV	0.1301	1.1904	0.3406	4	1421	9	0.998915	1.4473-1.4640	0.04415	1	1	1	3
H460_2B	Peptide	5	0	HVIETLIGKK	1423	HLA-A24:02	HVIETLIKK	HVIETLIGKK	0	34.5	HLA-A68:01	HVIETLIKK	HVIETLIGKK	0.8615	0.1699	HLA-B35:01	HVIETLIKK	HVIETLIGKK	0.0002	23.4828	HLA-B51:01	HVIETLIKK	HVIETLIGKK	0.0003	40.1053	HLA-C03:03	HVIETLIKK	HVIETLIGKK	0	41	HLA-C15:02	HVIETLIKK	HVIETLIGKK	0.0004	22.6	0.1437	1	1423	10	1.99648	0.8882-0.9050	0.19883	1	1	1	3
H460_2B	Peptide	5	0	HVIETLIGK	1423	HLA-A24:02	HVIETLIGK	HVIETLIGK	0.0003	18.2895	HLA-A68:01	HVIETLIGK	HVIETLIGK	0.9581	0.034	HLA-B35:01	HVIETLIGK	HVIETLIGK	0.0024	9.8317	HLA-B51:01	HVIETLIGK	HVIETLIGK	0.001	24.4545	HLA-C03:03	HVIETLIGK	HVIETLIGK	0.0001	17.4	HLA-C15:02	HVIETLIGK	HVIETLIGK	0.0042	8.8914	0.161	1	1423	10	1.99648	0.8882-0.9050	0.19883	1	1	1	3
H460_2B	Peptide	5	0	FSFDGPEI	1424	HLA-A24:02	FSFDG-PEI	FSFDGPEI	0.0005	14.9556	HLA-A68:01	FSFDG-PEI	FSFDGPEI	0.0001	33.8571	HLA-B35:01	FSFDGP-EI	FSFDGPEI	0.0048	7.3707	HLA-B51:01	FSFDG-PEI	FSFDGPEI	0.3423	0.5782	HLA-C03:03	FSFDG-PEI	FSFDGPEI	0.3051	0.3823	HLA-C15:02	FSFDG-PEI	FSFDGPEI	0.3463	0.3947	0.1665	3	1424	8	0.998899	1.4006-1.4173	0.16738	1	1	1	3
H460_2B	Peptide	5	0	DTPFLTGHGR	1429	HLA-A24:02	DTPFLTHGR	DTPFLTGHGR	0	40	HLA-A68:01	DTFLTGHGR	DTPFLTGHGR	0.8989	0.1118	HLA-B35:01	DPFLTGHGR	DTPFLTGHGR	0.0029	9.0563	HLA-B51:01	DPFLTGHGR	DTPFLTGHGR	0.0011	23.9739	HLA-C03:03	DTFLTGHGR	DTPFLTGHGR	0	36	HLA-C15:02	DTFLTGHGR	DTPFLTGHGR	0	65	0.1505	1	1429	10	1.99635	0.8586-0.8754	0.2202	1	1	1	3
H460_2B	Peptide	5	0	VFPAIAQEI	1434	HLA-A24:02	VFPAIAQEI	VFPAIAQEI	0.7113	0.1558	HLA-A68:01	VFPAIAQEI	VFPAIAQEI	0.0002	29.9545	HLA-B35:01	VFPAIAQEI	VFPAIAQEI	0.0013	12.5954	HLA-B51:01	VFPAIAQEI	VFPAIAQEI	0.0577	2.9088	HLA-C03:03	VFPAIAQEI	VFPAIAQEI	0.0074	3.9878	HLA-C15:02	VFPAIAQEI	VFPAIAQEI	0.0077	6.7782	0.1309	1	1434	9	0.998988	1.4833-1.5000	0.16294	1	1	1	3
H460_2B	Peptide	5	1	FPAIAQEI	1434	HLA-A24:02	-FPAIAQEI	FPAIAQEI	0.0062	5.0264	HLA-A68:01	FPA-IAQEI	FPAIAQEI	0.0001	41.2	HLA-B35:01	FPA-IAQEI	FPAIAQEI	0.2617	0.7504	HLA-B51:01	FPA-IAQEI	FPAIAQEI	0.9449	0.0079	HLA-C03:03	FPA-IAQEI	FPAIAQEI	0.0076	3.954	HLA-C15:02	FPA-IAQEI	FPAIAQEI	0.0052	8.1338	0.2043	2	1434	9	0.998988	1.4833-1.5000	0.16294	1	1	1	3
H460_2B	Peptide	5	0	MYMGEEHLF	1435	HLA-A24:02	MYMGEEHLF	MYMGEEHLF	0.9862	0.0044	HLA-A68:01	MYMGEEHLF	MYMGEEHLF	0.0044	10.9811	HLA-B35:01	MYMGEEHLF	MYMGEEHLF	0.1266	1.3585	HLA-B51:01	MYMGEEHLF	MYMGEEHLF	0.0137	7.167	HLA-C03:03	MYMGEEHLF	MYMGEEHLF	0.0039	5.2709	HLA-C15:02	MYMGEEHLF	MYMGEEHLF	0.0013	14.3661	0.1893	2	1435	9	1.99653	0.8909-0.9077	0.18967	1	1	1	3
H460_2B	Peptide	5	1	YMGEEHLF	1435	HLA-A24:02	-YMGEEHLF	YMGEEHLF	0.3745	0.4354	HLA-A68:01	YMGEE-HLF	YMGEEHLF	0	50.9091	HLA-B35:01	YMGEE-HLF	YMGEEHLF	0.0156	4.3186	HLA-B51:01	YMGEE-HLF	YMGEEHLF	0.0026	16.5187	HLA-C03:03	YMGEE-HLF	YMGEEHLF	0.0018	7.1023	HLA-C15:02	YMGEE-HLF	YMGEEHLF	0.0007	18.22	0.0659	1	1435	9	1.99653	0.8909-0.9077	0.18967	1	1	1	3
H460_2B	Peptide	5	0	EYDNFFQHL	1442	HLA-A24:02	EYDNFFQHL	EYDNFFQHL	0.7516	0.1338	HLA-A68:01	EYDNFFQHL	EYDNFFQHL	0.0038	11.4835	HLA-B35:01	EYDNFFQHL	EYDNFFQHL	0.0164	4.2231	HLA-B51:01	EYDNFFQHL	EYDNFFQHL	0.0515	3.1515	HLA-C03:03	EYDNFFQHL	EYDNFFQHL	0.0114	3.3012	HLA-C15:02	EYDNFFQHL	EYDNFFQHL	0.0148	4.8528	0.1416	1	1442	9	1.99669	0.9421-0.9589	0.14603	1	1	1	3
H460_2B	Peptide	5	0	FVYPLDFARTR	1443	HLA-A24:02	VYPDFARTR	VYPLDFARTR	0.0004	15.3623	HLA-A68:01	FVYPLDFTR	FVYPLDFARTR	0.7057	0.4088	HLA-B35:01	FPLDFARTR	FVYPLDFARTR	0.0083	5.791	HLA-B51:01	FPLDFARTR	FVYPLDFARTR	0.0041	13.4591	HLA-C03:03	FVYPFARTR	FVYPLDFARTR	0	25.8	HLA-C15:02	FVYDFARTR	FVYPLDFARTR	0.0003	26.037	0.1198	1	1443	11	1.9971	1.0261-1.0429	0.21563	1	1	1	3
H460_2B	Peptide	5	0	FVYPLDFAR	1443	HLA-A24:02	FVYPLDFAR	FVYPLDFAR	0.0004	16.3636	HLA-A68:01	FVYPLDFAR	FVYPLDFAR	0.9432	0.0487	HLA-B35:01	FVYPLDFAR	FVYPLDFAR	0.0138	4.5792	HLA-B51:01	FVYPLDFAR	FVYPLDFAR	0.0029	15.6986	HLA-C03:03	FVYPLDFAR	FVYPLDFAR	0.0015	7.6862	HLA-C15:02	FVYPLDFAR	FVYPLDFAR	0.002	12.2591	0.1606	1	1443	11	1.9971	1.0261-1.0429	0.21563	1	1	1	3
H460_2B	Peptide	5	0	NAIEGGTQL	1448	HLA-A24:02	NAIEGGTQL	NAIEGGTQL	0.0013	9.7471	HLA-A68:01	NAIEGGTQL	NAIEGGTQL	0.0107	7.9965	HLA-B35:01	NAIEGGTQL	NAIEGGTQL	0.6067	0.274	HLA-B51:01	NAIEGGTQL	NAIEGGTQL	0.323	0.6261	HLA-C03:03	NAIEGGTQL	NAIEGGTQL	0.9479	0.0083	HLA-C15:02	NAIEGGTQL	NAIEGGTQL	0.2422	0.6445	0.3553	4	1448	9	0.998885	1.4133-1.4299	0.17393	1	1	1	3
H460_2B	Peptide	5	0	AYMPHTFFI	1449	HLA-A24:02	AYMPHTFFI	AYMPHTFFI	0.9784	0.0069	HLA-A68:01	AYMPHTFFI	AYMPHTFFI	0.0018	14.7839	HLA-B35:01	AYMPHTFFI	AYMPHTFFI	0.0012	13.0882	HLA-B51:01	AYMPHTFFI	AYMPHTFFI	0.0306	4.436	HLA-C03:03	AYMPHTFFI	AYMPHTFFI	0.0043	5.0639	HLA-C15:02	AYMPHTFFI	AYMPHTFFI	0.0643	2.0837	0.1801	1	1449	9	1.99645	0.8929-0.9098	0.16708	1	1	1	3
H460_2B	Peptide	5	0	AYMPHTFF	1449	HLA-A24:02	AYMPHTF-F	AYMPHTFF	0.8595	0.0703	HLA-A68:01	AYM-PHTFF	AYMPHTFF	0.0003	27.7931	HLA-B35:01	AYMPHTF-F	AYMPHTFF	0.0064	6.4921	HLA-B51:01	-AYMPHTFF	AYMPHTFF	0.0201	5.7487	HLA-C03:03	-AYMPHTFF	AYMPHTFF	0.0049	4.7869	HLA-C15:02	-AYMPHTFF	AYMPHTFF	0.0024	11.4623	0.1489	1	1449	9	1.99645	0.8929-0.9098	0.16708	1	1	1	3
H460_2B	Peptide	5	0	SYVVAMETF	1456	HLA-A24:02	SYVVAMETF	SYVVAMETF	0.9667	0.011	HLA-A68:01	SYVVAMETF	SYVVAMETF	0.0017	15.0929	HLA-B35:01	SYVVAMETF	SYVVAMETF	0.036	2.8468	HLA-B51:01	SYVVAMETF	SYVVAMETF	0.0088	9.2038	HLA-C03:03	SYVVAMETF	SYVVAMETF	0.0033	5.6782	HLA-C15:02	SYVVAMETF	SYVVAMETF	0.0006	19.3412	0.1695	1	1456	9	0.999039	1.5387-1.5554	0.03492	1	1	1	3
H460_2B	Peptide	5	0	DPFSEGIMF	1457	HLA-A24:02	DPFSEGIMF	DPFSEGIMF	0.008	4.4461	HLA-A68:01	DPFSEGIMF	DPFSEGIMF	0.0025	13.1567	HLA-B35:01	DPFSEGIMF	DPFSEGIMF	0.8364	0.1023	HLA-B51:01	DPFSEGIMF	DPFSEGIMF	0.4288	0.3935	HLA-C03:03	DPFSEGIMF	DPFSEGIMF	0.0054	4.5961	HLA-C15:02	DPFSEGIMF	DPFSEGIMF	0.001	16.3311	0.2137	2	1457	9	0.999039	1.4800-1.4967	0.01065	1	1	1	3
H460_2B	Peptide	5	0	NYAPAFTML	1460	HLA-A24:02	NYAPAFTML	NYAPAFTML	0.9237	0.0303	HLA-A68:01	NYAPAFTML	NYAPAFTML	0.0037	11.6396	HLA-B35:01	NYAPAFTML	NYAPAFTML	0.0149	4.4092	HLA-B51:01	NYAPAFTML	NYAPAFTML	0.0319	4.3249	HLA-C03:03	NYAPAFTML	NYAPAFTML	0.0196	2.5327	HLA-C15:02	NYAPAFTML	NYAPAFTML	0.0106	5.7822	0.1674	1	1460	9	0.999052	1.5047-1.5214	0.08	1	1	1	3
H460_2B	Peptide	5	0	DTIATIEKEMR	1463	HLA-A24:02	DTIATIEKR	DTIATIEKEMR	0	65	HLA-A68:01	DTIATIEKR	DTIATIEKEMR	0.8554	0.1775	HLA-B35:01	DTIATIEKR	DTIATIEKEMR	0.0001	29	HLA-B51:01	DTIATIEEM	DTIATIEKEM	0.0002	44.6154	HLA-C03:03	DTIATIEKR	DTIATIEKEMR	0	70	HLA-C15:02	DTIATIKEM	DTIATIEKEM	0	70	0.1426	1	1463	11	1.99692	0.9636-0.9804	0.12637	1	1	1	3
H460_2B	Peptide	5	1	TIATIEKEMR	1463	HLA-A24:02	TIATIKEMR	TIATIEKEMR	0	51.25	HLA-A68:01	TIATIKEMR	TIATIEKEMR	0.7254	0.3761	HLA-B35:01	TIATIEEMR	TIATIEKEMR	0.0001	37.25	HLA-B51:01	TIATIEKEM	TIATIEKEM	0.0001	59.8	HLA-C03:03	TIATIEKEM	TIATIEKEM	0	55	HLA-C15:02	TIATIEKEM	TIATIEKEM	0	58	0.1209	1	1463	11	1.99692	0.9636-0.9804	0.12637	1	1	1	3
H460_2B	Peptide	5	0	PYFNAPVYL	1466	HLA-A24:02	PYFNAPVYL	PYFNAPVYL	0.837	0.0836	HLA-A68:01	PYFNAPVYL	PYFNAPVYL	0.0005	22.4925	HLA-B35:01	PYFNAPVYL	PYFNAPVYL	0.0007	15.8189	HLA-B51:01	PYFNAPVYL	PYFNAPVYL	0.0042	13.2037	HLA-C03:03	PYFNAPVYL	PYFNAPVYL	0.0009	9.2724	HLA-C15:02	PYFNAPVYL	PYFNAPVYL	0.0018	12.7953	0.1409	1	1466	9	0.999076	1.5594-1.5760	0.09183	1	1	1	3
H460_2B	Peptide	5	0	SFIPAVNDL	1470	HLA-A24:02	SFIPAVNDL	SFIPAVNDL	0.3439	0.4753	HLA-A68:01	SFIPAVNDL	SFIPAVNDL	0.0006	21.0471	HLA-B35:01	SFIPAVNDL	SFIPAVNDL	0.0081	5.8629	HLA-B51:01	SFIPAVNDL	SFIPAVNDL	0.0093	8.8972	HLA-C03:03	SFIPAVNDL	SFIPAVNDL	0.0294	2.1137	HLA-C15:02	SFIPAVNDL	SFIPAVNDL	0.0128	5.241	0.0673	1	1470	9	0.998956	1.4793-1.4960	0.1165	1	1	1	3
H460_2B	Peptide	5	0	AYTTVLQEW	1471	HLA-A24:02	AYTTVLQEW	AYTTVLQEW	0.9457	0.021	HLA-A68:01	AYTTVLQEW	AYTTVLQEW	0.0011	16.9957	HLA-B35:01	AYTTVLQEW	AYTTVLQEW	0.0047	7.4613	HLA-B51:01	AYTTVLQEW	AYTTVLQEW	0.0074	9.9851	HLA-C03:03	AYTTVLQEW	AYTTVLQEW	0.0004	12.8636	HLA-C15:02	AYTTVLQEW	AYTTVLQEW	0.0022	11.8194	0.1602	1	1471	9	0.999097	1.5654-1.5820	0.04216	1	1	1	3
H460_2B	Peptide	5	0	GYEPLPPTI	1474	HLA-A24:02	GYEPLPPTI	GYEPLPPTI	0.7565	0.1313	HLA-A68:01	GYEPLPPTI	GYEPLPPTI	0.0001	38.7143	HLA-B35:01	GYEPLPPTI	GYEPLPPTI	0.0008	15.126	HLA-B51:01	GYEPLPPTI	GYEPLPPTI	0.0223	5.396	HLA-C03:03	GYEPLPPTI	GYEPLPPTI	0.0026	6.2287	HLA-C15:02	GYEPLPPTI	GYEPLPPTI	0.0109	5.7148	0.1322	1	1474	11	1.99666	0.8943-0.9111	0.1576	1	1	1	3
H460_2B	Peptide	5	0	FSNPRALYL	1475	HLA-A24:02	FSNPRALYL	FSNPRALYL	0.0263	2.5827	HLA-A68:01	FSNPRALYL	FSNPRALYL	0.0166	6.8003	HLA-B35:01	FSNPRALYL	FSNPRALYL	0.0849	1.7397	HLA-B51:01	FSNPRALYL	FSNPRALYL	0.253	0.846	HLA-C03:03	FSNPRALYL	FSNPRALYL	0.9725	0.0044	HLA-C15:02	FSNPRALYL	FSNPRALYL	0.9932	0.0007	0.3911	4	1475	9	1.99629	0.8620-0.8788	0.06245	1	1	1	3
H460_2B	Peptide	5	0	VAVGVIKNV	1480	HLA-A24:02	VAVGVIKNV	VAVGVIKNV	0.0004	16.3455	HLA-A68:01	VAVGVIKNV	VAVGVIKNV	0.0018	14.6307	HLA-B35:01	VAVGVIKNV	VAVGVIKNV	0.0036	8.302	HLA-B51:01	VAVGVIKNV	VAVGVIKNV	0.5793	0.2261	HLA-C03:03	VAVGVIKNV	VAVGVIKNV	0.1279	0.8012	HLA-C15:02	VAVGVIKNV	VAVGVIKNV	0.5448	0.1833	0.2096	3	1480	11	1.99654	0.9394-0.9562	0.09455	1	1	1	3
H460_2B	Peptide	5	1	IVINHVISV	1484	HLA-A24:02	IVINHVISV	IVINHVISV	0.0027	7.2435	HLA-A68:01	IVINHVISV	IVINHVISV	0.0087	8.6429	HLA-B35:01	IVINHVISV	IVINHVISV	0.0116	4.9526	HLA-B51:01	IVINHVISV	IVINHVISV	0.3549	0.5487	HLA-C03:03	IVINHVISV	IVINHVISV	0.3389	0.3466	HLA-C15:02	IVINHVISV	IVINHVISV	0.8292	0.0262	0.2577	3	1484	11	1.99669	0.8889-0.9057	0.2225	1	1	1	3
H460_2B	Peptide	5	0	IYIAGHPAF	1485	HLA-A24:02	IYIAGHPAF	IYIAGHPAF	0.969	0.0099	HLA-A68:01	IYIAGHPAF	IYIAGHPAF	0.0013	16.4009	HLA-B35:01	IYIAGHPAF	IYIAGHPAF	0.1614	1.138	HLA-B51:01	IYIAGHPAF	IYIAGHPAF	0.0118	7.7934	HLA-C03:03	IYIAGHPAF	IYIAGHPAF	0.0427	1.697	HLA-C15:02	IYIAGHPAF	IYIAGHPAF	0.0011	15.7241	0.1979	3	1485	9	0.998981	1.5194-1.5360	0.15952	1	1	1	3
H460_2B	Peptide	5	0	EVAPPEYHRK	1486	HLA-A24:02	EVAPPYHRK	EVAPPEYHRK	0.0002	20.9259	HLA-A68:01	EVAPPEYHK	EVAPPEYHRK	0.9724	0.0145	HLA-B35:01	EVAPPEYHK	EVAPPEYHRK	0.0005	17.7326	HLA-B51:01	EAPPEYHRK	EVAPPEYHRK	0.0013	22.2391	HLA-C03:03	EVAPPYHRK	EVAPPEYHRK	0	29.3333	HLA-C15:02	EVAPPYHRK	EVAPPEYHRK	0.0003	25.2424	0.1625	1	1486	10	1.99672	0.9030-0.9199	0.1423	1	1	1	3
H460_2B	Peptide	5	0	EVAPPEYHR	1486	HLA-A24:02	EVAPPEYHR	EVAPPEYHR	0.001	10.8168	HLA-A68:01	EVAPPEYHR	EVAPPEYHR	0.9944	0.0025	HLA-B35:01	EVAPPEYHR	EVAPPEYHR	0.0045	7.5843	HLA-B51:01	EVAPPEYHR	EVAPPEYHR	0.0018	19.4654	HLA-C03:03	EVAPPEYHR	EVAPPEYHR	0.0001	17.52	HLA-C15:02	EVAPPEYHR	EVAPPEYHR	0.0021	12.0389	0.1673	1	1486	10	1.99672	0.9030-0.9199	0.1423	1	1	1	3
H460_2B	Peptide	5	0	KYVPAIAHL	1487	HLA-A24:02	KYVPAIAHL	KYVPAIAHL	0.9774	0.0073	HLA-A68:01	KYVPAIAHL	KYVPAIAHL	0.003	12.5337	HLA-B35:01	KYVPAIAHL	KYVPAIAHL	0.0034	8.483	HLA-B51:01	KYVPAIAHL	KYVPAIAHL	0.0138	7.1418	HLA-C03:03	KYVPAIAHL	KYVPAIAHL	0.023	2.3777	HLA-C15:02	KYVPAIAHL	KYVPAIAHL	0.0329	3.154	0.1756	1	1487	9	1.99603	0.8343-0.8512	0.21754	1	1	1	3
H460_2B	Peptide	5	0	VLPGHFNTF	1489	HLA-A24:02	VLPGHFNTF	VLPGHFNTF	0.906	0.0411	HLA-A68:01	VLPGHFNTF	VLPGHFNTF	0.0042	11.0921	HLA-B35:01	VLPGHFNTF	VLPGHFNTF	0.0659	2.0295	HLA-B51:01	VLPGHFNTF	VLPGHFNTF	0.0308	4.4182	HLA-C03:03	VLPGHFNTF	VLPGHFNTF	0.1508	0.7043	HLA-C15:02	VLPGHFNTF	VLPGHFNTF	0.0287	3.4272	0.1977	2	1489	9	0.999026	1.5174-1.5340	0.18942	1	1	1	3
H460_2B	Peptide	5	0	TAFPGTGGF	1490	HLA-A24:02	TAFPGTGGF	TAFPGTGGF	0.0198	2.9591	HLA-A68:01	TAFPGTGGF	TAFPGTGGF	0.0821	3.3446	HLA-B35:01	TAFPGTGGF	TAFPGTGGF	0.7885	0.1319	HLA-B51:01	TAFPGTGGF	TAFPGTGGF	0.2126	0.9958	HLA-C03:03	TAFPGTGGF	TAFPGTGGF	0.5495	0.1736	HLA-C15:02	TAFPGTGGF	TAFPGTGGF	0.1062	1.4218	0.2931	4	1490	9	0.998828	1.3056-1.3224	0.14478	1	1	1	3
H460_2B	Peptide	5	0	LYGRHFNYL	1493	HLA-A24:02	LYGRHFNYL	LYGRHFNYL	0.7866	0.1117	HLA-A68:01	LYGRHFNYL	LYGRHFNYL	0.0001	32.7333	HLA-B35:01	LYGRHFNYL	LYGRHFNYL	0.0003	20.383	HLA-B51:01	LYGRHFNYL	LYGRHFNYL	0.0032	15.0478	HLA-C03:03	LYGRHFNYL	LYGRHFNYL	0.0015	7.6318	HLA-C15:02	LYGRHFNYL	LYGRHFNYL	0.001	15.8218	0.1321	1	1493	9	1.99661	0.9266-0.9434	0.19716	1	1	1	3
H460_2B	Peptide	5	0	NAFEVAEKY	1499	HLA-A24:02	NAFEVAEKY	NAFEVAEKY	0.0025	7.4787	HLA-A68:01	NAFEVAEKY	NAFEVAEKY	0.5889	0.6034	HLA-B35:01	NAFEVAEKY	NAFEVAEKY	0.9861	0.0129	HLA-B51:01	NAFEVAEKY	NAFEVAEKY	0.1757	1.1909	HLA-C03:03	NAFEVAEKY	NAFEVAEKY	0.0358	1.868	HLA-C15:02	NAFEVAEKY	NAFEVAEKY	0.0355	2.9882	0.3041	4	1499	9	1.99625	0.8310-0.8478	0.17428	1	1	1	3
H460_2B	Peptide	5	0	ESFETFINKR	1508	HLA-A24:02	EFETFINKR	ESFETFINKR	0.0001	29.5714	HLA-A68:01	ESFETINKR	ESFETFINKR	0.9774	0.0103	HLA-B35:01	ESFETFIKR	ESFETFINKR	0.0018	10.9901	HLA-B51:01	ESFEFINKR	ESFETFINKR	0.0006	29.1525	HLA-C03:03	ESFETFIKR	ESFETFINKR	0	33.5	HLA-C15:02	ESFETFIKR	ESFETFINKR	0.0001	33.25	0.1633	1	1508	10	1.99684	0.9326-0.9495	0.28437	1	1	1	3
H460_2B	Peptide	5	0	ESFETFINK	1508	HLA-A24:02	ESFETFINK	ESFETFINK	0.0002	19.7097	HLA-A68:01	ESFETFINK	ESFETFINK	0.9728	0.0142	HLA-B35:01	ESFETFINK	ESFETFINK	0.0038	8.164	HLA-B51:01	ESFETFINK	ESFETFINK	0.0065	10.7217	HLA-C03:03	ESFETFINK	ESFETFINK	0.0001	17.28	HLA-C15:02	ESFETFINK	ESFETFINK	0.0072	6.9722	0.1651	1	1508	10	1.99684	0.9326-0.9495	0.28437	1	1	1	3
H460_2B	Peptide	5	0	APITVDIEY	1509	HLA-A24:02	APITVDIEY	APITVDIEY	0.0004	16.3636	HLA-A68:01	APITVDIEY	APITVDIEY	0.0328	5.1831	HLA-B35:01	APITVDIEY	APITVDIEY	0.9868	0.0122	HLA-B51:01	APITVDIEY	APITVDIEY	0.0506	3.1923	HLA-C03:03	APITVDIEY	APITVDIEY	0.0032	5.722	HLA-C15:02	APITVDIEY	APITVDIEY	0.0012	14.7009	0.1792	1	1509	9	0.999019	1.4887-1.5054	0.31416	1	1	1	3
H460_2B	Peptide	5	1	PITVDIEY	1509	HLA-A24:02	PIT-VDIEY	PITVDIEY	0	53.75	HLA-A68:01	-PITVDIEY	PITVDIEY	0.0002	31.8235	HLA-B35:01	-PITVDIEY	PITVDIEY	0.4812	0.4037	HLA-B51:01	-PITVDIEY	PITVDIEY	0.0048	12.3707	HLA-C03:03	-PITVDIEY	PITVDIEY	0	50	HLA-C15:02	PIT-VDIEY	PITVDIEY	0	65	0.081	1	1509	9	0.999019	1.4887-1.5054	0.31416	1	1	1	3
H460_2B	Peptide	5	0	TYVGIGWLI	1512	HLA-A24:02	TYVGIGWLI	TYVGIGWLI	0.7857	0.1123	HLA-A68:01	TYVGIGWLI	TYVGIGWLI	0.0011	17.0815	HLA-B35:01	TYVGIGWLI	TYVGIGWLI	0.0005	17.3605	HLA-B51:01	TYVGIGWLI	TYVGIGWLI	0.0096	8.7342	HLA-C03:03	TYVGIGWLI	TYVGIGWLI	0.0004	12.25	HLA-C15:02	TYVGIGWLI	TYVGIGWLI	0.0024	11.3651	0.1333	1	1512	9	0.999023	1.5260-1.5427	0.38946	1	1	1	3
H460_2B	Peptide	5	0	AVVGAVVFQKR	1513	HLA-A24:02	AVVGAFQKR	AVVGAVVFQKR	0	42	HLA-A68:01	AVVGAVVKR	AVVGAVVFQKR	0.6879	0.4383	HLA-B35:01	AVVGAVVKR	AVVGAVVFQKR	0	49.5	HLA-B51:01	AVVGAVVKR	AVVGAVVFQKR	0.0001	62.3529	HLA-C03:03	AVVGAFQKR	AVVGAVVFQKR	0	55	HLA-C15:02	AVVGVFQKR	AVVGAVVFQKR	0.0001	32.6923	0.1147	1	1513	11	1.99657	0.9555-0.9723	0.05244	1	1	1	3
H460_2B	Peptide	5	0	ESTLHLVLR	1514	HLA-A24:02	ESTLHLVLR	ESTLHLVLR	0.0001	30.3333	HLA-A68:01	ESTLHLVLR	ESTLHLVLR	0.9255	0.0753	HLA-B35:01	ESTLHLVLR	ESTLHLVLR	0.0008	14.9379	HLA-B51:01	ESTLHLVLR	ESTLHLVLR	0.0006	29.7797	HLA-C03:03	ESTLHLVLR	ESTLHLVLR	0	38	HLA-C15:02	ESTLHLVLR	ESTLHLVLR	0.0002	30.4375	0.1545	1	1514	9	1.99624	0.8835-0.9003	0.05086	1	1	1	3
H460_2B	Peptide	5	0	AAGTVFTTV	1518	HLA-A24:02	AAGTVFTTV	AAGTVFTTV	0.0024	7.7167	HLA-A68:01	AAGTVFTTV	AAGTVFTTV	0.0003	25.5263	HLA-B35:01	AAGTVFTTV	AAGTVFTTV	0.0018	11.107	HLA-B51:01	AAGTVFTTV	AAGTVFTTV	0.2815	0.746	HLA-C03:03	AAGTVFTTV	AAGTVFTTV	0.055	1.4636	HLA-C15:02	AAGTVFTTV	AAGTVFTTV	0.4647	0.2524	0.1343	3	1518	11	0.99909	1.5240-1.5407	0.37194	1	1	1	3
H460_2B	Peptide	5	0	KWNPTAGVAF	1519	HLA-A24:02	KWNPTGVAF	KWNPTAGVAF	0.6493	0.1926	HLA-A68:01	KWNPAGVAF	KWNPTAGVAF	0.0003	25.3421	HLA-B35:01	KWNPAGVAF	KWNPTAGVAF	0.0039	8.006	HLA-B51:01	KWNPTGVAF	KWNPTAGVAF	0.0007	28.7353	HLA-C03:03	KWNPTGVAF	KWNPTAGVAF	0.0003	14.3774	HLA-C15:02	KWNPTGVAF	KWNPTAGVAF	0.0004	21.8387	0.1092	1	1519	10	0.999077	1.5387-1.5554	0.15224	1	1	1	3
H460_2B	Peptide	5	2	NPTAGVAF	1519	HLA-A24:02	N-PTAGVAF	NPTAGVAF	0.0004	15.8986	HLA-A68:01	NPT-AGVAF	NPTAGVAF	0	46.3333	HLA-B35:01	NPT-AGVAF	NPTAGVAF	0.443	0.4477	HLA-B51:01	NPT-AGVAF	NPTAGVAF	0.0541	3.0332	HLA-C03:03	NPT-AGVAF	NPTAGVAF	0.0005	11.5669	HLA-C15:02	NPT-AGVAF	NPTAGVAF	0.0001	39	0.083	1	1519	10	0.999077	1.5387-1.5554	0.15224	1	1	1	3
H460_2B	Peptide	5	0	NTVDEVYVSR	1521	HLA-A24:02	NTDEVYVSR	NTVDEVYVSR	0.0001	30.8333	HLA-A68:01	NTVDVYVSR	NTVDEVYVSR	0.9796	0.0092	HLA-B35:01	NTVDVYVSR	NTVDEVYVSR	0.0007	15.8976	HLA-B51:01	NTVDVYVSR	NTVDEVYVSR	0.0006	29.8644	HLA-C03:03	NTVDVYVSR	NTVDEVYVSR	0	29.3333	HLA-C15:02	NTVDVYVSR	NTVDEVYVSR	0.0002	28.5714	0.1635	1	1521	10	1.99661	0.8842-0.9010	0.10812	1	1	1	3
H460_2B	Peptide	5	1	TVDEVYVSR	1521	HLA-A24:02	TVDEVYVSR	TVDEVYVSR	0.001	10.916	HLA-A68:01	TVDEVYVSR	TVDEVYVSR	0.9468	0.0455	HLA-B35:01	TVDEVYVSR	TVDEVYVSR	0.0063	6.5354	HLA-B51:01	TVDEVYVSR	TVDEVYVSR	0.0036	14.3239	HLA-C03:03	TVDEVYVSR	TVDEVYVSR	0.0024	6.4477	HLA-C15:02	TVDEVYVSR	TVDEVYVSR	0.0071	7.035	0.1612	1	1521	10	1.99661	0.8842-0.9010	0.10812	1	1	1	3
H460_2B	Peptide	5	0	RFEEAHFTF	1523	HLA-A24:02	RFEEAHFTF	RFEEAHFTF	0.9427	0.0219	HLA-A68:01	RFEEAHFTF	RFEEAHFTF	0.0007	20.49	HLA-B35:01	RFEEAHFTF	RFEEAHFTF	0.1081	1.5029	HLA-B51:01	RFEEAHFTF	RFEEAHFTF	0.0069	10.3956	HLA-C03:03	RFEEAHFTF	RFEEAHFTF	0.013	3.0988	HLA-C15:02	RFEEAHFTF	RFEEAHFTF	0.007	7.0764	0.1797	2	1523	9	1.99661	0.8923-0.9091	0.32328	1	1	1	3
H460_2B	Peptide	5	0	EAAVVAVAEK	1524	HLA-A24:02	EAAVVAVEK	EAAVVAVAEK	0	60	HLA-A68:01	EAAVVAVEK	EAAVVAVAEK	0.829	0.213	HLA-B35:01	EAAVVAVAK	EAAVVAVAEK	0.0007	15.685	HLA-B51:01	EAAVVAVAK	EAAVVAVAEK	0.0006	30.6667	HLA-C03:03	EAAVVAVEK	EAAVVAVAEK	0	37	HLA-C15:02	EAAVVAVEK	EAAVVAVAEK	0	49.5	0.1384	1	1524	10	0.998981	1.5334-1.5500	0.26292	1	1	1	3
H460_2B	Peptide	5	0	ATYVFLHTV	1526	HLA-A24:02	ATYVFLHTV	ATYVFLHTV	0.0066	4.894	HLA-A68:01	ATYVFLHTV	ATYVFLHTV	0.0162	6.8575	HLA-B35:01	ATYVFLHTV	ATYVFLHTV	0.0009	14.3354	HLA-B51:01	ATYVFLHTV	ATYVFLHTV	0.1756	1.192	HLA-C03:03	ATYVFLHTV	ATYVFLHTV	0.0322	1.9955	HLA-C15:02	ATYVFLHTV	ATYVFLHTV	0.8071	0.0335	0.1731	3	1526	9	0.999042	1.5634-1.5800	0.19388	1	1	1	3
H460_2B	Peptide	5	0	SVYDHQGIFKR	1528	HLA-A24:02	SVYDHIFKR	SVYDHQGIFKR	0.0005	14.5444	HLA-A68:01	SVYDGIFKR	SVYDHQGIFKR	0.9493	0.0432	HLA-B35:01	SVYDGIFKR	SVYDHQGIFKR	0.0002	25.75	HLA-B51:01	SVYDHQFKR	SVYDHQGIFKR	0.0004	34.5294	HLA-C03:03	SVYDHQGIF	SVYDHQGIF	0	28.75	HLA-C15:02	SVYDHQFKR	SVYDHQGIFKR	0.0004	21.5484	0.1585	1	1528	11	1.99703	0.9663-0.9831	0.0709	1	1	1	3
H460_2B	Peptide	5	0	SVYDHQGIFK	1528	HLA-A24:02	SYDHQGIFK	SVYDHQGIFK	0.001	10.7939	HLA-A68:01	SVYDHQIFK	SVYDHQGIFK	0.9038	0.1031	HLA-B35:01	SVYDHQIFK	SVYDHQGIFK	0.0003	21.8293	HLA-B51:01	SVYDHQIFK	SVYDHQGIFK	0.0007	27.75	HLA-C03:03	SVYDHQGIF	SVYDHQGIF	0.0003	14.0566	HLA-C15:02	SVYDHQIFK	SVYDHQGIFK	0.0043	8.8817	0.1517	1	1528	11	1.99703	0.9663-0.9831	0.0709	1	1	1	3
H460_2B	Peptide	5	0	NPSGVIQDF	1529	HLA-A24:02	NPSGVIQDF	NPSGVIQDF	0.0071	4.7159	HLA-A68:01	NPSGVIQDF	NPSGVIQDF	0.0034	11.9239	HLA-B35:01	NPSGVIQDF	NPSGVIQDF	0.9382	0.0467	HLA-B51:01	NPSGVIQDF	NPSGVIQDF	0.2136	0.9916	HLA-C03:03	NPSGVIQDF	NPSGVIQDF	0.0041	5.1344	HLA-C15:02	NPSGVIQDF	NPSGVIQDF	0.0011	15.431	0.1946	2	1529	9	0.998968	1.4473-1.4640	0.06108	1	1	1	3
H460_2B	Peptide	5	0	AYTPFHAVL	1531	HLA-A24:02	AYTPFHAVL	AYTPFHAVL	0.8653	0.0646	HLA-A68:01	AYTPFHAVL	AYTPFHAVL	0.0006	21.5059	HLA-B35:01	AYTPFHAVL	AYTPFHAVL	0.0037	8.212	HLA-B51:01	AYTPFHAVL	AYTPFHAVL	0.0071	10.2197	HLA-C03:03	AYTPFHAVL	AYTPFHAVL	0.0294	2.113	HLA-C15:02	AYTPFHAVL	AYTPFHAVL	0.013	5.1874	0.1532	1	1531	9	0.999009	1.5087-1.5254	0.20303	1	1	1	3
H460_2B	Peptide	5	1	YTPFHAVL	1531	HLA-A24:02	-YTPFHAVL	YTPFHAVL	0.0416	2.0239	HLA-A68:01	YT-PFHAVL	YTPFHAVL	0.0002	28.6296	HLA-B35:01	YT-PFHAVL	YTPFHAVL	0.0018	10.9862	HLA-B51:01	YT-PFHAVL	YTPFHAVL	0.0875	2.1584	HLA-C03:03	YT-PFHAVL	YTPFHAVL	0.3157	0.371	HLA-C15:02	YT-PFHAVL	YTPFHAVL	0.2189	0.7133	0.111	2	1531	9	0.999009	1.5087-1.5254	0.20303	1	1	1	3
H460_2B	Peptide	5	0	HYLPDLHHL	1532	HLA-A24:02	HYLPDLHHL	HYLPDLHHL	0.9834	0.0053	HLA-A68:01	HYLPDLHHL	HYLPDLHHL	0.0046	10.7877	HLA-B35:01	HYLPDLHHL	HYLPDLHHL	0.0278	3.25	HLA-B51:01	HYLPDLHHL	HYLPDLHHL	0.0429	3.5565	HLA-C03:03	HYLPDLHHL	HYLPDLHHL	0.042	1.7116	HLA-C15:02	HYLPDLHHL	HYLPDLHHL	0.0241	3.7813	0.1875	2	1532	9	2.99212	0.6914-0.7082	0.0426	1	1	1	3
H460_2B	Peptide	5	0	LYQRAFQHL	1533	HLA-A24:02	LYQRAFQHL	LYQRAFQHL	0.9563	0.016	HLA-A68:01	LYQRAFQHL	LYQRAFQHL	0.0002	30.8947	HLA-B35:01	LYQRAFQHL	LYQRAFQHL	0.0009	14.5652	HLA-B51:01	LYQRAFQHL	LYQRAFQHL	0.0111	8.0524	HLA-C03:03	LYQRAFQHL	LYQRAFQHL	0.0025	6.2771	HLA-C15:02	LYQRAFQHL	LYQRAFQHL	0.0013	14.5268	0.1621	1	1533	9	1.99659	0.9380-0.9548	0.08392	1	1	1	3
H460_2B	Peptide	5	0	AAVEPDVVVKR	1535	HLA-A24:02	AAPDVVVKR	AAVEPDVVVKR	0.0001	24.8571	HLA-A68:01	AAVDVVVKR	AAVEPDVVVKR	0.7264	0.3745	HLA-B35:01	AAVEPDVVR	AAVEPDVVVKR	0.0007	16.1495	HLA-B51:01	AAVDVVVKR	AAVEPDVVVKR	0.0007	28.1176	HLA-C03:03	AAVEPDVVR	AAVEPDVVVKR	0	25.4	HLA-C15:02	AAVEPVVKR	AAVEPDVVVKR	0.0005	20.625	0.1214	1	1535	11	1.99661	0.9111-0.9279	0.11285	1	1	1	3
H460_2B	Peptide	5	1	AVEPDVVVKR	1535	HLA-A24:02	AVPDVVVKR	AVEPDVVVKR	0.0005	14.7222	HLA-A68:01	AVPDVVVKR	AVEPDVVVKR	0.8592	0.1728	HLA-B35:01	AVPDVVVKR	AVEPDVVVKR	0.0003	20.6383	HLA-B51:01	AVPDVVVKR	AVEPDVVVKR	0.0002	44.0769	HLA-C03:03	AVPDVVVKR	AVEPDVVVKR	0	33	HLA-C15:02	AVPDVVVKR	AVEPDVVVKR	0.0003	25.1818	0.1434	1	1535	11	1.99661	0.9111-0.9279	0.11285	1	1	1	3
H460_2B	Peptide	5	0	AAVEPDVVV	1535	HLA-A24:02	AAVEPDVVV	AAVEPDVVV	0.0001	29	HLA-A68:01	AAVEPDVVV	AAVEPDVVV	0.0011	17.1739	HLA-B35:01	AAVEPDVVV	AAVEPDVVV	0.0294	3.1537	HLA-B51:01	AAVEPDVVV	AAVEPDVVV	0.2059	1.0259	HLA-C03:03	AAVEPDVVV	AAVEPDVVV	0.3223	0.3641	HLA-C15:02	AAVEPDVVV	AAVEPDVVV	0.2025	0.7726	0.1269	3	1535	11	1.99661	0.9111-0.9279	0.11285	1	1	1	3
H460_2B	Peptide	5	0	DVAGIIADY	1538	HLA-A24:02	DVAGIIADY	DVAGIIADY	0.0003	18.7105	HLA-A68:01	DVAGIIADY	DVAGIIADY	0.6106	0.5668	HLA-B35:01	DVAGIIADY	DVAGIIADY	0.5375	0.3457	HLA-B51:01	DVAGIIADY	DVAGIIADY	0.0057	11.3968	HLA-C03:03	DVAGIIADY	DVAGIIADY	0.0001	17.44	HLA-C15:02	DVAGIIADY	DVAGIIADY	0.0005	20.5972	0.1924	2	1538	9	0.998926	1.4046-1.4213	0.34766	1	1	1	3
H460_2B	Peptide	5	0	NAMDVTTGY	1542	HLA-A24:02	NAMDVTTGY	NAMDVTTGY	0.001	10.7977	HLA-A68:01	NAMDVTTGY	NAMDVTTGY	0.7043	0.4112	HLA-B35:01	NAMDVTTGY	NAMDVTTGY	0.9858	0.0133	HLA-B51:01	NAMDVTTGY	NAMDVTTGY	0.0533	3.0691	HLA-C03:03	NAMDVTTGY	NAMDVTTGY	0.0473	1.6075	HLA-C15:02	NAMDVTTGY	NAMDVTTGY	0.0348	3.0311	0.3044	3	1542	9	0.998958	1.4246-1.4413	0.09462	1	1	1	3
H460_2B	Peptide	5	0	TPLGGEIMF	1546	HLA-A24:02	TPLGGEIMF	TPLGGEIMF	0.0079	4.4581	HLA-A68:01	TPLGGEIMF	TPLGGEIMF	0.0015	15.4615	HLA-B35:01	TPLGGEIMF	TPLGGEIMF	0.9199	0.0565	HLA-B51:01	TPLGGEIMF	TPLGGEIMF	0.2376	0.8996	HLA-C03:03	TPLGGEIMF	TPLGGEIMF	0.0069	4.135	HLA-C15:02	TPLGGEIMF	TPLGGEIMF	0.0011	15.2184	0.1958	2	1546	9	0.998952	1.4607-1.4773	0.16747	1	1	1	3
H460_2B	Peptide	5	0	TAIGTCFGY	1548	HLA-A24:02	TAIGTCFGY	TAIGTCFGY	0.0002	22.6842	HLA-A68:01	TAIGTCFGY	TAIGTCFGY	0.205	1.8878	HLA-B35:01	TAIGTCFGY	TAIGTCFGY	0.6673	0.2233	HLA-B51:01	TAIGTCFGY	TAIGTCFGY	0.0146	6.9163	HLA-C03:03	TAIGTCFGY	TAIGTCFGY	0.0034	5.5399	HLA-C15:02	TAIGTCFGY	TAIGTCFGY	0.0031	10.2112	0.1489	2	1548	9	0.998926	1.4273-1.4440	0.18295	1	1	1	3
H460_2B	Peptide	5	0	HYLNHWNHF	1550	HLA-A24:02	HYLNHWNHF	HYLNHWNHF	0.9822	0.0057	HLA-A68:01	HYLNHWNHF	HYLNHWNHF	0.0017	15.0096	HLA-B35:01	HYLNHWNHF	HYLNHWNHF	0.0184	3.9713	HLA-B51:01	HYLNHWNHF	HYLNHWNHF	0.0086	9.2934	HLA-C03:03	HYLNHWNHF	HYLNHWNHF	0.002	6.9323	HLA-C15:02	HYLNHWNHF	HYLNHWNHF	0.0011	15.6782	0.169	1	1550	9	2.99288	0.7521-0.7690	0.24334	1	1	1	3
H460_2B	Peptide	5	0	RWSPVRPLVF	1551	HLA-A24:02	RWSPVPLVF	RWSPVRPLVF	0.9063	0.0409	HLA-A68:01	RWSPVPLVF	RWSPVRPLVF	0.0004	23.9825	HLA-B35:01	RWSPVPLVF	RWSPVRPLVF	0.0027	9.3405	HLA-B51:01	RWSPVPLVF	RWSPVRPLVF	0.0015	20.7377	HLA-C03:03	RSPVRPLVF	RWSPVRPLVF	0.001	8.8195	HLA-C15:02	RSPVRPLVF	RWSPVRPLVF	0.0101	5.9422	0.1537	1	1551	10	1.9968	0.9360-0.9528	0.03006	1	1	1	3
H460_2B	Peptide	5	0	RWSPVRPLV	1551	HLA-A24:02	RWSPVRPLV	RWSPVRPLV	0.4404	0.3638	HLA-A68:01	RWSPVRPLV	RWSPVRPLV	0.0006	20.59	HLA-B35:01	RWSPVRPLV	RWSPVRPLV	0.0002	26.6842	HLA-B51:01	RWSPVRPLV	RWSPVRPLV	0.0091	8.9934	HLA-C03:03	RWSPVRPLV	RWSPVRPLV	0.0005	11.4961	HLA-C15:02	RWSPVRPLV	RWSPVRPLV	0.022	3.9493	0.0788	1	1551	10	1.9968	0.9360-0.9528	0.03006	1	1	1	3
H460_2B	Peptide	5	0	SVFEDPVISK	1553	HLA-A24:02	SFEDPVISK	SVFEDPVISK	0.0043	5.953	HLA-A68:01	SVFDPVISK	SVFEDPVISK	0.9413	0.0507	HLA-B35:01	SVFDPVISK	SVFEDPVISK	0.0014	12.1679	HLA-B51:01	SVFDPVISK	SVFEDPVISK	0.0013	22.2681	HLA-C03:03	SVEDPVISK	SVFEDPVISK	0.0005	11.8976	HLA-C15:02	SVFDPVISK	SVFEDPVISK	0.0041	9.0465	0.1588	1	1553	10	1.99642	0.8512-0.8680	0.20407	1	1	1	3
H460_2B	Peptide	5	1	VYSGVETL	1554	HLA-A24:02	VYSGV-ETL	VYSGVETL	0.373	0.4373	HLA-A68:01	VYSGV-ETL	VYSGVETL	0.0001	40.5	HLA-B35:01	VYS-GVETL	VYSGVETL	0.0009	14.3416	HLA-B51:01	V-YSGVETL	VYSGVETL	0.0125	7.5314	HLA-C03:03	-VYSGVETL	VYSGVETL	0.0036	5.4251	HLA-C15:02	-VYSGVETL	VYSGVETL	0.0028	10.6576	0.0655	1	1554	9	0.999034	1.4800-1.4967	0.01137	1	1	1	3
H460_2B	Peptide	5	0	KYQAVTATL	1562	HLA-A24:02	KYQAVTATL	KYQAVTATL	0.9535	0.0175	HLA-A68:01	KYQAVTATL	KYQAVTATL	0.0008	18.9786	HLA-B35:01	KYQAVTATL	KYQAVTATL	0.0029	9.0643	HLA-B51:01	KYQAVTATL	KYQAVTATL	0.0054	11.7291	HLA-C03:03	KYQAVTATL	KYQAVTATL	0.0089	3.7048	HLA-C15:02	KYQAVTATL	KYQAVTATL	0.0066	7.2832	0.163	1	1562	9	0.998991	1.4813-1.4980	0.13421	1	1	1	3
H460_2B	Peptide	5	0	VYLDKFIRL	1564	HLA-A24:02	VYLDKFIRL	VYLDKFIRL	0.9811	0.0061	HLA-A68:01	VYLDKFIRL	VYLDKFIRL	0.0019	14.4874	HLA-B35:01	VYLDKFIRL	VYLDKFIRL	0.0026	9.4544	HLA-B51:01	VYLDKFIRL	VYLDKFIRL	0.0374	3.8897	HLA-C03:03	VYLDKFIRL	VYLDKFIRL	0.0157	2.847	HLA-C15:02	VYLDKFIRL	VYLDKFIRL	0.0251	3.7021	0.1773	1	1564	9	1.99656	0.9199-0.9367	0.06148	1	1	1	3
[truncated: 2,698 more rows]

## Sheet: H460_2B (1%FDR)
Sample ID	Sample	FDR (%)	Allele	Peptide	EL_score	EL_Rank	Aff_Score	Aff_Rank	Aff_nM	Binder	Mass	Length	m/z	1/k0 Range	Score Immunogenicity	Length	Binding Strong	Immunogenicity	TOTAL
[truncated: 2,141 more rows]

[truncated: 4 more sheets: CACO-2_2B (5%FDR), CACO-2_2B (1%FDR), MDA-MB-231_2B (5%FDR), MDA-MB-231_2B (1%FDR)]
