# Supplementary material for: Crucial Parameters for Immunopeptidome Characterization: A Systematic Evaluation
Source: Int J Mol Sci. 2024 Sep 3;25(17):9564. doi: 10.3390/ijms25179564 (PMC11395153; doi:10.3390/ijms25179564)
Supplement: Supplementary file 1 [file ijms-25-09564-s001.zip › Supplementary Table S9.xlsx]

## Sheet: Hoja1
			H460_1A		H460_1B		JURKAT_1A		JURKAT_1B		H460_2B		CACO-2_2B		MDA-MB-231_2B
			IDs	%	IDs	%	IDs	%	IDs	%	IDs	%	IDs	%	IDs	%
FDR 5 %	Peptides	Total	5047	1	2923	1	2334	1	408	1	6866	1	5959	1	7962	1
		Length	1704	0.337626	1023	0.349983	851	0.36461	192	0.470588	5182	0.754733	3049	0.511663	5210	0.654358
		Binding	223	0.0441847	240	0.0821074	101	0.0432734	74	0.181373	4037	0.58797	1341	0.225038	3456	0.434062
		Immunogenicity and Immunopeptidome Score	99	0.0196156	128	0.0437906	42	0.0179949	27	0.0661765	2228	0.324498	785	0.131734	2093	0.262874
	De novo Peptides	Total	295	1	131	1	208	1	87	1	726	1	474	1	683	1
		Length	195	0.661017	90	0.687023	145	0.697115	74	0.850575	622	0.856749	361	0.761603	571	0.836018
		Binding	23	0.0779661	18	0.137405	16	0.0769231	17	0.195402	270	0.371901	70	0.147679	167	0.24451
		Immunogenicity and Immunopeptidome Score	7	0.0237288	10	0.0763359	7	0.0336538	7	0.0804598	123	0.169421	33	0.0696203	81	0.118594
FDR 1 %	Peptides	Total	4377	1	2557	1	2015	1	305	1	5453	1	4587	1	6087	1
		Length	1375	0.314142	978	0.382479	711	0.352854	169	0.554098	3995	0.732624	2214	0.482668	3775	0.620174
		Binding	33	0.00753941	81	0.0316777	19	0.00942928	30	0.0983607	3028	0.555291	987	0.215173	2432	0.39954
		Immunogenicity and Immunopeptidome Score	17	0.00388394	42	0.0164255	6	0.00297767	10	0.0327869	1665	0.305337	569	0.124046	1448	0.237884
	De novo Peptides	Total	408	1	188	1	324	1	123	1	961	1	701	1	1159	1
		Length	229	0.561275	110	0.585106	177	0.546296	86	0.699187	762	0.792924	504	0.718973	808	0.697153
		Binding	9	0.0220588	8	0.0425532	4	0.0123457	14	0.113821	242	0.251821	67	0.0955777	221	0.190682
		Immunogenicity and Immunopeptidome Score	3	0.00735294	4	0.0212766	3	0.00925926	4	0.0325203	99	0.103018	34	0.0485021	96	0.08283
